# Supplementary material for: Evolutionary characteristics, expression patterns of wheat receptor-like kinases and functional analysis of TaCrRLK1L16
Source: Stress Biol. 2025 Apr 3;5(1):24. doi: 10.1007/s44154-025-00215-y (PMC11968617; doi:10.1007/s44154-025-00215-y)
Supplement: Supplementary file 7 — Additional file 7: Table S1. Detailed information of 3,424 predicted TaRLKs. [file 44154_2025_215_MOESM7_ESM.xlsx]

## Sheet: Table S1
Table S1. Detailed information of 3,424 predicted TaRLKs.
GENE ID	Subfamily	Chromosome	Number of amino acids	Number of Nucleotide acids	Molecular weight	Theoretical pI	Grand average of hydropathicity (GRAVY)	Protein sequences	CDS sequences	Subcellular Localization
TraesCS3A02G078700.1	C-LEC	3A	554	1665	61243.4	9.05	-0.127076	MVTPLDLVIALAALLLSAAAPAPALAHTPSCPDGWQISPDRLKCFMHISSSLSWDGSEALCRNFSSHLAALSSVQELNFARSLCGAASSGCWVGGRRRNTSGLVGWKWSDNSSSWNETAFPGEPLHPNCTGARCSLATGDDMCTLVTSKHTALTGKKCAESHGLICMMNHEDRCYHDHCHKEYFIVLIVVSGLILSTTLAVVVWLLVYKRSKKRKRSREASGASATALVPPLWKVFNSEELRSITKNFSEGNRLPGNAKTGGTYSGTLPDGSKLAIKRLKRSSLQRKKDFYSEISRVAKLYHPNLVAVKGCCYDHGDRFIVYEFVANGPLDVWLHHIPRGGRSLDWATRMRVATTLAQGIAFLHDKVKPQVVHRDIRASNVLLDEEFGSHLMGVGLSKF…	ATGGTCACGCCCCTCGACCTCGTCATCGCCCTCGCCGCGCTGCTCCTCTCCGCCGCCGCGCCCGCGCCCGCGCTGGCTCACACCCCGTCATGTCCCGACGGTTGGCAAATCAGTCCTGACCGGCTAAAGTGCTTCATGCACATCTCAAGCTCACTTTCCTGGGACGGATCCGAAGCTCTCTGCCGCAACTTCAGCAGTCATCTGGCTGCATTATCATCGGTTCAGGAGCTAAATTTCGCAAGGTCTCTCTGTGGAGCTGCCTCCTCCGGGTGCTGGGTTGGAGGGCGTCGCCGCAACACCAGCGGTCTTGTTGGATGGAAATGGTCTGACAATTCGTCTTCTTGGAATGAGACCGCCTTTCCCGGCGAGCCGTTGCATCCCAATTGCACCGGCGCTCGC…	Plasma Membrane
TraesCS3B02G093800.2	C-LEC	3B	551	1656	60814.9	9.05	-0.130853	MAMPLALVLAALLLSAAAPALAHTPSCPDGWQISPDRLKCFMHISSSLSWDGSEALCRNFSGHLAALSSVQELNFARSLCGAASSGCWVGGRRHNTTGSVGGWKWSDNSSSWNETAFPGEPLHPNCTGARCGLAASDDMCTLVTSKHTALTGKKCAESHGLICMMNHEDRCYHDHCHKEYFIVLIVVSGLILSTTLAVVVWLLVYKRSKKRKRSREASGASATALVPPLWKVFNSEELRSITKNFSEGNRLPGNAKTGGTYSGTLPDGSKLAIKRLKRSSLQRKKDFYSEISRVAKLYHPNLVAVKGCCYDHGDRFIVYEFVANGPLDVWLHHIPRGGRSLDWATRMRVATTLAQGIAFLHDKVKPQVVHRDIRASNVLLDEEFGSHLMGVGLSKFVPW…	ATGGCCATGCCCCTCGCCCTCGTCCTCGCCGCGTTGCTCCTCTCCGCCGCCGCGCCCGCGCTGGCTCACACCCCGTCATGCCCTGACGGTTGGCAAATCAGTCCTGACCGGCTAAAATGCTTCATGCACATCTCAAGCTCCCTTTCCTGGGACGGATCCGAAGCTCTCTGCCGCAACTTCAGCGGTCATCTGGCTGCATTATCATCAGTTCAGGAGCTGAATTTCGCAAGGTCTCTCTGTGGAGCTGCCTCCTCCGGGTGCTGGGTTGGAGGGCGTCGCCACAACACCACTGGTAGTGTTGGTGGCTGGAAATGGTCTGATAATTCGTCTTCTTGGAACGAGACCGCCTTTCCCGGTGAGCCGTTGCATCCCAATTGCACCGGTGCTCGCTGCGGTCTA…	Plasma Membrane
TraesCS3D02G079200.2	C-LEC	3D	551	1656	60778.9	9.22	-0.139564	MALPLALPLAALLLSAAAPALAHTPSCPDGWQISPDRAKCFMHISTSLSWDGSEALCRNFSGHLAALSSVQELNFARSLCGAASSGCWVGGRRRNTSSGVVGWKWSDNSSSWNGTAFPGEPLRPNCTGARCGLATGDDMCTLVTSKHTALTGKKCAESHGLICMMNHEDRCYHDHCHKEYFIVLIVVSGLILSTTLAVVVWLLVYKRSKKRKRSREASGASATALVPPLWKVFNSEELRSITKNFSEGNRLPGNAKTGGTYSGTLPDGSKLAIKRLKRSSLQRKKDFYSEISRVAKLYHPNLVAVKGCCYDHGDRFIVYEFVANGPLDVWLHHIPRGGRSLDWATRMRVATTLAQGIAFLHDKVKPQVVHRDIRASNVLLDEEFGSHLMGVGLSKFVPW…	ATGGCCCTCCCCCTCGCCCTCCCCCTCGCCGCGCTGCTCCTCTCCGCCGCCGCGCCCGCGCTGGCTCATACCCCGTCATGCCCCGACGGTTGGCAAATCAGTCCTGATCGGGCCAAATGCTTCATGCACATCTCAACATCCCTTTCCTGGGACGGATCCGAAGCCCTCTGCCGCAACTTCAGCGGTCATCTGGCTGCATTATCATCAGTTCAGGAGCTGAATTTCGCGAGGTCTCTCTGTGGAGCTGCCTCCTCCGGGTGCTGGGTTGGAGGGCGTCGCCGCAACACCAGTAGTGGTGTTGTTGGCTGGAAATGGTCTGACAATTCGTCTTCTTGGAACGGGACCGCATTTCCCGGTGAGCCGTTGCGTCCCAATTGCACCGGTGCTCGCTGCGGTCTA…	Plasma Membrane
TraesCS1A02G242100.1	CR4L	1A	609	1830	66458.1	9.23	-0.433498	MGYLSCRADSSAATCRSITAISPLPISRRSRPPAAAGLPPAAPPEIERFAYDDLEAATSRFADAALLGRGSHGAVYKAVLPSGRAVAVKRPSPRRAEVDNEIRILSSVRGPRLVNLLGYSDPGPGPDPLRRPRLLVVEYMPNGTLYDLLHSNPRPPGWPRRVRLALQTARALRALHDAEPAVIHRDVKSANVLLDAHLDAHLGDFGLALRVPKRDGGPGNAATPAPAGTLGYLDPAYVTPESLSTKTDVFSFGILLLEIMSGRKAIDVQYSPPSVVEWAVPLLRKGKVVALFDPRVAPPRDPVTRRDLASLAASCVRSCRERRPSMADIVERLAVISKAVSAKVWNGMAVVGNPCAIVDVQKTISKRAAASEKESTSALAFDDDDKEADATLEELVPLV…	ATGGGGTACCTCTCCTGCCGGGCGGACTCGTCCGCGGCGACGTGCCGCTCCATCACGGCCATCTCGCCGCTCCCCATCTCGCGCCGCTCACGGCCCCCCGCCGCCGCAGGGCTGCCGCCCGCCGCCCCCCCGGAGATCGAACGCTTCGCGTACGACGACCTGGAGGCCGCCACGTCCCGCTTCGCCGACGCCGCGCTGCTCGGCCGGGGCAGCCACGGGGCCGTCTACAAGGCCGTGCTCCCCTCGGGCCGCGCCGTCGCCGTCAAGCGGCCCTCCCCGCGCCGCGCCGAGGTGGACAACGAGATCCGCATCCTCTCCTCCGTGCGCGGCCCGCGCCTCGTCAACCTCCTCGGCTACTCCGACCCCGGCCCGGGCCCCGACCCGCTGCGCCGCCCGCGC…	Plastid
TraesCS1D02G242000.1	CR4L	1D	593	1782	64828.3	9.42	-0.445363	MGYLSCRADSSAATCRSITAISPLPISRRARGPAAAAAPPPAAPPEIERFAYDDLETATSRFADAALLGRGSHGAVYKAVLPSGRAVAVKRPSPRRAEVDNEIRILSSVRGPRLVNLLGYSDPGPGPDPLRRPRLLVVEYMPNGTLYDLLHSNPRPPGWPRRVRLALQTARALRALHDAEPAVIHRDVKSANVLLDAHLDAHLGDFGLALRVPKRDGGPGNAATPAPAGTLGYLDPAYVTPESLSTKTDVFSFGILLLEIMSGRKAIDVQYSPPSVVEWAVPLLRKGKVVALFDPRVAPPRDPVTRRDLASLAASCVRSCRERRPSMADIVERLAVISKAVSAKVWNGMAVVGNPCAIVDVQKTISKRAAASEKESTSALAFDDDEKEADATLEELVPL…	ATGGGGTACCTCTCCTGCCGGGCGGACTCGTCCGCGGCGACGTGCCGCTCCATCACGGCCATCTCGCCGCTCCCCATCTCTCGCCGCGCGAGGGGCCCCGCCGCCGCCGCCGCGCCGCCGCCCGCCGCCCCGCCGGAGATCGAGCGCTTCGCGTACGACGACCTGGAGACCGCCACGTCCCGCTTCGCCGACGCCGCGCTGCTCGGGCGGGGCAGCCACGGGGCCGTCTACAAGGCCGTGCTCCCCTCGGGCCGCGCCGTCGCCGTCAAGCGCCCCTCCCCGCGCCGCGCCGAGGTGGACAACGAGATCCGCATCCTCTCCTCCGTGCGCGGCCCGCGGCTCGTCAACCTCCTCGGCTACTCCGACCCCGGCCCCGGCCCCGACCCGCTCCGCCGCCCG…	Plastid
TraesCS3A02G184400.1	CR4L	3A	362	1089	38324	10.64	-0.115193	MKEFSYQEIEAATGGFAAKNVVGKGSHGCVYRARLRGGAGHGRRLVTVAVKKASHPQGEAKLANEIAVLTAARHHPGVVTLVGAVAAAGRSPLLVMEFMPNGSLHDLLHRSPRPPPWPRRVEIALDVARAMRALHGAAPRVIHRDVKTANVLLGRDGRARLADFSLAVRVAAAGAPRPAPAGTMGYLDPSYTEPGRLGPESDVFSFGVVLLELISGRKVMDVNASPSSIVAWALPLIGAGLARQVFDGRVAAPRPGTDAEAAIDRVLSVAARCVSESVERRPAMAEVASELRGALESGGWHRRGRDVVERVCRRVVSWGVQLRVKTTRRSKVECTELSGSSEGGGAPSRADSCPRSNSIRLG	ATGAAGGAGTTTTCCTACCAGGAGATCGAGGCGGCGACCGGCGGCTTCGCGGCCAAGAACGTCGTCGGCAAGGGCAGCCACGGCTGCGTCTACAGGGCCAGGCTCAGGGGCGGCGCCGGCCACGGCAGGAGGCTCGTCACCGTCGCCGTCAAGAAGGCCTCGCACCCGCAGGGGGAGGCCAAGCTCGCCAACGAGATCGCCGTGCTCACGGCCGCGCGCCACCACCCGGGCGTCGTGACCCTCGTCGGCGCGGTTGCGGCGGCGGGGCGGTCGCCGCTTCTCGTCATGGAGTTCATGCCCAACGGCTCGCTGCACGACCTGCTGCACCGGTCCCCGAGGCCGCCGCCGTGGCCGCGCCGCGTGGAGATCGCGCTCGACGTGGCGCGGGCCATGCGCGCG…	Cytosol
TraesCS3B02G214300.1	CR4L	3B	345	1038	37033.7	11.05	-0.16058	MKEFSYHEIGAATGGFAAKNVVGKGSHGCVYRARLRGGAGHGRRLLTVAVKKASHPQGEAKLANEIAVLTAACHHPGVVSLVGAVAAGRSPLLVMEFMPNGSLHDLLHRSPRPPPWPRRVEIALDVARAMRALHGAAPRVIHRDVKTANVLLGRDGRARLADFSLAVRVAAAGAPRPAPAGTMGYLDPSYTEPGRLGPESDVFSFGVVLLELISGRKVMDVNASPSSIVAWALPLIGAGLARQVFDGRVAAPRPGTDAEAAIARSCPWQRGACRRAWSAGQRWRRWPELRGALESGRWHRRGRDVVERVCRRVVSWGIQVRVKTTRRSKVECTELSGSSEGGVID	ATGAAGGAGTTTTCCTACCATGAGATCGGGGCGGCGACCGGCGGCTTCGCGGCCAAGAACGTCGTCGGCAAGGGCAGCCACGGCTGCGTCTACAGGGCCAGGCTCAGGGGCGGCGCTGGCCACGGCAGGAGGCTCCTCACCGTCGCCGTCAAGAAGGCGTCGCACCCGCAGGGGGAGGCCAAGCTCGCCAACGAGATCGCCGTGCTCACGGCCGCGTGCCACCACCCGGGCGTCGTGAGCCTCGTCGGCGCGGTAGCAGCGGGGCGGTCGCCGCTTCTCGTCATGGAGTTCATGCCCAACGGCTCGCTGCACGACCTGCTGCACCGGTCCCCGAGGCCGCCGCCGTGGCCGCGCCGCGTGGAGATCGCGCTCGACGTGGCGCGGGCCATGCGCGCGCTG…	Cytosol
TraesCS3D02G188500.1	CR4L	3D	365	1098	38677.5	10.64	-0.0835616	MKEFSYQEIEAATGGFAAKNVVGKGSHGCVYRARLRCGAGHGRRLVTVAVKKASHPQGEAKLANEIAVLTAARHHPGVVTLVGAVAAAGRSPLLVMEFMPNGSLHDLLHRSPRPPPWPRRVEIALDVARAMRALHGAAPRIIHRDVKTANVLLGRDGRARLADFSLAVRVAAAGAPRPAPAGTMGYLDPSYTEPGRLGPESDVFSFGVVLLELISGRKVMDVNASPSSIVAWALPLIGAGLARQVFDGRVAAPAPGTDAEAAIARVLSVAARCVSESVERRPAMAEVASELRGALESGGWHRRGRDVVDRVCRRVVSWGIQLRVKTTRRSKVECTELSGSSEGGGAPSRADSCHLPSRSNSIRVR	ATGAAGGAGTTCTCCTACCAGGAGATCGAGGCGGCGACCGGCGGCTTCGCGGCCAAGAACGTCGTCGGCAAGGGCAGCCACGGCTGCGTCTACAGGGCCAGGCTCAGGTGCGGCGCCGGCCACGGCAGGAGGCTCGTCACCGTCGCCGTCAAGAAGGCCTCGCACCCGCAGGGGGAGGCCAAGCTCGCCAACGAGATCGCCGTGCTCACGGCCGCGCGCCACCACCCGGGCGTCGTGACCCTCGTCGGCGCGGTGGCGGCGGCGGGGCGGTCGCCGCTTCTCGTCATGGAGTTCATGCCCAACGGCTCGCTGCACGACCTGCTGCACCGGTCCCCGAGGCCGCCGCCGTGGCCGCGCCGCGTGGAGATCGCGCTCGACGTGGCGCGGGCCATGCGCGCG…	Cytosol
TraesCS1A02G108100.1	CrRLK1L-1	1A	844	2535	93506.4	7	-0.17109	MGTTTEQKIALLLLGTIWVLLGTCNAAEFTPADNYLINCGSTVDANLNDGRVFKADNSGSTILTSHHSVPANTLPDAVISSDNPVLYKTARIFIVPSSYSFNMKSRGRHFVRLHFFGFRYQSYDLAAAKFKVSTQHVVLLDNFTPPSNSSLLVREYSLNITEDMLILSFVPLGNSTSFINAIEVISVPDDLIQDSAQTVNPSGQYLGLATQSFQTFYRINVGGREVTVVNDTLSRSWDTDQNFFINSTTTELFAYQGKLNYQKGAATKEDAPDSVYNTARRLAVQNRTSPASNMTWQFDVDGRSSYLIRFHFCDIVSKAAYSLYFDIYVDGGLALENLDLSEKVFGTLAVPYYTEFVLKSSNPSGKLSVGIGPSSLSNVAPDGILNGLEIMKMNISTGT…	ATGGGCACCACTACCGAGCAGAAGATAGCTCTGCTCCTTCTTGGGACCATCTGGGTTCTTCTTGGTACCTGCAATGCTGCTGAATTCACCCCTGCAGACAACTACCTCATCAACTGCGGCTCTACGGTCGACGCTAATCTCAACGATGGGAGGGTCTTCAAAGCAGACAATTCCGGCTCGACTATATTGACATCACATCACAGCGTCCCCGCAAACACCTTGCCGGATGCAGTCATAAGTTCTGACAATCCTGTGCTGTATAAAACTGCAAGGATATTCATTGTGCCGTCGTCCTACTCCTTCAACATGAAGAGCCGTGGCCGGCATTTTGTCCGGCTACACTTCTTCGGTTTCAGATACCAGAGCTATGATCTTGCCGCGGCAAAGTTCAAAGTGTCC…	Plasma Membrane
TraesCS1A02G227300.1	CrRLK1L-1	1A	892	2679	95991.7	6.11	-0.163789	MGGGPRCALLLLVAAAAAALVPAAWAQDPTAPAPSGAPFVPRDDILLDCGATGKGNDTDGREWRGDAGSKYAPPNLASADAGAQDPSVPQVPYLTARVSAAPFTYSFPLGPGRKFLRLHFYPANYSGRAAADAFFSVSVPAAKVTLLSNFSAYQTATAFNFAYLVREFSVNVTGPTLDLTFTPEKGRPNAYAFINGIEVVSSPDLFDLATPFFVTGDGNNQPFPMDPGAALQTMYRLNVGGQAISPSKDSGGARSWDDDTPYIYGAGAGVSYPNDPNVTITYPPSVPGYVAPLDVYATARSMGIDKGVNLAYNLTWIVQVDAGFTYLVRLHFCEIQSPIDKPNQRVFNIYLNNQTAVEGADVLQWVDPRSTGTPLYKDFVVGTVGSGIMDFWVALHPDI…	ATGGGAGGAGGCCCGAGATGCGCGCTCCTGCTGCTCGTGGCCGCCGCGGCCGCCGCGCTTGTCCCCGCGGCGTGGGCGCAGGACCCGACCGCGCCGGCGCCCTCGGGGGCCCCCTTCGTGCCGCGGGACGACATCCTGCTCGACTGCGGCGCCACGGGGAAGGGCAACGACACGGACGGCCGGGAGTGGCGTGGCGACGCCGGCTCCAAGTACGCGCCGCCGAACCTCGCCTCCGCCGACGCGGGGGCGCAGGACCCCTCGGTGCCGCAGGTGCCCTACCTCACCGCGCGGGTCTCCGCGGCGCCCTTCACCTACTCCTTCCCGCTCGGCCCCGGCCGCAAGTTCCTCCGCCTGCACTTCTACCCGGCCAACTACTCCGGCCGCGCCGCCGCCGACGCC…	Plasma Membrane
TraesCS1B02G130300.2	CrRLK1L-1	1B	845	2538	93773.7	7.94	-0.19787	MGTTTEQKIALLLLGTIWVLLGTCNAAEFTPADNYLINCGSTVDANLHDGRVFKADNSGLTILTSHHSVPANTLPDAVISSDNPVLYQTSRIFIVPSSYSFKMKSRGRHFVRLHFFSFRYQSYDLAAAKFKVSTQHVVLLDNFTPPSNSSPLVREYSLNITEDMLILSFVPQGNSTSFISAIEVISVPDDLIQDSAQTVNPSGQYLGLATQSFQTFYRINVGGREVTVVNDTLSRSWDTDQNFFLNSTTTELFAYQGKLNYQKGAATKEDAPDSVYNTARRLAVQNRTSPASNMTWQFDVDGRSSYLIRFHFCDIVSKAAYSLYFDIYVDGGLALENLDLSEKVFGTLAVPYYTEFVLKSSNPSGKLSVGVGPSSLNNVAPDGILNGLEIMKMNISTGT…	ATGGGCACCACTACCGAGCAAAAGATAGCTCTGCTCCTTCTTGGAACCATCTGGGTTCTTCTTGGTACCTGCAATGCTGCTGAATTCACCCCTGCAGACAACTACCTCATCAACTGCGGCTCCACGGTCGACGCTAATCTCCACGATGGGAGGGTCTTCAAAGCAGACAATTCCGGCTTGACTATATTGACATCACATCACAGCGTCCCCGCAAACACCTTGCCGGATGCAGTCATAAGTTCTGACAATCCTGTGCTGTATCAAACTTCAAGGATATTCATTGTGCCGTCGTCCTACTCCTTCAAGATGAAGAGCCGTGGCCGGCATTTTGTCCGGCTACACTTCTTCAGTTTCAGATACCAGAGCTATGATCTTGCCGCGGCAAAGTTCAAAGTGTCC…	Plasma Membrane
TraesCS1B02G241400.1	CrRLK1L-1	1B	892	2679	96124.7	6.11	-0.185874	MGGGPRCALLLLAAAAACAALVPAAWAQGSTAPAPSGAPFVPRDDILLDCGATGKGNDTDGREWRGDASSKYAPPNLASADAGAQDPSVPQVPYLTARVSAAAFTYSFPLGPGRKFLRLHFYPANYSNRDAADAFFSVSVPAAKVTLLSNFSAYQTATALNFAYLVREFSVNVTGPTLDLTFTPEKGRPNAYAFINGIEVVSSPDLFDLATPFFVTGDGNNQPFPMDPGAALQTMYRLNVGGQAISPSKDSGGARSWDDDTPYIYGAGAGVTYPNDPNVTITYPDSVPGYMAPSDVYATARSMGIDKNVNLAYNLTWIVQVDAGFTYLVRLHFCEIQSPIDKPNQRVFNIYLNNQTAVEGADVIQWVDPLSTGTPLYKDYVVGTVGSGIMDFWVALHPD…	ATGGGAGGAGGCCCGAGATGCGCGCTCCTGCTGCTCGCCGCGGCCGCCGCTTGCGCGGCGCTTGTCCCCGCGGCGTGGGCGCAGGGCTCGACCGCGCCCGCGCCCTCGGGGGCCCCCTTCGTGCCGCGGGACGACATCCTGCTCGACTGCGGCGCCACGGGGAAGGGCAACGACACGGACGGCCGGGAGTGGCGCGGCGACGCCAGCTCCAAGTACGCGCCGCCGAACCTCGCCTCGGCCGACGCGGGGGCGCAGGACCCCTCGGTGCCGCAGGTGCCCTACCTCACTGCGCGGGTCTCCGCGGCGGCCTTCACCTACTCCTTCCCGCTCGGCCCCGGCCGCAAGTTCCTCCGGCTGCACTTCTACCCGGCCAACTACTCCAACCGCGACGCGGCCGAC…	Plasma Membrane
TraesCS1D02G110900.1	CrRLK1L-1	1D	801	2406	88698.9	8.69	-0.219476	MGTTTGQKTALLLLGTLWVLLGTCNAAEFSPADNYLINCGSTVDANLHDGRVFKADNSGSTILTSHHSVPANTLPDAVISSDNPVLYQTARIFIVPSSYSFNMKSRGRHFVRLHFFGFRYQSYDLAAAKFKVSTQHVVLLDNFTPPSNSSPLDSAQTVNPSGQYLGLATQSFQTFYRINVGGREVTVVNDTLSRSWDTDQNFFINSTTTELFAYQGRLNYQKGAATKEDAPDSVYNTARRLAVQNRTSPASNMTWQFDVDGRSSYLIRFHFCDIVSKAAYSLYFDIYVDGGLALENLDLSEKVFGTLAVPYYTEFVLKSSNPSGKLSVGIGPSSLNNVALDGILNGLEIMKMNISTGTIYVVWPPATPKRKLAIILGPVLGGVGAVSIAIILCFVLRRK…	ATGGGCACCACTACCGGGCAAAAGACAGCTCTGCTCCTTCTTGGGACCCTCTGGGTTCTTCTTGGTACCTGCAATGCTGCTGAATTCTCCCCTGCAGACAACTACCTCATCAACTGCGGCTCCACAGTCGACGCTAATCTCCACGATGGGAGGGTCTTCAAAGCAGACAATTCCGGCTCGACTATATTGACATCACATCACAGCGTCCCTGCAAACACCTTGCCGGATGCAGTCATAAGTTCTGACAATCCTGTGCTGTATCAAACTGCAAGGATATTCATTGTGCCGTCGTCCTACTCCTTCAACATGAAGAGCCGTGGCCGGCATTTTGTCCGGCTACACTTCTTCGGTTTCAGATACCAGAGCTATGATCTTGCCGCGGCAAAGTTCAAAGTGTCC…	Plasma Membrane
TraesCS1D02G228900.1	CrRLK1L-1	1D	893	2682	96120.7	5.98	-0.172228	MGGGPRCALLLLAAAAACAALVPAAWAQAPTAPAPSGAPFVPRDDILLDCGATGKGNDTDGREWRGDAGSKYAPPNLASADAGAQDPSVPQVPYLTARVSAAAFTYSFPLGPGRKFLRLHFYPANYSNRDAADAFFSVSVPAAKVTLLSNFSAYQTATALNFAYLVREFSVNVTGPTLDLTFTPEKGRPNAYAFINGIEVVSSPDLFDLATPLFVTGDGNNQPFPMDPGAALQTMYRLNVGGQAISPSKDSGGARSWDDDTPYIYGAGAGVTYPNDPNVTITYPDNVPGYVAPSDVYATARSMGIDKNVNLAYNLTWIVQVDAGFTYLVRLHFCEIQSPITKPNQRVFNIYLNNQTAVEGADVIQWVDPLSTGTPLYKDYVVSTVGSGIMDFWVALHPN…	ATGGGAGGAGGCCCGAGATGCGCGCTCCTGCTGCTCGCCGCGGCCGCCGCCTGCGCGGCGCTTGTCCCGGCGGCGTGGGCGCAGGCCCCGACAGCGCCGGCGCCCTCGGGGGCTCCCTTCGTGCCGCGGGACGACATCCTGCTCGACTGCGGCGCCACGGGGAAGGGGAACGACACAGACGGCCGGGAGTGGCGCGGCGACGCCGGCTCCAAGTACGCGCCGCCGAACCTCGCCTCGGCCGACGCGGGGGCGCAGGACCCCTCGGTGCCTCAGGTGCCCTACCTCACCGCGCGGGTCTCCGCGGCGGCCTTCACCTACTCCTTCCCGCTCGGCCCCGGCCGCAAGTTCCTCCGGCTGCACTTCTACCCGGCCAACTACTCCAACCGCGACGCCGCCGAC…	Plasma Membrane
TraesCS2A02G463000.1	CrRLK1L-1	2A	845	2538	94297.2	7.64	-0.214911	MLRTRILVLAAVSIVFANLQFLKAHGRELFLSCGSNATADADGRRWIGDMAPDLNFTLSSPGIAALLAGSSNGSEIMAPVYRSARFFTTTSWYDFSLLPGNYCVRLHFFPSAFRNFSANGSVFDVVANDFKLVSKFNVSEEIVWRNSVSNSAATAVVKEYFLAVNGSRLQIEFDPRPGSFAFVNAIEVMLTPDNSFNGMVNKVGGVDVHIPPELSGRAVETMYRLNIGGPALASSHDQYLHRPWYTDEAFMFSANAALIVSNTSAIKYVSSNDSSIAPLDVYETARIMGNNMVMDKRFNVTWRFFVHPNFDYLVRLHFCELVYDKPSQRIFKIYINNKTAAENYDVYNKAGGINKAYHEDYFDSLPQQVDSLWLQLGPDSMTSASGTDALLNGLEIFKL…	ATGCTCCGGACGAGGATACTCGTGCTGGCTGCTGTGAGCATCGTGTTCGCCAACCTGCAGTTCTTGAAGGCTCACGGGAGGGAGCTGTTTCTGAGCTGCGGCTCCAACGCCACCGCCGATGCCGATGGCCGGAGATGGATCGGCGACATGGCCCCTGACCTGAATTTCACTCTGAGCAGCCCGGGGATCGCTGCTCTGCTGGCCGGGAGCAGCAATGGCAGTGAAATCATGGCGCCGGTGTACCGCTCCGCGCGCTTCTTCACCACGACATCTTGGTATGACTTCAGCCTGCTGCCGGGGAACTACTGCGTCAGGCTGCATTTCTTCCCGTCCGCATTCAGGAATTTCAGTGCAAACGGTTCAGTGTTTGATGTCGTTGCCAATGACTTCAAGCTGGTG…	Plasma Membrane
TraesCS2A02G253200.1	CrRLK1L-1	2A	847	2544	92759	6.46	-0.191617	MNSSANFLSILVLLVFLAAGNARAQPQPILINCASDSTTSVDARTWIGDSSPSNNFTLSFPGAIASAAPAPAPAPGVDGEQDPYGDLYKTARVFNASSSYRLAVAPGSYFLRLHFSQQFANLGAQEPIFSVAANGLRLLSKFSVHGEISWRDSQINSTSSVIVKEYLLNVTSGKLGIEFTPDEGSFAFINAMEVLPVSGTSIFDSVNKVDAHGLKGPFSLDGGGIETMYRLCVGCRDVLTRKEDPGLWRRWDKDDHFIFSLNAANSIFNSSNISYVSADDPTVAPLRLYQSARVPTESSVLGKKFNVSWSFNIDPGFDYLVRLHFCELQYDKAEQRKFKIYINNKTAAEGYDVLARAGGKNKAFYEDFLDAASPQMDTLWVQLGSESSAGSAAADALLN…	ATGAATTCCTCCGCCAATTTCCTGTCGATCCTGGTGCTGCTGGTGTTCTTGGCCGCGGGGAATGCGCGAGCGCAGCCCCAGCCGATCCTCATCAACTGCGCCTCGGATTCCACCACCAGCGTCGACGCCAGGACATGGATTGGGGATTCTTCCCCTTCCAACAACTTCACGCTCAGCTTCCCCGGAGCCATCGCCTCGGCGGCTCCGGCTCCGGCTCCGGCTCCGGGAGTTGATGGAGAACAAGACCCGTACGGAGATTTGTACAAGACCGCCCGTGTCTTCAACGCCTCCTCCAGCTACAGGCTCGCCGTCGCCCCCGGGAGCTACTTCCTCCGCCTCCATTTCAGCCAGCAGTTCGCCAATCTCGGCGCCCAGGAGCCCATCTTCAGTGTCGCGGCA…	Plasma Membrane
TraesCS2A02G079600.1	CrRLK1L-1	2A	797	2394	84993.2	9.27	-0.0130489	MAATTTDAAAAGLVLLLLISHLAVAVEVAGDPLLLACGAPAAITLPDGRVFLPDSNVSISPPHASRTTTTTASSPLYSATRVFSAEATYSLPVPRSPHRHLLLRLHFPQPAQFAVAAGDLELVSVPRPASRATRGRHRYREYLLPHRGGGLLRLLISPRPGSLALLSAVELFPAPDALLPLPLNPPEPFRLAETFYRVNAGAARGEASLNDSFWRLWEGDAAYLLNPAAARSVSVDPASVRYPAGAGPPYAAPAAVYADAQEMADAGVGNQRFNLSWAFPVDPGFRYSVRLHLCDIVGRNSTDLVFDVYINGDAVLSSFDLSGKLGLFNAYFVDFIAAVPPGSEKILLQLGPPRLSYSKPNAILNGVEIMKLGDQETVRRADTVNTAPAGSMAARKKKI…	ATGGCCGCTACCACCACCGACGCCGCCGCCGCCGGCCTGGTCCTCCTCCTCCTCATCTCCCACCTTGCGGTGGCGGTGGAGGTCGCCGGCGACCCTCTCCTCCTCGCGTGCGGCGCGCCAGCCGCCATCACCCTCCCCGACGGCCGCGTCTTCCTCCCGGACTCCAATGTCTCCATCTCCCCTCCCCACGCCTCCCGCACCACCACCACCACGGCGTCCTCGCCGCTCTACTCCGCGACGCGCGTCTTCTCCGCCGAGGCCACCTACTCCCTCCCCGTCCCCCGCTCGCCCCACCGCCACCTCCTCCTCCGCCTCCACTTCCCCCAGCCCGCGCAGTTCGCCGTCGCCGCGGGTGACCTCGAGCTCGTCTCCGTCCCCCGTCCGGCCTCTCGTGCAACC…	Plasma Membrane
TraesCS2B02G484700.1	CrRLK1L-1	2B	845	2538	94139.1	7.1	-0.207456	MLRMRILVLASVSIVFANLQFLKAHGRELFLSCGSNATADADGRRWIGDMAPDLNFTLSSPGIAALLAGSTNGSEIMAPVYRSARFFTTTSWYDISVLPGNYCVRLHFFPSAFGNFSANGSVFDVVANEFKLVSKFNVSEEIVWRNSVSNSAATAVVKEYFLAVNSSRLQIEFDPRPGSFAFVNAIEVMLTPDNSFNSTVNKVGGVDVHIPPELSGRAIETMYRLNIGGPALASSHDQYLYRPWYTDEAFMFSANAALTVSNTSAIKYVSSGDSSIAPIGVYETARIMGNNMVMDKRFNVTWRFVVHPNFDYMVRLHFCELVYDKPSQRIFKIYINNKTAAENYDVYDKAGGINKAYHEDYFDSLPQQVDSLWLQLGPDSMTSASGTDALLNGLEIFKI…	ATGCTCCGGATGAGGATACTCGTGCTGGCTTCTGTGAGCATCGTGTTCGCCAACCTGCAGTTCTTGAAGGCTCATGGGAGGGAGCTGTTTCTGAGCTGCGGCTCCAACGCCACCGCCGATGCCGATGGCCGGAGATGGATCGGCGACATGGCCCCTGACCTGAATTTCACTCTGAGCAGCCCGGGGATTGCTGCTCTCTTGGCCGGGAGCACCAATGGGAGTGAAATCATGGCACCGGTGTACCGCTCGGCGCGCTTCTTTACCACGACATCTTGGTATGACATCAGCGTGCTGCCGGGGAACTACTGTGTCAGGCTGCATTTCTTCCCGTCCGCATTCGGGAATTTCAGTGCAAATGGTTCAGTGTTTGATGTCGTCGCCAATGAGTTCAAGCTGGTG…	Plasma Membrane
TraesCS2B02G272800.1	CrRLK1L-1	2B	843	2532	92570.8	6.53	-0.197272	MKSSANFLSILVLLVFLAAGNARAQPQPILINCGSDSTTSVDARTWIGDSSPSNNFTLSFPGAIASAAPAPGVDGEQDPYGDLYKTARVFNASSSYRLAVAPGSYFLRLHFSQQFANLGAQEPIFNVAANGLRLLSKFSVHGEISWRDSQINSTSSVIVKEYLLNVTSGKLGIEFTPDEGSFAFINAMEVLPVSGTSIFDSVNKVDGHGLKGPFSLDGSGIETMYRLCVGCIDVLARKEDPGLWRRWDKDEHFIFSLNAASSIFNSSNISYVSADDPTVAPLRLYQSARVPTESSVLGKKFNVSWSFNIDPGFDYLVRLHFCELQYDKAEQRKFKIYINNKTAAEGYDVFARAGGKNKAFYEDFLDAASPQMDTLWVQLGSESSAGSAAADALLNGMEI…	ATGAAATCTTCCGCGAATTTCCTGTCGATCCTGGTGCTGCTGGTGTTCCTGGCCGCGGGGAATGCGCGAGCGCAGCCCCAGCCGATCCTCATCAACTGCGGCTCGGATTCCACCACCAGCGTCGATGCCAGGACATGGATTGGGGATTCTTCCCCTTCCAACAACTTCACGCTCAGCTTCCCGGGAGCCATCGCCTCGGCGGCTCCGGCTCCGGGAGTTGATGGAGAACAGGACCCGTACGGAGATTTGTACAAGACCGCCCGTGTCTTCAACGCCTCCTCCAGCTACAGGCTCGCCGTCGCCCCCGGGAGCTACTTCCTCCGCCTCCATTTCAGCCAGCAGTTCGCCAATCTCGGCGCCCAGGAGCCCATCTTCAATGTCGCGGCAAATGGCCTGAGG…	Plasma Membrane
TraesCS2B02G094400.1	CrRLK1L-1	2B	841	2526	89098.4	9.41	-0.0785969	MAATTTDAAAGGGLVLLLLSHLAVAVVVAGDPLLLACGAPAAITLPDGRVFLPDSNVSISPAHASRATTTTASSPLYSTARAFSAEATYSLPVPRSPHRHLLLRLHFPQPAQFAVAAGDLELVSGARPASRATTGRHRYREYLLPHRGGGLLRLRVSPRPGSLALLSAVELLPAPDALLPLPLSPPEPFRLAQTCYRVNAGAASGEASLNDSFWRLWEGDAAYLLNPAAARSVSVDPASVRYPAGGAPPYAAPAAVYADAQEMADAGVGNQRFNLSWAFPVDPGFRYSVRLHLCDIVGRNSTDLVFDVYINGGAVLSSFDLSGKLGLFNAYFVDFIADAPPGSEKILLQLGPPRLSYSKPNAILNGVEIMKLGDREAVRRVDALNTAQTSKAARKKKIA…	ATGGCCGCTACCACCACCGACGCCGCCGCCGGCGGCGGTCTGGTCCTCCTCCTGCTCTCCCACCTTGCGGTGGCGGTGGTGGTCGCCGGCGACCCTCTCCTCCTCGCGTGCGGCGCGCCAGCCGCCATCACCCTCCCCGACGGCCGCGTCTTCCTCCCGGACTCCAATGTCTCCATCTCACCGGCCCACGCCTCCCGCGCCACCACCACCACGGCGTCCTCGCCGCTCTACTCCACGGCGCGCGCCTTCTCCGCCGAGGCCACCTACTCCCTCCCCGTCCCCCGCTCGCCCCACCGCCACCTCCTCCTCCGCCTCCACTTCCCCCAGCCCGCGCAGTTCGCCGTCGCCGCGGGCGACCTCGAGCTCGTCTCCGGCGCCCGTCCGGCCTCTCGTGCAACC…	Plasma Membrane
TraesCS2B02G536700.1	CrRLK1L-1	2B	630	1893	69222.7	6	-0.1	MLWNSSVTPVGAVVKDDMDLWQRQPLETVYRLNVGGPKVTIENDTLWRTWLPDGPYLYDASGLSVVSNTSNPIIYDSSNGYTREVAPDVVYQTQRMANVTDLLAATTPGLNFNLTWTFPAVKGSHYLVRLHFCDYEVVSSVVGVGIVFNVYIAQTIGTPDLTPNARATQSNEVFYMDYAARAPSTGNLTVSIGWSSKRSGGGILNGLEIMRLPPVDLSSRRYGRTKRTIVITVSAVLGAAVLACVVLCFFGVPYTKYSGSGWAEQFTNRWSREGKTSGLQSVSTKLHIALAKIKAATDNFHERNLIGVGGFGNVYKGVLVDGTPVAVKRAMRASQQGLPEFQTEIVVLSGIRHRHLVSLIGYCNEQAEMILVYEYMEKGTLRSHLYGSDEPALSWKQRL…	ATGCTGTGGAATAGCTCCGTGACGCCCGTGGGAGCCGTGGTGAAGGACGACATGGACCTGTGGCAGCGGCAGCCGCTGGAGACGGTCTATCGCCTCAACGTCGGAGGGCCCAAGGTGACCATTGAGAACGACACGCTGTGGCGGACGTGGCTGCCCGACGGTCCCTACCTCTACGACGCCTCCGGGCTGTCGGTGGTGAGCAACACCTCCAACCCGATCATCTACGATTCATCGAACGGATACACGAGGGAGGTGGCGCCAGATGTCGTGTACCAGACCCAGCGCATGGCGAACGTGACGGACTTACTGGCGGCGACAACCCCGGGCCTGAACTTCAACCTCACGTGGACGTTCCCGGCGGTGAAGGGGTCCCACTACCTCGTCCGCCTCCACTTCTGC…	Plasma Membrane
TraesCS2D02G253800.1	CrRLK1L-1	2D	845	2538	92609.8	6.66	-0.224024	MKSSANFLSILVLLVFLAAENARAQPQPILINCGSDSTTSVDARTWIGDSSPSNNFTLSFPGAIASAAPAPAPGVDGEQDPYGDLYKTARVFNASSSYRLAVAPGSYFLRLHFSQQFANLGAQEPIFSVAANGLRLLSKFSVHGEISWRDSQINSTSSVIVKEYLLNVTSGKLGIEFTPDEGSFAFINAMEVLPVSGTSIFDSVNKVDAHGLKGPFSLDGDGIETMYRLCVGCIDVLPRKEDPGLWRRWDKDEHFIFSLNAANSIFNSSNISYVSADDPTVAPLRLYQSARVPTESSVLGKKFNVSWSFNIDPGFDYLVRLHFCELQYDKAEQRKFKIYINNKTAAESYDVFARAGGKNKAFYEDFLDAASPQMDTLWVQLGAESSAGSAAADALLNGM…	ATGAAATCCTCCGCCAATTTCCTGTCGATCCTGGTGCTGCTGGTGTTCCTGGCCGCGGAGAATGCGCGGGCGCAGCCCCAGCCGATCCTCATAAACTGCGGCTCGGATTCCACCACCAGCGTCGATGCCAGGACATGGATTGGGGATTCTTCCCCTTCCAACAACTTCACGCTCAGCTTCCCCGGGGCCATCGCCTCGGCGGCTCCGGCTCCGGCTCCGGGAGTTGATGGAGAACAAGACCCGTACGGAGATTTGTACAAGACCGCCCGTGTCTTCAACGCCTCCTCCAGCTACAGGCTCGCCGTCGCCCCCGGGAGCTACTTCCTCCGCCTCCATTTCAGCCAGCAGTTCGCCAATCTCGGCGCCCAGGAGCCCATCTTCAGTGTCGCGGCAAATGGC…	Plasma Membrane
TraesCS2D02G463600.1	CrRLK1L-1	2D	845	2538	94265.2	7.93	-0.216213	MLRMRILVLAAVSIVFANLQFLKAHGRELFLSCGSNATADADGRRWIGDMAPGLNFTLSSPGIAALLAGSSNGSEIMAPVYRSARFFTTTSWYDFSLLPGNYCVRLHFFPSTFRNFSANGSVFDVVANDFKLVSKFNVSEEIVWRNSVSNSAATAVVKEYFLAVNSSRLQIEFDPRPGSFAFVNAIEVMLTPDNSFNGTVNKVGGVDAHIPPELSGRAVETMYRLNIGGPALASSHDQYLHRPWYTDEAFMFSANVALIVSNTSAIKYVSSNDSSIAPIDVYETARIMGNNMVMDKRFNVTWRFLVHPNFDYLVRLHFCELVYDKPSQRIFKIYINNKTAAENYDVYNRAGGINKAYHEDYFDSLPQQVDSLWLQLGPDSMTSASGTDALLNGLEIFKL…	ATGCTCCGGATGAGGATACTCGTGCTGGCCGCTGTGAGCATCGTGTTCGCCAACCTGCAGTTCTTGAAGGCTCACGGGAGGGAGCTGTTTCTGAGCTGCGGCTCCAACGCCACCGCCGATGCCGATGGCCGGAGATGGATCGGCGACATGGCCCCTGGCCTGAATTTCACTCTGAGCAGCCCGGGAATCGCTGCTCTGCTGGCCGGGAGCAGCAATGGCAGTGAAATCATGGCGCCGGTGTACCGCTCCGCGCGCTTCTTTACCACCACATCTTGGTATGACTTCAGCCTGCTGCCGGGGAACTACTGCGTCAGGCTGCATTTCTTCCCGTCCACATTCAGGAATTTCAGTGCAAACGGTTCAGTGTTTGATGTCGTCGCCAATGACTTCAAGCTGGTG…	Plasma Membrane
TraesCS2D02G509800.1	CrRLK1L-1	2D	822	2469	89297.8	5.94	0.054	MAVRGILLALLLAMVLPRAILAAFSPGFQYFLACGANSAVSFPSDSPANIFVPDAAYLSPAGAPAVSASSTLASPPALYAAARADISAFSYRLPSPASPDTSSFLVLRLHFFPSFPATSSQYVINILSARFNVSVADAYALLSSFSPPAAGVVKEFFVPRDLFDGHFHVTFTPDAGSTAFVNAIELFSAPPEMLWNGPVTPVGAVVKDDMDLWQRQPLETVYRLNVGGPKVIIENDTLWRTWLPDGPYLYDASGLSVVSNTSSPIIYDSSNGYTREVAPDVVYQTQRMANVTDLLAATTPGLNFNLTWTFPAVKGSRYLVRLHFCDYEVVSSVVGVGIVFNVYIAQAIGTPDLTPNARATQSNEVFYKDYAARAPSAGNLTVSIGWSSKSSGGGILNGL…	ATGGCCGTCCGCGGCATACTCCTCGCCCTCCTCCTCGCCATGGTTCTCCCGCGCGCCATCCTCGCCGCCTTCTCTCCCGGCTTCCAATATTTCCTCGCATGCGGCGCCAACTCCGCCGTCTCCTTCCCGTCCGATTCCCCCGCCAACATCTTCGTCCCCGACGCCGCCTACCTCTCGCCCGCGGGCGCTCCGGCGGTGTCCGCCAGCTCCACCCTCGCCTCCCCGCCAGCTCTGTACGCCGCCGCGCGCGCGGACATCTCGGCCTTCTCGTACCGCCTCCCTAGCCCCGCCTCGCCAGACACGTCGTCATTCCTCGTCCTGCGCCTCCACTTCTTCCCCTCCTTCCCCGCCACCTCCTCTCAGTATGTCATCAACATCTTGTCCGCGCGCTTCAACGTT…	Plasma Membrane
TraesCS3A02G171500.1	CrRLK1L-1	3A	881	2646	96376.6	5.33	-0.20681	MAMTGLLALLVAAGAAVAADAKPYSPTDSILLNCGSTADGLDADGRKWLADTNNNMWLGDSGKSSLMAAADELDSSLPSTIPYMTARVFTVDTVYNFTVNPKDRHWLRLHFYPSSYNGIAPEDFRFSVSTSTGLTLLRNFSVWVTTKALTQAYIVREFSLPRTPAGFIAVTFTPTPTPMTNVTYAYINGLELISMPDIFEDPATMVGFADQTVDIAASSFQTMYRFNIGGGYIPPSNDSGLARSWFDDTPYVFGVMQGVSYTAGPRFHVKYPTEASEYAAPVEVYLGTRSMGSDPRVNQNYNLTWTMEVDGNFTYVVRLHFCELLLNRPNQRAFDIYINNKTAQSDADVIEMTSERGVPVYKDFAVHMADDPGDEVMWVAMHPSVALRPQFYDAILNGL…	ATGGCCATGACTGGGCTGCTCGCGCTTCTCGTCGCGGCCGGGGCCGCGGTTGCGGCGGACGCCAAGCCGTACAGCCCGACGGACTCCATCCTGCTCAACTGCGGTTCCACGGCGGACGGCCTTGACGCGGACGGGCGCAAGTGGCTGGCGGACACCAACAACAACATGTGGCTGGGCGACTCCGGCAAGTCGTCCCTGATGGCGGCGGCGGACGAGCTGGACTCGTCGCTGCCGTCGACGATCCCCTACATGACGGCGCGCGTCTTCACGGTGGACACGGTGTACAACTTCACGGTGAACCCCAAGGACCGGCACTGGCTCCGCCTCCACTTCTACCCGTCGTCCTACAACGGGATCGCGCCCGAGGACTTCCGCTTCTCCGTCTCCACCTCCACGGGC…	Plasma Membrane
TraesCS3A02G072500.1	CrRLK1L-1	3A	789	2370	86972.1	6.05	-0.099493	MVLPTLPVTLTFLTLLALLSIAKAADNNSTTSGLILLNCGESTQDDDDGGRSWDGDTGSIFAPSMKGDAAIALDAVFGVTARNLVLLKDFNALQTAQAITSAYLVREFSVNVSSGSLDLTFAPSAHQYGSYAFVNGIEIVPTPDIFATPDIRFVSGDNTSPFTFDADMSLQTMYRLNVGGPAISPKGDSGFYRSWANDAPYILGGFGLTFWKNDNLTISYTSRVPNYTAPVDVYGTARSMGPTAQINLNYNLTWILPVDAGFFYLLRFHFCEIKYPITKVNQRSFFIYINNQTAQEQMDVIFRSGGIGRPTYTEYVIMAIGSGQVDMWIALHPDLSSKPQYSDAILNGLEVFKLQNYGPSNLAGLNPPLPQKPDVNPNRLSSGERKTKGGIQATIGGTA…	ATGGTGCTCCCAACCTTACCGGTTACCCTCACATTCCTCACACTGTTAGCCCTCTTGTCGATTGCCAAGGCGGCTGATAACAACTCCACAACCTCTGGCCTCATCCTCCTAAACTGCGGAGAATCTACCCAAGACGATGATGATGGTGGTCGTTCTTGGGATGGGGACACCGGCTCCATATTCGCGCCATCAATGAAAGGAGATGCAGCCATTGCTTTAGATGCCGTCTTCGGAGTCACGGCACGGAATCTTGTCCTCTTAAAAGACTTCAATGCTTTGCAAACAGCTCAGGCGATCACTTCTGCCTACCTTGTGCGTGAATTCTCGGTGAATGTTTCTTCAGGCAGCTTGGACCTCACCTTTGCACCATCAGCACATCAGTATGGGTCTTATGCATTT…	Plasma Membrane
TraesCS3A02G308100.1	CrRLK1L-1	3A	908	2727	97304.4	6.12	-0.0588106	MAATARLRRARPRGVLGLVSALLVCGAAAYAPEDNYLVSCGSSLDTPVGRRLFLADDGGSGSGAVTLTSPRSAAVKASPDLVSGFRDAALYQNARVFSAPSSYSFAIRRRGRHFLRLHFFPFVYRSYDLAAAARAFKVSTQDAVLLEDGVPAPEPGNASTSSSPQPARVEFLLDVARDTLVVSFVPLVDGGIAFVNAVEVVSAPDGLVADAAESSTGRPEPIPAALPLQTAYRLNVGGPAVAPDDDALWREWTTDLRFLSHSVADAVTREVRYNGTPNRLPGQATATDAPDVVYATARELVINSSSFDGQKQMAWQFDVDASSSYFIRFHFCDIVGKAPHQLHINAYVDDASHATVLTDLDLAAVGDGALAFPYYKDFVLPASEASGKLAVHVGPLANK…	ATGGCCGCGACGGCGAGGCTCCGGCGAGCTCGACCTCGCGGCGTGCTCGGGCTCGTGTCGGCGCTGCTCGTCTGCGGCGCTGCGGCGTACGCGCCGGAGGACAACTACCTCGTCAGCTGCGGCTCCTCGCTGGACACGCCCGTGGGCCGGAGGCTCTTCCTCGCCGACGACGGCGGCTCCGGCTCCGGCGCGGTCACCCTGACGTCCCCTCGCAGCGCCGCGGTGAAGGCCTCGCCGGACCTGGTGTCCGGCTTCCGCGACGCCGCGCTGTACCAGAACGCCAGGGTCTTCTCCGCGCCTTCATCATACTCGTTCGCCATCAGGCGCCGCGGCCGGCACTTCCTCCGCCTCCACTTCTTCCCCTTCGTGTACCGGAGCTACGACCTCGCCGCCGCGGCC…	Mitochondrion
TraesCS3B02G202500.1	CrRLK1L-1	3B	903	2712	98770.3	5.36	-0.201661	MPWLPANAPTPHTLVFSAPSPAIEMDMAGLLALLVAAGAAVAADAKPYSPADSILLNCGSTADGLDADGRKWLADTNNNMWLGDSGKSSLMAAADELDSSLPSTIPYMTARVFTVDTVYNFTVNPKDRHWLRLHFYPSSYNGIAPEDFRFSVSTSTGLTLLHNFSVWVTTKALTQAYIVREFSLPRTPAGFIAVTFTPTPMTNVTYAYINGLELISMPDIFEDPAIMVGFADQTVDIATSSFQTMYRFNIGGGYIPPSNDSGLARSWFDDTPYVFGVMQGVSYTAGPRFHVKYPTEASEYAAPVEVYLGTRSMGSDPRVNQNYNLTWTMEVDGNFTYVVRLHFCELLLNRPNQRAFDIYINNKTAQSDADVIEMTSERGVPVYKDFAVHMADDPGDEVM…	ATGCCATGGCTCCCGGCAAATGCTCCCACTCCCCACACACTCGTCTTCAGCGCCCCTTCTCCCGCGATCGAGATGGACATGGCTGGGCTGCTCGCGCTTCTCGTTGCGGCCGGGGCCGCGGTTGCGGCGGACGCCAAGCCGTACAGCCCGGCGGACTCCATCCTGCTCAACTGCGGCTCCACGGCGGACGGGCTGGACGCGGACGGGCGCAAGTGGCTGGCGGACACCAACAACAACATGTGGCTGGGCGACTCCGGCAAGTCGTCCCTGATGGCGGCGGCGGACGAGCTGGACTCGTCGCTGCCGTCGACGATCCCCTACATGACGGCGCGCGTCTTCACGGTGGACACGGTGTACAACTTCACGGTGAACCCCAAGGACCGGCACTGGCTCCGCCTC…	Plastid
TraesCS3B02G571500.1	CrRLK1L-1	3B	815	2448	91020.5	6.42	-0.187239	MIFFLTVLVTSNADGCGATSSATDSDGRTWDGDANLRGVPLPGFSANASYLDPSLPSVIPYMNARILSSNFTYILGVGPGRMFLRLYFYPTSYGEHSAVDAPFSVTAGLHRLLSDFNPSQTAQAMGRTYLIREYSLNITSRGLNLTFSPSPNHTGSYAFVNGIEIVPTPDIFTIPVPRFVNGGFPDLIPISSIISLETMYRLNVGGATLSTDDDPDFYRSWEDDSRYIYGSSRGMTFFQDSSVTISYPLSMSHYIAPINVYSTARSMGINARINMMYNLTWILPVDAGFYYLLRFHFCEIQYPITKVNQRNFFIYINNETAVQMDLIRSSGGAGIPIYTNYIIITVGHGQTDLWIALHPDLSTRPEYYDAILNGLEVFKLQDNSNNNLAGVKPTLKKNH…	ATGATTTTCTTCCTAACCGTCCTAGTCACTTCAAACGCTGATGGATGTGGCGCCACCAGCAGTGCCACTGATTCTGATGGTCGAACATGGGATGGGGACGCTAACTTAAGGGGGGTACCTCTTCCTGGCTTTTCAGCTAATGCGTCATACCTAGACCCCTCGCTTCCTTCCGTAATACCTTACATGAATGCTCGCATCCTCAGTTCAAATTTCACATATATTCTTGGGGTTGGCCCTGGCCGCATGTTCCTTCGGCTCTACTTCTATCCAACTTCTTATGGTGAACATTCTGCTGTGGATGCTCCGTTTAGTGTCACTGCAGGACTCCATCGCCTTCTGAGTGACTTTAATCCTTCCCAGACTGCTCAGGCCATGGGTCGCACTTACCTCATCCGTGAA…	Plastid
TraesCS3B02G567500.1	CrRLK1L-1	3B	839	2520	93473.5	6.73	-0.168772	MAYPVQPFARLCLALIALLLFPMVSGNWKGSNQIRLRCGATSSVTDFDGRTWEGDANLRRLPLPGFSVDTPSLDPSLPSPVPYMTARILTLNFTYLLRVDPGRMFLRLYFYPTSYGEHSAADALFSVTAGIHSLLNDFSPSRSAQAMGRTCLIREYSLNVTSVELNVTFTPSPRHAGSYAFVNAIEIVPTPDIFTTPVPRFVNGGNPDLIPISSSIGLETMYRLTAGGSGFILGGDDSGFYRIWEGSSRYMLSGGLSIQKGNNVTINYPLSMPDYIAPSQIYETAISMGRNPRANMRYNLTWILPVDAGFYYLLRFHFCEIQYPITKVNQRSFFVYINNQTAVEQTDVIAWSGGIGIPVYTNYVVVTVGHGQTDLWVALHPDLSTRPEYHDAILNGLEV…	ATGGCTTACCCAGTTCAGCCATTTGCCCGCCTATGCCTCGCCCTGATAGCTCTCTTGTTGTTTCCCATGGTGTCTGGCAACTGGAAAGGCTCTAACCAGATCCGCCTGAGATGTGGCGCCACCAGCAGTGTCACTGATTTTGATGGTCGAACGTGGGAAGGGGACGCTAACTTAAGGAGGTTACCTCTTCCTGGCTTTTCAGTCGATACGCCATCTCTAGACCCCTCACTTCCTTCCCCAGTACCTTACATGACTGCTCGCATCCTCACTTTGAATTTCACATATCTTCTTCGAGTTGACCCTGGCCGCATGTTCCTTCGGCTCTACTTCTATCCAACTTCTTATGGTGAACATTCTGCTGCAGATGCCTTGTTTAGTGTCACTGCCGGGATCCATAGC…	Plasma Membrane
TraesCS3B02G086600.1	CrRLK1L-1	3B	814	2445	90159.5	6.61	-0.128747	MVLPTLPVTLTFLTLLALLSIAKAADNNSTTSGLILLNCGSSTQNDDDSGRTWDGDTGSKFAPSMKGVAAIALGQTPSLTPRVPYTTARIFTSNYTYSFPVSPGRMFLRLYFFSTAYEYYAVSDAVFGVTSRNLVLLNDFNALQTAQAITSAYLVREFSVNVSSGSLDLTFAPSAQQYGSYAFVNGIEIVPTPDIFATPDIRLVSGDNTSPFTFDADMSLQTMYRLNVGGPAISTEGDSGFYRSWANDAQYILGGSGLTFWKNDNLTISYTSRVPNYTAPVDVYGFFYLLRFHFCEIKYPITKVNQRSFFIYINNQTTQKQMDVIVRSGGIGRPTYTEYVIMAIGSRQVDMWIALHPDLSSKPQYSDAILNGLEVFKLQNYGPSNLAGLSPPLPQKPDV…	ATGGTGCTCCCAACCTTACCGGTTACCCTCACATTCCTCACACTGCTAGCTCTCTTGTCGATTGCCAAGGCGGCTGATAACAACTCCACAACCTCTGGCCTTATCCTCCTAAATTGCGGATCATCAACCCAAAACGATGATGATAGTGGTCGTACTTGGGATGGGGACACCGGCTCCAAATTCGCGCCATCAATGAAAGGAGTTGCAGCCATTGCTTTAGGCCAAACCCCTTCACTCACCCCCAGGGTTCCTTATACAACTGCACGCATCTTTACTTCAAATTACACCTATTCCTTCCCTGTCAGTCCAGGCCGAATGTTCTTACGCCTATACTTCTTTTCAACTGCTTACGAATACTATGCTGTCTCAGATGCCGTCTTCGGAGTCACGTCACGGAAT…	Plasma Membrane
TraesCS3B02G086500.1	CrRLK1L-1	3B	814	2445	90173.1	5.8	-0.121867	MVLPTLPVTLTFLTLLALFSIAKAADKNSTASGLILLNCGASTQDNDDSGRTWDGDTGSKFAPLLEGVAANASYQDPSLPSRVPCMTARIFTSNYTYSFPVSAGRMFLRLYFYPIAYENYVVSDAFFGVTAGNLVLLNGFSAWQTAQATSSAYLVREFSVNVSLGSLDLTFAPSADQNGSYAFVNGIEIVPTPDIFTTYDTRFVGIGTTPFSFAADTVFQTMYRLNVGGEAISPTNDSGFYRSWAEDSPYIFGDSGISFSKDSNLTITYTPAVPNYTAPIDVYGTARSMGSNAQANLNYNLKWILPVDAGFIYLLRFHFCEIKYPFTKINQRSFFIYINDQTAQRNMDVIGWSGGIGRTTYRDYVISTIGSGQVDVWIELQPDLSSNPEYSDAILNGLE…	ATGGTGCTCCCGACATTACCAGTTACCCTCACATTCCTCACACTGTTAGCTCTCTTCTCGATTGCCAAGGCGGCTGACAAGAACTCCACAGCCTCTGGCCTCATCCTCCTAAATTGCGGAGCATCAACCCAAGACAATGATGATAGTGGTCGTACATGGGATGGGGACACCGGGTCCAAGTTTGCACCATTACTGGAAGGAGTTGCAGCCAATGCTTCGTATCAAGACCCTTCACTCCCCTCCAGGGTCCCTTGTATGACTGCACGCATCTTCACTTCAAATTACACCTATTCCTTCCCTGTCAGCGCAGGCCGCATGTTCTTACGCCTCTACTTCTATCCGATTGCTTATGAGAACTATGTTGTCTCCGATGCCTTTTTTGGTGTCACCGCAGGAAAT…	Plasma Membrane
TraesCS3B02G151200.1	CrRLK1L-1	3B	909	2730	97516.7	5.83	-0.0376238	MAATARLRPARARGVLWSVSVWLVCGAAAYAPEDNYLVSCGSSLDTPVGRRLFLADDGGSGSGSGAVTLTSPRSAAVKAPPDLVSGFRDAALYQNARVFSAPSSYSFAIRRRGRHFLRLHFFPFVYRSYDLAVAARAFKVSTQDAVLLEDGVPAPEPGNASTSTSPQPARVEFLLDVARDTLVVSFVPLVDGGIAFVNAVELVSVPDDLVADAADSSTGRPEPIPAALPLQTAYHLNVGGPAVAPDDDALWREWTTDQPLSDPRVDAVTREVRYNRTLNRLPGQATATDAPDIVYATARELVINRSSFDGQKQMAWQFDVDAGSSYFIRFHFCDIVSEAPHQLHINAYVDDASHATVLTDLDLAAVGDGALAFPYYKDFVLPASEASGKLAVHVGPLAN…	ATGGCCGCGACGGCGAGGCTCCGGCCGGCACGAGCTCGCGGCGTGCTCTGGAGCGTCTCGGTGTGGCTCGTCTGCGGCGCTGCGGCGTACGCGCCGGAGGACAACTACCTCGTCAGCTGCGGCTCCTCGCTGGACACGCCGGTGGGCCGGAGGCTCTTCCTCGCCGACGACGGCGGCTCCGGCTCCGGCTCCGGCGCGGTCACCCTGACGTCCCCTCGCAGCGCCGCGGTGAAGGCCCCGCCGGACCTGGTGTCCGGCTTCCGCGACGCCGCGCTGTACCAGAACGCCAGGGTGTTCTCCGCGCCCTCTTCCTACTCCTTCGCCATCAGGCGCCGCGGCCGGCACTTCCTCCGCCTCCATTTCTTCCCCTTCGTGTACCGGAGCTACGACCTCGCCGTG…	Mitochondrion
TraesCS3D02G178200.1	CrRLK1L-1	3D	879	2640	96163.3	5.36	-0.203754	MDMAGLLALLVAAGAAVAADAKPYSPADSILLNCGSTADGLDADGRKWLADTNNNMWLGDSGKSSLMAAADELDSSLPSTIPYMTARVFTVDTVYNFTVNPKDRHWLRLHFYPSSYNGIAPEDFRFSVSTSTGLTLLHNFSVWVTTKALTQAYIVREFSLPRTPAGFIAVTFTPTPMPNVTYAYINGLELISMPDIFEDPAIMVGFADQTVDIATSSFQTMYRFNIGGGYIPPSNDSGLARSWFDDTPYVFGVMQGISYTAGPRFHVKYPTEASEYAAPVEVYLGTRSMGSDPRVNQNYNLTWTMEVDGNFTYVVRLHFCELLLNRPNQRAFDIYINNKTAQSDADVIEMTSERGVPVYKDFAVHMADDPGDEVMWVAMHPSVALRPQFYDAILNGLEV…	ATGGACATGGCTGGGCTGCTCGCGCTTCTCGTCGCGGCAGGGGCCGCGGTTGCGGCGGACGCCAAGCCGTACAGCCCGGCGGACTCCATCCTGCTCAACTGCGGCTCCACGGCGGACGGCCTTGACGCGGACGGGCGCAAGTGGCTGGCGGACACCAACAACAACATGTGGCTGGGCGACTCCGGCAAGTCGTCCCTGATGGCGGCGGCGGACGAGCTGGACTCGTCGCTGCCGTCGACGATCCCCTACATGACGGCGCGCGTCTTCACGGTGGACACGGTGTACAACTTCACGGTGAACCCCAAGGACCGGCACTGGCTCCGCCTCCACTTCTACCCGTCCTCCTACAACGGGATCGCGCCCGAGGACTTCCGCTTCTCCGTCTCCACCTCCACCGGC…	Plasma Membrane
TraesCS3D02G512100.1	CrRLK1L-1	3D	837	2514	93099.1	7.37	-0.141099	MAYQIQLLFAHLYLALIAILLLPMVSGDWSGSDQLRLRCGATSSATDSDDRTWDGDANFRKVPLPGFSANASYLDPSLPSAVPYMNARILSSNFTYFLRAGPGGMFLRLYFYPTSYGKHSAVDASFSVTAGLHRLLSHFNPSQTAQAMGRTYLIREYSLNITSRGLNLTFSPSPNHTGSYAFVNGIEIVPTPDIFTIPVPRFVNGGFPDLIPISSSIGLETMYRLNVGGSTHSAYYDPASYRSWEDDSPYIYGSSRGMAFSKDSSVTISYPLSMSGCIAPLNVYWTARSMGINAHINMTYNLTWILPVDAGFYYLLRFHFCEIGYEVTKVNQRNFFIYINNQTAVQMDVILSSGGTGIPVYTNYIIVTVGHGQTDLWVALHPDLSTLPEYYDAILNGLE…	ATGGCTTACCAAATCCAGCTACTATTTGCCCACCTATACCTGGCACTGATAGCTATCCTGTTGCTTCCCATGGTGTCTGGCGACTGGAGTGGCTCTGACCAGCTCCGCCTAAGATGTGGCGCCACCAGCAGTGCCACTGATTCTGATGATCGAACATGGGATGGCGACGCTAACTTCAGGAAGGTACCTCTTCCTGGCTTTTCAGCTAATGCGTCATACCTAGACCCCTCGCTTCCTTCCGCAGTACCTTACATGAATGCTCGCATCCTCAGTTCGAATTTCACATATTTTCTTAGGGCTGGCCCTGGCGGCATGTTCCTTCGGCTCTATTTCTATCCAACTTCTTATGGTAAACATTCAGCTGTGGATGCTTCGTTTAGTGTCACTGCAGGACTCCAT…	Plasma Membrane
TraesCS3D02G072100.1	CrRLK1L-1	3D	836	2511	92331.9	5.89	-0.0854067	MTMAFPTLPVTLACLTLLALLLIAMAADNDSMASGLVLLNCGASGQGGDDIGRTWDGDTGSKFAPLLEGVAANASHEDPSLPSRVPYMTARIFTSNYTYSFPVSAGRMFLRLYFYPVAYGNYAFSNAFFGVTTPDLVLLNDFNASQIAEASSAYLVCEFSVNVSSGSLDLTFAPSAHQNGSYAFVNGIEIVPTPDIFTAADTRYVGDNLSPFSFDTETSLQTMHRLNIGGEAISRFDDSGFYRSWASDLPYLSGGSGVTFSRDFNLTIRYTPTVLDYIAPIDVYKTARSMGPNAQDNGKYNLTWILPVDAGFSYLLRLHFCEIKYPFTKVNQRVFFIYINNQTAAQQMDVIVLSGGIGRASYTDYVIMAVGSGQVNMSVALHPDLSSKPEYSDAILNGL…	ATGACAATGGCGTTCCCAACCCTTCCAGTTACCCTTGCATGCCTCACACTGTTAGCTCTCTTGTTGATTGCCATGGCGGCTGATAACGACTCCATGGCCTCTGGCCTCGTCCTCCTTAATTGCGGAGCATCAGGCCAAGGCGGTGATGATATTGGTCGTACTTGGGACGGGGACACCGGCTCCAAGTTCGCACCATTACTGGAAGGAGTTGCAGCTAATGCTTCACACGAAGACCCTTCACTCCCCTCTAGGGTCCCTTATATGACTGCACGCATCTTCACTTCCAATTACACCTATTCCTTCCCTGTCAGTGCAGGCCGCATGTTCTTACGCCTCTACTTCTATCCGGTTGCTTACGGAAACTATGCTTTCTCCAATGCCTTCTTCGGTGTCACGACA…	Plasma Membrane
TraesCS3D02G072200.1	CrRLK1L-1	3D	842	2529	93415.8	5.36	-0.0599762	MPTMAMAFPTLPVTLTCLTLLALLSIVMAADSNSTATGLILLDCGASSPNVDDSGRIWDGNAGSKFAPSVKGVAATASYQDPSLPSLVPYITTRIFTSNYTYHFPVSPGRLFLRLYFYPIAYANYAVFDAFFDVTAGNLVLLNGFNASQTAQAINSAYLVREFSVNVSSGNLDLTFAPSAYQNGSYAFVNGVEIVSTPDIFTTSNSRFVDGGNTFPFSFAADTGFQTMYRLNVGGDAILPIYDSGFYRSWNSDSSYLYLFGASGVTVSKDFNLTIQYTPTVPNYTAPFDVYGTARSMGPNAQDNLNSNLTWILPVDAGFAYLIRFHFCQIKYPITKVNQMSFFIYINNQTAQQRMDVIFWSGGIGRTAYKDYAIMAIGSGQVDIWIALHPDLSSEPEYF…	ATGCCAACCATGGCAATGGCGTTCCCAACCCTACCAGTTACCCTCACATGCCTCACACTGTTAGCTCTCTTGTCGATTGTCATGGCAGCTGATAGCAACTCCACGGCCACTGGCCTCATTCTTCTAGATTGCGGAGCATCAAGCCCAAATGTTGATGATAGTGGTCGTATTTGGGATGGGAACGCCGGCTCCAAGTTCGCGCCATCAGTGAAAGGAGTTGCAGCCACTGCTTCATACCAAGACCCTTCACTCCCCTCCTTGGTCCCTTATATTACTACACGCATCTTCACTTCAAATTACACCTATCACTTCCCTGTCAGTCCAGGCCGCCTGTTCTTACGCCTCTACTTCTATCCGATTGCTTATGCAAACTATGCTGTCTTCGATGCCTTCTTTGAT…	Plasma Membrane
TraesCS3D02G134400.1	CrRLK1L-1	3D	902	2709	97016.2	5.9	-0.0416851	MAATARLRPARARGVLWVVSVLLVCGAAAYKPEDNYLVSCGSSLDTPVGRRLFLADDGASGAVTLTSPRSAAVKAPPDLVSGFRDAALYQNARVFSAPSSYSFAIRRRGRHFLRLHFFPFVYRSYDLAAAARAFKVSTQDAVLLEDGIPAPEPGNASTSTSPQPARLEFLLDVARDTLVVSFVPLADGGIAFVNAVELVSVPDGLVADAADSSTGRPEPIPAVLPLQTAYRLNVGGPAVAPDDDALWREWTTDLRFLSHSVADAVTREVRYNGMLNRLPGQATATDAPDIVYATARELVINGSSFDGQKQMAWQFDVDTSSSYFIRFHFCDIVGKAPHQLHINAYVDDATVKQDLDLAAVGDGALAFPYYTDFVLPASEASGKLAVHVGPLANKIVMPA…	ATGGCCGCGACGGCGAGGCTCCGGCCAGCGCGAGCACGCGGCGTGCTCTGGGTCGTCTCGGTGTTGCTCGTCTGCGGCGCTGCGGCGTACAAGCCTGAGGACAACTACCTCGTCAGCTGTGGGTCCTCGCTGGACACGCCGGTGGGCCGGAGGCTCTTCCTCGCCGACGACGGCGCCTCCGGCGCGGTCACCCTGACGTCCCCTCGCAGCGCCGCGGTGAAGGCCCCGCCGGACCTGGTGTCCGGCTTCCGCGACGCCGCGCTGTACCAGAACGCCAGGGTGTTCTCCGCGCCCTCCTCCTACTCCTTCGCCATCAGGCGCCGCGGCCGGCACTTCCTCCGCCTCCACTTCTTCCCCTTCGTGTACCGGAGCTACGACCTCGCCGCGGCGGCCAGGGCG…	Plasma Membrane
TraesCS4A02G133800.1	CrRLK1L-1	4A	890	2673	95975.5	6.16	-0.195843	MRGGPRCALLLLVAAAALVPAARAQGATAPAPSAGAPFVPRDDILLDCGATGKGNDTDGRQWDGDAGSKYAPPNLASASAGAQDPSVPQVPYLTARVSAAPFTYSFPLGPGRKFLRLHFYPANYSNRDAADAFFSVSVPAAKVTLLSNFSAYQTTTALNFAYIVREFSVNVTGQNLDLTFTPEKGHPNAYAFINGIEVVSSPDLFGIATPQFVTGDGNSQPYEMDPAAALQTMYRLNVGGQAISPSKDSGGARSWDDDTPYIYGAGAGVSYQNDPNVTIIYPDNVPGYVAPSDVYATARSMGPDKGVNMAYNLTWILQVDAGYQYLVRLHFCEIQSPFTKPNQRVFNIYLNNQTAIEGADVIQWADPNGIGTPVYKDYVVSTVGSGILDFWVALHPDAE…	ATGAGAGGAGGCCCGAGATGCGCGCTCCTGCTCCTCGTGGCCGCCGCGGCGCTTGTCCCCGCGGCGCGGGCGCAGGGGGCGACCGCGCCCGCGCCCTCGGCGGGGGCCCCGTTCGTGCCGCGGGACGACATCCTGCTCGACTGCGGCGCCACGGGGAAGGGGAACGACACGGACGGCCGCCAGTGGGACGGCGACGCCGGGTCCAAGTACGCGCCGCCCAACCTCGCCTCGGCCAGCGCCGGGGCGCAGGACCCCTCCGTGCCGCAGGTGCCCTACCTCACCGCGCGGGTCTCGGCGGCGCCCTTCACCTACTCCTTCCCGCTCGGCCCCGGCCGCAAGTTCCTCAGGCTGCACTTCTACCCGGCCAACTACTCCAACCGCGACGCCGCCGACGCCTTC…	Plasma Membrane
TraesCS4A02G001100.1	CrRLK1L-1	4A	892	2679	96672.6	5.96	-0.159865	MAAARGRGRGRGRCVLLAAVLLLTAVVGADIYKPTDSILVHCGSDKDGQDEDGRKWTTDKDSKWLPDGGKSSIMGTADVADPSLPSPVPYMTARVFPKETAYTFPVADADRHWVRLHFYPAAYHGIPADHFFFSVTTSTGVTLLRNFSVYITAKALTQAYIIREFSLPPSTVGSLSLKFTPTAMNNASYAFVNGIEVISMPSFFGDPATLVGLNDQSLDASAANLQTMYRLSVGGSYIPPANDSGLSREWFSDTPYVYGAATGVTFEANDTVPIKYPAPADEYAAPVSIYDSFRHMGRDPKMNKNNNLTWVFEVDGNFTYLLRLHFCSLMEDKINQVVFAILLNNKTATTTGSADIIAWAKEKNPANPGAPGKGVPVFKDYAVFMPAAPAGNDTILWLT…	ATGGCGGCCGCCCGAGGCCGAGGCCGAGGCCGAGGCCGATGCGTCCTTCTCGCTGCCGTCCTCCTCTTGACGGCGGTGGTCGGCGCAGACATATACAAGCCAACGGACTCCATTCTGGTTCACTGCGGGTCGGACAAGGACGGGCAGGACGAGGACGGCAGGAAGTGGACCACCGACAAGGACAGCAAGTGGCTCCCCGACGGCGGCAAGTCCTCCATCATGGGCACCGCCGACGTGGCGGACCCGTCGCTCCCCTCCCCCGTGCCCTACATGACGGCGCGGGTCTTCCCCAAGGAGACCGCCTACACCTTCCCCGTGGCCGACGCCGACCGCCACTGGGTGCGCCTCCACTTCTACCCGGCGGCCTACCACGGCATCCCCGCCGACCACTTCTTCTTC…	Plasma Membrane
TraesCS4A02G441600.1	CrRLK1L-1	4A	844	2535	91143.8	5.14	-0.150948	MVRRGTFPLALLAVLATLTAVAGQGKPVTDNGSGGASGPAKFTPKDAFYIDCGGTAAADTKDGKSFKTDAEANSLLSARDNIKVADDKADVPSHLYRSARVFKEEAVYNFPLTAPGWHFIRLYFFPIKSGEADLAAATFDVTTAVNVLLHGFTAEAKAVMKEYVVNATENKLELKFTPQSGAAFINAIEVVNAPDELISKTALTVSPLAETSGLSEAAYQVVCRLNVGGPPIGPVNDTLGRQWEDDGQYLNPKEAGAEVSVPTSAIKYPDAFPATKLVAPTAVYATARHMAESGVANQNFNVSWKVDVDPSFDYLVRLFFADIISTSANDLYFNVYINGRKAISALDLSTITGDLAAPYYKDFVVNSSVNTDGHIIIDVGPLGQDTGRNDALLNGAEVL…	ATGGTGCGCCGCGGGACGTTCCCGCTGGCGCTGCTGGCCGTGCTGGCGACGCTGACGGCCGTGGCGGGGCAGGGGAAGCCGGTCACGGACAACGGCTCGGGCGGCGCGTCGGGGCCGGCCAAGTTCACGCCCAAGGACGCCTTCTACATCGACTGCGGCGGCACGGCCGCCGCCGACACCAAGGACGGCAAGTCCTTCAAGACCGACGCGGAGGCCAACAGCCTGCTCTCCGCCAGGGACAACATCAAGGTCGCCGACGACAAGGCCGACGTGCCGTCGCACCTCTACCGCAGCGCGCGGGTCTTCAAGGAGGAGGCCGTCTACAACTTCCCGCTCACGGCCCCCGGCTGGCACTTCATCCGGCTCTACTTCTTCCCCATCAAGAGCGGGGAGGCCGAC…	Plasma Membrane
TraesCS4A02G102900.1	CrRLK1L-1	4A	849	2550	91151.2	7.59	-0.000824499	MPPVPDMLVRLLVASVLLGAASGAFTPADTYLVLCGTSASATVAAGRTFVGDARLPAKSLAAPQSVEANTSLTAVVPSGESQLYRSARVFTAPASYTFAVKQPGRHFVRLHFFPFPYRSYDMAADAAFNVSVQGAVLVNGYAPKNGTAELREFSLNVTGATLVIAFAPTGKLAFVNAIEVVSVPDELIADTARMVGGAVQYTGLSTQALETIHRINMGVPKITPGNDTLGRTWLPDQSFQLNTNLAQHKDAKPLTIKYDEKSALSSAYTAPAEVYATATRLSTAGETSTINVQFNISWRFDAPAGSDYLLRFHWCDIVSKAAMGMAFNVYVGGSVVLENYEISRDTFNRLSIPVYKDFLLGAKDAKGAITVSIGSSTEDNALPDGFLNGLEIMRVVGSA…	ATGCCGCCGGTTCCTGACATGCTCGTGCGGCTCCTCGTCGCGTCCGTGCTGCTCGGCGCAGCCAGTGGCGCGTTTACCCCCGCGGACACCTACCTCGTCCTCTGCGGCACGTCGGCGAGCGCCACCGTTGCCGCGGGACGGACGTTCGTCGGGGACGCCCGTCTGCCCGCCAAGTCGCTGGCCGCGCCGCAGAGCGTCGAGGCCAACACGTCGCTGACCGCGGTCGTCCCGTCCGGCGAGTCGCAGCTTTACCGGTCCGCGCGCGTCTTCACCGCGCCGGCTTCCTACACGTTCGCCGTCAAGCAGCCCGGCCGGCACTTCGTGCGCCTCCACTTCTTCCCCTTCCCGTACCGGTCCTACGACATGGCCGCGGACGCCGCGTTCAACGTGTCCGTGCAG…	Plasma Membrane
TraesCS4B02G171100.1	CrRLK1L-1	4B	893	2682	96220.7	6.1	-0.202464	MRGGPRCALLLLAALAAAAALAPAAWAQGATAPAPSAGPPFVPRDDILLDCGATGKGNDTDGRQWDGDAGSKYAPPNLASATAGAQDPSVPQVPYLTARVSAAPFTYSFPLGPGRKFLRLHFYPANYSNRDAADAFFSVSVPAAKVTLLSNFSAYQTTTALNFAYIVREFSVNVTGQNLDLTFTPEKGHPNAYAFINGIEVVSSPDLFDLATPQLVTGDGNSQPYEMDPAAALQTMYRLNVGGQAISPSKDSGGARSWDDDTPYIYGAGAGVSYQNDPNVTITYPDNVPGYVAPSDVYATARSMGPDKGVNMAYNLTWILQVDAGYQYLVRLHFCEIQSPFTKPNQRVFNIYLNNQTAMEGADVIQWADPNGIGTPVYKDYVVSTVGSGIMDFWVALHP…	ATGAGAGGAGGCCCGAGATGCGCGCTCCTGCTCCTCGCGGCTCTGGCCGCCGCCGCGGCGCTTGCCCCCGCGGCGTGGGCGCAGGGGGCGACCGCGCCAGCGCCCTCGGCGGGGCCCCCGTTCGTGCCGCGGGACGACATCCTGCTCGACTGCGGCGCCACGGGGAAGGGGAACGACACGGACGGCCGCCAGTGGGACGGCGACGCCGGGTCCAAGTACGCGCCGCCCAACCTGGCCTCGGCCACCGCCGGGGCGCAGGACCCCTCGGTGCCGCAGGTGCCCTACCTCACCGCGCGGGTCTCGGCGGCGCCCTTCACCTACTCATTCCCGCTCGGCCCCGGTCGCAAGTTCCTCAGGCTGCACTTCTACCCGGCCAACTACTCCAATCGCGACGCCGCC…	Extracellular
TraesCS4B02G003700.1	CrRLK1L-1	4B	446	1341	50715	5.85	-0.176009	MYTPVVPKYIAPLDVYGTARSMGPTAQVNLNYNLTWILPVDAGFIYLLRFHLCEIQSPITKENQRTFYIYINNQTAQWATDVISLSGGLGRTSHRDYVIMAIHACDLVRQFSFSQIQIATNDFDEELIIGRGGFRNVYSGVIDGGTKVAIKRLNQESQQGYHEFQTEIEMLCSCRHGHLVSLIGYCQDKNEMILVYDYMAHGTLREHLYNTRKPALTWQQRLEICIGAARGLHYLHTGTEKGMIHRDVKTSNILLDERFMAKVSDFGLSKAFPAIDNTHVSTAVKGTFGYFDPEYFLLRRLTKKSDVYSFGVMLFEILCARPVINTELPDEQVSLRDWALYCQERGVLEEIVDPCVKDEITPECFRIFAELAEKCVADRSIDRPTMDDVLQNLEVALRL…	ATGTATACACCCGTAGTGCCAAAGTACATAGCGCCACTTGATGTCTATGGTACAGCTCGGTCGATGGGACCAACTGCACAGGTCAATCTGAACTACAACCTTACATGGATTTTACCTGTTGACGCGGGGTTCATTTACCTCCTAAGGTTCCATTTATGTGAGATTCAGTCTCCTATTACCAAGGAGAATCAGAGGACATTCTACATCTACATCAACAACCAGACAGCACAATGGGCCACAGATGTAATCTCTTTGAGCGGAGGACTCGGTAGAACATCACATAGAGACTACGTTATCATGGCAATCCATGCATGTGATCTCGTGCGTCAGTTCTCATTTTCACAAATTCAAATTGCCACCAACGACTTTGATGAGGAACTAATCATTGGCAGAGGTGGA…	Plastid
TraesCS4B02G002300.1	CrRLK1L-1	4B	889	2670	96593.3	5.51	-0.161305	MAAARGRGVLLAVLLLTTVAFAFVGADIYKPTDSILVNCGSDKDGQDEDGRKWTTDKDSKWLPDGGKSSIMGTADVSDPSLPSPVPYMTARVFPKETAYTFPVSDADRHWVRLHFYPAAYHDIPADHFFFSISTSTGITLLRNFSVYITAKALTQAYIVREFSLPPSTAGSLSLKFTPTAMNNASYAFVNGIEIISMPNFFGDPATLVGLDDQSLDASAGNLQTMYRLSVGGSYIPPTNDSGLTREWFSDTPYVYGAGTGVTFEANDTIPIKYPAPADEYAAPVSIYDTFRHMGRDANLNKNNNLTWVFEVDGNFTYLLRLHFCSLMEDKINQVVFAILVNNKTATTTGSADIIAWAKEKNPANPGAPGKGVPVFKDYAVFMPAAPAGNDTILWLTLRP…	ATGGCGGCCGCCCGAGGCCGAGGCGTCCTTCTCGCCGTCCTCCTCTTGACGACGGTGGCCTTCGCGTTCGTCGGCGCGGACATATACAAGCCAACGGACTCCATTCTGGTTAACTGCGGGTCGGACAAGGACGGGCAGGACGAGGACGGCAGGAAGTGGACCACCGACAAGGACAGCAAGTGGCTCCCCGACGGCGGCAAGTCCTCCATCATGGGCACCGCCGACGTGTCGGACCCGTCCCTCCCCTCCCCCGTGCCCTACATGACGGCGCGGGTCTTCCCTAAGGAGACCGCCTACACCTTCCCCGTGTCCGACGCCGACCGCCACTGGGTGCGCCTCCACTTCTACCCGGCGGCTTACCACGACATCCCCGCCGACCACTTCTTCTTCTCCATCAGC…	Plasma Membrane
TraesCS4B02G345400.1	CrRLK1L-1	4B	869	2610	93742.9	5.63	-0.0440736	MAVHVVPPLLLLLATALPYSALAVFSPDFSFFLACGAGADVTFPSDNPTRTFVRDDGYLSQGRPAAVSANASSGAASNPLYAAARADSSAFSYRLAYPATAGASSFLVLRLHFFPFVPASSSTSLSSARFTVSVLDAYALLPAFSPPADGVVKEFFVPRGGSKEFTIRFSPDAGSSAFVNAVELFPAPQQLLWNGSNSVVPVGVLGNDDLAQWQLDALETVYRLNVGGPKVTRENDTLWRTWLPDGAYLFGAPGQSVVNNTSSPIIYNPPNTREVAPDVVYRTQRAANVTDFLRATTPGLNFNVTWTFPAEAGSRYLVRLHFCDYEVVSSVVGVGIVFNVYVAQAIGSRDLAPNAQATQPNEPLYLDYAATAPRAGNLTVSIGTSSKSSGGGILNGLEI…	ATGGCCGTCCACGTCGTACCACCCCTCCTCCTCCTCCTCGCCACGGCCCTCCCGTACTCCGCCCTCGCCGTTTTCTCCCCGGATTTCTCCTTCTTCCTCGCGTGCGGCGCAGGCGCCGACGTCACCTTCCCGTCAGACAACCCCACGCGCACCTTCGTGCGGGACGACGGCTACCTCTCGCAAGGGCGTCCCGCCGCGGTGTCTGCAAACGCCAGCTCCGGCGCGGCCTCCAACCCTCTGTACGCCGCCGCGCGCGCCGACAGCTCGGCCTTCTCCTACCGCCTCGCGTACCCCGCCACGGCGGGCGCGTCGTCGTTCCTCGTCCTGCGCCTCCACTTCTTCCCGTTCGTCCCCGCCTCCTCCTCCACCAGCCTTTCCTCCGCGCGCTTCACCGTCTCG…	Plasma Membrane
TraesCS4B02G201600.1	CrRLK1L-1	4B	848	2547	91140.9	6.73	-0.0108491	MPPFPDMLVRLLLASVLLSAASGAFTPADNYLVICGTSASATVAPRRSFVGDARLPAKSLAAPQSVEANTSLTAVVPSGESELYRSARVFTAPASYTFAVKQPGRHFVRLHFFPFSYRSYDMAADAAFNVSVQGAVLVNGYTPKNGTAELREFSVNVTGGTLVIAFAPTGKLAFVNAIEVVSVPDELIADTARTVGGAVQYTGLSTQALETIHRINMGIPKITPGNDTLGRTWLPDQSFQLNTNLAQHKDAKPLTIKYDEKSALSSPFTAPAEVYATATRLSTAGETSTINVQFNISWRFDAPAGSDYLLRFHWCDIVSKAAIGMAFNVYVGGSVVLDNYEISRDTFNRLSIPVYKDFVLGAKDAKGAITVSIGSSTEDNTLPDGFLNGLEIMRVVGSA…	ATGCCGCCGTTTCCTGACATGCTCGTGCGGCTCCTCCTCGCGTCCGTGCTGCTCAGCGCAGCCAGTGGCGCGTTTACCCCCGCGGACAACTACCTCGTCATCTGCGGCACGTCGGCGAGCGCCACCGTCGCCCCGAGACGTTCGTTCGTCGGGGACGCCCGCCTGCCCGCCAAGTCGCTGGCCGCGCCGCAGAGCGTCGAGGCCAACACGTCGCTGACCGCGGTCGTCCCGTCCGGCGAGTCGGAGCTTTACCGGTCCGCGCGAGTCTTCACCGCACCAGCTTCCTACACGTTCGCCGTCAAGCAGCCCGGCCGGCACTTCGTGCGCCTCCACTTCTTCCCCTTCTCGTACCGGTCCTACGACATGGCCGCGGACGCCGCGTTCAACGTGTCCGTGCAG…	Plasma Membrane
TraesCS4B02G367000.1	CrRLK1L-1	4B	838	2517	91209.5	5.01	0.0180191	MAVQAIHLLLATVLPCAALAAFSPDFQFFLACGANSSVSFPPDSTARTFVSDADYLSPVDAPAVSASSTPTSPPALYAAARADISAFSYRLPYPASPDGSSFLVLRLHFFPFFPANSSQSVVNISSSRFAVSMLDTYDLMFSFRPPAAGVVKEFFVPRGVSGANFTITFTPDADSSAFVSAIELFPAPPELLWNNTATPVDAAERDEMGRWEEGMWQDDLWQQQPMETVYRLNVGGPMVTIENDMLWRTWLPDDPYLLYGGQSELNSTSSPIIYDPSNGYSREVAPDVVYQTQRAANFDLTWMFPVVPGSRYLIRLHFCDYEVVSSVVGVGIVFDVYIAQAIGTPDLSPTARATQSNEAFYMDYAARAPSAGNLTVRIGGSAKSIGSRILNGLEIMRIQ…	ATGGCCGTCCAGGCCATACACCTCCTCCTCGCCACGGTTCTACCGTGCGCCGCCCTCGCCGCCTTCTCCCCGGACTTCCAATTTTTCCTCGCATGCGGCGCCAACTCCTCCGTCTCCTTCCCGCCCGACTCCACCGCGCGCACCTTCGTCTCGGACGCCGACTACCTCTCTCCCGTGGACGCCCCGGCAGTGTCCGCCAGCTCCACCCCGACCTCCCCGCCAGCTCTGTACGCTGCCGCGCGCGCAGACATCTCGGCCTTCTCGTACCGCCTCCCCTACCCTGCCTCTCCGGACGGGTCGTCATTCCTCGTCCTGCGCCTCCACTTCTTCCCCTTCTTCCCCGCCAACTCCTCCCAGTCTGTCGTCAACATCTCCTCCTCTCGCTTCGCTGTCTCGATG…	Plasma Membrane
TraesCS4D02G173100.1	CrRLK1L-1	4D	890	2673	96009.6	6.23	-0.200674	MRGGPRCALLLLVAAAALVPAARAQGATAPAPSSGVPFVPRDDILLDCGATGKGNDTDGRQWDGDAGSKYAPPKLASASAGAQDPSVPQVPYLTARVSAAPFTYSFPLGPGRKFLRLHFYPANYSNRNAADAFFSVSVPAAKVTLLSNFSAYQTTTALNFAYIVREFSVNVTGQNLDLTFTPEKGHPNAYAFINGIEVVSSPDLFDLATPQLVTGDGNSQPYEMDPAAALQTMYRLNVGGQAISPSKDSGGARSWDDDTPYIYGAGAGVSYQNDPSVAITYPDNVPGYVAPSDVYATARSMGPDKGVNMAYNLTWILQVDAGYQYLVRLHFCEIQSPYTKPNQRVFNIYLNNQTAMQGADVIQWADPNGIGTPVYKDYVVSTVGSGIMDFWVALHPDAE…	ATGAGAGGAGGCCCGAGATGCGCGCTCCTGCTCCTCGTGGCCGCCGCGGCGCTTGTCCCCGCGGCGCGGGCGCAGGGGGCGACCGCGCCCGCGCCCTCGTCGGGGGTCCCGTTCGTGCCGCGGGACGACATCCTGCTCGACTGCGGCGCCACGGGGAAGGGGAACGACACGGACGGCCGCCAGTGGGACGGCGACGCCGGGTCCAAGTACGCGCCGCCGAAGCTCGCCTCAGCCAGCGCTGGGGCGCAGGACCCATCGGTGCCGCAGGTGCCCTACCTCACCGCGCGGGTCTCGGCGGCGCCCTTCACCTACTCCTTCCCGCTCGGCCCCGGCCGCAAGTTCCTCAGGCTGCACTTCTACCCGGCCAACTACTCCAACCGCAACGCCGCCGACGCCTTC…	Plasma Membrane
TraesCS4D02G001000.1	CrRLK1L-1	4D	890	2673	96614.5	5.66	-0.158764	MAAARGRGVLLAVLLLMMVAFAFVGADIYKPTDSILVHCGSDKDGQDEDGRKWTADKDSKWLPDGGKSSVMGTADVPDPSLPSPVPYMTARVFPKETAYTFPVADADRHWVRLHFYPAAYHGIPADHFFFSVTTSTGVTLLRNFSVYTTAKALTQAYIVREFSLPPSTTGSLSLKFTPTAMNNASYAFVNGIEIISMPSFFGDPATLVGLDDQSLDASAGNLQTMYRLSVGGSYIPPANDSGLSREWFSDTPYVYGAATGVTFEANDTIPIKYPTPADEYAAPVSIYDSFRHMGRDPKMNRNNNLTWVFEVDGNFTYLLRLHFCSLMEDKINQVVFAILVNNKTATTTGSADIIAWAKEKNPANPGAPGKGVPVFKDYAVFMPAAPAGSDTILWLTLRP…	ATGGCGGCCGCCCGAGGCCGAGGCGTCCTTCTCGCCGTCCTCCTCTTGATGATGGTGGCGTTTGCGTTCGTCGGCGCAGACATATACAAGCCAACGGACTCCATTCTGGTTCACTGCGGGTCGGACAAGGACGGGCAAGACGAGGACGGCAGGAAGTGGACCGCCGACAAGGACAGCAAGTGGCTCCCCGACGGGGGCAAGTCCTCCGTCATGGGCACCGCCGACGTGCCGGACCCGTCGCTCCCCTCCCCTGTGCCCTACATGACGGCGCGGGTCTTCCCCAAGGAGACCGCCTACACCTTCCCCGTGGCCGACGCCGACCGCCACTGGGTGCGCCTCCACTTCTACCCGGCGGCCTACCACGGCATCCCCGCCGACCACTTCTTCTTCTCCGTCACC…	Plasma Membrane
TraesCS4D02G004300.1	CrRLK1L-1	4D	827	2484	92124.8	5.79	-0.0903265	MAFPTLPITLTCLTVLVFLSIAMAAANDSMDSGLVLLNCGESKQDNDSSGRMWDGDTGSKFMTSFKGVAANASYQDPSLPSMVPYMSARIFTSNYTYSFPVNPGRMFLRLYFYPISYGNYTMSDAFFGVTLGNLVLLNSFNASQTAQAANYAYLVREFSVYISSHSLDITFAPSAHQNSSYAFVNGIEIVPTPDIFTTADTIFVHHDYIAPFTFAANTGFQTMYRFNVGGQAISPENDSGFYRLWADDSPYIFGASSGVTYSKDNNVTIRYTPVVPKYIAPLDVYGTARSMGPTAQVNLNYNLTWILPVDAGFIYLLRFHFCEIQYPITKENQRTFYIYINNQTAQWAMDVISLSGGLGRTSYRDYIIMARGSGQVDMWIALHPDISTKPCYVDAILNG…	ATGGCATTCCCAACCCTACCAATTACACTCACATGCCTTACAGTGTTGGTATTCTTGTCGATTGCCATGGCAGCTGCTAACGACTCCATGGACTCGGGCCTTGTCCTCCTAAATTGCGGAGAATCAAAGCAAGACAATGACAGTAGTGGCCGTATGTGGGACGGGGACACCGGCTCCAAATTCATGACATCGTTTAAAGGGGTTGCAGCCAATGCTTCATACCAAGACCCTTCACTCCCCTCCATGGTCCCTTATATGAGTGCACGCATCTTCACTTCAAATTACACCTATTCCTTCCCTGTCAACCCAGGCCGCATGTTCTTACGCCTTTACTTCTATCCGATTTCTTATGGAAACTATACTATGTCCGATGCCTTCTTTGGTGTCACCTTAGGAAAT…	Plasma Membrane
TraesCS4D02G340500.1	CrRLK1L-1	4D	872	2619	94211.5	5.34	-0.0264908	MAVHVVPPLLLLLLATALPYTALAVFSPDFSFFLACGAGADVPFPSDNPTRTFVRDDGYLSQGRPAAVSASASSGAASNPLYAAARADSSAFSYRLAYPATAGASSFLVLRLHFFPFVPASSSTSLSSARFTVSVLDAYALLPTFSPPVAGVVKEFFVPRDGSKDFTIRFTPDAGSSAFVNAVELFSAPPELLWNNTAVPVDPVGSNDLPEWPLDALETVYRLNVGGPMVTKENDTLWRTWLPDGPYLFGAPGQSVVNSTSSPIMYDPSNGYTQDVAPDVVYRTQRAANVTDLLVATTPGLNFNVTWTFPAEQGSRYLVRLHFCDYEVVSSVVGVGIVFNVYVAQAIGTPALSPKDRARQSNEAFYMDYAARAPRAGNLTVSIGWLRQSSGGGILNGLE…	ATGGCCGTCCACGTCGTACCACCCCTCCTCCTCCTCCTCCTCGCCACGGCCCTCCCGTACACCGCCCTCGCCGTTTTCTCCCCGGATTTCTCCTTCTTCCTCGCGTGCGGCGCAGGCGCGGACGTCCCCTTCCCATCCGACAACCCCACGCGCACCTTCGTGCGGGACGACGGCTACCTCTCGCAAGGGCGCCCCGCCGCGGTGTCTGCCAGTGCCAGCTCCGGCGCGGCCTCCAACCCTCTGTACGCCGCCGCGCGCGCCGACAGCTCGGCCTTCTCCTACCGCCTCGCGTACCCCGCCACGGCGGGCGCGTCGTCGTTCCTCGTCCTGCGCCTCCACTTCTTCCCGTTCGTCCCCGCCTCCTCCTCCACCAGCCTTTCCTCCGCGCGCTTCACCGTC…	Plasma Membrane
TraesCS4D02G202300.1	CrRLK1L-1	4D	849	2550	91141.2	6.93	0.0024735	MPPVLDMLVRLLVASVLLGAASGAFTPADNYLVLCGTSASATVAAGRTFVGDARLPAKSLAAPQSVEANTSRTAVVPSGESELYRSARVFTAPASYTFAVKQPGRHFVRLHFFPFPYRSYDMVADAAFNVSVQGAVLVNGYTPKNGTAELREFSVNVTGGTLVIAFAPTGKLAFVNAIEVVSVPDELIADMARMVDGAVQYTGLSTQALETIHRINMGVPKITPGNDTLGRTWLPDQSFQVNTDLAQHKDAKPLTIKYDEKSALSSAYTAPAEVYATATRLSTAGETSTINVQFNISWRFDAPAGSDYLLRFHWCDIVSKAAMGMAFNVYVGGAVVLDNYEISRDTFNRLSIPVYKDFLLGAKDAKGAITVSIGSSTEDNALPDGFLNGLEIMSIVGSA…	ATGCCGCCGGTTCTTGACATGCTCGTGCGGCTCCTCGTCGCGTCCGTGCTGCTCGGCGCAGCCAGTGGCGCGTTTACCCCCGCGGACAACTACCTCGTCCTCTGCGGCACGTCGGCGAGCGCCACCGTCGCCGCCGGACGGACGTTCGTCGGGGACGCGCGTCTGCCGGCCAAGTCGCTGGCCGCGCCGCAGAGCGTCGAGGCCAACACATCGCGGACCGCGGTCGTCCCGTCCGGCGAGTCGGAGCTGTATCGGTCCGCACGCGTGTTCACCGCGCCAGCTTCCTACACGTTCGCCGTCAAGCAGCCCGGCCGGCACTTCGTGCGCCTTCACTTCTTCCCCTTCCCCTACAGGTCTTACGACATGGTGGCGGACGCCGCGTTCAACGTGTCCGTGCAG…	Plasma Membrane
TraesCS5A02G330500.1	CrRLK1L-1	5A	911	2736	99176.3	6.18	-0.133699	MQTSCSKLIRWSPQFFDSGAPTAANSKMAFPALPATLTCLTLLALLSLAMAADNNSTGLILINCGASVQEDDDNGRTWDGDTGSKFAPSLKGVTATAPNQDPSLPSTVPFMTARIFASNYTYSFSVTPGRVFLRLYFYPVAYPNYAVADAFFSVTTPNLVLLNDFNASQTVQAISSAYLVREFSVNVSSGSSLDLTFAPSAHHNGSYAFVNGIEIVSTPDIFTAPDTRYVGDNTSPFTFDSAMAVQTMYRLNVGGQAISPKGDSGFYRSWANDAPYIFGGSGVTFSKDDNLTITYTSKVPNYTAPVDVYGTARSMGPTAPINLNYNLTWILPVDAGFSYLLRFHFCEIQYPITKQNQRSFFIYINNQTAQEQMDVIVWSGGIGRTTYTDYVILTAGSGQ…	ATGCAAACATCCTGTAGCAAGTTGATCCGATGGAGTCCCCAATTCTTTGATTCCGGTGCACCAACCGCCGCAAATTCCAAAATGGCTTTTCCAGCCCTACCAGCTACCCTCACATGCCTCACACTGTTAGCTCTCTTGTCGCTGGCCATGGCGGCTGATAACAACTCCACCGGCCTCATCCTCATAAACTGCGGAGCATCAGTCCAAGAAGACGATGATAATGGTCGTACTTGGGACGGAGACACCGGCTCCAAGTTCGCGCCATCACTGAAAGGAGTTACAGCCACTGCTCCAAACCAAGACCCTTCACTCCCCTCCACCGTCCCTTTTATGACCGCGCGCATCTTCGCTTCAAACTACACCTATTCCTTCTCTGTCACCCCAGGCCGCGTGTTCTTA…	Plasma Membrane
TraesCS5A02G397100.1	CrRLK1L-1	5A	846	2541	93049.3	6.88	-0.0330969	MPALAILARSMAPCKRVPMFLILFILSITRVATTNAIASKVDRFVPQDNYLLSCGASAAVQVDDGRTFRSDPESVSFLSTLTDIKIAAKASLASASPLSPLYLDARVFSDISTYSFFISQPGRHWIRLYFLPITDSQYNLTTATFSVSTDSMVLLHDFSFIASPPNPVFREYLVSAQGDNLKIIFTPKKNSIAFINAIEVVSAPPSLIPNTTTRMGPQDQFDISNNALQVVYRLNMGGALVTSFNDTLGRTWQPDAPFLKLEAAAEAAWVPPRTIKYPDDKTLTPLIAPASIYSTAQQMASTNITNARFNITWQMVAEPGFRYLIRLHFSDIVSKTLNSLYFNVYINGMMAVANLDLSSLTMGLAVAYYKDLIAESSSIINSTLLVQVGPNTIDSGDPN…	ATGCCAGCATTGGCAATTTTGGCCAGAAGCATGGCTCCGTGCAAGAGAGTGCCGATGTTCTTGATCCTCTTCATCCTTTCCATTACTCGTGTAGCCACCACCAATGCAATTGCATCAAAAGTAGATCGGTTCGTGCCTCAAGACAACTACCTCCTCAGCTGCGGGGCATCCGCTGCTGTGCAGGTTGACGATGGCAGGACATTCCGCTCTGATCCTGAGTCGGTGTCATTTCTGTCAACCCTGACGGACATCAAGATCGCCGCTAAAGCATCCCTGGCTTCTGCTTCACCATTATCCCCACTTTACCTTGATGCAAGAGTATTCTCTGATATCTCAACCTATAGCTTCTTCATCTCCCAGCCTGGTCGCCATTGGATCCGGCTCTACTTCTTACCTATC…	Plasma Membrane
TraesCS5A02G514500.1	CrRLK1L-1	5A	873	2622	93981.2	5.49	-0.0296678	MAVHVVLPLLLLLLVATVLPYTALAAFSPDFKIFLACGAGADVPFPSDNPARTFVRDDGYLSQGGAAAVSASASSNAASPLYAAARADTSAFSYRLTYPAAPDASSFLVLRLHFFPFVPASSSSTSLSSARFTVSVLDAYALLPAFSPPADGVVKEFFVPRGASGGDFTVRFAPEAGSSAFVNAVELFSAPPELLWNNTAVPVDPVGSNDLPEWPLDALETVYRLNVGGPLLTNGNDTLWRTWLPDDPYLFGAPGQSVVNNTPSPIIYAPSNGYTQEVAPDVVYKTQRAANVTDLLQATTPGFNFNVTWTFPADQGSRYLVRLHFCDYEVVSSVVGTVIVFNVYVAQAIGTPDLTPSARARQSNEAFYIDYAAMAPRAGNLTVSIGRSKKSSKGGILNG…	ATGGCCGTCCACGTCGTGCTCCCCCTCCTCCTCCTCCTTCTCGTCGCCACGGTCCTCCCTTACACCGCCCTCGCCGCCTTCTCCCCGGACTTCAAGATCTTCCTCGCGTGCGGCGCGGGAGCCGACGTGCCCTTCCCGTCCGACAACCCCGCGCGCACCTTCGTGCGGGACGACGGCTACCTCTCGCAGGGGGGCGCCGCCGCGGTGTCTGCCAGTGCCAGCTCCAACGCGGCCTCCCCTCTGTACGCCGCCGCGCGCGCCGACACCTCGGCCTTCTCCTACCGCCTCACCTACCCTGCCGCGCCGGACGCGTCGTCGTTCCTCGTCCTGCGCCTCCACTTCTTCCCGTTCGTCCCCGCCTCCTCCTCCTCCACCAGTCTTTCCTCCGCGCGGTTCACC…	Plasma Membrane
TraesCS5B02G015200.1	CrRLK1L-1	5B	605	1818	67891.6	6.51	-0.186777	MYRFNVGGQAISPKDDSGFYRLWADDSPYIFGASSGVTYSKDNNVTIRYTPVVPKYIAPLDVYGTARSMGPTAQVNLNYNLTWILPVDAGFIYLLRFHFCEIQSPITKENQRTFYIYINNQTAQRATDVISLSGGLGRTSYRDYVIMASGSGQVDMWIALHPDITTKPRYVDAILNGLEVFKLQGHEPNNLAGLNPPLQQKPDVEPKRVPGGARKSKSGLLVAIGGGFALMLIALFSMCVIFRRKKVGKSCCKTNNGHLNHPACDLVRQFSFSQIQIATNDFDEELIIGRGGFSNVYSGEIDGGPKVAIKRLNQESQQGSHEFQAEIEMLCNFRHGHLVSLIGYCQDSNEMILVYEYMVHGTLREHLYSTRNSPLSWRRRLEICIGVARGLHYLHTGTE…	ATGTACCGGTTCAATGTCGGGGGCCAAGCCATTTCCCCCAAGGATGACTCGGGATTTTACCGCTTATGGGCTGATGATTCCCCATACATATTCGGCGCTAGCTCTGGGGTGACATACTCCAAAGATAATAATGTGACTATCAGGTATACACCCGTAGTGCCAAAGTACATAGCGCCACTTGACGTCTATGGTACAGCTCGGTCGATGGGACCAACTGCACAGGTCAACCTGAATTACAACCTTACATGGATTTTACCTGTTGATGCGGGGTTCATTTATCTCCTAAGGTTCCATTTCTGTGAGATCCAGTCTCCTATTACCAAGGAGAATCAGAGGACATTCTACATCTACATCAACAACCAGACAGCACAACGGGCCACGGATGTAATCTCTTTGAGT…	Cytosol
TraesCS5B02G330700.1	CrRLK1L-1	5B	910	2733	99147.5	6.58	-0.137363	MQTSCSKLIRWSPQFFDSGTPTTAKSKMAFPALPVTLTCLTLLALLSLAMAADNNSTGLILVNCGASTQEADDSGRTWVGDTGSKFAPLLKGVATTAPNQDPSLPSTVPFMTARIFTSNYTYSFSVNPGRMFLRLYFYPVAYANYAVSDAFFSVTTRNLVLLNDFSASQTAQAITSAFLVREFSVNVSSGSSLDLTFAPSAHRNGSYAFVNGIEIVPTPDIFTAPDTRYVGDNTAPFSFDAGMAVQTMYRLNVGGQAISPKGDSGFYRSWANDAPYIFGGSGVTFSKDDNLTITYTSNVPNYTAPVDVYGTARSMGPTAQINLNYNLTWILPVDAGFSYLLRFHFCEIQYPITKQNQRSFFIYINNQTAQEQMDVIVWSGGIGRTAYTDYVIMAVGSGQ…	ATGCAAACATCCTGTAGCAAGTTGATCCGATGGAGTCCCCAATTCTTTGATTCTGGTACACCAACCACCGCAAAATCCAAAATGGCTTTCCCAGCCCTACCAGTTACCCTCACATGCCTCACACTGTTAGCTCTCTTATCACTCGCCATGGCGGCTGATAACAACTCCACTGGCCTCATCCTCGTAAATTGCGGAGCATCGACCCAAGAAGCTGATGATAGTGGTCGTACTTGGGTCGGGGACACCGGCTCCAAGTTCGCGCCATTATTGAAAGGAGTTGCAACCACTGCTCCAAACCAAGACCCTTCACTCCCCTCCACGGTCCCTTTTATGACTGCACGCATCTTCACTTCAAACTACACCTATTCCTTCTCTGTCAACCCAGGCCGCATGTTCTTA…	Plasma Membrane
TraesCS5B02G402100.1	CrRLK1L-1	5B	848	2547	93229.5	6.66	-0.0307783	MPALAILARSSRMAEWERVPMFLILFILSITSVATTNAIASKVDRFVPQDNYLLSCGASAAVQVDDGRTFRSDPESVSFLSTPTDIKIAAKASLASASPLSPLYLDARVFSDISTYSFFISQPGRHWIRLYFLPITDTQYNLTTATFSVSTESMVLLHDFSFIASPPNPVFREYLVSAQGDNLKIIFTPKKNSIAFINAIEVVSAPPSLIPNTTTRMGPQDQFDISNNALQVVYRLNMGGALVTSFNDTLGRTWLPDAPFLKLEAAAEAAWVPPRTIKYPDDKTLTPLIAPASIYSTAQQMASTNITNAKFNITWVMVAEPGFRYLIRLHFSDIVSKTLNSLYFNVYINGMMAVANLDLSSLTMGLAVAYYKDLIAESSSIINSTLVVQVGPSTIDSGD…	ATGCCAGCATTGGCAATTTTGGCCAGAAGCAGCCGCATGGCCGAGTGGGAGAGGGTACCAATGTTCTTGATCCTCTTCATCCTTTCCATTACTAGTGTAGCCACCACCAATGCAATTGCATCAAAAGTTGATCGGTTCGTGCCTCAAGACAACTACCTCCTCAGCTGTGGGGCATCCGCTGCTGTGCAGGTTGACGATGGCAGGACATTCCGCTCTGATCCTGAGTCGGTATCGTTTCTGTCAACCCCGACAGACATCAAGATTGCCGCTAAAGCATCTCTGGCTTCTGCTTCGCCATTATCTCCACTTTACCTTGACGCAAGAGTATTCTCTGATATCTCAACCTATAGCTTCTTCATCTCCCAGCCTGGTCGCCACTGGATCCGTCTCTACTTCTTG…	Plasma Membrane
TraesCS5D02G094700.1	CrRLK1L-1	5D	600	1803	67362	6.7	-0.173667	MSGAKPFPRKMTRASSWDDDSPYIYGAGYGVTYSKDPNVTIMYTPAVLNYTAPLDVYTTARSMGPDPQLNLNYNLTWILPVDAGFVYLLRFHFCEIQSIFTLENQRTFYIYINNQTACDAMDVIFWSGGIGRPIYKDYVMVASGSGQVDMWIALHPYISSRSQYYDAILNGLEVFKLQGHGSNNLAELNPPIPQKPDVDRNRLSSGVGKSKGDILAAIGGGFALMLIVLFSMCVICRRKKVVKISCKTSYAHRNRPTCDLVHHFSFEEIQLATKDFDEAHIIGRGGFGNVYSGEIDGGTKVAIKRLNQESQQGIHEFQTELEMLCHFRHGHLVSLIGYCRDKNEMILVYDYMPHGTLREHLYGTRNPSLSWKQRLNICIGAARGLHYLHTGTEQGIIHR…	ATGTCGGGGGCCAAGCCATTTCCCCGAAAGATGACACGGGCTAGCTCATGGGACGATGATTCCCCATACATATATGGTGCCGGCTATGGGGTGACCTACTCGAAAGATCCTAATGTGACTATCATGTATACACCCGCAGTGCTGAATTACACAGCGCCACTTGATGTCTATACTACAGCTCGGTCGATGGGGCCAGATCCACAGCTCAACCTCAACTACAACCTTACATGGATTTTGCCGGTTGATGCCGGATTCGTGTACCTCCTAAGGTTCCATTTCTGTGAGATTCAGTCTATTTTTACCTTGGAAAATCAGAGGACTTTCTACATCTACATCAACAACCAGACAGCGTGTGATGCCATGGATGTAATCTTCTGGAGCGGAGGAATTGGTAGACCA…	Plastid
TraesCS5D02G336300.1	CrRLK1L-1	5D	885	2658	96405.5	6.74	-0.140904	MAFPALPVTLTCLILLSLLSLAMAADNNSTGLILVNCGASVQGDDDSGRTWDGDTGSKFAPSLKGVAATAPNQDPSLPSTVPFMTARIFTSNYTYSFSVKPGRMFLRLYFYPVAYPNYAVSDAFFSVTTPKLVLLNDFSASQTAQAITSAFLVREFSVNVSSGSSLDLTFAPSAHRNGSYAFVNGIEIVPTPDIFTAPDTRNVGDNTAPFSFDTSSSLQTMYRLNVGGQAISPKGDLGGFYRSWANDAPYIAGGSGVTFSKDDNLTITYTSKVPKYTAPPDVYGTARSMGPTAQINLNYNLTWILPVDAGFFYLLRFHFCEIQYPIIKINQRSFFIYINNQTAQEQMDVIVWSGGIGRTTYTDYVIMAAGFGQVDMWIALHPDLSSRPEYFDAILNGLE…	ATGGCGTTCCCAGCCCTACCAGTTACCCTCACATGCCTCATACTGTTATCTCTCTTGTCGCTTGCCATGGCGGCTGATAACAACTCCACTGGCCTCATCCTCGTAAATTGCGGTGCATCAGTGCAAGGCGACGATGATAGTGGCCGTACTTGGGACGGGGACACCGGCTCCAAGTTCGCGCCATCATTGAAAGGAGTTGCAGCCACTGCTCCAAACCAAGACCCTTCGCTCCCCTCCACGGTCCCTTTTATGACCGCACGCATCTTCACTTCAAACTACACATATTCCTTCTCTGTCAAACCAGGCCGCATGTTCTTGCGCCTCTACTTCTATCCGGTTGCTTATCCAAACTATGCCGTCTCAGATGCCTTCTTCAGTGTCACGACGCCGAAACTTGTC…	Plasma Membrane
TraesCS5D02G385700.1	CrRLK1L-1	5D	379	1140	42222.8	8.78	-0.0926121	MADTARHPLLILLAVVAATAIIVAISVAVVLYHKRNKRKKNRELSDAGSRTSARWLPQYNSYAVGKSFTFEEIREATSNFAQSLVIGVGGFGKVFCGVVDDGTKKVAIKRWNPSPEQSMHEVQAKIEALSKLQHPHLVSLIGFCLFKKEMILVWEYMEHGTLREHLYNNSGKPVLSCSWRHRLDMCIGAARGLHYLHTGGIIHRNVKTTTILIDKNWVAKVSDFGFPKSALTRASQMHLSTSHVNGSYGYTDPEYFCREQLTDKSDVYSFGVVLFEVLMARTALNPALPSDQVSLANYALACQRNGTLPDAVDPVIKDEITPECLEKFAETAVKCLADQGMERPTMGGVLSNLELAMQLLNSMPMQNKPLIQQNHMLYV	ATGGCTGACACAGCTCGTCACCCATTGCTGATCTTGCTTGCCGTTGTGGCCGCTACCGCGATCATCGTGGCCATCAGTGTGGCTGTAGTGTTGTACCACAAAAGGAACAAGAGGAAGAAGAACAGGGAGCTCAGCGACGCCGGGTCACGCACGTCTGCAAGGTGGTTGCCGCAATACAACTCTTACGCCGTTGGTAAGTCGTTCACATTCGAGGAGATAAGGGAGGCAACCAGTAATTTCGCACAGTCGCTGGTGATCGGCGTGGGCGGCTTTGGGAAAGTGTTCTGCGGCGTCGTGGACGACGGTACCAAGAAAGTGGCCATCAAGCGGTGGAACCCGTCACCGGAGCAGAGCATGCACGAGGTCCAGGCGAAGATCGAGGCGCTGTCCAAGCTGCAG…	Plasma Membrane
TraesCS5D02G406800.1	CrRLK1L-1	5D	846	2541	92862	6.66	-0.0340426	MPALAILARSMAECKRVPMFLILFILSITSVATTNAIASKVDRFVPQDNYLLSCGASAAVQVDDGRTFRSDPESVSFLSTPTDIKIAAKASLASASPLSPLYLDARVFSDISTYSFFISQPGRHWIRLYFLPITDSQYNLTTATFSVSTDSMVLLHDFSFIASPPNPVFREYLVSAQGDNLKIIFTPKKNSIAFINAIEVVSAPPSLIPNTTTRMGPQDQFDISNSALQVVYRLNMGGALVTSFNDTLGRTWQPDAPFLKLEAAAEAAWVPPRTIKYPDDKTLTPLIAPASIYSTAQQMASTNITNARFNITWQMAAEPGFRYLIRLHFSDIVSKTLNSLYFNVYINGMMAVANLDLSSLTMGLAVAYYKDLIAESSSIINSTLVVQVGPNTIDSGDPN…	ATGCCAGCATTGGCAATTTTGGCCAGAAGCATGGCTGAGTGCAAGAGAGTGCCCATGTTCTTGATCCTCTTCATCCTTTCCATTACTAGTGTAGCCACCACCAATGCAATTGCATCAAAAGTAGATCGGTTCGTGCCTCAAGACAACTACCTCCTAAGCTGCGGGGCATCAGCTGCTGTGCAGGTTGACGATGGCAGGACATTCCGCTCTGATCCTGAGTCGGTATCGTTTCTGTCAACCCCGACGGACATCAAGATCGCCGCTAAAGCATCCCTGGCTTCTGCTTCACCATTATCCCCACTTTACCTTGATGCAAGAGTATTCTCTGATATCTCAACCTATAGCTTCTTCATCTCCCAGCCTGGTCGCCATTGGATCCGGCTCTACTTCTTACCTATC…	Plasma Membrane
TraesCS7A02G055000.1	CrRLK1L-1	7A	845	2538	91165.7	5.14	-0.166391	MVRRGALPLALLAVLATLTAVAGQGKPVTDNGSGGGSGPSKFTPKDAFYIDCGGTAAADTKDGKSFKTDAEANSLLSARDNIKVADDKADVPSHLYRSARVFKEEAVYNFPLTAPGWHFIRLYFFPIKSGEADLAAATFDVSTAVNVLLHGFTPEAKAVMKEYIVNATENKLELKFTPQSGSAFINAIEVVNAPDELISKTALTVSPLAETSGLSEAAYQVVCRLNVGGPPIGPVNDTLGRQWEDDGQYLNPKDAGTEVSVPTSAIKYPDAFPATKLVAPTAVYATARHMAESGVANQNFNVSWKVDVDPSFDYLVRLFFADIISTSANDLYFNAYINGRKAISALDLSTITGDLAAPYYKDFVVNSSVNTDGHIIIGVGPLGQDTGRNDALLNGAEVL…	ATGGTGCGCCGCGGGGCGCTCCCGCTGGCGCTGCTGGCCGTGCTCGCGACGCTGACGGCCGTGGCGGGGCAGGGGAAGCCGGTCACGGACAACGGCTCGGGCGGCGGGTCGGGGCCGTCCAAGTTCACGCCCAAGGACGCCTTCTACATCGACTGCGGCGGCACGGCCGCCGCCGACACCAAGGACGGCAAGTCCTTCAAGACCGACGCGGAGGCCAACAGCCTGCTCTCCGCCAGGGACAACATCAAGGTCGCCGACGACAAGGCCGACGTGCCGTCGCACCTCTACCGCTCCGCGCGGGTCTTCAAGGAGGAGGCCGTCTACAACTTCCCGCTCACGGCCCCCGGCTGGCACTTCATCCGGCTCTACTTCTTCCCCATCAAGAGCGGGGAGGCCGAC…	Plasma Membrane
TraesCS7A02G340700.1	CrRLK1L-1	7A	856	2571	94015.8	6.46	-0.121495	MPAAGRSGGPGQVNIMMGRRKLQVVTLAILCFWSSAGICKAQSVDFKPADSYLVDCGSAKGTTVLGRDFAADGAAPVTVATSQDILAGTSANGVSSFDNPVLYQTARIFTSPSSYTFPIQKQGRHFVRLYFYPFIYQSYDLSTAKFTVSTQDVLLLSDFQQPDKTAPLFKEYSLNITRDQLVISFKPSNGIAFINAIEVISVPDDLIADVANMVNPVQQYSGLTTQSLETVYRVNMGGPKVFPNNDTLSRTWQKDQKYILNPSVTKTAQYGKAINYRKGGATPLTAPDIVYSTATELAASNTSNALFNMTWQFDVDAGFSYLIRFHFCDIVSKALNQLYFNAYVGGFFAQHDLDLSEQSVNQLATAIYVDVVLSSNDASSKLSISIGPSTLNNALPDGI…	ATGCCCGCCGCGGGGCGCTCCGGTGGGCCGGGACAGGTCAACATTATGATGGGAAGGAGGAAGTTGCAAGTGGTGACCTTGGCGATCTTGTGTTTCTGGTCATCTGCTGGGATCTGCAAAGCACAATCAGTGGATTTCAAGCCTGCCGACAGCTACCTGGTTGACTGTGGGTCTGCCAAGGGCACGACGGTTCTCGGGAGGGACTTCGCTGCCGATGGGGCAGCTCCGGTGACCGTGGCCACCTCCCAAGACATCCTTGCCGGCACCTCGGCCAACGGGGTGTCCTCGTTTGACAACCCGGTGCTTTACCAGACTGCCCGCATCTTCACGAGCCCGTCATCCTATACTTTTCCTATCCAGAAGCAGGGGCGGCATTTTGTTCGCCTCTACTTCTACCCC…	Plastid
TraesCS7B02G241900.1	CrRLK1L-1	7B	853	2562	93681.4	6.46	-0.132239	MPAAARSGGPGQANIMMGRRKLQAVTLAILCFWSSAGAQTVDFKPADNYLVDCGSAKGTTVLGRDFAADGASPVTVSTSQDILAGTSANGVSSFDNPLLYQTARIFTSPSSYTFPIQKQGRHFVRLYFFPFIYQSYDLSTAKFTVSTQDVLLLSDFQQPDKTAPLFKEYSLNITRDQLVISFKPSNGIAFINAIEVVSVPDDLIADVANMVNPVQQYSGLTTQSLETVYRVNMGGPKVFPSNDTLSRTWQKDQKYILNPSVTKTAQYGKPIKYRKGGATPLTAPDIVYSTATELAAANTSNALFNMTWQFDVDAGFSYLIRFHFCDIVSKALNQLYFNAYVGGFFAQHDLDLSEQSVNQLATAIYVDVVLSSNDASSKLSISIGPSTLNNALPDGILNG…	ATGCCCGCCGCGGCGCGCTCCGGTGGACCGGGGCAGGCCAACATTATGATGGGGAGGAGGAAGTTGCAAGCAGTGACCTTGGCGATCTTGTGTTTCTGGTCATCTGCTGGGGCACAAACAGTGGATTTCAAGCCTGCCGACAACTACCTGGTTGACTGTGGGTCTGCCAAGGGCACGACGGTTCTCGGGAGGGACTTCGCTGCCGATGGGGCATCTCCGGTGACAGTGTCAACCTCCCAAGATATTCTTGCCGGCACCTCGGCCAACGGGGTGTCCTCGTTTGACAACCCGCTGCTTTACCAGACCGCCCGCATCTTCACGAGCCCGTCATCCTATACTTTTCCTATCCAGAAGCAGGGGCGGCATTTTGTTCGTCTCTACTTCTTCCCCTTCATCTAC…	Plasma Membrane
TraesCS7D02G050100.1	CrRLK1L-1	7D	844	2535	91230.9	5.12	-0.168602	MVRRGALPLALLAVLATLTAVAGQGKPVTDNGSGGGAGPAKFTPKDAFYIDCGGTAAADTKDGKSFKTDAEANSLLSARDNIKVADDKADVPSHLYRSARVFKEEAVYNFPLTAPGWHFIRLYFFPIKSGEADLAAATFDVSTAVNVLLHGFTPEAKAVMKEYIVNATENKLELKFTPQSGSAFINAIEVVNAPDELISKTALTVSPLAETSGLSEAAYQVVCRLNVGGPPIGPVNDTLGRQWEDDEKYLNPKEAGTEVSVPTSAIKYPDAFPATKLVAPTAVYATARHMAESGVANQNFNVSWKVDVDPSFDYLVRLLFADIISTSANDLYFNVYINGRKAISALDLSTITGDLAAPYYKDFVVNSSVNTDGHIIIDVGPLGQDTGRNDALLNGAEVL…	ATGGTGCGCCGCGGGGCGCTCCCGCTTGCGCTGCTGGCCGTGCTCGCGACGCTGACGGCCGTGGCGGGGCAGGGGAAGCCGGTCACGGACAACGGCTCGGGCGGCGGGGCGGGGCCAGCCAAGTTCACGCCCAAGGACGCCTTCTACATCGACTGCGGCGGCACGGCCGCCGCCGACACCAAGGACGGCAAGTCCTTCAAGACCGACGCGGAGGCCAACAGCCTGCTCTCCGCCAGGGACAACATCAAGGTCGCCGACGACAAGGCCGACGTGCCGTCGCACCTCTACCGCTCCGCGCGGGTCTTCAAGGAGGAGGCCGTCTACAACTTCCCGCTCACGGCCCCCGGCTGGCACTTCATCCGGCTCTACTTCTTCCCCATCAAGAGCGGGGAGGCCGAC…	Plasma Membrane
TraesCS7D02G338800.3	CrRLK1L-1	7D	881	2646	96803.9	6.75	-0.143133	MAGAAERTSRPPSSSTPLSAAFGRRGDPSPTRTDFYLANIMMGRRKLQVVTLAILCFWSSAGVCKAQTVDFKPADSYLVDCGSTKGTTVLGRDFAADGASPVTVSTSQDILAGTSANGVSSFDNPVLYQTARVFTSPSSYTFPIQKQGRHFVRLYFYPFIYQSYDLSTAKFTVSTQDVLLLSDFQQPDKTAPLFKEYSLNITRDQLVISFKPSNGIAFINAIEVVSVPDDLIADVANMVNPVQQYSGLTTQSLETVYRVNMGGPKVFPNNDTLSRTWQKDQKYILNPSVTKTAVYGKAIKYRKGGATPLTAPDIVYSTATELAASNTSNALFNMTWQFDVDAGFSYLIRFHFCDIVSKALNQLYFNAYVGGFFAQHDLDLSEQSVNQLATAIYVDVVLS…	ATGGCAGGGGCCGCCGAGCGCACCTCTAGGCCACCGTCCAGCTCTACTCCCCTTTCCGCTGCATTTGGCCGGAGGGGAGATCCCAGTCCCACCAGGACTGATTTCTACTTGGCCAACATTATGATGGGGAGGAGGAAGTTGCAAGTGGTGACCTTGGCGATCTTGTGTTTCTGGTCATCTGCTGGGGTCTGCAAAGCACAAACAGTCGATTTCAAGCCTGCAGACAGCTACCTGGTTGACTGTGGGTCTACCAAGGGCACGACGGTTCTCGGGAGGGACTTCGCTGCCGATGGGGCATCTCCGGTGACCGTGTCCACCTCCCAAGATATTCTTGCCGGCACCTCGGCCAACGGGGTGTCCTCTTTTGACAACCCAGTGCTTTACCAGACCGCCCGCGTC…	Plastid
TraesCSU02G060700.1	CrRLK1L-1	Un	829	2490	91614.8	5.96	-0.0854041	MAFRTLPVNLQLIALLLSLALAADNTSINSGLILLNCGGSGQYDDVDSGGRIWYGDTGSKFAPSVEGVGASASASYQDPSLPSMIPYMTARIFSSNYTYSFPVSQGRLFLRLYFYPVAYGNYAVSDAFFGVTTENLVLLNGFNASQTAQANNYAYLVREFSMNVSSRRLDLTFSPSTFLNGSYAFINGIEIVPTPNIFTTADTTFVYGDYIAPFSFAADKGFQTMYQLNVGGQAISPKDDTGFYRSWDVDSPYIYGAGYGVTHSKDPSVTIMYTPTVPNYTAPVDVYGTARSMGPVQQFNLNYNLTWILPVDAGFTYLLRFHFCEIQSTFTKVNQRSFYIYINNQTAQEDMDVILLSGGTGTTAYREYFIMASGFGQVDMWIALSPDISTNPQYYDAIL…	ATGGCCTTCCGAACCCTACCAGTTAACCTCCAGTTAATAGCTCTCCTCTTGTCGCTTGCCCTCGCGGCCGATAACACCTCCATAAACTCTGGCCTCATCCTCTTAAATTGCGGAGGATCAGGCCAATATGATGATGTAGATAGTGGTGGTCGTATTTGGTACGGGGACACCGGCTCCAAGTTCGCACCATCGGTGGAAGGAGTTGGAGCCAGTGCCAGTGCTTCATACCAAGATCCTTCCCTCCCATCCATGATCCCTTATATGACTGCACGCATCTTCTCTTCAAATTACACATATTCCTTCCCTGTTAGTCAAGGTCGCTTGTTCTTACGCCTCTACTTCTATCCGGTTGCTTATGGAAACTATGCCGTCTCCGATGCCTTTTTTGGTGTCACTACA…	Plasma Membrane
TraesCS1A02G239500.1	DUF26	1A	610	1833	68084.6	9.67	-0.437705	MVHRLPARRRLGREPRPPARRPVLRRSHAQRRRRPRAPRHREGQRDRLVVQLLSRGAGCGRAAPRQRQPGASERGRRRGVQSFEHPTNTFISGMRTGRDLRTGAAWSLSSWRDADDPSAGDFRYDMDAGGSPELHIWREGRKTYRTGAWNGVRFSGIPEMTSFEDMFEFRFTDTADEVSYGYRDRAGSPPSRVVLNESGVMQRMVWDRATGAWNTFWSGPRDHCDSYGLCGAFGVCNVADAIVCSCVRGFRQRSPAEWRMRDASGGCARRTPLRCGGAGGDGFYALRGVKLPETHGSSVDAGASVEECGRRCLSNCNCTAYAASDIRGGGAGTGCIQWFGELMDTRFVDGGQDLFVRLALSDLERTKTKKFAAVIAAVTAGFALLVLSIGLLIWRRIRR…	ATGGTTCACCGTCTCCCCGCCCGCCGTCGTCTGGGTCGCGAACCGCGACCGCCCGCTCGACGCCCTGTCCTCCGGCGTAGTCACGCTCAGCGCCGGAGGAGACCTCGTGCTCCTCGACACCGCGAGGGACAACGAGACCGTCTGGTCGTCCAACTCCTCAGCCGCGGCGCCGGCTGCGGCCGCGCAGCTCCACGACAACGGCAACCTGGTGCTAGCGAGCGAGGCCGGCGCCGTGGCGTGCAGAGCTTCGAGCACCCCACCAACACGTTCATCTCCGGGATGCGGACCGGGAGGGACCTCCGGACCGGCGCCGCGTGGTCCCTCTCCTCGTGGCGCGACGCCGACGACCCGTCCGCCGGCGACTTCCGCTACGACATGGACGCGGGCGGCTCGCCGGAG…	Plastid
TraesCS1A02G100300.1	DUF26	1A	785	2358	87272	5.76	-0.124331	MASLVFLLLFGQILLCTAVDTITSTTPLSGSQQIVSQGSKFTLGFYSPPQGNTTSSNYYIAIWYSNIPLVTTVWTATTDVPVSDPTTASLEIASDGNLVLLDQAKNQLLWSTNESIASNSTMATIRDSGSLDLTDASNSSIVYWRSIDHPTNTWLPGGKLGRNKITSVSQRLVAWKNMADPSPGLFTLELDPNGTPQFFSQWNSSITYWSSGPWNGYNFSFSPEMTTTYAYESRFINNDTEGYLFYSLKDVSVVSRFIIDVGGQIKQLRWLGYSQQWVVFWSQPWSQCEVYALCGAYGSCNLNALPYCNCVQGFSQKVQSDWDLQDYSGGCKRNTPLQCQTNSTSAQAPSDKFHVMEDVRLPDNAQDAVATSSQECEVVCLNSCFCTAYTYNYTGCFVW…	ATGGCTTCTCTCGTCTTCCTCCTCCTATTCGGCCAAATCCTACTCTGCACAGCCGTCGACACCATCACCTCCACCACACCGTTGTCCGGGTCACAGCAGATTGTGTCCCAGGGCAGCAAGTTCACCTTGGGCTTCTACTCCCCACCGCAAGGTAACACCACCTCTAGCAATTACTACATAGCCATATGGTACAGCAACATACCACTGGTGACCACGGTGTGGACGGCAACCACCGATGTGCCAGTGTCTGACCCGACCACCGCCTCCTTGGAGATCGCCAGCGACGGCAACCTTGTCCTCCTTGATCAAGCCAAGAACCAGCTGCTATGGTCGACCAATGAAAGTATAGCCTCCAACTCCACCATGGCCACCATCAGAGATAGCGGTAGCCTCGACCTC…	Plasma Membrane
TraesCS1A02G422700.2	DUF26	1A	664	1995	73004.4	7.46	-0.105572	MPATRPRMISHRLVVSAAVVAVAALLAPGAAGYPWQDCVDGQFAAGSKYLANINLLAASLPKNASASPDLFATAEAGATPDKVWALALCRGDANATSCLSCLAQAFRDLPNVCDYSKVATMYYDSCTLHYSNASRDPAPVAARTYRFWEYTNVTSEKSQFNSLVARLVNATADYAAYNSTRRYASGEADFDREFPKIYSWAQCTPDLTAVQCRQCLAKNMVLLPEYFVDSTGARALQVRCSFRYQTYSFFDGPVMVRLPAPAPSTEAPAPAPAAVPTVLTSPPPAAASTRGRKYSVPGMVLIILLPTLAAINLVACFFFWRRKRPLSKAKQSDPSYFADEEDNENVDSMLIDISTLRVATGDFADSNKLGDGGFGAVYKGILPDGDEIAVKRLSKSSTQ…	ATGCCCGCCACAAGGCCGAGGATGATATCTCACCGGCTCGTCGTGTCCGCGGCCGTCGTTGCCGTCGCCGCCCTGCTCGCGCCCGGCGCCGCGGGATACCCGTGGCAGGATTGCGTCGACGGCCAATTCGCGGCCGGCAGCAAGTACCTGGCCAACATCAACCTCCTCGCCGCCTCCCTCCCCAAGAACGCCTCGGCGTCCCCAGACCTCTTCGCCACCGCCGAGGCCGGCGCCACCCCGGACAAGGTCTGGGCCCTCGCGCTCTGTCGTGGCGACGCCAACGCCACGTCCTGCCTCAGCTGCCTGGCCCAGGCCTTCCGGGACCTGCCCAACGTTTGCGACTACAGCAAGGTGGCCACCATGTACTACGACTCCTGCACGCTCCACTACTCCAACGCC…	Plasma Membrane
TraesCS1A02G100400.1	DUF26	1A	820	2463	90700	5.85	-0.0957317	MLLPSMAPLVFLLLFGQILLCTAVDTITSTTPLSGSQQIVSQGGKFTLGFYSPPQGNTTSSNYYIAIWYSNIPLPTTVWTATTNVPVSDPTTASLEITSDGNLVLLDQAKNRLLWSTNVSIASNSTVATIRDSGSLELIDASNSSIVYWQSIDHPTNTLLPGVKLGLNKITGVSQRLVAWKSEADPSPGLFSLEHDPNGTPLYFAQWNDSISYWASTPWDFDLPGMVALRFVNSSTESYLLYSTKDDSVITHIIIDISGQLRLLTWLDSSQQWILIWTQPHTECEVYARCGAYGSCNLNALPFCNCVKGFSQNDWDLDDYSGGCKRNTPLQCQTHSTSAHSRSDKFYAMEDVRVPANARGAVATSSQECQVACLKNCSCSAYTYNYTGCFVWHGDLQVN…	ATGCTCCTTCCATCCATGGCTCCTCTCGTCTTCCTACTCCTATTCGGCCAAATCCTACTCTGCACAGCCGTCGACACCATCACCTCCACCACACCGTTGTCCGGGTCACAGCAGATTGTGTCCCAGGGCGGCAAATTCACCTTGGGCTTCTACTCCCCACCGCAAGGTAACACCACCTCTAGCAATTACTACATAGCCATATGGTACAGCAACATACCACTGCCAACCACCGTGTGGACGGCAACCACCAACGTGCCGGTGTCTGACCCGACCACCGCCTCCTTGGAAATCACCAGCGACGGCAACCTTGTCCTCCTTGATCAAGCCAAGAACCGACTGCTATGGTCGACCAATGTAAGTATAGCATCCAACTCCACCGTGGCCACCATCAGGGACAGT…	Plasma Membrane
TraesCS1A02G422600.1	DUF26	1A	675	2028	73276.4	5.6	-0.0783704	MLPGGYAVLPMIIAAHLLAPAESASMECDGNPQTSSSTFPSTLKLLAAGLPGNASTSPNGFATAVVGTAPGLVYGMALCRGGTNASSCRACVAKAFGDAQASCPGDTGAAMYEDGCVLRFSVQRFLDFLGADQWQVREITFSVVADRASVTVSAAWFGAAVSAILTAVVNHAVSSPSPAASSNSTMRSKYFATGEEAFNPKVYGLAQCMPNLAPAQCDGCLRRLQDETAPYMGTNPGWIEAGSAWCILRYGVRPIYDGQAMLQVPAPPPPSPSVTPEHGAGNTRSATGIYAGIASSVVLLLILLSVFAFIRFKRKIKAAEDDNPFKKMARALIFDLLALQEATGNFSEANKLGEGGYGIVYKGTLPDGQEIAVKKLLGATEHGLHQLRNEVVLLAELQH…	ATGCTCCCCGGCGGCTACGCCGTTCTCCCCATGATCATCGCGGCCCACCTGCTGGCGCCGGCTGAGTCGGCCTCAATGGAGTGCGACGGCAACCCCCAAACGTCCAGCAGCACCTTTCCCTCGACCCTGAAGCTGCTCGCCGCGGGACTCCCCGGCAACGCCTCCACCTCCCCAAACGGCTTCGCCACCGCCGTCGTCGGCACGGCGCCCGGCCTGGTCTACGGCATGGCCCTCTGCCGGGGCGGCACGAACGCCTCGTCCTGCCGCGCGTGCGTGGCCAAGGCGTTCGGCGACGCGCAGGCAAGCTGCCCCGGCGACACGGGCGCCGCCATGTACGAGGACGGCTGCGTCCTGCGCTTCTCCGTCCAGCGATTCCTCGATTTCCTCGGCGCGGACCAG…	Plasma Membrane
TraesCS1A02G422800.1	DUF26	1A	690	2073	75149.9	5.95	-0.0663768	MVGNLLLIFPVSKSYLCSSTVLLCSMAAHHVALSVLILVVPLLAPSGLVATEPWPLCGDSREYNDKSQYQANLNLVAAALPTNASASPNLFATAEAGAVPEKVTALALCRGDASSRACSSCLVNAFANLPNVCPGSKEAVIYYDACMLRYSDVQFLSADDSEPLGVELTYTVRNDANATSEPGRYQRAVATLMNATADYAAYNSTRRYATGQADLDREFPKVYSWAQCTPDLTPGRCRDCLAQLIAQLPVQFTDSIGGRLLGPRCSFEYETKPFINGPVMVQLPATSASSGAPGPAVAPTSATAEGRKYSVPGMVLIILLPTIAAINLIVWLFSWRRRRQALAKAKQPDPNYSTDEAEDMESVESMLIDISTLRAATEDFAESNKLGKGGFGPVYKGTL…	ATGGTCGGCAATTTGCTATTAATTTTCCCCGTTTCCAAAAGCTACCTTTGCTCGTCCACCGTGCTGCTCTGCTCAATGGCGGCCCACCATGTCGCCTTGTCTGTTCTCATCCTTGTCGTCCCCCTGCTCGCGCCCAGCGGCCTCGTCGCAACAGAGCCGTGGCCACTGTGCGGCGACAGCCGCGAATACAACGACAAGAGCCAGTACCAGGCCAACCTCAACCTCGTCGCCGCCGCGCTCCCCACGAACGCCTCGGCGTCGCCCAACCTCTTCGCCACCGCCGAGGCCGGGGCCGTCCCGGAGAAGGTCACGGCTCTCGCGCTCTGCCGCGGCGACGCCAGCTCCAGGGCCTGCTCCAGCTGCCTCGTCAACGCCTTCGCCAACCTCCCGAACGTGTGC…	Plasma Membrane
TraesCS1A02G073300.1	DUF26	1A	673	2022	72238.1	8.21	-0.0640416	MQPRPGRPRGRHSLPPAAAGVLRCLVLAGAVAVAAAGADAVAAPAILDTVCGSRQAADPESFDVSFVNTLELIYQNVTRSGFGAASSGSGGNFSVFGLGQCLAYLSPTDCQLCYAQSRVKLPHCLPADGGRIYVDGCFLRYGAGDFTAAATDASDTFLCSNDTAPATPAFAAAAAALVRNVTATAPGARGYYYAGSASASAMPTGARVYAAAQCWRSLNATACAACTASARDRVVRQCLPGAAEGYGLNAGCVVRYSTQPFYLPAKAGGGGGSSNRHIIIIVFASILSAMAVVGIVFIWTRMRPRRDDLHDGMQNYMDGSGEIIRTIMSSQLGFRYEELRKATDDFNQINKLGQGGYGSVYKGVLPDGREIAVKRLYLNTRQWTDQFFNEVKLVSQVQH…	ATGCAGCCACGTCCGGGAAGACCCCGCGGCCGCCACTCTCTTCCCCCGGCCGCGGCGGGCGTGCTCCGGTGCCTCGTCCTCGCCGGGGCCGTCGCCGTCGCCGCCGCGGGCGCGGACGCGGTCGCGGCGCCGGCGATCCTGGACACGGTGTGCGGGTCCAGGCAGGCGGCCGACCCGGAGTCCTTCGACGTGAGCTTCGTCAACACCCTGGAGCTCATCTACCAGAACGTGACGCGCTCCGGCTTCGGCGCCGCCTCCTCCGGCTCCGGCGGCAACTTCTCCGTCTTCGGGCTCGGCCAGTGCCTCGCCTACCTCTCCCCGACCGACTGCCAGCTCTGCTACGCGCAGAGCCGCGTGAAGCTGCCCCACTGCCTCCCGGCCGACGGCGGCCGCATCTAC…	Plasma Membrane
TraesCS1A02G273600.1	DUF26	1A	677	2034	72419.3	6.65	-0.0638109	MATSPRAMRSLSPLYSLLLLIGAANAAADTLVHTECPSDTNYTRGGVFQANLDALLSFLPAAASAASGFAENATGAAPDEAYGLAQCRADVSASDCRTCLDASAQDAASKCPGQKTSMLIYDNCLLRYSNASFFGAADTSPVARLCNTGNVTQPELFRTQLGALMSNLTRRAAYSSPRMFAAGAADFTSFTKVYGMAQCTRDLAGDDCYQCLTGAVSSIPTTCDGKQGGQIISRSCSIRYEVNLFYNAQAAEAAMSPPPPAVNGSDQSGPAGRAGNDDATAKIALFVSIPVAVVLLVMLTVALYLCKRKNKKPHEHVRISSSEGGDGTDMGSSESLLYDLGTLRAATDNFSEENKLGEGGFGPVYKGILRDGQEIAVKRLSKTSQQGLVEMRNEVVLVA…	ATGGCGACCTCCCCACGAGCCATGCGTAGCCTGAGCCCCCTGTACTCTCTCCTCCTCCTTATCGGCGCAGCCAACGCCGCCGCGGACACTTTGGTGCACACCGAGTGCCCGAGCGACACAAACTACACCCGCGGCGGCGTCTTCCAGGCCAACCTCGACGCCCTCCTCTCCTTCCTCCCCGCCGCCGCGTCGGCCGCGTCCGGGTTCGCCGAGAACGCCACCGGCGCAGCGCCTGACGAGGCGTACGGGCTCGCGCAGTGCCGCGCCGACGTGAGCGCATCCGACTGTCGCACGTGCCTTGACGCCTCCGCGCAGGACGCGGCCAGCAAGTGCCCCGGCCAGAAAACGTCCATGCTCATCTACGACAACTGCCTCCTGCGCTACTCGAACGCAAGCTTC…	Plasma Membrane
TraesCS1A02G320900.2	DUF26	1A	856	2571	92223.8	5.97	-0.0610981	MASHQLRLFQLLLLLLLSSASHARDTISPGQPLRGNDTLVSPGAGSYVLGFFTPPGSNNTYIGLWYAKVPVRTVVWVANRADPVPGPVERNARATLSVSADGTLSVADASSTVVWSAPPAPGAGAGRCTARLLDIGNLVVSDASGAVAWQGFDHPTDTLIPGMRVGMDFRTGANMTLTAWTSPSDPSPGPVVAVMDTTGDPEVFIWNGAEKVWRSGPWDGLQFTGVPDTATYMGFNFSFVNSAKEVSYSFQVANSSIVSRLALNSTGAAGGLLQRWTWVWAAGAWNMYWYAPKDQCDAVNQCGPNGVCDPNSLPVCECLRGFAPRSPEAWALRDNRGGCARATPLDCGNGTDGFALMAHAKVPDTTAAVVDYRAGLAECAQRCQRNCSCTAYANANLSG…	ATGGCAAGCCACCAGCTACGCCTCTTCCAGCTGCTGCTGCTGCTGCTGCTCTCGTCGGCTTCCCACGCCCGGGACACCATCTCGCCAGGCCAGCCGCTCAGGGGCAACGACACGCTGGTCTCGCCCGGCGCCGGCAGCTACGTGCTCGGCTTCTTCACGCCGCCGGGCTCCAACAACACCTACATCGGGCTGTGGTACGCCAAGGTCCCCGTCCGCACCGTCGTCTGGGTCGCCAACCGCGCCGACCCCGTCCCGGGCCCCGTGGAGCGCAACGCGCGCGCGACCCTGTCCGTCTCCGCCGACGGCACGCTCTCCGTCGCCGACGCCAGCTCCACCGTCGTCTGGTCGGCCCCCCCGGCGCCGGGCGCGGGCGCCGGGAGGTGCACGGCGCGGCTGCTG…	Plasma Membrane
TraesCS1A02G159500.2	DUF26	1A	665	1998	71365.6	8.93	0.0203008	MHRMARLPLLPALVLALASALAPSVVADPQATLLNLGCSQYNATPTAAFLVALNSTFAKLRANLSAGGFATASEPRAAAPAFALAQCRPYVTGRDCVACFDAAAARIRASCGAANGGRAILDGCVIRYESAAFFDQSTLPGNTQLCNGSAVAGGGFDGAVRALIGDLAAAVPRAPRLAAAAAGAGVYAMAQCVETVGAGGCAQCLQVASRNIGGCSPNSDGRAVDAGCFMRYSDKRFFPANATVDLAAYLLSGKSRGKGAIIGGILGGVAFLLLLGLLALLWIRRSRKLQKPRRGDILGATELQGPTSFYYHDLKVATNNFSEKNKLGEGGFGDVFKGLLKNGKTVAVKRLTVMQTSRAKADFESEVKLISNVHHRNLVRLLGCSRKGSECLLVYEYMA…	ATGCACCGCATGGCTCGCCTCCCGCTGCTGCCTGCTCTAGTGCTGGCACTCGCCTCCGCGCTGGCCCCGTCCGTCGTCGCCGACCCGCAGGCCACGCTGCTCAACCTGGGGTGCAGCCAGTACAACGCCACGCCCACGGCCGCCTTCCTCGTCGCCCTCAATTCCACCTTCGCCAAGCTCCGCGCCAACCTCTCCGCCGGGGGCTTCGCCACGGCGTCGGAGCCGCGCGCCGCCGCGCCGGCGTTCGCGCTGGCGCAGTGCCGCCCGTACGTCACCGGGAGGGACTGCGTCGCCTGCTTCGACGCCGCGGCGGCGCGCATCCGCGCCTCCTGCGGCGCCGCCAACGGCGGGCGCGCCATCCTCGACGGCTGCGTCATACGGTACGAGAGCGCGGCTTTC…	Plasma Membrane
TraesCS1B02G451600.1	DUF26	1B	480	1443	55016.2	5.62	-0.550625	MANNLEHTSATTREFTLELLKQITDNFSEDHVIGRGGYGVVYKGLLDDGEEIAVKKLHYMPGLDDTQFTNEFNIVQLVGYCYYLGHERFKYNGEYIFAPVEERFLCFKYLQGGGLDKHISDESCGLNWHTRFRIIKGVSEGLNYLHNGCKDSIYHLDLKPENILLDKNMFPKIGDFGLSRLFQSEKTHITSKIMGTVGYMPPEYIDRRAITPKFDVFSLGVIILQIVAGYDGYSKCEHMSLQEFLEHVHENWGKRMQETMSSHTSEQVITCIKIALRCVEFDREKRPTIADIIDELNKIDNAESSATGKNTEENEHTLEKLPEIQEQKKESAEDGSRYARTNRISTLVENHAELVDFPAGPMGSLLPKLLEFLSDEYHYLHADCRKDVEYVYNELVGMQ…	ATGGCGAACAATTTAGAACATACAAGTGCGACGACAAGGGAGTTTACACTCGAGTTGTTGAAACAAATTACAGATAACTTTTCTGAGGACCATGTCATTGGACGTGGTGGGTATGGAGTAGTCTACAAGGGATTACTGGATGATGGGGAAGAGATTGCTGTCAAAAAGCTTCACTACATGCCCGGGCTTGACGACACACAGTTTACAAATGAGTTTAATATTGTACAGTTAGTGGGCTACTGCTATTATCTAGGACATGAACGCTTCAAGTACAATGGTGAATATATTTTTGCCCCAGTAGAAGAAAGATTTCTCTGCTTCAAATACCTGCAGGGTGGAGGCCTTGACAAGCATATTTCTGATGAATCCTGCGGACTCAATTGGCACACACGCTTCAGG…	Cytosol
TraesCS1B02G093800.1	DUF26	1B	633	1902	72227.9	5.62	-0.479463	MDVASPSSDGDLQAGLLHPTASSSNSISRDINMASKLQNAASLTIRLLQQITDNFSEERKIGQGAYGTVYKGVHANGEEIAVKLLRNNLQGTDDEQFKREFENLMRLDHHNIVQLVGYCYETHHKPMLHNGETIYAEETNRVLCFEYMRNGSLQKHISEECDGLDWHTRYGIIKGTCEGLKYLHEGFKEPIYHMDLKPDNILLDENMMPKLADFGLSKLYDGEQSVITQILTGTIGYLPPEYLFEHIVSKKLDIFSLGVVVTKIITGPRGPTRRAEMTYQDFINQVHVNWRKRLQETWHASQPLEAYCKQVNICIEIALTCMESDRHKRPTIVDIIHKLNETETVIKELKNDEGHRWTSNHITEDIVAQETERDYRAIPDQDPTLMEPVRSDVLENTEG…	ATGGATGTGGCTTCTCCTAGCTCCGATGGAGATCTGCAGGCAGGGCTCCTGCACCCCACCGCTAGCAGCTCCAACTCCATCTCCAGAGACATTAACATGGCTAGCAAGTTGCAAAATGCAGCAAGTCTAACTATCCGACTACTACAACAAATCACGGATAATTTCTCAGAGGAGCGAAAAATTGGTCAAGGCGCATATGGAACGGTTTACAAGGGGGTGCATGCCAATGGAGAGGAGATTGCTGTAAAGCTGCTCCGTAATAACCTGCAAGGAACTGACGATGAGCAATTCAAACGTGAGTTTGAAAACCTCATGAGGCTCGATCATCACAACATTGTACAGTTAGTTGGCTATTGCTACGAAACACATCATAAACCTATGCTGCACAATGGAGAAACC…	Plastid
TraesCS1B02G451700.1	DUF26	1B	421	1266	48435.4	6.18	-0.393349	MANKIQHTSATTREFTLELLKQITDNFSEEHVIGRGGYGVVYKGLLHDGEEVALKKLHYMPGLDDKQFMNEFNNLMRAQHPNIIRLVGYCYGLGHERFKYNGEYIFARVQERILCFEYLQGGSLDKHISDESCGLDWNTRFKIIKGISKGINYLHNGCKDSIYHLDLKPENILLDENLVPKIGDFGLSRLFQTEKTHITTKFMGTMGYMPPEFIDRHAITPKFDVFSFGVIIIRIVAGFEGYSKCEDMSPHEFLEHVHGNWRKRMQETMSSHISEQVITCIEIAFRCVEFDPEKRPTIADIVNEVDKIDNAESLAIAKNSDEQEHTVEKQPVIQVQEKNSTEENTRYARTDSISTVMKKHPLSKKYYTADPVVAIGAMVVSLLHKLCELSSEYNLGANL…	ATGGCGAACAAGATACAACATACAAGTGCAACGACAAGGGAGTTTACACTCGAGTTATTGAAACAAATTACAGATAACTTTTCTGAGGAGCATGTCATTGGTCGTGGTGGGTATGGAGTAGTCTATAAGGGATTACTGCACGATGGAGAAGAGGTTGCTCTCAAAAAGCTTCACTACATGCCTGGGCTTGACGACAAGCAATTTATGAACGAATTTAATAACCTTATGAGGGCCCAGCATCCAAATATCATCCGATTAGTGGGCTACTGCTATGGTCTAGGACATGAACGCTTCAAGTACAATGGTGAATATATTTTTGCCCGTGTACAAGAAAGGATTCTCTGCTTTGAATATTTGCAGGGTGGAAGCCTTGATAAGCATATTTCTGATGAATCCTGC…	Cytosol
TraesCS1B02G110700.1	DUF26	1B	239	720	26829.4	6.13	-0.322594	MPNRSLDTILFDYDKHKHLDWERRFKIISGVARGLQYLHEDSQLKIVHQDLKASNILLDFDYNLKISDFGLAKIFGGYQSEDVTSRIAGTYGYMSPEYAMHGQYSTKSDAVSFGVLVLEIVTGRRNNGSYNSEQYVYLVNLVWEHWTRGSVIELIDPSLSDHPSPGDQVLKCIQIGLLCVEKRPEDRPTMSSVNVMLSSHNVRLPSVSMPAFCDGLGGHGDNSKVTSANGMTITKLEPR	ATGCCTAACAGAAGCCTTGATACCATTCTTTTTGATTATGACAAACACAAACACCTAGACTGGGAAAGGAGATTCAAGATTATCAGTGGAGTTGCTAGGGGATTACAGTATCTCCATGAAGATTCTCAATTGAAGATAGTTCACCAGGATCTGAAAGCAAGCAATATTTTGTTGGACTTTGATTACAACCTTAAGATTTCTGACTTTGGCTTAGCAAAGATATTTGGAGGGTATCAATCAGAAGATGTCACTAGCCGTATAGCTGGGACATACGGATACATGTCGCCTGAATATGCCATGCATGGTCAGTACTCAACAAAGTCAGACGCGGTCAGCTTCGGTGTTTTGGTTTTGGAGATCGTCACAGGAAGAAGAAACAATGGCTCCTATAACTCCGAG…	Cytosol
TraesCS1B02G348800.1	DUF26	1B	783	2352	87843.6	6.23	-0.319668	MMASPVSGSRHNSMGTNGATEPTSLTVSVLQKITDNFSKERTLGKGAYGKVFKGVHDNGEEIAVKLLHNNMRAIDDEQFKQEFNNLMMLNHPNIIRLVGYCYETQHQHMEFQGKLIFVEMTYRALCFEYMHKGSLQKYLSEESQGLDWDTRYKIIKGTCEGLKYLHEGSKEPIYHLDLKPDNILLDENMEPKLADFGLSKLFGEEQTRITQSPLGTFGYMPPEYINGNIVSKKWDIFSLGVVMTKLISGPKGYSRSYEMPYQEFLDLVQDNWRSRLQATSSSSQPLEAHCQQVDICTKIALSCMESDRHKRPTILDIIAKLNETETMIDEALSWSAAMRSWMQGDLVKLEAFTKSEAIPSKETCSEFPVLLRITVTPWHGMEEMPRGGVDVVVVIEVDW…	ATGATGGCATCTCCTGTCTCCGGCTCCAGACATAACTCCATGGGCACCAACGGAGCTACGGAGCCAACCAGTCTTACAGTCAGTGTATTGCAGAAAATCACAGATAATTTTTCCAAAGAGAGAACACTTGGTAAAGGCGCATATGGAAAGGTTTTCAAGGGGGTGCACGACAATGGAGAAGAGATTGCTGTGAAGCTGCTTCATAATAACATGCGAGCAATTGACGATGAGCAATTCAAGCAAGAATTTAATAACCTTATGATGCTCAACCATCCGAACATTATACGGCTAGTTGGCTACTGCTACGAAACACAACATCAACATATGGAATTCCAAGGGAAATTAATTTTTGTTGAGATGACATATAGAGCGCTTTGTTTCGAGTATATGCACAAGGGA…	Plastid
TraesCS1B02G294900.1	DUF26	1B	1114	3345	125798	5.78	-0.314632	MAEDKSSSIGSKVDDTSGQPRKLSYQFLKDITNDFDEAQIVGRGAYGTVYKGTCENGEEIAVKVLTNMTGLDNKEFQKEFENLRRLKHQNVVELLGFCNESEEVVVEYDGKTIVAEKMHTALCFEYVRNGSLAQHISDDGCSGLDWQILYKIIKGICQGLEYLRHGLEFPVWHLDLKPANILLDNNMIPKLADFGLSRLLGDENTRKTISPIGTGGYSPPEYVDHRLITKKFDIFGLGVIIAKLMAGRERYSEIDYMTEKVFTKHVHGSWRKKMRETLSPRQLEVYCEQVKICIQIALKCMKRDRQERPTVQSIVSRLEQTEIMIGSLELQTEQFFDGETIHPKGGLQATPPEMAPDTSSARTDDGKTGTTSAERKMWPLQLWKNITNDFSEDRIIRTG…	ATGGCAGAGGACAAGAGCAGTAGCATCGGGAGCAAGGTTGATGACACAAGTGGTCAGCCGCGTAAGCTATCGTACCAATTTCTGAAAGATATTACGAATGATTTCGACGAGGCTCAAATAGTTGGCCGTGGTGCATACGGTACAGTTTACAAGGGTACTTGCGAAAATGGTGAGGAGATTGCTGTGAAGGTACTTACGAACATGACAGGACTTGATAATAAGGAGTTTCAGAAGGAGTTCGAGAACCTTAGGAGGCTCAAGCATCAAAATGTTGTTGAGCTGTTGGGTTTCTGCAACGAATCAGAGGAAGTTGTTGTAGAATATGATGGGAAGACAATTGTCGCTGAAAAGATGCATACCGCGCTCTGCTTCGAGTATGTACGTAATGGTAGCCTTGCC…	Cytosol
TraesCS1B02G454700.1	DUF26	1B	502	1509	55805.2	5.34	-0.269721	MYYDSCTLHYSNASRDPAPVAARTYRYWESTNVTSEQALFNSLVARLVNATADYAAYNSTRRYASGEADFDREFPKIYSWGQCTPDLTGPQCRQCLAKNTVLLPEYFVDSTGARALQVRCSFRYQTYSFFDGPVMVRLPAPSSSTQAPAPAPAPVAVPTGLTPKPATASTKDPSYFADEEDNESVDSMLIDISTLRVATGNFADSNKLGDGGFGAVYKGILPDGDEIAVKRLSKSSTQGVEELKNELSLVAKLRHKNLVTLLGVCLEQQERLLVYEFVPNRSLDLFLFDAEKHVELDWEKRYKIINGIARGLQYLHEDSQLRVVHRDLKTSNILLDKDMNPKISDFGIARLFGQDQTHGITKHVVGTYGYMAPEYVMCGNYSVKSDSFSFGVMVLEIVT…	ATGTACTACGACTCGTGCACGCTCCACTACTCCAACGCCTCCCGGGACCCGGCGCCGGTGGCGGCGCGGACGTATAGGTACTGGGAGAGCACAAATGTCACGTCCGAGCAGGCCCTGTTCAACAGCCTCGTGGCCAGGCTCGTGAACGCCACCGCGGACTACGCCGCGTACAACTCCACACGCCGGTACGCCTCCGGGGAGGCCGACTTCGACCGGGAGTTTCCCAAGATCTACAGCTGGGGGCAGTGCACGCCCGACCTCACCGGGCCGCAGTGCCGACAGTGCCTCGCCAAGAACACGGTGCTGCTGCCGGAGTATTTCGTGGACAGCACAGGAGCCAGAGCTCTGCAGGTCAGGTGCAGCTTCCGGTACCAGACCTATTCCTTCTTTGATGGCCCT…	Cytosol
TraesCS1B02G175900.3	DUF26	1B	433	1302	48323.2	9.05	-0.241339	MRYSDKRFFPANATVDLAAYLRSGKSRGKGAIIGGILGGVAFLLLLGLLALLWIRRSRKLQKPRRGDILGATELQGPTSFYYHDLKVATNNFSEKNKLGEGGFGDVFKGLLKNGKTVAVKRLTVMQTSRAKADFESEVKLISNVHHRNLVRLLGCSRKGSECLLVYEYMANNSLDKFLFGERRGTLNWKQRFNIIVGMARGLAYLHEEFHVCIIHRDIKSSNVLLDDDFQPKIADFGLARLLPDDHSHLSTKFAGTLGYTAPEYAIHGQLSEKVDTYSFGVEIISGRKSNDTKLEPETQYLLESAWKLYENENLISLVDESLDREEYKPEEVKKIIEIALLCTQSVVASRPTMSEVVVLLLSRNSSELQPTRPTFIDSTSRVRGETSSSSSSSASRATV…	ATGAGGTACTCTGATAAGCGGTTCTTCCCAGCTAATGCCACGGTAGACCTGGCGGCATACTTGCGCTCTGGAAAATCAAGAGGGAAGGGAGCCATCATAGGAGGAATTTTGGGAGGTGTAGCCTTCCTGTTGCTTCTAGGGTTACTAGCTTTGTTGTGGATCCGTCGTTCTAGGAAGCTGCAGAAGCCTCGGAGAGGTGATATACTTGGAGCAACGGAACTACAAGGTCCAACCAGTTTTTACTATCATGATCTTAAGGTTGCAACCAATAATTTCAGTGAGAAAAATAAACTTGGAGAAGGTGGTTTTGGAGATGTATTTAAGGGTTTGCTGAAAAATGGGAAAACTGTTGCAGTAAAAAGATTGACAGTAATGCAAACCAGCAGGGCCAAAGCAGAT…	Plasma Membrane
TraesCS1B02G454900.1	DUF26	1B	428	1287	47470.4	6.43	-0.222196	MVRLPAPSSSTQAPAPAPAPVAVPTGLTPKPATASTEGRKYSVPGIVLIILLPTVAAINLVACFFFWRRKRPLAKTKHSDPSYFADEEDNESVDSMLIDISTLRVATGNFADSNKLGDGGFGAVYKGILPDGDEIAVKRLSKSSTQGVEELKNELSLVAKLRHKNLVTLLGVCLEQQERLLVYEFVPNRSLDLFLFDAEKHVELDWEKRYKIINGIARGLQYLHEDSQLRVVHRDLKTSNILLDKDMNPKISDFGIARLFGQDQTHGITKHVVGTYGYMAPEYVMCGNYSVKSDSSSFGVMVLEIVTGRKNNDYNNSEKSQDLLNVMWDRWMATTVLDMMDPCMNTSFSESCVLRCIHIGLLCVQENPADRPLMSSVVMMLGSDTVPLSAPSKPAFYTK…	ATGGTGCGGCTGCCAGCACCATCATCGAGCACCCAAGCACCCGCGCCTGCTCCTGCGCCTGTTGCGGTACCCACGGGTTTGACGCCGAAGCCGGCGACGGCATCCACAGAAGGTAGAAAATACAGTGTCCCTGGCATTGTTCTTATTATTCTGCTGCCTACTGTAGCTGCCATAAACCTTGTGGCTTGCTTCTTTTTCTGGAGAAGGAAGCGGCCACTAGCAAAAACAAAACACTCAGATCCCAGTTATTTCGCCGACGAGGAGGACAATGAAAGTGTAGACTCGATGTTGATTGACATTTCAACCTTGCGAGTTGCAACCGGGAATTTTGCAGATAGCAACAAGCTTGGTGATGGCGGATTTGGTGCCGTGTACAAGGGTATTCTTCCAGACGGTGAC…	Plastid
TraesCS1B02G454600.1	DUF26	1B	630	1893	68544.2	7.17	-0.204127	MAAHRLALSVLVLAVLLLAHGGHVAGEPWPLCGDGGEFDDKSQYQANLNLTAAALPKNASASPNLFATAEAGAVPEKVTALALCRGDASSRACSSCLVNAFANLQNVCPGSKDAVIYYDACMLRYSDVQFLPADDSGPMGLDLSITVRNSGNATSEPGRYQRTVATLLNATADYAAYNSTRRYATGQADLDREFPKVYSWAQCTPDLTPGRCRDCLAQILAQLPLQFMDSIGGRLLAPRCSFRYETKPFMNGPVIVKLPARSGAPAPAVVPMAPASATSEGRKYSAPGMVLIILLPTIAAINLVAWLFTLRRRRRQAFTKAKQPDQNYSIDEAQDIESVESMLIDISTLRAATKDFAENNKLGEGGFGPVFKGTLLNGDEIAVKRLSKSSTQGVEELKN…	ATGGCGGCCCACCGTCTCGCCCTGTCTGTGCTCGTCCTTGCCGTCTTACTGCTCGCGCACGGCGGCCACGTCGCAGGAGAGCCGTGGCCACTGTGCGGCGACGGCGGCGAATTCGACGACAAGAGCCAGTACCAGGCCAACCTCAACCTCACCGCCGCCGCGCTCCCCAAGAACGCGTCGGCGTCGCCCAACCTCTTCGCCACCGCCGAGGCCGGCGCCGTCCCGGAGAAGGTCACGGCCCTCGCGCTCTGCCGCGGTGACGCCAGCTCCAGGGCCTGCTCCAGCTGCCTCGTCAACGCCTTCGCCAACCTCCAGAACGTCTGCCCCGGCTCCAAGGACGCCGTCATCTACTACGACGCCTGCATGCTCCGCTACTCCGACGTCCAGTTCCTCCCCGCC…	Plasma Membrane
TraesCS1B02G283400.1	DUF26	1B	678	2037	73328.3	6.38	-0.141298	MAPSPRAMRSLSPLYSLLLLTGAAMAAADPWSTDCPSDTNYTRGGVFQANLDDLLSFLPAAASVAAGLAENTTGREPDEAYGLAHCRADVNASECRSCLDTSARDAAIKCPGQKKSTLFYEACLLRHSNVSFFGVADMSWLTGLCNAVNATQPELFKTQLGALMNNLSSRAASSPRLFAADTVDLTPFTKIYGMSQCTRDLAGDDCNRCLAVAVSYIPKFCDGREGGRVATRSCSIRYELYPFYNAQAAEAAMSPPAPPPPAVNGSDHSGPAERAGNDDATAKIALFVSIPVAAVLLVVLTVAFYLCKRKNKKPREHVLLSSAESEDRTDMRSSESLLYDLSTLRAATDNFSEENKLGEGGFGPVYKGTLQDGQDIAVKRLSKTSQQGHVELKNEVVLV…	ATGGCGCCCTCCCCACGAGCCATGCGTAGCCTGAGCCCACTGTACTCTCTTCTCCTCCTTACCGGCGCAGCCATGGCCGCCGCGGACCCCTGGTCCACCGACTGCCCGAGCGACACAAACTACACCCGCGGCGGCGTTTTCCAGGCCAACCTCGACGACCTCCTCTCGTTCCTCCCCGCCGCTGCGTCGGTCGCGGCCGGGTTGGCCGAGAACACCACCGGCAGAGAGCCCGACGAGGCGTACGGTCTCGCGCACTGCCGCGCCGACGTCAATGCATCCGAGTGCCGCTCGTGCCTCGACACCTCGGCGCGGGACGCGGCCATCAAGTGCCCCGGCCAGAAAAAGTCCACGCTCTTCTACGAAGCCTGCCTCCTGCGCCACTCGAACGTGAGCTTCTTC…	Plasma Membrane
TraesCS1B02G454100.1	DUF26	1B	668	2007	72710	7.46	-0.135329	MAAHRLALSVLVLAVLLLAPGGHVAGEPWPLCGDGGEFDDKSRYQANLNLVAAALPKNASASPNLFATAEAGAVPEKVTALALCRGDASSRACSSCLVNAFANLQNVCPGSKDAVIYYDACMLRYSDVQFLSADDSGPMGLDLSITVRNSGNATSEPGWYQRTVATLLNATADYAAYNSTRRYATGQADLDREFPKVYSWAQCTPDLTPGRCRDCLSQILAQLPLQFTDSIGGRLLAPRCSFRYETKPFMNGPVIVKLPARSGAPAPAVVPMAPASATSEGRKYSAPGMVLIILLPTIAAINLVAWLFTLRRRRRQAFTKAKQPDQNYSIDEAQDIESVESMLIDISTLRAATKDFAENNKLGEGGFGPVFKGTLLNGDEIAVKRLSKSSTQGVEELKN…	ATGGCGGCCCATCGTCTCGCCCTGTCTGTGCTCGTCCTTGCCGTCTTACTGCTCGCGCCCGGCGGCCACGTCGCAGGAGAGCCGTGGCCACTGTGCGGCGACGGCGGCGAATTCGACGACAAGAGCCGGTACCAGGCCAACCTCAACCTCGTCGCCGCCGCGCTCCCCAAGAACGCCTCGGCGTCGCCCAACCTCTTCGCCACCGCCGAGGCCGGCGCCGTCCCGGAGAAGGTCACGGCCCTCGCGCTCTGCCGCGGTGACGCCAGCTCCAGGGCCTGCTCCAGCTGCCTCGTCAACGCCTTCGCCAACCTCCAGAACGTCTGCCCCGGCTCCAAGGACGCCGTCATCTACTACGACGCCTGCATGCTCCGCTACTCCGACGTCCAGTTCCTCTCCGCC…	Plasma Membrane
TraesCS1B02G114100.1	DUF26	1B	440	1323	48809.9	6.43	-0.127955	MRSPRRARTAATSAASSRSSPSSTIRQTVVVPRSVLKPSPARALEFSEIRVQGATELCIVGEKPSVGKVDLQEQKIFNIEELAELCIRIEETCVGFAKFNFFQIVDATDNFSERRILGFGGFGTVYKGQLPNGLMIAIKRLDQHATIFDFDSELQLAKLQHTNLIRLLGWCIHGEERILVYEFMQNSSLDHYISDRTKGQLLDWSKRFKIITGLTEGLVYLHKGSMSCLVHRDLKPHNILLDYNMSPKITDFGSARTLSSDVAEGHTSRLVGTSGYKAAEYASRGVYSTKTDVFSFGVLVLVIISGRKNTILDKQEDTVGDLVRDAWHMWMDQRLHELVDLLLGDGYEVAEITKCAQVALLCAQEDPAERSTMTDVAAMLNSESTSLPMVPKQPAALIH…	ATGCGCTCGCCACGGCGTGCCAGGACTGCGGCTACCTCCGCCGCCTCATCCCGCTCATCTCCCTCGTCGACGATTCGACAAACAGTCGTCGTGCCAAGGAGTGTGTTGAAACCATCTCCAGCAAGAGCTTTGGAATTCTCCGAAATACGGGTTCAAGGAGCTACTGAACTCTGCATTGTTGGAGAAAAACCATCTGTGGGAAAAGTTGACCTGCAAGAACAGAAAATCTTCAATATTGAAGAACTCGCTGAGCTTTGTATCCGTATAGAAGAAACTTGTGTGGGATTTGCAAAGTTCAACTTCTTTCAGATCGTGGATGCTACAGACAATTTCTCAGAGAGGAGAATACTTGGGTTTGGTGGATTCGGTACAGTTTATAAGGGTCAGTTGCCCAACGGA…	Mitochondrion
TraesCS1B02G251700.1	DUF26	1B	710	2133	78507.4	6.89	-0.121408	MNQSHRRLFLPLLSVLLLTASAVVADSSSTLTRQGAIGGERRLVSPGGVFQLGLFPVANGTKWFLGIWFTVSPPAVVWVANRDRPLDALSSGMVTLSGGGDLVLLYTARDNVTVWSSNSSAAAPAAVAQLHDNGNLVLTSEAGAVVWQSFEHPTNTFISEMRTGRDLRTGAVWSLSSWRDADDPSAGDFRYDMDTSGSPELHIWREGRKTYRTGPWNGVRFSGIPEMTTFEDMFEFRFTDTADEVSYGYRDRVGSPPSRVVLNESGVMQRMVWDRATGAWNTFWSGPRDQCDSYGLCGAFGVCNVVDAIVCSCVHGFQQRAPAEWRMRDASGGCARRTPLRCGDDSDGFYALRGVKLPETHGSSVDAGASLEECGRRCLSNCNCTAYAASDIRGGGAGT…	ATGAACCAGAGCCACCGCCGACTCTTCCTCCCATTGCTGTCCGTGCTGCTTCTGACAGCCTCCGCCGTCGTCGCCGACAGCTCGTCGACGTTGACACGGCAGGGGGCCATCGGCGGCGAACGGAGGCTGGTCTCGCCCGGCGGCGTCTTCCAGCTCGGCCTCTTCCCCGTCGCCAACGGCACCAAGTGGTTCCTCGGCATATGGTTCACCGTCTCCCCGCCCGCCGTCGTCTGGGTCGCGAACCGCGACCGCCCGCTCGACGCCCTGTCCTCCGGCATGGTCACGCTCAGCGGCGGAGGAGACCTCGTGCTCCTCTACACCGCGAGGGATAACGTGACCGTCTGGTCGTCCAACTCGTCGGCCGCGGCGCCTGCTGCGGTCGCGCAGCTCCACGACAAC…	Plasma Membrane
TraesCS1B02G110600.1	DUF26	1B	465	1398	51348.8	7.07	-0.111828	MEDVRLPDNAQGAVSTSSQECEVVCLNSCSCTAYTYNYTGCFVWHGDLINLQEQYRGIGGGTLLLRLAASELPDQQRNKTMVIGSIVGGVAAVLITLAIVLFFLSRTCRRDRTFRISKTDFRYSDLLDDIQSIDSLLLDLSTLRVATNDFGEGTMLGKGGFGMVHKGVLPDGKQIAVKRLCKSSKQGIGELKSELVLVAKLRHRNLVSLIGVCLEEQEKILVYEFMPNRSLDTILFDSEKCKDLDWGRRFKIISGVTRGLQYLHEDSQLKIVHRDLKASNILLDLDCNPKISDFGLAKIFGGDQSEDVTRRIAGTYGYMSPEYAMHGQYSAKSDAFSFGVLVLEIVTGRRNNGSCNSGQYVYLVNLVWEHWTRGNVVELIDPSLSGHPSHVDQVLKCIR…	ATGGAAGATGTGCGCCTACCTGATAACGCTCAGGGTGCAGTGTCTACAAGCTCTCAGGAATGTGAGGTGGTTTGTCTGAATAGTTGCTCTTGCACAGCTTACACTTACAATTACACTGGGTGCTTTGTTTGGCATGGGGACCTGATTAATCTCCAAGAACAATACAGGGGAATTGGAGGAGGCACACTCCTCCTCAGGCTTGCAGCATCCGAGCTGCCAGATCAGCAAAGGAACAAAACAATGGTCATTGGTTCAATTGTTGGTGGGGTTGCTGCAGTTTTGATAACCCTTGCAATTGTGTTGTTCTTTCTATCTCGGACGTGCCGCCGAGACAGGACTTTTCGGATATCCAAGACTGACTTCAGATACAGTGATCTGCTGGATGATATTCAAAGCATT…	Plasma Membrane
TraesCS1B02G454000.2	DUF26	1B	663	1992	72921.3	7.09	-0.104525	MPATRPRMMSHRLVLSVAIFAVAALLAPGAAGYPWQDCSDDQFAAGSKYLANINLLAASLPKNASASPDLFATAEAGAAPDKVWALALCRGDANATSCLSCLAQAFRDLPNVCDYSKVATMYYDSCTLHYSNASRDPAPVAARTYRYWESTNVTSEQAQFNSLVARLVNATADYAAYNSTRRYASGEADFNREFPKIYSWAQCTPDLTSSQCRQCLAKNMVLLPQLFVDSTGARALQVSCSFRYQTYSFFDGPVMVRLPAPSPSTQAPAPAPAPVAVPTGLTPATASTQGRKYSVPSMVLIILLPVVAAINLVACFFFWRRKRPLAKTKQSDPSYFADEEDNGSVDSMLIDISTLRVATWDFADSNKLGDGGFGAVYKGILPDGDEIAVKRLSKSSTQG…	ATGCCCGCCACAAGGCCGAGGATGATGTCTCACCGGCTTGTCCTGTCCGTGGCCATCTTCGCCGTCGCCGCCCTGCTCGCGCCGGGCGCCGCGGGATACCCGTGGCAGGACTGCAGCGACGACCAATTCGCGGCAGGCAGCAAGTACCTGGCCAACATCAACCTCCTCGCCGCCTCGCTCCCCAAGAACGCTTCGGCGTCCCCGGACCTCTTCGCCACCGCCGAGGCTGGCGCCGCCCCGGACAAGGTCTGGGCCCTCGCGCTCTGCCGCGGCGACGCCAACGCCACGTCCTGCCTCAGCTGCCTCGCGCAGGCCTTCCGGGACCTGCCCAACGTGTGCGACTACAGCAAGGTGGCCACCATGTACTACGACTCGTGCACGCTCCACTACTCCAACGCC…	Plasma Membrane
TraesCS1B02G091900.1	DUF26	1B	668	2007	71917.8	8.34	-0.067515	MQPRPGRPRGRHSLRPAAADVLRCVVLAGAIAVVAAGANADAAPAILDTVCGSKQAADPESFDVSFVNTLELIYQNVTRSGFGAASSGSGNFSVFGLGQCLAYLSPTDCQLCYAQSRVKLPHCLPADGGRIYVDGCFLRYGAGNFTAAATDASDTFVCSNDTAPATPAFAAAAAALVRNVTASAPGARGYYYARSASASAMPTGARVYAAAQCWRSLNATACAACTASARDRVVRQCLPGAAEGYGLNAGCVVRYSTQPFYLPAKAGGGGGSSTRHIIIIVFASILSAMAVIGIVFIWTRMRPRRDDLHDDMDGSGEIIRTIMLSQLGFRYEELRKATDDFNQINKLGQGGYGSVYKGVLPDGREIAVKRLYLNTRQWTDQFFNEVKLVSQVQHKNLVK…	ATGCAACCACGTCCCGGAAGACCCCGCGGCCGCCACTCCCTGCGCCCGGCCGCGGCGGACGTGCTCCGGTGTGTCGTCCTCGCCGGGGCCATCGCCGTCGTGGCCGCGGGCGCGAACGCGGACGCGGCGCCGGCGATCCTGGACACGGTGTGCGGGTCCAAGCAGGCGGCCGACCCGGAGTCGTTCGACGTGAGCTTCGTCAACACCCTGGAGCTCATCTACCAGAACGTGACGCGGTCCGGCTTCGGCGCCGCCTCCTCCGGCTCCGGCAACTTCTCCGTCTTCGGGCTCGGTCAGTGCCTCGCCTACCTCTCCCCGACCGACTGCCAGCTCTGCTACGCGCAGAGCCGCGTGAAGCTGCCCCACTGCCTCCCGGCCGACGGCGGCCGCATCTACGTC…	Mitochondrion
TraesCS1B02G454400.1	DUF26	1B	667	2004	72715.8	5.69	-0.0556222	MIIAVYLLAPALSASMECDGIPQTSNSTFPANLNLLAARLPGNASASPNGFATAVVGTAPGLVYGMALCRGDANASSCRACVAKAFGDAQASCPGDTGASMYEDGCVLRFSIQRFLDFLGADQWQVREITFSVVAAPGSLAVSAAWFGAAVRAILTAVVNHAVSSPSLAANSNSTMRSKYFATGEEAFNPRIYGLAQCMPNLVQAQCDGCLRRLQDEATPYLDGGTNPGWIEVGSAWCILRYSVRPIYDGQAMLQLPAPPRPSPSVTPDHAAGNTRSATGIYAGIASSVVFLLILLSVFAFIRFKRKIKTAEDDNPFKKMARALIFDLTALQEATHNFSEANKLGEGGYGIVYKGILPDGQEIAVKKLLGATEHGLQQLRNEVLLLAELQHKNLVRLQG…	ATGATCATCGCGGTCTACCTGCTGGCTCCGGCTTTGTCGGCCTCAATGGAGTGCGACGGCATCCCCCAGACATCCAACAGCACCTTTCCCGCGAACCTGAACCTGCTCGCCGCGCGACTCCCCGGCAACGCCTCCGCCTCCCCAAACGGCTTCGCCACCGCCGTGGTCGGCACGGCGCCCGGCCTGGTATACGGCATGGCCCTCTGCCGGGGCGACGCGAACGCCTCCTCCTGCCGCGCGTGCGTGGCGAAGGCGTTCGGCGACGCGCAGGCAAGCTGCCCCGGCGACACGGGCGCCTCCATGTACGAGGACGGCTGCGTCCTGCGCTTCTCCATCCAGCGGTTCCTCGACTTCCTCGGCGCGGACCAGTGGCAGGTCCGTGAGATCACTTTCTCCGTT…	Plastid
TraesCS1B02G238400.1	DUF26	1B	560	1683	62318	6.14	-0.04875	MASAWDSPSSSLWGALGQASTMAQLVGVDALGLVSMVVQAALVARRHRDACMRLAQHVELVGGLLGELELEDLMRREATRRPLEQLGSALRRCYALVTACQDCGYLRRLFLGARMADELRAAQHEIDMFIRLIPLIALLDNSTADSRRVKAHEGVLTVVTDSSNRHIRLPNKVATELCDIGEQPFVGKVDLREQNIVDIEELVELCTRMEEACAGFTRFDFCQILDATENFSEKMIIGWGGFGRVYKGWLPGGLNVAIKRADEHAAMVEVNSELQLAKLQHANVIRLLGWCIHGKERILVYEFMQNGSLDRYLCDRTKGPLLNWSKRFKIITGLTEGIFYLHKHSMFWLVHRDLKPHNVLLDCNMLPKIADFGSARALSSDVAEERTGRVMGTSGYKAP…	ATGGCGAGCGCATGGGACAGCCCGTCGAGCAGCCTGTGGGGCGCCCTGGGGCAAGCCTCCACCATGGCGCAACTGGTGGGCGTCGACGCGCTCGGGCTGGTCTCCATGGTCGTGCAGGCCGCCCTGGTGGCGCGCCGCCACCGGGATGCCTGCATGCGGCTCGCGCAGCACGTGGAGCTCGTCGGCGGCCTGCTCGGGGAGCTGGAGCTCGAGGATCTGATGCGGCGGGAGGCCACCAGGCGGCCGCTGGAGCAGCTCGGCAGTGCTCTGCGGCGGTGCTACGCGCTCGTGACCGCGTGCCAGGACTGCGGCTACCTCCGCCGCCTGTTCCTGGGAGCCCGGATGGCCGACGAGCTCCGCGCCGCACAGCACGAGATCGACATGTTCATCCGCCTCATC…	Plastid
TraesCS1B02G333300.5	DUF26	1B	857	2574	92497.1	5.88	-0.0477246	MASHQLRLFQLLLLLLLSSASQARDIISPGQPLRGNDTLVSAGAGSYVLGFFTPPGSNNTYVGLWYAKVPVRTVVWVANRADPVPGPVERNARATLSVSADCTLSVADANSTVVWSAPPAPGAGAGKCTARLLDSGNLVVSDASGHVAWQGFDHPTDTLIPGMRVGMDFGTGANMTLTAWTSPSDPSPGPVVAVMDTTGDPEVFIWNGAEKVWRSGPWDGLQFTGVPDTATYMGFNFSFINSPKEVSYSFQVANSSIVSRLALNSTGAAGGLLQRWTWVWAAGAWNMYWYAPKDQCDAVNQCGPNGVCDPNSLPVCECLRGFAPRSPEAWALRDNRAGCARATPLDCANGTDGFVLMAHAKVPDTTAAVVDYRAGLAECAQRCQRNCSCTAYANANLSG…	ATGGCCAGCCACCAGCTACGCCTCTTCCAGCTGCTGCTGCTGCTGCTCCTCTCGTCGGCTTCCCAGGCCCGGGACATCATCTCGCCGGGCCAGCCGCTCAGGGGCAACGACACGCTGGTCTCGGCCGGCGCCGGCAGCTACGTGCTCGGCTTCTTCACGCCGCCGGGCTCCAACAACACCTACGTCGGGCTGTGGTACGCCAAGGTCCCCGTCCGCACCGTCGTCTGGGTCGCCAACCGCGCCGACCCCGTCCCGGGCCCCGTGGAGCGCAACGCGCGCGCGACCCTGTCCGTCTCCGCCGACTGCACGCTCTCCGTCGCCGACGCCAACTCCACCGTCGTCTGGTCGGCCCCCCCGGCGCCGGGCGCGGGCGCCGGGAAGTGCACGGCGCGGCTGCTG…	Plasma Membrane
TraesCS1B02G341600.1	DUF26	1B	849	2550	91795.9	6.32	0.01649	MDLSRSATCTVAAVAVVCLLLPRPCAPAGDHLAVGELLLPGKSVVSDGGAFALGFFVPDDATPARQYLGIWYNNIPGRPTVVWVANRETPIFANRTSSSSGPAPALALANDTTLVLSDASGGVLWTSGVSSVGSSSSSSSAVLKNDGNLVVRSPNGTALWQSFDHPTDTLIPGMKVRMSHRTLRGDIFVSWKSPGDPAPGSFSYGVDPGTYIQLLLWNGTRPYWRSPVWTGIAVTTNYIGAGTVIYTAVVDTTEEISTAFTVSDGASPTRYVITSSGEFQVFSWNGTASAWATLDSWPGSSGCSRYGYCGAYGYCDNMAAACRCLDGFEPVNAAEWSDGRFDQGCRRKEALPPCGVLDGAGFLPMPSMKVPGKFLLEGGNRSAEECAARCATNCSCVAY…	ATGGATCTATCACGTTCAGCCACCTGCACCGTCGCCGCCGTCGCCGTCGTCTGCCTCCTGTTGCCGCGTCCCTGCGCGCCGGCAGGCGACCACTTGGCCGTCGGCGAGCTGCTCTTGCCCGGGAAGTCCGTCGTGTCCGACGGCGGCGCCTTCGCTCTAGGCTTCTTCGTCCCGGACGATGCCACCCCGGCCAGGCAGTACCTCGGCATATGGTACAACAACATCCCCGGCCGCCCCACCGTCGTATGGGTGGCCAACCGGGAAACACCAATCTTCGCCAACCGTACTTCCTCCTCCTCCGGCCCGGCCCCGGCGCTCGCGCTGGCCAACGACACCACCCTCGTCCTGTCCGACGCCTCCGGCGGCGTTCTTTGGACATCCGGCGTGTCCTCCGTGGGT…	Plasma Membrane
TraesCS1D02G271500.1	DUF26	1D	640	1923	71812.6	6.56	-0.253281	MTSMDMSIPFHVLEQTTEKFSDKQMIGSGGYGKVYKGVYNGEHIAVKLFYGVQALDKTFENECFNILRIQHPNIIRLVGYCYETQRKHVMYNGELRFSDHIYRILCFELMQGGSLDKYLNESRDYDWPTCYDIIKGTCEGLNFLHTGCGSQILHLDLKPGNILLDKDMRAKVADFGLSRFLSKQHTHITNTIAGTDGYMPPEFWSKRQISPKNDVYSLGIIIIEILVGRRGYLEFHEMDDVTPFNKLVIEKWQKWICAMTSPCPSAEIDQVETCIKIAIKCVDRERENRPTVAEILNTLRETEKRFHLLGQSLPTPTKIGPRGGMGGSICDIEENPWRLTSLTIFCRGIIDSISFSYIDQYGRKQHVGPWGVDYISQNTETICFGSSEFVEEVSGAYGN…	ATGACATCAATGGATATGAGTATACCGTTTCATGTCTTGGAGCAAACTACAGAGAAATTCTCCGACAAGCAGATGATTGGAAGTGGAGGCTACGGAAAAGTTTACAAGGGAGTTTACAATGGAGAACACATTGCTGTCAAATTGTTTTATGGTGTGCAAGCACTTGACAAGACATTTGAGAATGAATGCTTTAACATTCTGAGGATCCAACATCCAAATATTATACGGTTAGTTGGCTACTGTTATGAAACACAACGTAAACATGTTATGTACAATGGTGAACTGCGGTTTTCTGATCACATATATAGAATTCTCTGCTTTGAGTTAATGCAGGGAGGAAGCCTAGACAAGTACCTCAATGAATCTCGTGACTATGACTGGCCAACATGTTACGATATA…	Cytosol
TraesCS1D02G284700.1	DUF26	1D	673	2022	76558.3	5.18	-0.252749	MALKNENVLPLLGYCYEGQKEVVFNNGKYIAADIFQSLLCYEYLPEGTLQRNLFEVPKKMDWETRFKIIKGVCKGLLFLHSIPIVHMDLKPENIWLDNYMRPKIAEFGLSRIFGQEQTWMNSQNIVGSYGYIAPEYLYRGEISTMSDIYSLGLLIVETSTGEKNCPGNEPSAVKFIKNVRDNWTEERIASEYPSLDPDCLKQIKACINIGLECVEISRRKRPSIEKIMDTLNRLSQVDSNNVLSLQPQRINFPIGPKRLTSSSLYLINNRDDRIAFRLETKFPRRYLTKLPLCGVVPPKCTYILTMIMRQQKKSPPSNSDDGLILQSSIAHHEDLDSVDPASVAMFLDTAGDEVQEAKVEVACEPLVETISNDQIIDGPNYREVLSVDVHPTEPWILTS…	ATGGCCCTCAAAAATGAAAATGTGCTCCCCTTACTTGGCTATTGCTATGAAGGACAAAAGGAAGTGGTGTTTAACAATGGAAAATATATTGCTGCAGACATCTTTCAAAGTTTACTCTGCTATGAATATTTACCTGAAGGAACCCTTCAGAGGAATCTTTTTGAAGTACCCAAGAAAATGGACTGGGAGACACGATTCAAAATAATTAAAGGGGTTTGCAAGGGTTTACTCTTTCTACATAGCATTCCTATTGTTCATATGGATCTCAAGCCAGAAAACATATGGTTGGATAATTACATGCGGCCGAAAATTGCGGAATTCGGTCTCTCGAGAATCTTCGGTCAAGAACAAACATGGATGAATTCACAAAATATCGTGGGATCATATGGATACATAGCT…	Cytosol
TraesCS1D02G092400.1	DUF26	1D	707	2124	78987.9	6.19	-0.19703	MAIIRDSGSLELTDASNSSMVYWQSIEHPTNTLLPGSKLGLNKTTGLSQKLVPWKNSVDPSPGLFSLELDPNGSTQYFIRWNESVNYWTSGPWDWEGNRFSLMPEMTGDYIYDFQFVNDATQSYFYYSIKNDSLLVSRFIIDVTGQIKQQVWADNLQQWFLIWAVPHTLCDVYMLCGAYGSCTDNALPYCNCVKGFSQKVQTDWDLQDYSGGCKRNTPLQCQTNSTSARAPSDKFHIMEDVRLPDNAQGAVATGSHECQVACLNSCSCTAYTYNYTGCFVWHGDLINLQEQYSGIGGGTLLLRLAASELPDKQRKKTKIIGSVIGGVGAFFIILAIVLFFLSRMCRRDRTFRISKAAGVALTDFRYSDLLDDIQSIDSLLLDLSTLRVATNDFGDGTML…	ATGGCCATCATCAGGGACAGCGGTAGCCTCGAACTAACCGATGCATCCAATTCATCCATGGTTTATTGGCAAAGCATAGAGCATCCCACAAACACCCTTCTTCCAGGGTCCAAGCTCGGGCTGAACAAAACCACGGGTCTGAGCCAGAAGCTTGTTCCTTGGAAGAACAGCGTAGACCCATCTCCTGGGTTGTTCTCTCTGGAGCTTGACCCCAATGGCAGCACACAGTACTTCATTCGGTGGAATGAATCTGTAAACTACTGGACCAGTGGCCCCTGGGACTGGGAAGGCAATAGATTCAGCCTTATGCCAGAGATGACAGGCGATTACATTTACGACTTCCAATTCGTCAACGACGCCACACAAAGCTACTTCTACTACTCGATAAAGAATGATTCA…	Cytosol
TraesCS1D02G273700.1	DUF26	1D	675	2028	73460.6	6.17	-0.137481	MRSLRPLYYLLLLIGAAIAAADPWSTDCPGDANYTRGGVFEANLDALLSFLPASASAASGFAEKATGVAPDEAYGLAQCRADVSASECRACLNASVRDVATKCPGQKKSTLSYYTCLLRHSNVSFFGVADMSWQPHLCNRDNATQPELFKMQLGALMNNLSSRAASSPRLFAADTVDLTPFTKIYGMSQCTRDLAGDDCNRCLSVAVSYIPKFCDGREGGRVDTRSCSIRYELYRFYNAQAAEAAMSPLPPPPPAVNGSDQSGPTGRAGNDDATAKIALFVSIPVAVVLLVLLTVALYLYSEDGTDMGTSESLLYDLSTLRAATDNFSEENKLGEGGFGPVYKGTMQDGQDIAVKRLSKTSQQGQVELKNEVVLVAKLKHKNLVRLLGCCIQEDEKLLV…	ATGCGTAGCCTGAGACCCCTGTACTATCTCCTCCTCCTTATCGGCGCAGCCATTGCCGCCGCGGACCCCTGGTCCACCGACTGCCCGGGCGACGCAAACTACACCCGCGGCGGCGTCTTCGAGGCCAACCTCGACGCCCTCCTCTCCTTCCTCCCCGCCTCCGCGTCGGCCGCGTCCGGATTCGCTGAAAAAGCCACCGGCGTAGCGCCCGACGAGGCGTACGGGCTAGCACAGTGCCGCGCCGACGTGAGCGCATCCGAGTGCCGCGCGTGCCTCAACGCCTCTGTGCGGGACGTGGCCACCAAGTGCCCCGGCCAGAAAAAGTCCACGCTCTCCTACTACACCTGCCTCCTGCGCCACTCGAACGTGAGCTTCTTCGGCGTCGCCGACATGTCGTGG…	Plasma Membrane
TraesCS1D02G239700.1	DUF26	1D	742	2229	81581.8	6.43	-0.131806	MNQSHRRLVLPLLSVLLLTASAVVANSSLTRQGAIGGERRLASPGGVFQLGLFPVADGTKWFLGIWFTVSPPAVVWVANRDRPLDALSSGILTLSGGGDLVLLDTARDNETVWSSNSSAAAPAAVAQLHDNGNLVLASEAGAVVWQSFEHPTNTFISEMRTGRDLRTGAVWSLSSWRDADDPSAGDFRYEMDASGSPELHIWREGRKTYRTGPWNGVRFSGIPEMTTFEDMFEFRFTDTADEVSYGYRDRVGSPPSRVVLNESGVMQRMVWDRATGAWNTFWSGPRDQCDSYGLCGAFGVCNVADAIVCGCVHGFRQRSPAEWRMRDASGGCARRTPLRCGGDDSDGFYAVRGVKLPETHGSSVDAGASLEECGRRCLSNCNCTAYAASDIRGGGAGTG…	ATGAACCAGAGCCACCGCCGACTCGTCCTCCCATTGCTGTCCGTGCTGCTTCTCACAGCCTCGGCCGTCGTCGCCAACAGCTCGTTGACACGGCAAGGGGCCATCGGCGGCGAACGGAGGCTGGCCTCGCCCGGCGGCGTCTTCCAGCTCGGCCTCTTCCCCGTCGCCGACGGCACCAAGTGGTTCCTCGGCATATGGTTCACCGTCTCCCCGCCCGCCGTCGTCTGGGTCGCCAACCGCGACCGCCCGCTCGACGCCCTGTCCTCCGGCATACTCACGCTCAGCGGCGGAGGAGACCTCGTGCTCCTCGACACCGCGAGGGACAACGAGACCGTCTGGTCGTCCAACTCCTCGGCCGCGGCGCCGGCTGCGGTCGCGCAGCTCCACGACAACGGCAAC…	Plasma Membrane
TraesCS1D02G330400.1	DUF26	1D	407	1224	45980.1	8.61	-0.130467	MTKKARRKITRDHNLKILVNAIIVPLLATLFCFIVCFVLIRAHKKEKAGLQDKPNINVNEDELVWGLEGKDSEFTFFDFSQISNATSNFSDENKLGQGGFGPVYKGQFPDGREMAIKRLASNSGQGFTEFKNEVQLIAKLQHTNLVRLLGCCSQRREKMVIYEYLPNKSLDFFIFDDTKRALLKWNKRLAIIEGIAQGLLYLHKHSRLRVIRRDLKASNILLDNEMQPKISDFGLAKIFSSDDIEGNTTRIVGTYGYMARLLSMLLLESFSTKSDVFSFGVLILEIISGKRNSCFDQQGSFFNLLGDTWKSWKEKRCLELLDASLALDISSSDIMRCVSIALSCVQENADDQPTMSDVVSMLSTENMTLPEPNNRAYFQVRVTKEVASIVLGPSSSNEM…	ATGACTAAAAAAGCAAGAAGAAAAATTACTAGAGATCATAACTTGAAGATTTTGGTCAACGCCATCATCGTCCCTCTACTAGCAACTTTATTCTGCTTCATTGTTTGCTTTGTATTGATCAGAGCACACAAGAAAGAAAAGGCTGGCTTGCAGGACAAGCCTAACATAAATGTCAACGAAGATGAATTAGTTTGGGGGTTAGAAGGAAAGGATTCAGAGTTCACTTTTTTCGACTTCTCGCAAATATCGAATGCTACAAGTAACTTCTCAGACGAAAATAAATTGGGACAAGGGGGCTTTGGCCCTGTATACAAGGGCCAGTTTCCAGATGGGCGGGAGATGGCTATTAAGAGACTTGCTTCAAATTCTGGACAAGGTTTCACAGAGTTCAAAAATGAA…	Plasma Membrane
TraesCS1D02G273600.1	DUF26	1D	681	2046	73376.2	6	-0.116887	MAPSPRAMRSLSPLYYLLLLIDAAMAAADPWSTDCPSDANYTRGGVFQANLDALLSVLPASASAASGFAKKATGVAPDEAYGLAQCRADVSASDCRTCLDASVRDVATKCPGQKRSVLFYDDCFLRYSNVSFFGAADTSWQAHLCNRDNATQPELFKTQLGALMSNLSSRAASSLRLFAVGTADFTPFARIYGMSQCTGDLASDDCNFCLTLAVSSIPTTCDEKQGGRVAYQSCSIRYEPYAFYSAQGIEAAMSPPASPPPPALNGSDHSGPAGRAGNDDANDATAKIALFVSIPVAVVLLVLLTVALYLCKRKNKKPHEHVRISNSADSEDGTDMKSSESLLYDLSTLRAATDNFSEENKLGEGGFGPVYKGTLQDGQDIAVKRLSQTSQQGQVELKN…	ATGGCGCCCTCCCCACGAGCCATGCGTAGCCTGAGCCCCCTGTACTATCTCCTCCTCCTTATCGACGCAGCCATGGCCGCGGCGGACCCCTGGTCCACCGACTGCCCGAGCGACGCAAACTACACCCGCGGCGGCGTCTTCCAGGCCAACCTCGACGCCCTCCTCTCCGTCCTCCCTGCCTCCGCGTCGGCCGCGTCCGGATTCGCTAAAAAAGCCACCGGCGTAGCGCCCGACGAGGCGTACGGCCTCGCACAGTGCCGCGCCGACGTGAGCGCATCCGACTGTCGCACGTGCCTTGACGCCTCGGTGCGGGACGTGGCCACCAAGTGCCCCGGCCAGAAAAGGTCCGTGCTCTTCTACGACGACTGCTTCCTGCGCTACTCGAACGTGAGCTTCTTC…	Vacuole
TraesCS1D02G430800.1	DUF26	1D	663	1992	72009.1	6.07	-0.111011	MAAHRLALSVLIVAFALLAPGGHAAGEPWHVCGDSGEYDDKSVYQANLNLVAAALPKNASASPNLFATAEAGAVPEKVTALALCRGDANSRACSSCLANAFANLPNVCPGFKEAVIYYDACMLRYSDVQFLSADDSGPLGVELTYTVRNDANATSEPGRYQRAVATLMNATADYAAYNSTRRYATGQADLDREFPKVYSWAQCTPDLTPGRCRDCLAQLIAQLPVQFTDSIGGRLLGPRCSFEYETKPFINGPVIVQLPATSASSGAPAPAVVPTPPASATAEGRKYSVPGMVLIILLPMIAAINLVAWLFSWRRRQVLRKAKQPDPNYSTDEAEGMESVESMLIDISTLRAATEDFAESNKLGEGGFGPVYKGTLLSGDEIAVKRLSKSSTQGVEELK…	ATGGCGGCCCACCGTCTAGCCCTGTCTGTGCTCATCGTTGCCTTCGCACTGCTCGCGCCCGGCGGCCACGCCGCAGGAGAGCCGTGGCATGTGTGCGGCGACAGCGGCGAATACGACGACAAGAGCGTGTACCAGGCGAACCTCAACCTCGTCGCCGCCGCGCTCCCCAAGAACGCCTCGGCGTCGCCCAACCTCTTCGCCACCGCCGAGGCCGGCGCCGTCCCGGAGAAGGTCACGGCTCTCGCGCTCTGCCGCGGGGACGCCAACTCCAGGGCCTGCTCCAGCTGCCTCGCCAACGCCTTCGCCAACCTCCCCAACGTCTGCCCCGGCTTCAAGGAAGCCGTCATCTACTACGACGCCTGCATGCTCCGCTACTCCGACGTGCAGTTCCTCTCCGCC…	Plasma Membrane
TraesCS1D02G273800.2	DUF26	1D	653	1962	70049.6	6.26	-0.104135	ADTLVHTECPSDTNYTRGGVFQANLDALLSSLPAATSVASGFAQNATGAAADKAYGLAQCRADVSASDCRTCLDGSVRDAATKCPGQKTSMLIYDNCLLRYSNSSFFGAADTSSMLGLCNTGNVTQPELFRTQLGALMSNLTRRAAYSSPRMFAAGAADITSITKVYGMAQCTRDLAGDDCNRCLAGPVSSILTACDGKQGGQSIARSCSIRYEVNLFYNAQAAEAAMSPPPPPPPAVNGSDQSGPAGRAENDDATAKIALFVSIPVAVVLLVLLTVALYLCKRKNKKPHEHVQISNYDSEDGTDMGSSESLLYHLSTLRAATDNFSEENKLGEGGFGPVYKGVLRDGQEIAVKRLSKTSQQGLVEMRNEVVLVAKLQHKNLVRLLGCCIQEEEMLLVY…	GCGGACACTTTGGTGCACACCGAGTGCCCGAGCGACACAAACTACACCCGCGGCGGCGTCTTCCAAGCCAACCTCGACGCCCTCCTCTCCTCCCTCCCCGCCGCCACGTCGGTCGCGTCCGGGTTCGCCCAGAACGCCACCGGCGCAGCGGCCGACAAGGCGTACGGGCTCGCGCAGTGCCGCGCCGACGTGAGCGCATCCGACTGTCGCACGTGCCTTGACGGCTCGGTGCGGGACGCGGCCACCAAGTGCCCCGGCCAGAAAACCTCCATGCTCATCTACGACAACTGCCTCCTGCGCTACTCGAACTCAAGCTTCTTCGGCGCCGCCGACACGTCGTCGATGCTCGGCCTCTGCAACACGGGGAACGTGACGCAGCCCGAGCTGTTCCGGACGCAG…	Cytosol
TraesCS1D02G431400.1	DUF26	1D	710	2133	76785.4	6	-0.0969014	MTNGASPSPSPLCRRAKRKTSQSTGLPLRASTAMLPGGYAVLAMIISAHLLAPAESASMECDGNPQTSNSTFPSTLKLLAAGLPGNASTSPNGFATATVGTAPGLVYGMALCRGGTNASSCRACVAKAFGDAQASCPGDTGAAMYEDGCVLRFSVQRFLDFLGADQWQVREITFSVVADRASVVVSAAWFGAALSAILTAVVNHAVSSPSPAASSNSTIRSKFFATGEVAFNPRIYGLAQCMPNLAPAQCDGCLRRLQDEATPYLDGGTNPGWIEAGSAWCILRYSVRPIYDGQAMLQLPAPPPPSPSVPLEHGAGNTRTATGIYAGIASSVVLLLILLSVFAFIRFKRKIKTAEDDNPFKKMARALIFDLPALQEATGNFSAANKLGEGGYGIVYKGI…	ATGACAAATGGTGCGTCGCCGTCGCCGTCGCCGCTCTGTCGTCGTGCCAAAAGAAAAACGAGCCAGTCCACCGGTCTCCCCCTGCGCGCTTCCACGGCGATGCTCCCCGGCGGCTACGCCGTCCTCGCCATGATCATCTCGGCCCACCTGCTGGCGCCGGCTGAGTCAGCCTCAATGGAGTGCGACGGCAACCCCCAAACGTCCAACAGCACCTTTCCCTCGACCCTGAAGCTGCTCGCCGCGGGACTCCCCGGCAACGCCTCCACCTCCCCAAACGGCTTCGCCACCGCCACCGTCGGCACGGCGCCCGGCCTGGTCTACGGCATGGCCCTCTGCCGGGGCGGCACGAACGCCTCGTCCTGCCGCGCGTGCGTGGCCAAGGCGTTCGGCGACGCGCAG…	Mitochondrion
TraesCS1D02G320800.3	DUF26	1D	857	2574	92367.8	5.78	-0.0674446	MASHQLLLFQLLLLLSSASHARDTISPGQPLRGNDTLVSPGAGSYVLGFFTPPGSNNTYVGLWYAKVPVRTVVWVANRADPVPGPVERNARATLSVSADCTLSVADANSTVVWSAPPAPGAGAGRCTARLLDSGNLVVSDASGHVAWQGFDHPTDTLIPGMRVGMDFGTGANMTLTAWTSPSDPSPGPVVAVMDTTGDPEVFIWNGAEKVWRSGPWDGLQFTGVPDTATYMGFNFSFVNSAKEVSYSFQVANSSIVSRLTLNSTGAAGGLLQRWTWVWAAGAWNMYWYAPKDQCDAVNQCGPNGVCDPNSLPVCECLRGFAPRSPEAWALRDNRGGCARATPLDCGNGTDGFALMAHAKVPDTTAAVVDYRAGLAECAQRCQRNCSCTAYANANLSGAP…	ATGGCAAGCCACCAGCTACTCCTCTTCCAGCTGCTGCTGCTGCTCTCGTCGGCTTCCCACGCCCGGGACACCATCTCGCCGGGCCAGCCGCTCAGGGGCAACGACACGCTGGTCTCGCCCGGCGCCGGCAGCTACGTGCTGGGCTTCTTCACGCCGCCGGGCTCCAACAACACCTACGTCGGCCTGTGGTACGCCAAGGTCCCCGTCCGCACCGTCGTCTGGGTCGCCAACCGCGCCGACCCCGTCCCGGGCCCCGTGGAGCGCAACGCCCGCGCGACCCTGTCCGTCTCGGCCGACTGCACGCTCTCCGTCGCCGACGCCAACTCCACCGTCGTCTGGTCGGCGCCCCCGGCGCCGGGCGCGGGCGCCGGGAGGTGCACGGCGCGATTGCTCGACAGC…	Plasma Membrane
TraesCS1D02G076200.1	DUF26	1D	670	2013	72029.9	8.34	-0.0585075	MQRRPGRPRGRHSLLPAAAGVLRCIVLAGAVAVVAAGAHADAVAAPAILDTVCGSRQAADPESFDVSFVNTLELIYQNVTRSGFGAASSGSGNFSVFGLGQCLAYLSPTDCQLCYAQSRVKLPHCLPADGGRIYVDGCFLRYGAGNFTAAATDAGDTFLCSKDTAPATPAFAAAAAALVRNVTATAPGARGYYYAGSASASAMPTGARVYAAAQCWRSLNATACTACTESARDRVVRQCLPGAAEGYGLNAGCVVRYSTQPFYLPAKAGGGGGSSTRHIIIIVFASVLSAMAVIGIVFIWTRMRPRRDDLHDDMDGSGEIIRTIMSSQLGFRYEELRKATDDFNQINKLGQGGYGSVYKGVLPDGREIAVKRLYLNTRQWTDQFFNEVKLVSQVQHKNL…	ATGCAGCGACGTCCGGGAAGACCCCGCGGCCGCCACTCTCTTCTCCCGGCCGCGGCGGGCGTGCTCCGGTGCATCGTCCTCGCCGGGGCCGTCGCCGTCGTGGCCGCGGGCGCGCACGCGGACGCGGTCGCGGCGCCGGCGATCCTGGACACGGTGTGCGGGTCCAGGCAGGCGGCCGACCCGGAGTCGTTCGACGTGAGCTTCGTCAACACCCTGGAGCTCATCTACCAGAACGTGACGCGCTCCGGCTTCGGCGCCGCCTCCTCCGGCTCCGGCAACTTCTCCGTCTTCGGGCTCGGCCAGTGCCTCGCCTACCTCTCCCCGACCGACTGCCAGCTCTGCTACGCGCAGAGCCGCGTGAAGCTGCCCCACTGCCTCCCGGCCGACGGCGGCCGCATC…	Plasma Membrane
TraesCS1D02G431000.2	DUF26	1D	672	2019	72854	6.18	-0.0465774	MLPGGYAVLAMIIAVHLLAPAESASMECDGNPQTSNSTFPSTLKLLAAGLPGNASASPNGFASAVVGTAPGLVYGMALCRGGTNASSCRACVAKAFGDAQASCPGDTGAAMYEDGCVLRFSVQRFLDFLGADQWQVREITFSVVADRASVAVSAAWFGAAVSAILAAVSDHAVSSPSPAASSNSTIRSKFFATGEVAFNPRIYGLAQCMPNLAPAQCDGCLRRLQDEATPYLDGGTNPGWIEAGSAWCILRYSVRPIYDYDGQAMLQLQAPPPPSPSATPKHGAAKTRNASGIYAGIASSVVLLLILLSVFAFIRFKRKIKKMARALIFDLTALQEATQNFSEANKLGEGGYGIVYKGILPDGQEIAVKKLLGATEHGLHQLRNEVLLLAELQHKNLVR…	ATGCTCCCCGGCGGCTACGCCGTCCTCGCCATGATCATCGCGGTCCACCTGCTGGCGCCGGCTGAGTCGGCCTCAATGGAGTGCGACGGCAACCCCCAAACGTCCAACAGCACCTTTCCCTCGACCCTGAAGCTGCTCGCCGCGGGACTCCCCGGCAACGCCTCCGCCTCCCCAAACGGCTTCGCCAGCGCCGTCGTCGGCACGGCGCCCGGCCTGGTCTACGGCATGGCCCTCTGCCGGGGCGGCACCAACGCCTCGTCCTGCCGCGCGTGCGTGGCCAAGGCGTTCGGCGACGCGCAGGCGAGCTGCCCCGGTGACACGGGCGCCGCCATGTACGAGGACGGCTGCGTCCTGCGCTTCTCCGTCCAGCGGTTCCTCGACTTCCTCGGCGCGGACCAG…	Plasma Membrane
TraesCS1D02G156900.1	DUF26	1D	687	2064	74137	9.01	0.00291121	MHRMACLPLLPALVLALASALAPSAVADPQAILLNLGCSQYNATPTAAFLVALNSTFAKLRANLSAGGFATASEPRAAAPAFALAQCRPYVTGRDCVACFDAAAARIRASCGAANGGRAILDGCVIRYESAAFFDQSTLPGNTQLCNGSAVAGGGFDGAVRALIGDLAAAVPRAPRLAAAAAGAGVYAMAQCVETVGAGGCAQCLQVASRNIGGCSPNSDGRAVDAGCFMKYSDKRFFPANATVDLAAYLRSGKSRGKGAIIGGILGGVAFLLLLGLLALLWIRRSRKLQKPRRGDILGATELQGPTSFYYHDLKVATNNFSEKNKLGEGGFGDVFKGLLKNGKTVAVKRLTVMQTSRAKADFESEVKLISNVHHRNLVRLLGCSRKGSECLLVYEYMA…	ATGCACCGCATGGCTTGCCTCCCGCTGCTGCCGGCTCTAGTGCTGGCACTCGCCTCCGCGCTGGCCCCGTCCGCCGTCGCCGACCCGCAGGCCATCCTGCTCAACCTGGGGTGCAGCCAGTACAACGCCACGCCCACGGCCGCCTTCCTCGTCGCCCTCAATTCCACCTTCGCCAAGCTCCGCGCCAACCTCTCCGCCGGGGGCTTCGCCACGGCCTCGGAGCCGCGCGCCGCCGCGCCGGCGTTCGCGCTGGCGCAGTGCCGCCCGTACGTCACAGGGAGGGACTGCGTCGCTTGCTTCGACGCCGCCGCGGCGCGCATCCGCGCCTCCTGCGGCGCCGCCAACGGCGGGCGCGCCATCCTCGACGGCTGCGTCATACGGTACGAGAGCGCGGCTTTC…	Plasma Membrane
TraesCS1D02G330300.2	DUF26	1D	850	2553	91687.7	5.98	0.0103529	MDLSRSATCTVAAVAVVCLMLPRPCAPAGDQLAVGELLLLGKSVVSDGGAFALGFFVPDDATPARQYLGIWYNNIPGRPTVVWVANRETPLFANRTSSSSGPAPALALANDSTLVLSGADGGVLWTSGVPSVGTSSSSSSAVLRNDGNLVVRSPNGTALWQSFDHPTDTLIPGMKVRMSHRTLRGDIFVSWKSPGDPAPGSFSYGVDPGTYIQLLLWNGTRPYWRSPVWTGIAVTTNYIGAGTVIYTAVVDTTEEISTAFTVSDGASPTRYVITSSGEFQVVSWNGTASAWATLDSWPGSSGCSRYGYCGAYGYCDVMAAACRCLDGFEPANAAEWSDGRFEQGCRRKEALPPCGVLDGEGFLPMPSMKVPDKFLLEGGNRSAEECAARCAANCSCVAY…	ATGGATCTATCACGTTCCGCCACCTGCACCGTCGCGGCCGTCGCCGTCGTCTGCCTCATGTTGCCGCGTCCCTGCGCGCCGGCCGGCGACCAGCTGGCCGTCGGCGAGCTGCTCTTGCTCGGGAAATCCGTCGTGTCCGACGGCGGCGCCTTCGCTCTGGGCTTCTTCGTCCCGGACGATGCCACCCCGGCCAGGCAGTACCTCGGCATATGGTACAACAACATCCCCGGCCGCCCCACCGTCGTATGGGTGGCCAACCGGGAAACACCACTCTTCGCCAACCGCACTTCCTCCTCCTCCGGCCCGGCCCCGGCGCTCGCGCTGGCCAACGACTCCACCCTCGTCCTGTCCGGCGCCGACGGCGGCGTTCTTTGGACATCCGGCGTGCCCTCCGTGGGT…	Plasma Membrane
TraesCS1D02G419600.1	DUF26	1D	925	2778	104640	6.3	-0.241	MTTPKHISLSILEEITNGFSVGSRIGRGGFADVYKGVYNGRDIAVKLLLVDAARGIDDQQFKNEVGNLLRAKHRNIVQLVGYCYETKKIFVERNGDFSEHIYKAICFEYLQGGSLDTRLHDQSFAPNWSTRYNIIKGVCGGLNFLHKCVPQILHLDLKPANILLDSSMEPKVADLGLSRLFTQSYTHVTEKAVGTRKYMPPEFIKYCIISPKNDVFSLGVVMIEIMTAPASYSNYLEVGNVAQLMQQVLTNCTMVEATSNYRSEEIRQLETCIKLAIRCVDSERDNRPSVADILDTLNETETRIPKRQLTDVPLYLATGPKYTMGNTLKTTRDEQDNITNEHQNCSSMAKDNNSNLQQVGDIRETTSSMKEALIIGRTKEKQKILSILSESSTQEITFL…	ATGACTACACCAAAGCATATATCATTAAGTATCTTAGAAGAGATTACCAACGGATTCTCAGTGGGCTCAAGAATTGGAAGGGGCGGGTTTGCAGATGTTTACAAGGGAGTTTACAATGGGAGAGATATTGCTGTGAAGTTGCTTCTTGTTGATGCAGCGCGAGGAATTGATGACCAACAGTTTAAAAATGAAGTTGGTAACCTTTTGAGGGCTAAGCATCGAAATATTGTACAGTTAGTCGGTTATTGTTATGAAACAAAGAAAATATTTGTTGAGCGCAATGGTGATTTTAGCGAACATATATATAAAGCAATCTGCTTTGAGTACTTGCAGGGTGGAAGCCTAGACACGCGTCTTCATGACCAATCTTTTGCACCTAATTGGAGCACACGTTACAAT…	Nucleus
TraesCS2A02G023800.1	DUF26	2A	535	1608	60896.6	6.25	-0.571589	MTDGFSEDRELGRGTYGKVYLGLRANGEKIAVKMLHPILGLDDELFEKEYHNLEILQHKNVVRLVGYCNETRREYVPYNGKMVLGEVTHRALCFEYMQNGSLNDYLSDESSGHDWHTRYAIIKGISKGLKYLHEELEPPMFHLDLKPDNVLLDENCVPKIGDFGLSRLIDERTRITTSSVGTIGYLPPEYINHHVISNKLDIFSLGVIIIKIMAGPMGYSKSAEISSQQFIELVHRNWRNRLHAASVNALESYCIQVKTCIEMALTCVEVDRHKRPTIGNILNKLNETETASQFPDALLKDPGSTKNQESQQTHITEAEEKQEREVSETENCFGEVVDNYKLDKMERYMGKHKTREDRAREAWNLVDEHDKDNEVSRYVKGLKSLYGNGQSTLCHVYNA…	ATGACAGATGGGTTCTCCGAGGATCGGGAACTTGGAAGAGGCACATATGGAAAAGTCTATCTGGGATTGCGTGCGAATGGGGAGAAGATTGCTGTGAAGATGCTTCATCCCATTCTAGGACTTGATGATGAGCTATTTGAGAAGGAGTATCACAACCTTGAAATTCTCCAACACAAGAATGTTGTGCGTTTAGTTGGCTATTGCAATGAAACTCGGCGGGAATATGTGCCATACAATGGGAAAATGGTTCTCGGTGAAGTGACACATAGGGCGCTTTGCTTCGAGTATATGCAAAATGGAAGCCTTAATGATTATCTCTCTGATGAATCTAGTGGACATGATTGGCACACACGCTACGCAATAATAAAAGGAATTTCCAAGGGTTTGAAATACCTTCAT…	Cytosol
TraesCS2A02G024700.1	DUF26	2A	328	986	37010.3	7.59	-0.414939	MATGASGGRTQQNKPSILSTLPKHLPLDFLKSITDQFSEKRVIGKGAFGTVYEGTVPDGETIAVKKLAENSPLPRDRAFNNEVQNIMALQHENVVKLVGYCHESQKKVVQNNGRYIVADIVESVLCYEYLPGGSLKKNLFGDTKMDWDTRFNIIKGICEGLLFVHSIPIVHMDLKPENILLDSNMVPKIADFGLSRLFGQEQTRMNTQNVVGSYGYIAPEYLYRGEISTKSDIYSLGVLILETTTREENCRGNKPSAEQFIKKVRENWTDQHIVSEYPSLKADCLRQIKKCIEIGLQCVETDRQRRPSIEEIIDQLNGRHPNLATRSY	ATGGCTACTGGTGCTAGCGGAGGTAGAACTCAACAGAACAAGCCGAGCATTTTGAGCACATTACCCAAGCATCTGCCATTAGACTTTCTGAAGAGTATCACAGATCAGTTCTCAGAGAAGCGTGTAATTGGTAAAGGCGCTTTTGGAACCGTTTATGAGGGAACTGTGCCAGATGGGGAAACCATTGCTGTCAAGAAACTTGCCGAAAATTCGCCCCTTCCACGAGATAGAGCATTTAATAATGAGGTTCAAAATATTATGGCTCTCCAGCATGAAAATGTTGTAAAGTTGGTTGGCTACTGTCATGAAAGTCAAAAGAAAGTGGTGCAGAACAATGGAAGGTATATTGTTGCTGACATTGTTGAAAGTGTACTCTGCTATGAATATTTACCAGGGGGG…	Cytosol
TraesCS2A02G024900.1	DUF26	2A	286	861	32671.5	6.33	-0.403147	MDFKLQDIEAITNNFAEDQIVGSGGYGVVYRATHEGEEIAVKKLRQLQGLDDKQFDNEFRNLRNIRHKNVVRLIGYCHQSCKKYMEHKGELIFAKEMERVLCFEYMHGGSLDKHIQDESCGLEWPTCFKIIKGTCEGLDHLHTSQGKPIFHLDLKPGNILLDESMTPKIGDLGLSRLVASTKTRQTEMRDGTLGFMPPEYVDSGFISKKFDVFSLGVIIIKMLAGDKSYFRCSEMPSEQFIELVREIWRKKFQAKPGYSSQSQEIDILGATSCVEIALRCVDRDRN	ATGGATTTTAAGCTCCAGGATATCGAAGCCATCACAAACAACTTTGCAGAGGATCAGATAGTTGGCAGCGGTGGATACGGAGTTGTTTACAGGGCGACCCATGAAGGGGAAGAAATTGCGGTGAAGAAGCTTCGTCAACTGCAGGGACTCGATGATAAGCAATTCGACAACGAGTTCCGTAACCTTCGTAACATACGCCACAAAAATGTTGTGCGGCTAATTGGCTACTGCCACCAGTCTTGCAAGAAATACATGGAGCACAAGGGGGAGCTTATCTTCGCTAAAGAGATGGAGCGAGTGCTCTGCTTCGAATATATGCACGGCGGAAGCCTCGATAAACACATTCAAGATGAATCTTGCGGGCTTGAGTGGCCCACATGTTTCAAGATTATCAAAGGG…	Cytosol
TraesCS2A02G023700.1	DUF26	2A	455	1368	51734.5	6.13	-0.341099	MDLQLHLIETITNDFSEDQKVGSGGYGDVYKAVYKGEEIAVKKLYPLQGLDDKQFHSELLNLTKVSHKNVVRLIGYCYESRHKYIKRNGETIWAKSMERVLCFEYMQGGSLEKHIADESCELDWPTCYNIIRGTCEGLNHLHSAPDNPIFHLDLKPANILLDKSMTPKIADLGLSRVFASSETHQTEIVKGTHGCMPPEYVAHGVISKKFDVFSFGVIIIKMVAGNTVYSRCSDMPPKEFIKLASENRTKRLQAMPGSYSSHEVDILRVTKCVEIALRCVDKDRDKRPCIKDIVQELEELEAEIQKMLPTSDLSEDLTLQRSRDTNVVSVDPTLEMRFLFEPRKDVSCCLQLTNKTDDFIAFNVKMNQTKYHARPSRGTMPPCSKRYIAITLRAQAAAP…	ATGGATTTGCAACTCCATTTGATCGAAACTATTACAAACGATTTTTCAGAGGATCAGAAAGTTGGAAGTGGTGGGTATGGAGATGTTTACAAGGCAGTGTATAAAGGGGAAGAGATTGCTGTGAAGAAACTGTATCCCTTGCAAGGACTTGATGACAAGCAATTTCACAGTGAATTGCTTAACCTCACCAAGGTTTCTCACAAAAATGTTGTACGATTAATTGGCTACTGCTATGAATCTCGGCATAAATACATCAAGCGCAATGGGGAGACTATTTGGGCGAAATCGATGGAGCGTGTTCTCTGCTTCGAATATATGCAGGGTGGAAGCCTCGAAAAACATATTGCAGATGAATCCTGTGAACTTGACTGGCCCACGTGTTACAACATCATCAGAGGG…	Cytosol
TraesCS2A02G039100.1	DUF26	2A	322	969	36593.8	5.59	-0.340683	MANANVMPRHLPLHLLEELTDGFSQDQELGSGAYGKVYRGVYKDGKMIAVKILYDTPGYDDEQFDKEFHNLTILQHENIVQLVGYCHETQRECVQYDGRMVLADVTKRALCLEYMQNGSLDKYLSDESKGHGWNTRYIIIKGICNGLKYLHEELKPPIYHLGLKPANVLLDENMIPKIADFGLSRLFGEEKTQITNSPIGTLGYLPAEYINHNIISNKLDIFSLGVVMIKIIAGPKAYSRSAEMSSEQFIDIVHGNWMNRLKAISEESYFEQVKRCIEIALNCVETDRQKRPTIGNIVNTLNETETLEHDQAPTKGYIINTC	ATGGCCAATGCAAATGTGATGCCAAGGCATCTACCGCTGCATTTATTGGAAGAACTGACTGATGGTTTCTCCCAAGACCAGGAACTTGGTAGCGGTGCATACGGCAAAGTTTATAGGGGTGTATACAAAGATGGGAAAATGATTGCCGTGAAGATTCTTTATGACACGCCAGGATATGACGATGAGCAATTCGACAAGGAGTTTCACAATCTTACAATTCTCCAACATGAGAATATTGTGCAGTTAGTAGGTTATTGCCATGAAACCCAGCGAGAATGTGTGCAGTACGATGGAAGAATGGTTCTTGCAGATGTGACAAAGAGGGCACTTTGCTTGGAGTATATGCAAAATGGAAGCCTTGACAAGTATCTTTCTGATGAATCTAAGGGGCATGGTTGG…	Cytosol
TraesCS2A02G023900.1	DUF26	2A	383	1152	43503.6	6.15	-0.316188	MDGWDPPHLIFAADVQATWIHHRLATEILLISSSPASRRRSRPVSLLVENNHNMDINFQLIQTITNNFAEDQKVGNGGFGDVYRAIYKGEEIAVKKFHPLHGLDDKQFAIEFCNLSKVCHQNVVRLIGYCYESRHKYTELKGELVFGQTVERVLCFEYMQGGSLDKHINDESCGLEWPTCYKIIKGTGEGLNYLHSLQGNPIFHLNLKPGNILLDRSMTPKIANLGVSRPVASTDNHDGTLGFMPPEFVDGGDISNKFDVFSLGVIMIKILAGNNGYYRCSKMSPEQFFELVTENWTKRLQTMMSYASLKEDILRVRTCVEIALRCVAMDQNKRPTVKEIVHELEEVEANITIMSHLTVQTGSERHQVSSQHLNDIRENFSRE	ATGGATGGATGGGATCCTCCTCATCTCATCTTCGCCGCCGACGTGCAAGCAACTTGGATCCATCATCGCCTTGCAACTGAGATCCTCCTCATCTCATCTTCCCCGGCCTCCAGAAGAAGATCTCGTCCTGTAAGCTTGCTGGTGGAAAACAACCACAATATGGATATTAATTTCCAGTTGATTCAAACTATTACAAACAATTTTGCAGAGGATCAGAAGGTTGGCAACGGTGGGTTCGGAGATGTTTACAGGGCAATTTATAAAGGGGAAGAGATTGCCGTGAAGAAGTTTCACCCCTTGCATGGACTCGATGATAAGCAATTCGCCATCGAGTTCTGCAACCTTAGTAAGGTATGCCATCAAAATGTGGTGCGGCTAATTGGCTACTGTTACGAGTCT…	Cytosol
TraesCS2A02G589900.1	DUF26	2A	387	1164	43098.9	7.01	-0.289922	MSWCCLPRAKKQQQEKNLYFHRQQENLNSQTSISGISAEKNIRLFSYAQLKLATNNFDRNNKVGRGGFGTVYKGTLPNKQDVAVKVLSAESRQGIREFLTEIDVISNVKHPNLVELIGCCVEEENRILVYEYLENSSLDRALLASNSDPANFTWSIRSSICIGVARGLAYLHEEIPSPIVHRDIKASNILIDKNYVPKIGDFGLAKLFPDNITHISTRVAGTTGYLAPEYAWHGQLTKKADIYSFGVLVIEIVSGKSGSRSLLADDKFLLEKTWELYEAGNLKELVDPDLGDYPDEEAIRFIKVALFCTQAAAARRPSMLQVVKMLSKPIRINDRELTAPGYISEYNSGVSKATASSDSRFKNSTTADDSDMFSTVVPQTVTDVSPR	ATGAGCTGGTGTTGCCTCCCAAGAGCCAAGAAACAGCAACAGGAGAAGAATCTCTACTTCCATAGGCAACAGGAGAATCTCAACTCTCAAACCAGCATAAGCGGCATTTCTGCTGAGAAGAACATAAGGCTCTTCTCCTATGCTCAGTTGAAATTAGCAACCAACAACTTCGACCGCAACAACAAAGTCGGCCGAGGTGGTTTCGGGACAGTATATAAGGGAACCCTACCAAACAAGCAAGATGTCGCGGTCAAAGTTCTCTCTGCCGAATCCAGGCAGGGCATCAGAGAATTCTTGACAGAAATCGACGTTATCAGCAACGTGAAGCACCCTAACCTTGTTGAATTGATCGGCTGTTGCGTCGAAGAAGAAAATCGCATTTTGGTGTATGAGTACCTG…	Cytosol
TraesCS2A02G032200.1	DUF26	2A	323	972	36460.7	5.4	-0.275232	MSMATHNFSETCKIGHGGFGKVYKGVLGGQEVAIKRLSKDSQQGTKEFRNEVILISKLQHRNLVQLLGCCAEGDEKLLIYEYMPNKSLDATLFDDSRKLLLDWSTRFNIIKGIARELLYLHQDSRPTIIHRDMKAGNVLLDTEMKPKIADFGMGRIFGDNQQNANTQRVVGTYGYMAPEYAMEGLFSTKSDVYSFGVLLLEVVTGIKRNSNGQTMGFPSLIVYSWDMWKEGRAEELPDSSIMDACSLDEVVLCIHVALLCVEENPDDRPLMSYVVFVLENGSTTVPDPNRPAYFARRRIEMEQIREDIQTSANSFTLTEIEGR	ATGTCCATGGCAACTCACAACTTTTCTGAAACATGTAAGATTGGACATGGAGGCTTTGGCAAAGTTTACAAGGGGGTGTTAGGTGGTCAAGAAGTTGCCATCAAAAGGCTTAGTAAGGATTCTCAACAAGGAACAAAGGAATTCAGGAACGAAGTAATTCTAATTTCAAAATTGCAACATAGGAACTTGGTTCAACTCCTCGGGTGTTGCGCCGAAGGGGATGAAAAATTGTTGATTTATGAGTATATGCCTAACAAGAGCTTGGATGCTACCCTTTTTGATGACTCAAGAAAATTGTTACTAGATTGGTCGACACGGTTTAATATAATCAAAGGGATAGCTAGGGAACTTCTTTATCTCCACCAAGATTCAAGACCGACAATAATTCATAGAGACATG…	Cytosol
TraesCS2A02G563400.1	DUF26	2A	505	1518	56714.8	5.15	-0.264752	MYGESSKHENLECILQDQSANPSVVSLNFLKEITNNFSDERVLGKGGSSVVYKGVLQSGEIIAVKRLEPSMAGSQSLFQNEVDHLMRLQHPNIVRFRGYCHETVWLYTEFEGQKVFAEISEMLLCFEYLPKGSLDVHLSGGSSEFDWHTRYKIIEGICNGLHYLHDQIDKSILHLDLKPANILLDDNLAPKITDFGLSRQFDQRQTMSSPNRVGTLGYMAPERIDEGIITPKSDIFSLGVIIMEIITGHRHYPGVSGTSSEDFIELELKKWRNTLEKAQGYTNLEMDCEQIKRCIQIGLICVNPEWTERPTTTKIIKMLQGLESLDRNISDEVESSADQISNGLKKHSDCFGVTEEGKLSPKNTLCIGILEQAERREPELGEASVSLAMAGDCLHGKLL…	ATGTATGGCGAGTCTAGCAAACATGAAAACCTTGAGTGCATACTACAAGATCAAAGTGCAAACCCAAGTGTTGTATCACTGAATTTTTTGAAAGAGATCACAAACAACTTTTCCGATGAGCGAGTACTCGGTAAAGGTGGTTCTAGTGTGGTATATAAGGGTGTGCTACAAAGTGGGGAAATAATCGCTGTGAAGAGACTTGAGCCATCAATGGCTGGTTCTCAGAGTTTATTTCAGAACGAGGTTGATCATCTTATGAGGCTTCAACACCCAAATATTGTGCGATTTCGGGGCTACTGCCATGAAACAGTGTGGTTATATACAGAATTCGAAGGGCAAAAAGTTTTTGCTGAGATCTCAGAAATGTTGCTTTGCTTTGAGTATCTCCCTAAAGGAAGC…	Cytosol
TraesCS2A02G465900.1	DUF26	2A	718	2157	81211.7	6.23	-0.258357	MDQVFSIDTGRGQQGEKKRKNMCSASVSPKLMSFYLLENITNGFSEDRKLGAGSYGKVYMGEYEDGEAIAVKLLHYTPGLDDEQFEKEYRNLASLQHNNIVRLLGYAHETQRECLPYNGKMVFAEMTKRALCFEYMPNGSLDKFLSDESSGLDWCTRYSIIKGICEGIQYLHGELDSPMYHLDLKPANVLLDENMVPKVADFGLSRLFGGELTQMTKSAIGTPGYVPPEYIDAAIISIKFDIFSLGVVIIKIMTGPTGYFRTAEMSCEQFIELVHENWNNRLHTTSLYKSYSEQAKRCIEIALRCVDADRHKRPSMGVIMDQLNETETAIQLLEVSWNDTGSYEMCHCISTECELMDISLKKCVSHPMHVTDNRGEVHEVTVTTAYDPASETETFEPIR…	ATGGATCAGGTTTTCTCTATTGATACAGGTCGAGGTCAACAAGGAGAGAAGAAGAGAAAAAACATGTGCAGTGCAAGTGTGTCGCCAAAGCTTATGTCCTTCTATTTATTAGAAAATATTACAAATGGTTTCTCTGAGGACAGGAAGCTTGGTGCTGGTTCGTATGGAAAAGTTTACATGGGAGAGTATGAGGATGGGGAAGCAATTGCTGTGAAGTTGCTCCATTACACCCCAGGACTTGATGATGAGCAATTTGAGAAGGAGTATCGCAACCTTGCAAGCCTCCAACACAATAATATTGTGCGGTTACTTGGCTATGCTCATGAAACTCAGCGAGAATGCTTACCGTATAATGGAAAAATGGTTTTTGCGGAGATGACAAAAAGAGCGCTTTGCTTC…	Cytosol
TraesCS2A02G538300.1	DUF26	2A	705	2118	78546.1	5.47	-0.256028	MNNFTTGATGTSAVLLDSGNFVIRLPNSTDIWQSFHYPTDTILPGMQLPLSTDDDLYTRLVAWRGPDDPATSDYSMGGDSSSDLQVVIWNGTRPYWRRAAWDGALVTALYQSSTGFIMTQTTVDIGGKFYLTFTVSDGSPSTRLILHYTGMFQFLAWNSTSSSWNVFIERPNPSCDRYAYCGPFGYCDATETVPKCNCLSGFEPDGVNFSQGCRRKEELTCGGGDSFSTLSGMKTPDKFVHVRNRSFDQCEAECRNNCACTAYAFSNMKNGSTSSDQARCLIWLGELVDTGKFRDGSGENLYLRLASSTVDRESNVLKIALPVIASILILACISLAWICKSRGKLRIKETKNKYTGQLSKNSKSNELENETIELPYICFEDVVTATDNFSDYNMLGKGG…	ATGAACAACTTCACAACCGGAGCCACGGGAACTTCTGCTGTACTTCTCGACTCCGGAAACTTTGTCATCCGGTTGCCCAACAGCACAGACATATGGCAAAGCTTCCATTACCCAACCGACACCATCCTCCCCGGCATGCAATTACCACTGAGCACAGATGATGATCTCTACACTCGCCTCGTGGCTTGGAGGGGCCCTGATGACCCAGCCACCAGCGACTACTCCATGGGCGGTGACTCTAGTTCAGACCTCCAGGTTGTCATCTGGAATGGGACGAGGCCGTATTGGCGCAGAGCTGCATGGGATGGTGCGTTGGTCACTGCCCTGTATCAAAGCAGCACTGGCTTCATCATGACCCAAACAACTGTCGACATAGGGGGTAAGTTCTACTTGACATTC…	Plastid
TraesCS2A02G217600.1	DUF26	2A	447	1344	50958.6	8	-0.255257	MPPERCRACLDGVGAEIRRRIGSSKMGGAIHGARCTLRYETGNQFFTETATGQRKGHALLIIATVYSLSVVCTRLLFCVLYITRRRKRGKINSTEQPKDIDEILRLWKMEDTGSEFSLYDFSQIADATDNFSPRKILGQGAFGPVYKGIFPDGQEVAIKKLAARSRQGLVEFKNEIQLVAKLQHRHLVRLLGCCIHDEEKILIYEYMSNKSLDYFIFDPNRRTSLNWMIRLKIVEGIAQGLLYLHEHSRLRIIHRDLKASNILLDSELNPKISDFGMARIFPSDATQTKTSRLVGTYGYMAPEYAFEGLLSIKSDVFSFGVLLLEIISGKRSAGFQHYGEREFHNLLQYAWQMSEEETWHEFIDQSIGDEYEPGDMMKYLRLALMCVQVKAVDRPTMSD…	ATGCCGCCGGAGCGCTGCCGCGCTTGCCTCGACGGAGTCGGCGCTGAGATACGGCGGCGGATCGGTAGCAGCAAGATGGGCGGGGCGATTCATGGTGCGCGGTGCACACTCCGGTACGAGACCGGCAACCAATTCTTTACGGAGACCGCCACAGGGCAACGGAAGGGCCATGCACTCCTGATTATTGCCACAGTGTACTCGCTCTCGGTCGTCTGTACACGTTTGCTTTTCTGTGTCCTATACATCACAAGACGAAGAAAAAGAGGGAAGATAAATTCCACGGAGCAGCCCAAGGACATAGATGAAATCCTGAGGCTTTGGAAGATGGAAGATACCGGCTCTGAGTTCTCCCTGTATGATTTCTCGCAAATTGCAGATGCTACAGACAACTTCTCACCC…	Plastid
TraesCS2A02G537900.2	DUF26	2A	813	2442	91078.8	6.24	-0.244649	MAPLQVFLLLSLICLCKSDDRLTPAKPLSAGSKLVSDNGVFALGFFSPKNSTADSYVGIWYNNIPERTYVWVANRDNPITNASPGKLVVTNNSDLVLSDSQGRALWTTMNNFTSGTTGTAAVLLDSGNLVIQLPNGTDLWQSFHHPTDTILPGMPLPLSANDDLYTRLVAWRGPDDPATSDYSMGGDPSSDLQVVIWNGTRPYWRRSAWNGELVTASYQGSTGFIMTLRIVYRGDKLYMTFTVSDDSPSMRMVLHYTGVFRFLAWNSNSSSWEVFTEQPSPSCDQYAYCGPFGYCDATETVPKCNCFSGFEPNGVNFSRGCRRKEDLKCGGGDNFLTFRGMKIPDKFVYVRNRGIDQCRAECSRNCDCTAYAYANLQNGSTSDDMSRCLIWLGELVDTG…	ATGGCTCCCCTCCAAGTTTTTCTCCTCCTGTCACTGATTTGTCTCTGCAAATCCGACGACCGCCTTACTCCCGCAAAGCCGCTCTCCGCCGGCAGCAAGCTCGTCTCGGACAATGGTGTCTTTGCTCTCGGCTTCTTCTCCCCAAAGAACTCAACTGCAGACTCATATGTCGGCATATGGTACAACAACATCCCCGAGCGTACATATGTGTGGGTTGCTAACCGCGACAACCCGATCACCAACGCTTCTCCTGGGAAGCTGGTCGTGACCAACAACTCCGACCTCGTCCTGTCTGACTCCCAAGGCCGCGCTCTTTGGACAACCATGAACAACTTCACATCCGGAACCACCGGAACCGCTGCTGTACTGCTCGACTCCGGAAACTTGGTCATCCAGTTG…	Vacuole
TraesCS2A02G217000.1	DUF26	2A	687	2064	76377.9	5.89	-0.230713	MEPLQWCFTVLLVISSLRPPMATGDTYATVCGKTGKYKANSTYQQNVQSVTKYLFNEATFSGGNGFATRTEGTDPDRVYGLGICRGDTPDNVTCYECLSSASVEASTLCPDDKDATLFYDGCTVRFSDQDFLSFSFWPWYNEPEVVLNNTNTVNPAAVASSFDVLVDTLMNKTAEHAAAASDAPQKKVATGEALFDGSDPQTKIYSLAQCTPDLTYGGCKNCLRFVMDEMALTRVPGAQGQRVAGVRCNVRFEVYPFYIGEAMVRIEGTPAPSPAPSKSRLAAPPAPPNPASPPSKGGIKNKIWLVAVSVSLVLLLCCILLAIIWTQSRRLHKRILRSQSQEVFPPSTEEAIMLWRMEEGRSELSMFEFSQVIDATNNFSEGNKLGEGGFGRVYKGQLP…	ATGGAACCTTTACAATGGTGCTTCACCGTCCTCCTCGTCATCTCCAGCTTACGGCCACCCATGGCCACTGGTGACACATACGCCACTGTCTGCGGCAAAACCGGCAAGTACAAAGCCAATAGCACCTACCAACAGAATGTCCAGAGTGTCACCAAATACCTCTTCAACGAGGCCACCTTCAGTGGCGGCAACGGCTTCGCAACAAGAACGGAGGGCACTGACCCAGATAGGGTTTACGGCCTTGGCATCTGCCGCGGGGACACCCCGGACAACGTCACCTGCTACGAGTGCCTGTCCTCCGCATCAGTAGAGGCGTCGACGCTCTGCCCGGATGACAAGGACGCCACACTCTTCTACGACGGCTGCACCGTGCGCTTCTCCGACCAGGATTTCCTCTCC…	Plasma Membrane
TraesCS2A02G578900.1	DUF26	2A	507	1524	57296.8	6.63	-0.2286	MAEMVCLIASRGKLGLNLYIKDEPSTRAQEPNIASLYSPPMALYVEVVSAHVLKPMDRQGSASTFVEVTFDYVRFRTAIKVRDRYPVWNEWFYFNVWGPSSLCNLDIKAFVYHVHSSSKRSNTLLGKVKISGTKCRHLHGDKVTYPLEKPTVLSYVQGDLSLKVYTIDNPSMGITTPAPLMDGVILHNQSSRPHHFALQYLKKITNNFSEERLIGQGGSGVVYKGVVQNGDIIAVKKILPSFMPGEQKQFENEISHLTMLDHSNIVRVVGYCYEVKKELIEYDGRNVFADMEEKLVCFEYLPNGSLDNYISDESTGLDWSTRYNIIEGICKGLIYLHVQNDKPIIHFDLKPANILLGKGMIPKIADFGLSRLHDQQQSIYTTSRLGTRGYMAREFVDEG…	ATGGCGGAAATGGTGTGTCTGATTGCGAGCAGAGGCAAATTGGGTCTGAATTTATACATCAAGGATGAACCCTCCACCAGAGCTCAAGAACCCAATATTGCTAGCTTATACTCACCGCCTATGGCCTTGTATGTGGAGGTCGTAAGTGCTCATGTCCTCAAGCCCATGGACAGGCAAGGCTCTGCAAGTACTTTTGTTGAGGTCACCTTTGATTATGTCCGGTTCCGCACGGCTATCAAGGTCAGGGATCGTTACCCGGTGTGGAACGAGTGGTTCTACTTCAATGTATGGGGCCCATCTTCTCTTTGTAATCTTGATATTAAAGCATTCGTCTACCATGTCCACAGTTCGTCCAAACGTTCCAATACCTTACTTGGCAAGGTCAAAATTTCTGGGACC…	Mitochondrion
TraesCS2A02G032000.1	DUF26	2A	723	2172	80316.6	6.13	-0.226141	MAAAIGSSTPMAVLLNTGNLVIRSSNGTTLWQSFDHHTDTFLPGMKVGLKYNTHDGGERLVSWKGPGDPSPGRFSYGIDPTTFLQVFLWDGKRPVLRSAPWTGYLVTSERRYQQTNASTEVIIYLAVVDNDKEIYITYSLSDGAPHTRHVLTYSGEYQTQSWNNRLLVWEVLVKLPSVQCTLYGYCGPYGYCDQTAAPVPTCKCLDGFEPASTEEWTGGRFSMGCRRKEPLGGCGDGFLALPGMKPPDKFTLVGGGKSTFEECAAECNRNCSCVAYAHANLSSGGSEGNVTGCLVWDGELIDTGKLGDVFGSNTLYLRVAGLYVADGKRTTSNTVRIGLPVLASVMVLLCITLAWLKFKGKIEKWRKRKSSSLDGMCISYELDEGNPHRDRKFPFVRFE…	ATGGCCGCTGCCATAGGCTCGTCTACCCCTATGGCGGTGCTTTTGAACACCGGCAACCTTGTTATCCGGTCGTCAAACGGCACCACGTTGTGGCAGAGCTTTGACCACCACACTGACACATTCCTCCCTGGCATGAAGGTCGGGCTCAAGTACAACACGCATGATGGCGGTGAGCGCCTTGTATCCTGGAAGGGCCCGGGCGACCCCTCGCCGGGCCGCTTCTCTTATGGAATCGATCCCACCACGTTCCTCCAGGTGTTCCTCTGGGACGGGAAGCGCCCGGTGTTGCGCAGCGCCCCATGGACAGGGTACCTTGTGACAAGCGAGCGCCGGTACCAACAGACGAATGCCAGCACAGAGGTCATCATCTATCTTGCCGTCGTCGACAATGACAAGGAG…	Plasma Membrane
TraesCS2A02G217200.1	DUF26	2A	699	2100	76809.1	6.1	-0.217883	MKEAGMAGVLPCLLLHLLLFLKPRAIAAAAYSEYSCNGTTGNYTARDAFGANLARLTAELPADASTSPSLYASAAIGASPDKAFALALCRGDITDARACSGCLDNAFTQLRALCAGERDATFYHDLCTLRYSGEDFLARPDDNSPVINGMDVNGSTYAAWDSRNATSRSFFLSLVGTLFGEMSMYGAYNSSVRRFASAVMYINPQLPTVYGLAQCTPDLSPGQCWHCFQGLQEQTRQWYDGREGGRIVGVRCNIRYEGYQFYDGMANVRIGTPGGSSSPTESNGSKHMQTLIIVLCVSVTVFCSMLVGCLLLIRRLRKGAGNTKLEQGHKRNNSKTEEALKLWKIEESSSEFTLYDFPELAAATDNFSDENKLGQGGFGPVYKGKFSDGAEVAVKRLAA…	ATGAAAGAGGCCGGCATGGCTGGCGTCCTGCCCTGCCTCCTCCTCCACCTCCTCCTCTTCCTGAAGCCACGCGCCATCGCCGCCGCCGCCTACTCGGAGTACTCGTGCAATGGCACCACCGGCAACTACACGGCGCGTGACGCCTTCGGGGCCAACCTCGCGCGCCTCACCGCCGAGCTCCCCGCCGACGCCTCCACCTCTCCGTCCCTCTACGCCTCGGCGGCCATCGGCGCCTCCCCCGACAAGGCCTTCGCCCTCGCGCTCTGCCGCGGCGACATCACGGACGCCAGGGCGTGCTCCGGCTGCCTCGACAACGCGTTCACGCAGCTGCGGGCGCTCTGCGCCGGCGAGAGGGACGCCACGTTCTACCACGACCTCTGCACCCTCCGCTACTCCGGC…	Plasma Membrane
TraesCS2A02G211200.4	DUF26	2A	850	2553	94077.2	8.1	-0.217294	MAASRLLFSLCTALAVAAAAATDTLKQGDSLTAPATLVSSPSGVFELGFHAPDPARPARLYLCVWYRDTQPRTVAWVANRVNAAAAAAPSLTLTAGGELRVLDGAAKDGARMLWSSNTTTRAAPRGGYEAVIQDSGSLQVRDVDGTVIWDSFWHPSDTMLSGMRISVNAEVRAQVRGPPERMLFTSWASDTDPSPGRFALGLDPANPSQAFIWRDGNVPFWRSGQWTGLNFVGIPYRPLYVYGYKQGNDPILGMYFTYTATNTSLQRFVVAPDGRDVCYMVKKSTQEWETVWVQPSNECERYGACGSNAICTVVQDGKAKCTCMKGFKPKLADEWNAGNRSQGCVRNPPLDCQVNKTGDGFLSIPNVKWPDFSYWVSGVTDEYGCMNTCRQNCSCGAYV…	ATGGCGGCTTCCCGTCTCCTCTTCTCGCTCTGCACCGCGCTGGCCGTGGCGGCGGCGGCGGCCACGGACACGCTGAAGCAGGGGGACTCGCTGACGGCGCCGGCGACGCTGGTGTCCTCGCCGTCGGGGGTGTTCGAGCTGGGCTTCCACGCGCCGGACCCCGCGCGCCCGGCCCGCCTCTACCTCTGCGTCTGGTACCGCGACACACAGCCCAGGACCGTGGCGTGGGTGGCCAACCGCGTGAACGCCGCCGCGGCGGCCGCGCCGTCGCTCACGCTCACGGCCGGCGGCGAGCTCCGCGTGCTCGACGGAGCCGCCAAGGACGGCGCGCGCATGCTCTGGTCCTCCAACACCACCACGCGGGCCGCGCCGCGGGGCGGCTACGAGGCCGTCATCCAG…	Plasma Membrane
TraesCS2A02G462700.1	DUF26	2A	373	1122	41476.3	6.61	-0.21689	MDCCFMFGRRSQHAVEGDDGEHSVKVFSYNELRKATQDFSGANKIGEGGFGSVFRGMLKDGTLIAVKVLSATSRQGVREFLTELTAISDIKHENLVTLVGCCAEGSHRILVYNYLEKNSLSQTLLGSGYSSIQFNWRARVKIAVGVARGLAFLHEEIRPHIIHRDIKASNILLDKDLTPKISDFGLARLLPANATHVSTRVAGTLGYLAPEYAIRGQVTKKSDIYSYGVLLLEIVSGRCNTNTRLPCEDQFLLEKTWAFYEQERLEEIIDADIDEDLDIEEACRFLKIGLLCTQDAMARRPHMPTVVRMLTGSKSISMEKITRPAMITDFAELKVSTKPHGANQARSNTSRSFSTTEISEPFTSSENHTQTSV	ATGGATTGCTGCTTTATGTTCGGACGGAGATCTCAACATGCTGTTGAAGGCGATGATGGTGAACATAGTGTGAAGGTCTTTTCTTACAACGAGTTGAGAAAGGCAACTCAAGATTTCAGTGGGGCAAACAAGATTGGAGAGGGTGGTTTTGGTTCCGTATTCAGGGGAATGCTCAAAGACGGCACACTAATCGCAGTGAAGGTTCTGTCGGCCACTTCAAGGCAAGGTGTCCGAGAGTTCTTAACTGAACTTACAGCAATTTCAGACATCAAGCATGAAAACCTCGTCACACTTGTTGGTTGCTGCGCTGAAGGGTCCCATAGGATCCTCGTTTACAACTATCTTGAGAAAAACAGCCTTTCACAGACATTGCTAGGGTCTGGCTACAGCAGCATCCAG…	Cytosol
TraesCS2A02G031900.1	DUF26	2A	271	816	30917.4	5.06	-0.202583	MEALAKFTRNLVQLLGCCADRDEKLLIYEYMPNKSLDATLFDDSRKLLLDWSTRFNIVKGITRGLLYLHQDSRLTIIHRDLKAGNVLLDAEMKPKIADFGMARIFGENQQNANTQRVVGTYGYMAPEYAMEGLFSTKSDVYSFGVLLLEVVTGIRRNSNSQTMGFPSLIVYSWNMWQEGRADELPDSSIMDTCSLDEVVLCIHLALLCVEENPDDRPLMSYVVFVLENGSTTLPAPNRPAYFARRRIEMEQIREDIQTSRNSFTLTEIEGR	ATGGAGGCTTTGGCAAAGTTTACAAGGAACTTGGTTCAACTCCTCGGGTGTTGTGCGGACAGAGATGAAAAATTGTTGATTTATGAGTATATGCCTAACAAGAGCTTGGATGCTACCCTTTTTGATGACTCGAGAAAATTGTTGCTAGATTGGTCAACACGATTTAATATAGTCAAAGGGATCACAAGGGGACTTCTTTATCTCCACCAAGATTCAAGATTGACAATAATTCACAGAGACCTGAAAGCTGGAAATGTATTGCTAGATGCAGAGATGAAACCCAAGATAGCAGATTTTGGTATGGCAAGGATCTTTGGAGAGAACCAACAAAATGCAAATACTCAACGTGTTGTCGGGACCTATGGCTACATGGCTCCTGAGTATGCAATGGAAGGCCTC…	Cytosol
TraesCS2A02G562800.1	DUF26	2A	696	2091	76748.1	5.78	-0.201724	MKEAGMVGVMPCLLLLLFLKPHAIAAAAYSEYSCNGTTGNYTASDAFGANLARLTAELPTNASTSPSLYASAAIGTSSDKVSALALCRGDITDASTCSGCLDNAFQQLRALCAGERDATFYHDLCTLRYSGEDFLGRPEDNNPVINAMDVNGSTFAAWDSGNATSRSFFLSLVGTLFGEMAMYGSYNSTVRRFASAVMYVNPQLPTVYGLAQCTPDLSPGQCWQCFQGLQEQTRQWYDGREGGRIVGVRCNIRYESYQFCDGTADVRIGLQGGSSSSTESNGSKHRKTLIIILCVSITVFCSMLVCCLLLIRRLRKGAGKTKLEQAHKRNNSTTEEALKLWKIEESSSEFTLYDFPELASATDNFSEENKLGQGGFGPVYKGMFSDGTEVAVKRLAAQS…	ATGAAAGAGGCCGGCATGGTTGGCGTCATGCCCTGCCTCCTCCTTCTCCTCTTCCTAAAGCCACACGCCATCGCCGCCGCCGCCTACTCGGAGTACTCGTGCAATGGCACCACCGGCAACTACACCGCGAGCGATGCCTTCGGGGCTAACCTCGCGCGCCTCACCGCCGAGCTCCCCACCAACGCCTCCACCTCTCCATCCCTCTACGCCTCGGCGGCCATCGGCACCTCCTCGGATAAAGTCTCCGCCCTCGCGCTCTGCCGGGGTGACATCACGGACGCCAGCACGTGCTCCGGCTGCCTCGACAACGCGTTCCAGCAGCTACGGGCGCTCTGCGCCGGCGAGAGGGATGCGACGTTCTACCACGACCTCTGCACCCTCCGCTACTCCGGCGAGGAC…	Plasma Membrane
TraesCS2A02G538200.3	DUF26	2A	813	2442	90216.6	6.32	-0.195326	MAALHVVILLSLICICRSDDRLTPAKPLSAGDKLVSSNGVFALGFFSPTNSTVGSYVGIWYNNIPKRTYVWVANRDKPITNASSGKLVVTNNSDLVLSDSQGRTLWTTMNNFTTGATGTSAVLLDSGNFVIRLPNSTDIWQSFHYPTDTILPGMQLPLSTDDDLYTRLVAWRGPDDPATSDYSMGGDSSSDLQVVIWNGTRPYWRRAAWDGALVTALYQSSTGFIMTQTTVDIGGKFYLTFTVSDGSPSTRLILHYTGMFQFLAWNSTSSSWNVFIERPNPSCDRYAYCGPFGYCDATETVPKCNCLSGFEPDGVNFSQGCRRKEELTCGGGDSFSTLSGMKTPDKFVYVRNRSFDQCEAECRNNCACTAYAFSNMKNGSTSSDQARCLIWLGKLVDTG…	ATGGCCGCCCTCCATGTTGTCATCCTCCTGTCATTGATTTGTATCTGCAGATCTGATGACCGCCTGACTCCTGCAAAGCCGCTCTCCGCCGGCGACAAGCTCGTCTCGAGCAACGGTGTCTTTGCTCTTGGCTTCTTCTCCCCCACAAACTCGACTGTGGGCTCATACGTCGGCATATGGTACAACAACATCCCCAAGCGTACTTATGTGTGGGTTGCTAACCGCGACAAGCCGATCACCAACGCTTCTTCCGGGAAGCTGGTTGTGACCAACAACTCTGATCTTGTGTTGTCTGACTCCCAAGGCCGCACTCTTTGGACAACCATGAACAACTTCACAACCGGAGCCACGGGAACTTCTGCTGTACTTCTCGACTCCGGAAACTTTGTCATCCGGTTG…	Plasma Membrane
TraesCS2A02G418200.1	DUF26	2A	1015	3048	110328	6.7	-0.193103	MGRRRQALHGAALSLLLLAAAAHAQQTDPGDAAALNAVFAKLGQKALSSWNISGDPCTGAATDNTNIDNNPPFNPAIKCECSGGNASVCRVTRLKIYALDAVGPIPEELRNLTALTNLDLSQNYLTGPLPSFIGELTRMQYMSFGINALSGPLPKELGNLTDLVSLSVSSNNFSGSLPSELGNLAKLEQLYIDSAGFSGPLPSSLSKLTKMKTLWASDNDFTGQIPDYIGSWNLTDLRFQGNSFQGPLPATLSNLVQLTNLRIGDILNGSSSSLAFISNMTSLNSLVLRNCRISDTLLSVNFSKFTSLNLLDLSFNNITGQVPQTLLNLNSLGFLFLGNNSLSGSLPSSVGPMLKNLDFSYNQLTGNVPSWGNSQLNLVANNFGADISSNSGLPTGLDC…	ATGGGGCGGAGGAGGCAGGCCCTCCATGGCGCCGCGCTCTCGCTGCTGCTGCTCGCGGCGGCCGCCCATGCTCAGCAGACCGATCCAGGCGACGCGGCGGCGCTGAACGCGGTGTTCGCCAAGCTCGGCCAGAAGGCGCTGTCGTCATGGAACATCAGCGGCGACCCCTGCACCGGCGCCGCCACGGACAACACCAACATCGACAACAACCCGCCCTTCAACCCGGCCATCAAGTGCGAGTGCTCCGGCGGCAACGCCTCCGTCTGCCGCGTCACCAGGCTGAAAATATACGCGCTGGATGCAGTCGGCCCCATACCCGAGGAGCTGCGGAACCTCACGGCCCTGACCAATTTGGATCTATCGCAAAACTACTTAACAGGGCCTTTACCATCGTTCATC…	Vacuole
TraesCS2A02G184500.1	DUF26	2A	323	972	36249.7	5.57	-0.19226	MATGGMTLKSLPNELPLDFLNKITKNFSDELLLGQGAFGSVYKGILDDGGVVAVKKLAENSPVPRDTIFANEVQNIMVLEHENIVKLVAYCREAQNKLVQSNGRYIIAEITDTVLCYEYLPKGSLHKNLFGESSSIDWDMRFKIIKGICEGIHFLHTLPSPVLHLGLKPQNILLGDNMTPKIADFGFSRIFGQDQTRKNTRSVVGSIGYMAPEYLYNGEISARSNIYSLGLIIMEISTREMNSSSTDQKHARKYIDGVKENWTLEKIMSEYIELEEHGFDQVEACINIGLQCVEIDQKKRPSIENIVNMLNKLPVSEEVTHSM	ATGGCCACCGGAGGTATGACCCTGAAGAGCCTACCGAACGAGCTACCATTAGACTTCTTGAACAAAATCACAAAGAACTTCTCCGATGAGCTACTGCTCGGTCAGGGCGCGTTCGGGTCAGTTTATAAGGGGATCCTGGACGATGGTGGAGTGGTTGCTGTGAAGAAGCTCGCGGAAAATTCGCCTGTACCACGTGACACAATATTCGCGAATGAGGTTCAGAATATTATGGTGCTCGAGCATGAAAATATCGTCAAGTTGGTTGCCTACTGCCGGGAAGCACAAAACAAATTGGTGCAGAGCAACGGACGATATATTATCGCAGAGATCACTGACACTGTACTCTGCTATGAATACTTGCCTAAGGGGAGCCTTCACAAGAATCTTTTTGGTGAATCC…	Cytosol
TraesCS2A02G211300.1	DUF26	2A	865	2598	94319.9	8.09	-0.191214	MARATSAALALLIFLLCRHAHADAATTLSQGQSLAGNDKLLSANGAFSLSFFSPRGGDGSRVYLGVMFARAAEPTVPWVANRDAPVRAAAPSYSATVTDSGDLRVLEGERVVWRTNTTSSAGNFTLTIQDTGNLVLAGGGGAQAVHLWQSFDHPADTFLPGMNITLARRNGAVVRQTLFRSWRSPDDPAPGNFTLGQDPLGSAQLFIWRRSEDGRDVTHWRSGQWAKGSFVGIPYRPLNLYGFQLSGDPSQTNGLFYTFQRFNSSQYRFVLQPNGTETCYQLVDATGAWEVVWSQPTLPCQAYNTCGPNAECSAADHCSCLKGFEPKSEAEYSNGVWTQGCVRSSQLTCSERNVSMSGGDGFAVLTGVKLPDLAAWESAVISADACRQWCLANCTCNAY…	ATGGCTCGTGCCACCTCCGCAGCGCTGGCGCTGCTCATCTTCCTCCTCTGCCGGCACGCCCACGCTGACGCGGCCACGACGCTGTCGCAAGGGCAGTCGCTGGCGGGCAACGACAAGCTCCTATCGGCCAACGGCGCCTTCTCGCTCTCCTTCTTCTCGCCGCGCGGCGGCGACGGCTCGCGGGTGTACCTGGGCGTCATGTTCGCCAGGGCCGCGGAGCCGACCGTGCCGTGGGTGGCCAACCGCGACGCGCCGGTGCGCGCCGCGGCCCCGTCCTACTCCGCCACCGTCACCGACTCCGGGGACCTCCGGGTGCTGGAGGGGGAGCGCGTCGTGTGGCGGACCAACACGACCTCGTCGGCGGGGAACTTCACGCTGACGATCCAGGACACGGGGAAC…	Plasma Membrane
TraesCS2A02G500700.1	DUF26	2A	424	1275	47778.3	8.38	-0.190802	MAARDTSSIFLILIISLVIVIVILLGICWRFLGPGIMRRLLRPRRCPSEVPEYFSGNMSGNLRTITYFDYVTLKKATKDFHQKNQLGRGGFGPVYLGKLDDGRKVAVKQLSVGKSGQGESEFFMEVNMITSIQHKNLVRLVGCCSEGTERLLVYEYMKNKSLDKILFAAADAPAPTPPSLDWRTRHQIIIGIGRGLQYLHEESNLRIVHRDIKASNILLDDKFQPKISDFGLARFFPEDQTYLSTAFAGTLGYTAPEYAIRGELTVKADTYSFGVLVLEIISSRKNTDLNLPNEMQYLPEHAWRLYEQSKILELVDGRVQGGEGFEEKEVMQVCQIALLCVQPYPNSRPAMSEVVRMLTMKTDQSIPAPAKPAFLDRKNLNGDRDAASSDTATMEMMRS…	ATGGCAGCCCGAGACACCAGTTCAATCTTCCTCATCCTGATCATCTCCCTCGTCATAGTCATCGTCATCCTGCTCGGCATCTGCTGGAGGTTCCTCGGACCGGGCATCATGAGGAGACTGCTCAGGCCCAGGAGATGTCCTTCAGAGGTGCCGGAGTACTTCAGCGGCAACATGAGCGGCAACCTGCGTACCATCACCTACTTCGACTACGTGACGCTCAAGAAGGCCACCAAGGATTTCCACCAGAAAAACCAGCTGGGGAGGGGAGGATTCGGCCCTGTTTATCTGGGGAAGCTGGACGACGGCCGGAAAGTGGCGGTGAAGCAGCTGAGCGTGGGCAAGTCGGGGCAGGGCGAGTCGGAGTTCTTCATGGAGGTGAACATGATCACCAGCATCCAG…	Plasma Membrane
TraesCS2A02G538100.1	DUF26	2A	808	2427	90216	7.73	-0.184653	MATLPVFILLSLICVCKSDDRLTPAKPLSAGNKLVSSGGVFALGFFSPTNSTTGAYIGIWYNNIPERTYVWVANRDNPITNASPGKLVLTNNSDLVLSDSRGLALWTTKNNFTSGTTGTSAVLLNSGNLVIRLPNGTDIWQSFQHPTDTVLPSMPLSLSANDGLYTRLIAWRGPDDPATSDYSMGGDSSSGLQIVIWNGTRPYWRRAAWDGALVPAWYQGTTGAIMTLTIVDRGGELYITFTVSDGSPSMRLMLHYRGMFKFLAWNSNSSSWEVFTELPSSSCDRYAYCGPFGYCDATETVPKCNCLSGFEPYGVNFSRGCRRKEDLKCGGGDNFLTLRAMKTPDKFVYVRNRSFDQCTAECSRNCVCTAYAYANLQNGITSVDQSRCLIWLGELVDTG…	ATGGCTACTCTCCCAGTGTTCATCCTCCTGTCATTGATTTGTGTCTGCAAGTCTGATGACCGCCTTACACCTGCAAAGCCGCTCTCTGCTGGCAACAAGCTTGTTTCGAGCGGCGGCGTCTTTGCTCTCGGCTTCTTTTCCCCGACAAACTCAACTACGGGCGCATATATTGGCATATGGTACAACAACATCCCTGAGCGTACATATGTGTGGGTTGCTAACCGCGACAACCCGATCACCAACGCTTCTCCTGGGAAGCTGGTTCTGACCAACAACTCCGACCTTGTATTGTCTGACTCCCGAGGCCTCGCTCTTTGGACAACCAAGAACAACTTCACATCCGGAACCACAGGAACTTCTGCTGTACTGCTCAACTCCGGAAACTTGGTCATCCGGTTG…	Plasma Membrane
TraesCS2A02G032100.1	DUF26	2A	845	2538	93960	5.81	-0.181065	MDWLDLTCRTAVLILLFLPFGASDDRLVPGKQLSPGNTIVSDGGAFALGFFSPTNSTSNPAKLYLGIWYNDIPEFTVVWVANRETPVINSSSSSPVLSLTNTSNLVLSNGDGSGRVLWTTTNLSTTPGLSTPAAVLLNTGNLVIRSSNGTTLWQSFDHHTDTYLPGMKLRIKYNTHDGGDRLISWKGPGDPSPGRFSYGIDPTTCLQMFLWDGARPVFRTPPWTGYLVTSERQYQQVNASTEIIIYLAVVDNDREIYVTYSLSDGAPHTRQVVTYSGEYQVQSWNNRLLAWEILANWSSLKCSLYGYCGPYGYCDLTAAPVPICKCLDNFEPASTEEWTSGRFSKGCHRKEPLDECSGDFLALPGMKPPDKFTLIGEDESTFQECAAECNRNCSCVAYA…	ATGGATTGGCTGGACCTCACCTGCCGCACCGCGGTGTTGATCCTCCTGTTCCTGCCGTTCGGTGCGTCCGACGACCGGCTTGTCCCCGGCAAGCAGCTCTCCCCTGGCAATACCATCGTCTCCGATGGGGGTGCTTTCGCCTTGGGCTTCTTCTCCCCTACCAACTCCACGAGTAATCCGGCCAAGTTGTATCTTGGTATATGGTACAACGACATTCCAGAGTTCACCGTGGTGTGGGTCGCTAACCGAGAAACCCCGGTCATCAACAGCTCTTCCTCTTCACCGGTGCTCTCACTCACCAACACCTCCAATCTCGTTCTTTCTAATGGCGATGGCAGCGGTCGTGTACTCTGGACGACGACCAACCTATCCACTACACCGGGGTTGTCTACCCCTGCG…	Plasma Membrane
TraesCS2A02G536500.2	DUF26	2A	845	2538	94380.6	5.99	-0.174675	MLLWSAQTVYFALLSQAYVKESLSSMTLRVIFTLLLLVCFCESDDRLTPAKPLLPGDKLVSNNGIFALGFFSLDPENSTAANSYVGIWYHDIPERTYVWVANRDNPIGSGLSGELVLTNTSDLVLSDSEGHILWRTTNNVTSGGDGAMALLLEAGNFVVQLQNFTQIWQSYDHPTDTILPSFKLWANYKTHTAVRLVAWKGPLDPSPGKFLLSRDPGTGLQILTFRGTSKYWRSGLWNGAQASDKNGYMWSQNVDDGETIYSTYNTGNSSARRSHWKLDYNGDLMLRIWTGRSWVPLFKRPDDGCRHYGSCGPFGYCDMFDKISGECKCLDGFRPADGFSANPSRGCVRKENLTCRGDHFLTLPEMKVPDKFVYVRNRSFEECTAECERDCSCTAYAYT…	ATGCTTCTGTGGTCAGCACAAACTGTTTACTTTGCTCTTCTTTCACAAGCATATGTGAAAGAAAGTCTCAGTAGCATGACTCTCCGTGTCATTTTTACCCTCTTATTGTTGGTATGTTTCTGTGAATCTGATGACCGCCTCACACCCGCGAAGCCACTCTTGCCGGGCGACAAGCTCGTCTCAAACAATGGCATCTTCGCTCTAGGCTTCTTCTCCCTGGACCCTGAGAACTCCACCGCCGCAAACTCATATGTAGGCATATGGTACCACGACATCCCGGAGAGGACATATGTGTGGGTGGCCAACCGTGACAATCCTATCGGCAGCGGTTTGTCTGGGGAGCTGGTTCTCACCAACACCTCTGATCTTGTCTTGTCAGACTCAGAAGGCCACATCCTC…	Plasma Membrane
TraesCS2A02G533000.1	DUF26	2A	378	1137	42240.5	6.42	-0.172751	MVFCVVGCVSRFIIKKIGTRRIQGRPQGAIEEAKPFADENAFESNSLKGVVLSSPLIEFSIVLSATNNFRDKLGAGGFGPVYKGRLPDGQEIAIKRLSNSSSQGSEEFKNEVTVLSKLQHRNLVRLFGCCVNGEEKMLVYEYMPNNSLDSFIFDETKRPVLGWKLRYNIIQGIGKGLLYLHQDSTLRIIHRDLKASNVLLDDDFIPKISDFGMARIFGEYQRQALTHRIVGTYGYIAPEYAMEGKISEKSDVFSFGVLILEIVCGRRNSSLVDHEWSMNLVGHAWTLWQEGRASELIDALMGTTYSKDEVCRYIQVGLLCVQELPGDRPAMPLVLRMLGGDVELPAPKRAAFFAGRAPADDKDTESGNHLTYTELEGR	ATGGTTTTCTGCGTAGTTGGATGCGTGTCAAGGTTCATCATCAAGAAAATAGGCACAAGGAGAATACAAGGGAGGCCACAAGGGGCCATTGAAGAAGCTAAACCATTTGCAGACGAAAACGCATTTGAAAGCAATTCACTGAAAGGAGTTGTTCTGAGCTCACCTTTGATTGAGTTCAGCATAGTTCTTTCAGCAACAAACAATTTCAGAGACAAGCTTGGCGCTGGTGGATTTGGTCCAGTTTACAAGGGGAGACTACCAGATGGCCAGGAAATCGCTATCAAGAGGTTGTCGAACAGCTCCAGTCAGGGATCAGAAGAGTTCAAGAACGAGGTGACTGTTCTGTCCAAACTGCAGCACCGGAACTTGGTTAGGCTTTTTGGCTGCTGTGTTAATGGA…	Mitochondrion
TraesCS2A02G536400.1	DUF26	2A	889	2670	99162.2	8.52	-0.162205	MAHLCRRGLRWDSGHPMVASRPRFLGVFDTINTSMALTWSISRSFNSPQRPAAVSYPATKLIQSIFFIQSPCFALHKHTGMTMLPFFILLLSICFCKSDDRLTPAKPLLPGDKLVSNNGIFALGFFSPENSTANSYVGIWYHDIPERTYVWVANRDNPIGSGLSGKLVLTNSSDLVLSDSKGRILWRTTNNVTAGGDGAVALLLEAGNFVVQLQNFTQVWQSYDHPTDTILPGFKLWANYKTHAAVRIVAWKGSQDPSTGKFFLSRDPSTGLQILTWRGTSKYWRSGLWNGAEASDKNGYMWSQNVDDGEIIYSTYNTGNSSSRRSHWKLDYTGDLMLRIWSGQSWVVLFKRPDDGCRQYGSCGPFGYCDMLTRVCRCLDGFEPADGFSANFSRGCVRK…	ATGGCGCATTTATGCCGACGAGGACTGCGATGGGACTCCGGTCACCCGATGGTTGCGAGTAGACCACGGTTTCTTGGCGTGTTTGATACAATCAACACATCCATGGCTTTGACATGGAGCATTTCTAGGTCCTTTAATTCCCCACAAAGACCAGCAGCAGTTTCCTACCCTGCAACCAAGCTAATCCAAAGCATTTTTTTCATACAATCTCCTTGTTTTGCTCTTCACAAACATACAGGCATGACAATGCTCCCCTTTTTTATCCTTCTATTATCGATTTGCTTCTGCAAATCCGATGACCGCCTTACACCTGCGAAGCCACTCTTGCCTGGCGACAAGCTCGTCTCCAACAATGGCATCTTTGCTCTTGGTTTCTTCTCCCCTGAAAACTCCACCGCA…	Mitochondrion
TraesCS2A02G532600.1	DUF26	2A	797	2394	86920.3	8.13	-0.143287	MRATSQQPARLLLRLLLIGFFLLSTAAGVTDKLERGQKLADGDTLVSAGGSFTLGFFSPGASTKRYLGIWFSVSNATVCWVANRDQPLLDKSGTLVLNDVGSLVLGDSSRRTRTAWSSNFLPASAAAVQLLESGNLVVRNGSSSTSLWQSFDQPSDTLLPGMKLGKNLWTGGEWQLTSWSSADDPSPGDYRTLQTSGLPEIILWYRDVKTYRTGPWNGVYFNGVPEARAYAGKYPLLVTTSPWKITYGYTAAPGAPLTRVVVNHTGKAERLEWDASNREWNRIFQGPRDPCDEYGKCGPFGLCDPGAASSGFCGCVDGFSAANTSAREVKDNSDGCRRDAALVCAGGTTTDGFKVVPGMKLPDTQNASVDIGVTLDECRSRCLADCSCLAYAAADIRGG…	ATGAGAGCTACCAGCCAACAGCCGGCACGTCTCCTACTGCGGCTGCTCTTGATCGGCTTCTTCCTCCTTTCGACCGCCGCCGGCGTCACTGACAAGCTCGAGAGGGGCCAGAAGCTCGCCGATGGCGACACGCTCGTTTCGGCTGGCGGCTCCTTCACCCTCGGGTTCTTCTCTCCTGGGGCGTCCACCAAGAGGTACCTCGGCATCTGGTTCTCCGTGTCCAACGCCACCGTCTGCTGGGTCGCCAACCGCGACCAGCCTCTCCTTGACAAGTCCGGCACGCTGGTGCTTAACGACGTTGGCAGCCTCGTCTTGGGGGACAGCTCCCGCCGGACCCGGACGGCGTGGTCTTCGAACTTCCTGCCCGCCTCGGCGGCGGCGGTTCAGCTTCTCGAGTCC…	Plasma Membrane
TraesCS2A02G418300.1	DUF26	2A	1013	3042	110391	8.05	-0.135242	MKLLHGAALALLLLAAAAHAQRTPRTHAGDAAALNAVFAKLGQKASSSWNISGNLCTGAAIDDTDIDNDPNFNPAIKCLCSTGNASLCRITRLKIYALDAVGPIPEELWNLTSLTNLNLAQNYLTGPIPSFIGKLAQMQYLSMGINALSGPLPKELGNLTNLVSLGIGSNKFNGSLPLELGNLVKLEQMYIDSAGLSGPLPASLSRLTKMKILWASDNDFTGQIPDYIGSWSLTELRFQGNSFEGPIPATLSNLAQLTSLRIGDILNGSSSSLAFVNNMTSLSTLVLRNCRISDKLSSIDFSKLTSLNLLDLSFNNITGQVPQTLLNLKLLNFLFLGNNSLSGNLPSSIGSSLKNLDFSYNQLSGTVPSWAKDSQLNLVTNNFVADSSSNSVLPTGWGC…	ATGAAGCTCCTCCATGGCGCGGCGCTCGCGCTGCTGCTCCTCGCGGCGGCCGCCCATGCTCAGCGGACCCCGAGGACCCATGCGGGCGATGCGGCGGCGCTGAACGCGGTGTTCGCCAAGCTCGGCCAGAAGGCGTCGTCCTCATGGAACATCAGCGGCAACCTCTGCACCGGCGCCGCCATCGACGACACCGACATCGACAACGACCCCAACTTCAACCCGGCCATCAAGTGCCTCTGCTCCACCGGCAACGCCTCCCTCTGCCGCATCACCAGGCTGAAAATATACGCCTTGGACGCGGTCGGCCCGATACCAGAAGAGCTGTGGAACCTCACCAGCCTCACCAATTTGAATTTAGCACAAAATTACTTAACAGGGCCTATACCATCGTTCATTGGG…	Plasma Membrane
TraesCS2A02G051200.1	DUF26	2A	731	2196	80566.9	8.7	-0.13461	MLRSSVLPYSARREIMGQGHRQLLLAFLSVLLLTASAVAADSTLTQRSAIGGDKRLVSPGDIFRLGLFPVANGTKWYLGIWFTVSPAAVIWVANRDRPLNASSSGTLELSGRGDLVLLDAARDNETVWSSNSSAAAPAAVAQLRDNGNLVLADAAGAVVWQSFEHPTNTFVAEMRSGKDLRTGALWALSSWRGADDPSPGDFRYVMDTSSGSPELHVWSKGHKTYRTGPWNGARFSGIPEMTAFEDMFEFRFTHTADEVSYVYRDRAGSPVSRVVLNETGVMQRMVWDREAGTWSVFWSGPRDQCDRYGLCGAFGVCNVVDAVVCGCVRGFRPRSPAEWRMRNASGGCARSTPLQCVFGGKDGFYALRGVKLPETHGSSVDAGASLEECGRRCLANCSC…	ATGCTGCGGTCTTCCGTACTTCCGTATTCCGCCCGCCGGGAGATCATGGGTCAGGGCCACCGCCAACTCTTACTCGCGTTTCTGTCCGTGCTTCTCCTCACAGCCTCGGCCGTCGCCGCCGACAGCACGTTGACGCAGCGCAGTGCCATCGGCGGCGACAAGAGGCTGGTCTCGCCGGGAGACATCTTCCGGCTCGGCCTCTTTCCCGTCGCCAACGGCACCAAGTGGTACCTCGGCATATGGTTCACCGTCTCCCCGGCCGCCGTCATCTGGGTCGCCAACCGCGACCGCCCGCTCAACGCCTCGTCCTCCGGCACACTCGAGCTCAGCGGCCGAGGAGACCTCGTGCTCCTCGACGCCGCGAGGGACAACGAGACCGTCTGGTCGTCCAACTCCTCG…	Mitochondrion
TraesCS2A02G486200.1	DUF26	2A	828	2487	90872.7	6.13	-0.132246	MWSKNQPHLHSLLLIVVPFLLVSTASAANPGSDILDKARNITDGETLVSAGGSFTLGFFPPGMLGKRYLGIWFSMDEDAICWVANRDRPLTDARGALMISDRGNLLLIDSSGQVVWSSNTTGTASTTVQLLESGNLVSRDGNASGAITWQSFDHPSNTLLPGMKIGKNLWTGEEWYLTSWHSADDPATGNFRYITDTEGVPQNVMLDGGKRIYRTGPWNGLRFSGVTEMGTYSDMFIYRLTSSPSEITYGYVAKAGTPFSRLVLTDDGLFRRLVWDGSSRAWKIFFQGPRDICDQYGRCGAFGLCNASAPSTSFCSCVRGFSPASPMQWKMRDTSNGCRRNMTLDCGNGISTTDGFVVMQGVKLPDTHNASVDASITLEECRTRCLANCSCLAYAPLDL…	ATGTGGTCAAAGAATCAGCCACACCTCCACAGCCTCCTGCTTATCGTCGTTCCATTCCTCCTTGTTTCCACAGCCTCTGCCGCGAATCCTGGATCTGACATCCTCGACAAGGCCCGCAACATCACCGACGGTGAGACCCTTGTCTCAGCTGGTGGGTCATTCACCCTGGGTTTCTTCCCTCCTGGGATGCTAGGCAAGAGATACCTTGGGATTTGGTTCTCCATGGATGAGGACGCCATCTGTTGGGTAGCCAACAGAGACCGTCCTCTCACTGATGCTCGCGGGGCGCTGATGATCAGTGACAGGGGAAACCTTCTCTTGATTGATAGCTCCGGCCAGGTCGTGTGGTCTTCAAACACGACAGGCACTGCCTCAACGACTGTGCAGCTGCTCGAGTCC…	Plasma Membrane
TraesCS2A02G216600.1	DUF26	2A	668	2007	73471.8	8.53	-0.128144	MATGHRALANLTAVLLVPFFFAWLAAAQPQVCGDSGNYSANSTYQSNLGQLSVTLPKNASASPTLFAVGSVGSVPDIVYALALCRGDTNASACAACVTTAFQDAQQLCAFSKDASVFYDLCLLHFSNHNFLSDADGQGNQFIFQTDARNVSAPAAVFDNAVGVLLNATADYAASNSSKRFATGEEMFDTGGAPAIYALVQCTPDLAPAACRSCLGDIIQKMPKYLSGGQSGRAFRIRCNYRYELYPFFSGSPLLRLPVPAFAGTPPSPVDISPPSNKRGQRKRSAAKISASVACTIVLVLILSASAFICFKKRKPLKKQPAMAFHNAARGKCMIFDLSTLQEATENFSEENKLGEGGFGTVYKGTLPDEQEVAVKRLSQASREGLNQLHNEVQVLAQLQ…	ATGGCAACGGGCCACCGCGCCCTCGCCAATCTCACTGCCGTGCTCCTCGTGCCCTTCTTCTTCGCGTGGCTGGCTGCCGCGCAACCACAGGTGTGCGGTGACAGCGGGAACTACTCGGCGAACAGCACTTACCAGTCCAACCTCGGGCAGCTCTCCGTCACCCTCCCCAAGAACGCGTCCGCGTCCCCGACGCTCTTCGCCGTCGGCAGCGTGGGCTCCGTGCCAGACATCGTCTACGCCCTCGCGCTCTGCCGCGGCGACACCAACGCCTCCGCCTGCGCGGCCTGCGTCACCACCGCCTTCCAGGACGCGCAGCAGCTCTGCGCCTTCAGCAAGGACGCGTCCGTCTTCTACGACCTCTGCCTCCTCCACTTCTCCAACCACAACTTCCTGTCCGAC…	Vacuole
TraesCS2A02G418400.1	DUF26	2A	1052	3159	113726	6.26	-0.127567	MGPPSPRWSSCLRHGSVLLLPLLLTALSSSWRAAAQAQAPPPPPSQTDPTEAAAVNAILGKLGLSAPASWNISGNPCSGAATDDTPLDDNPNFNPAIKCDCTDQNGTLCHVTRLKINSLDAAGPIPEELRNLTHLIKLDFRKNSLTGPLPAFIGELTALKYITVGTNALSGPVPKELWNLTDLVSVALGSNHFNGSLPDELGKLTKLQQLYIDSNDFTGPLPEALSQLTNLSTLWASDNSFTGQIPDFLGSLTNMTQLRLQGNSFQGPIPRSLSNLIKLTSLRIGDIVNGSSSMEFVGNMTSLGELVLRNSKISDTLASVDFSKFVNLTLLDLSFNNITGQMPRSIFDLPMLSYLFLGNNSLSGSLPATKSPLLANLDFSYNHLSGSFPSWVTQKNLQL…	ATGGGTCCTCCGAGTCCAAGGTGGAGCTCGTGCCTCCGCCATGGCTCCGTGCTCCTCTTGCCGCTGCTCCTTACAGCCCTATCTTCTTCCTGGAGGGCGGCCGCTCAGGCTCAGGCTCCGCCGCCACCGCCGTCGCAGACCGACCCGACCGAAGCGGCGGCGGTGAACGCGATACTGGGGAAGCTGGGGCTGTCGGCGCCGGCGTCGTGGAACATCAGCGGCAACCCCTGCAGCGGCGCCGCCACGGACGACACGCCGCTGGACGACAACCCCAACTTCAACCCGGCCATCAAGTGCGACTGCACCGACCAGAACGGCACCCTCTGCCACGTCACCAGACTGAAGATAAACTCGCTGGACGCGGCTGGCCCCATCCCGGAAGAGCTGAGGAACCTCACC…	Plasma Membrane
TraesCS2A02G216500.1	DUF26	2A	679	2040	73819	8.28	-0.127393	MATRHRTFYRLAATILIAFLLTPLAAAQPPWQICGKSGNYAANDTYQSNIRQLSATLPKNASASRTLFATGSVGSLPDIAYALALCRGDGNASACEACVTTAFQDAQQLCAFNKDATVIYDPCYLRFSNQNFLATTSNDNLIGLKNSQSVSSPVDVFDAAVQTLLNATGDYAAANSSRRFATGEEGFDTSNPTIYGLVQCTPDMSPADCRSCLGDIITRMPQRLSGSIGGRLIGVRCNFRYEVVPFFSGSPTLRLPAPPAPPAPPPAPVNVTPTATPGGKSANNVLAIVLPIVAAILAITTVCLCYLRRRRRRIPARSKLPHDSTNHEDIDSIDSLIIDLSTLRGATGNFAEANKLGEGGFGAVYKGELPDGQEIAVKRLSRNSGQGIGELKNELVLVA…	ATGGCGACGCGCCACCGCACGTTCTACCGCCTCGCCGCCACAATCCTCATTGCGTTCCTCCTCACACCACTGGCCGCGGCGCAGCCGCCGTGGCAGATCTGCGGCAAGAGCGGCAACTATGCGGCGAACGACACCTACCAATCCAACATCCGGCAGCTCTCCGCCACCCTCCCCAAGAACGCCTCCGCCTCCCGGACGCTTTTCGCCACCGGCAGCGTCGGCTCCCTACCGGACATCGCCTACGCCCTCGCGCTCTGCCGCGGCGACGGCAACGCCTCCGCCTGCGAGGCCTGCGTCACCACCGCCTTCCAGGACGCGCAGCAGCTCTGCGCCTTCAACAAGGACGCCACCGTCATCTACGACCCCTGCTACCTCCGCTTCTCCAACCAGAACTTCCTC…	Plasma Membrane
TraesCS2A02G537200.1	DUF26	2A	812	2439	90550	8.74	-0.126478	MGMIYVPVFILMFLICFCNSEDSLTPTKPLSPGDRLISDGGIFALVFFSPKNSSANSYIGIWYNNIPERTYVWVANRDSPISSSSSGKFVLTKSSDLVLLDSKGSTLWTTTNKITTEAAGSAAILLDSGNLVIRLPNGTDIWQSFHHPTDTILPNMSLPLGNNNLFMHLVAWRAFDDPSTSDYSLGGDSSLQILRNSGPIMLQTTFNRGGEFYFTYTVSDGSPRTRMILHYTGMVKFLAWNSNSLSWEVFFERPGSSCDRYASCRPFGYCDATQTVATCKCLDGYEPGGLNFSLGCQRKKEMHCGQGDRFITLLNMKTPDKFLFIRNRSFDQCAEECSRNCSCTAYAYANLSSLSMTVDQSRCLVWMGELVDTEKRGDGRGENLYLRIPSSSVSKKTGP…	ATGGGCATGATATACGTCCCAGTTTTTATCCTCATGTTCTTGATTTGCTTCTGCAACTCCGAAGATAGCCTAACACCCACAAAACCACTCTCCCCCGGCGACAGGCTCATCTCAGACGGTGGCATCTTTGCTCTTGTCTTCTTCTCCCCGAAAAACTCAAGTGCAAACTCATACATAGGCATATGGTACAACAACATCCCGGAGCGAACATACGTGTGGGTGGCAAACCGCGACAGCCCAATCTCTAGCAGTTCCTCTGGTAAGTTTGTTTTGACCAAAAGCTCTGATCTTGTCTTGTTAGACTCCAAAGGAAGCACTCTTTGGACAACCACAAACAAAATCACCACTGAAGCCGCCGGAAGTGCTGCTATACTGCTGGACTCTGGGAACTTGGTCATC…	Plasma Membrane
TraesCS2A02G485100.1	DUF26	2A	811	2436	89703.3	7.74	-0.118372	MKKTVFTATSCIPILILPFLSSLCQSDDQLTHAKPLSAGDTLISKGRDFALGFFSPNSSSTSLYLGIWYHNIPGHTVVWTANRDNPIAATSSPMLAITNSSDLVLSDSQGGSPWAVKNNISSMGVVAVLLDTGNFVLQSPNGTSIWQSFDHPTDTILPGTRIYLSQKARVVRRLIAWKGPTDPSTGDFSLGLDPNSNLQLVIWHRTMPYLRLNILDDASVGGGIYKNTIFYEAIAGTSRDGFYYEFSVSDGSPYARLMLDHMGALRTLSWNNHSSWTTVFEHPASSCDLYGSCGPFSYCDNTGAAATCRCLDGFESAGLNISRGCRRTKQLECGKQSHFVTLPKMKLPDKFLHVLNRSFHECTTECSNNCSCTAYAYTNLSSNGAMADQSRCLLWTGEL…	ATGAAGAAGACTGTCTTCACTGCAACTTCTTGCATTCCAATTTTGATCCTCCCATTCCTGAGTTCACTCTGCCAATCCGATGACCAGCTCACACATGCAAAGCCGCTCTCTGCCGGCGACACGCTCATCTCCAAGGGCAGGGACTTTGCGCTGGGCTTCTTCTCCCCAAACAGCTCCAGCACAAGCTTGTACCTTGGCATATGGTACCACAACATCCCTGGCCACACCGTCGTATGGACCGCCAACCGCGACAATCCGATCGCCGCCACTTCATCTCCGATGCTTGCCATCACCAACAGTTCTGACCTGGTGTTGTCTGACTCCCAAGGTGGCTCTCCCTGGGCGGTGAAGAACAACATCTCGAGCATGGGAGTTGTCGCAGTGCTGCTTGACACGGGG…	Plasma Membrane
TraesCS2A02G534100.1	DUF26	2A	811	2436	89896.3	5.78	-0.118372	MRPTSQLLLLLFLACILLLSIQTSAADKLEKGQNLTDSNGDTLVSAGGSFTLGFFSPGVSTKRYLGIWFSVSNDTVYWVANRDDPLGDTSGMFVFNDAATLVLLDGSRRTVWSSDFSSGSAAQLLDSGNLVVRNGSSDAYLWQSFDHPSDTLLPGMKLGKNFWTKTEWQLTSWRSADDPSPGDYGRTLETKGLPELVLWRGNVKTYRTGPWNGLYFNGVPEASTYTNMYPLHMTGLTGRSTEITYGYTAVPGAPLTRVVVNHTGVVEPLVWNTDTGAWISFFSRGARDVTCEAYGKCGASGLCNPEAALSGFCGCLPGFSSVSASAWQMKQYAGGCQRDAVLECRGGKTTGRFKVVSGVKLPDTQNATVDIDVATLEECEARCYANCSCLAYAAADTRG…	ATGAGACCAACCAGCCAGCTTCTTCTGCTCCTCTTCTTGGCATGCATCTTGCTCCTCTCCATCCAGACCTCCGCTGCTGACAAGCTCGAGAAAGGCCAGAACCTCACTGACTCCAATGGCGACACGCTTGTCTCGGCCGGCGGCTCCTTCACCCTAGGGTTCTTTTCTCCCGGGGTGTCCACTAAGAGGTACCTCGGCATATGGTTCTCGGTGTCCAACGACACCGTCTACTGGGTGGCCAACCGTGATGACCCTCTCGGCGACACGTCCGGCATGTTTGTGTTCAACGACGCTGCCACCCTCGTCCTGCTTGACGGCTCCCGCCGCACGGTCTGGTCTTCAGACTTCTCCAGCGGAAGCGCGGCTCAACTTCTCGATTCCGGCAACCTGGTTGTGCGG…	Vacuole
TraesCS2A02G216700.1	DUF26	2A	685	2058	74546.9	6.26	-0.11562	MASHHRGRIPSYLATAAALLLAFLLPPLAASQWQNCGKNGNFDQNSTYQANIRALSVTLPKNASSSRTLFAADSFGTVPDIVYALALCRGDANASACGACVSDGFKDAQQLCPYSKVAAVYYDLCYLGFSNQDILSATDGDNNALTLVNSENVTVPAKVFEAAVSVLMNATADYAAADSSRRFGTGEEGFETIDKAKPKIYGVAQCRPDMSPADCRSCLADIITYIPQHLTGRRGARVVGLRCNYRYEQYSFFTGPSMLQLPAPSVGAPPSPAPANVTPPPVGGGSAGNKTARILAITLPIVAAILAAVVICLYLWRRKSKPARKTSLSYPTNPEDIQSIDSLILDLSTLRAATDNFDERNKLGEGGFGVVYKGILPDNEEIAVKRLSHSSRQGIEELK…	ATGGCCTCGCACCACCGCGGCCGCATCCCCTCCTACCTCGCCACCGCCGCTGCCCTCCTCCTTGCCTTCCTCCTCCCGCCGCTGGCCGCTTCCCAGTGGCAGAACTGCGGCAAGAACGGCAACTTCGACCAGAACAGCACCTACCAGGCTAACATCCGGGCCCTCTCCGTCACCCTTCCCAAGAACGCCTCCTCGTCGCGGACGCTATTCGCGGCCGACAGCTTTGGCACCGTTCCGGACATCGTCTACGCGCTCGCGCTCTGCCGCGGCGACGCCAACGCCTCTGCCTGCGGCGCTTGCGTCTCCGACGGCTTCAAGGACGCGCAGCAGCTCTGCCCCTACAGTAAGGTCGCCGCCGTCTACTACGACCTCTGCTACCTTGGCTTCTCCAACCAAGAC…	Plasma Membrane
TraesCS2A02G215800.2	DUF26	2A	680	2043	75258.1	6.23	-0.100441	MAKPHRCFSPYLAGVAATFLLSILHAPLAAADDEPPPWPICGPYPPSSNYTQNTTYRANIDLLSATLPRNASLSPAFYATGDVGDVPDIVYGQALCRGDVANASACEACVAAAFRGARRACPLYKDVIIFYDLCQLRFSNRNFLLDDDYLVTTYTLLRSRVVATPAFDAAVGLLLNATADHAVEDSSRRFGTGEEGFGDRRNTTIYALAQCAQEKTADVCRSCLSIIIGQLPNLFRGRTGGGMFGVWCNFRYEVYPFFPGRPLVQLPQFVESPPASAPPVTGGEEKKRNSAGKVLAILMPTIAVILSIAVVYFFCWRKRRPEEDAYLPSTSDDIQHIDSLLLDLATLRIATDDFDNSKMLGKGGFGMVYKGVLPDGEEIAVKRLGQTSRQGIGELKSEL…	ATGGCCAAACCCCACCGCTGCTTCTCCCCGTACCTCGCCGGCGTCGCTGCGACCTTCCTCCTCTCCATCCTCCACGCGCCACTCGCCGCCGCCGATGACGAGCCGCCTCCGTGGCCGATCTGCGGGCCCTATCCCCCCAGCAGCAACTACACGCAGAACACCACCTACCGGGCCAACATCGATCTTCTCTCCGCCACCCTCCCCAGGAACGCCTCCTTGTCTCCAGCCTTCTACGCCACCGGAGACGTCGGCGACGTGCCGGACATCGTCTACGGCCAGGCGCTCTGCCGCGGCGACGTCGCCAACGCCTCCGCCTGCGAGGCCTGCGTCGCGGCCGCCTTCCGCGGCGCGCGGCGGGCGTGCCCGCTCTACAAGGACGTCATCATCTTCTACGACCTC…	Plasma Membrane
TraesCS2A02G484900.1	DUF26	2A	292	879	33334.8	8.85	-0.0993151	MEVAVKRLTKYSEQGIEHFRNEVVLIAKLQHRNLVRLLGSCIRGDKRLLIYEYLPNKSLDYFLFDDTKKSMLDWPTRFSIIKGIARGLLYLHHDSRMTIIHRDLKTSNILLDVEMRPKISDFGMARIFGDSHQQANTRHVVRTYGYMSPEYVMEGIFSIKSDAYSYGVLLLEIVSGLKISSPHHLIMDFPNLIDYAWNSLKEGKSRDFLDTMLLKSCSLHQVSLCIHVGLLCVQGCLSARPLMSLVVSMLDNKAMPLTTPEQLLYSVGRKHDAEEATENSVNNARLTTLAGR	ATGGAGGTTGCTGTTAAAAGGCTTACCAAGTATTCTGAACAAGGAATAGAGCATTTTAGAAATGAAGTAGTTCTCATAGCAAAACTGCAGCATAGAAACTTAGTTAGACTTCTTGGTTCCTGCATCCGTGGAGATAAGAGGCTGCTTATTTATGAATACTTACCCAACAAAAGCTTAGACTACTTCCTTTTTGATGATACTAAAAAATCTATGCTTGATTGGCCAACAAGGTTTAGCATAATCAAAGGGATAGCCAGAGGACTTCTGTACCTCCACCATGATTCAAGAATGACGATAATTCACAGAGATCTCAAAACAAGCAACATATTGTTGGATGTGGAGATGAGACCCAAAATATCAGATTTTGGCATGGCAAGGATCTTTGGTGACAGCCATCAA…	Cytosol
TraesCS2A02G537700.1	DUF26	2A	330	993	37516.4	8.94	-0.0978788	MDYTMRIQFFLWISYEDIVPATDGFSNSIVLGRGGFGIVYKGKLEGGKEVAVKRLTKCSDQGMEHFRNEVVLIAKLQHRNLVRLLGYCVHGAEKLLIYEYLPNKSLDYFLFDDAKRSMLDWPARFSIIKGVAKGLVYLHHDSRMTIIHRDLKASNILLDAELRPNISDFGIARIFGDNQQQANTRHVVGTYGYMSPEYAMEGIFSVKSDTYSYGILLLEIVSGLKISSPQHLIREFPNLIDYAWNLLKEGNSRDFLETVLLNSCSLHQESLCIHIALSCVQGSPSARPLMSLWSLCWKTRPCHSRYQGSLRISLEGDVKLKKRGRTLLTA	ATGGACTATACGATGAGAATTCAATTTTTTTTGTGGATCAGCTACGAAGACATTGTCCCTGCTACAGACGGTTTCTCTAACTCCATTGTGCTTGGAAGAGGGGGCTTTGGCATAGTATACAAGGGAAAACTGGAAGGTGGCAAGGAAGTTGCTGTTAAAAGGCTAACCAAGTGCTCTGATCAAGGAATGGAGCATTTTAGAAATGAAGTAGTTCTTATTGCAAAACTGCAGCACAGAAACTTAGTTAGACTTCTTGGTTACTGCGTCCATGGAGCTGAGAAGCTTCTTATTTACGAATACTTACCCAACAAAAGCTTGGACTACTTCCTATTTGATGATGCTAAAAGATCTATGCTTGATTGGCCAGCAAGGTTTAGTATAATCAAAGGGGTAGCTAAA…	Cytosol
TraesCS2A02G216900.1	DUF26	2A	669	2010	72891.8	6.26	-0.0917788	MISHKLCCYVSILVVPFLAQLASGDVLWQECDNSRNYTANSAFQSNLKQLSSTLPTESSSSPTLFATAAVGAIPDTVYALSLCRGDTTNASACGDCVANALRDAQQVCSYNMDVTIYYDTCYLRFSNQNFVTSIDNTKRHIMPNGENVTSPAATFDAAVGILLAAVADYAALNSSKRFGTGVEDFDVSTPRVYALAQCTPDMAPADCRSCLEGIVRVMPKHFSRRQGGRILGLRCNYRFELYPPFSGNPLLHLPAPSSGVKPSVDGDGGGRKNKPSTNLLVLAVALAVISAALTFTLVCFCIWRSRRQLEFPSQPYSGNWESVPNISLSMLNLSTLEVATENFSEGNKLGEGGFGAVYKGSLADGQEIAVKRLSQGSAQGIAELKTELVLVAKLQHKNL…	ATGATCTCCCACAAACTCTGCTGCTACGTCTCCATCCTCGTAGTCCCCTTCCTTGCACAGCTCGCCTCCGGCGACGTGCTGTGGCAAGAATGCGATAACAGCCGGAACTACACGGCGAACAGCGCCTTCCAATCAAACCTAAAGCAGCTCTCCTCCACCCTCCCAACCGAATCCTCCTCATCTCCCACCCTCTTCGCTACCGCCGCCGTAGGTGCCATCCCGGACACCGTGTACGCGCTCTCGCTCTGCCGTGGCGACACCACCAACGCCTCCGCCTGCGGCGACTGCGTCGCCAATGCCTTGCGGGACGCGCAGCAGGTGTGCTCGTACAACATGGACGTGACCATCTACTACGACACCTGCTACCTCCGCTTCTCCAACCAGAACTTCGTGACTTCC…	Plasma Membrane
TraesCS2A02G211900.1	DUF26	2A	841	2526	90949	6.13	-0.0915577	MATRVRVQALALLPLFLLFSPVPAADSISAASPVADGQTLVSAGGVFELGFFTPPASMARFLGIWYKGIAPLTVVWVANREAPITAGTTASLAINGTGSLVLADQSGREFWSSPPSNVTSSTPVAQLMDSGNFLLQDANGTGPVLWQSFDYPSDTLLPGMKLGWHLTTGLNRYLTTWASPGDPSPGDYTFAIGIRGVPEGFIRYNGTAPVYRNGPWNGLRFSGEPEMAPDNGNFRFEFVANGTDAYYTFLVDGSGGDVVSRFVLNQSSLQRYVWLQQQQAWSLYWALPRDQCDRYAQCGAYGVCDASASPMCGCPAGFAPASPREWALRDGSAGCARRTRLNCTGDGFLPLRGVKLPDATNATADASVSLDQCRQRCLANCSCLAYSASSIKGGESGCI…	ATGGCCACCCGTGTCCGTGTGCAAGCACTAGCTCTTCTTCCCCTGTTCCTTCTCTTCTCCCCTGTGCCCGCAGCTGATAGCATCAGCGCAGCCTCTCCCGTCGCCGATGGCCAGACGCTCGTTTCTGCCGGTGGGGTCTTCGAGCTTGGATTCTTCACCCCGCCGGCCTCGATGGCGAGGTTCTTGGGCATCTGGTACAAGGGTATCGCTCCTCTTACTGTTGTCTGGGTGGCCAACCGGGAAGCTCCCATCACCGCCGGCACCACCGCGAGCTTGGCCATCAACGGCACCGGCAGCCTGGTTCTCGCCGACCAGTCGGGACGCGAGTTCTGGTCGTCGCCGCCGTCAAACGTAACCAGCAGCACCCCGGTGGCCCAGCTCATGGACAGCGGCAACTTC…	Vacuole
TraesCS2A02G486400.1	DUF26	2A	816	2451	89367.9	6.32	-0.0894608	MMAVNCTLQILLLLLFILLSPVAITAGATDTFGKGQNVTDGETLVSAGGTFTLGFFSPGASAKRYLGIWFSVSSDAVCWVANRDHPLKDTSGVLLVASDTGDLLLLDGSGEVAWSSNSPNTSSVEAQLLESGNLVVHDQRSKTILWQSFDHPSNTLLPGMKMGKNLWTGDEWYLTSWRSPDDPSPGSYRRVLEYATRLPEVVLWQQDAKAYRTGPWNGRWFNGVPEASTYAHDFPLDVTASKSEITYGYTARPGAPLTRVVVTDAGVVRRLVWDASSLAWKTFFQGPRDVCDAYGKCGAFGLCDASAASSAFCGCLQGFNPASPPAWYMRETSGGCRRNVPLNCGGNETATDGFVLVRGVKLPDTQNVSVDMSISTEECRDRCFANCSCLAYASAEIRE…	ATGATGGCAGTAAACTGCACTCTTCAAATCCTCCTCCTCCTCTTGTTCATACTCCTCTCCCCTGTAGCCATCACCGCCGGTGCTACTGACACATTCGGCAAGGGCCAGAATGTCACTGACGGCGAGACACTCGTCTCGGCCGGTGGCACGTTTACACTGGGATTCTTCTCTCCCGGTGCGTCGGCCAAGAGATACCTCGGGATATGGTTCTCGGTGTCCAGCGATGCCGTTTGCTGGGTGGCCAACCGTGATCACCCTCTCAAGGACACCTCCGGCGTGCTGTTGGTGGCCAGCGACACGGGGGACCTTCTCCTGCTCGACGGCTCCGGCGAGGTGGCGTGGTCATCCAACTCCCCCAACACCTCCTCAGTGGAGGCGCAGCTTCTGGAGTCTGGCAAC…	Plasma Membrane
TraesCS2A02G043100.1	DUF26	2A	254	765	28120.4	6.93	-0.0822835	MTVKHPNIVQCVGYCYETLNEVASYNGKKVFAEKAEMLLCLEYLPTGSLNEYLSDESSGLNWSTRYRIIEGICYGLCHLHGQKDNPIIHLDLKPTNILLSDGMIAKIADFGLSMLLVQPGTIIASSSLGTPGYIAPEFVNGRKISLKSDIFSLGVIIIEIITGGKDYPLDVTKPSSSNTFVDDVLCKWKNRRSRRYGTLDVNCQEEIKRCIQIGLICLNPDRNQRPAIRNIIRMLQGTESIDCGISNHATSSTG	ATGACGGTTAAGCACCCCAATATAGTGCAATGTGTAGGCTACTGCTATGAAACTCTGAATGAGGTTGCATCATACAATGGGAAAAAGGTATTTGCAGAGAAGGCGGAAATGCTACTTTGCTTAGAGTATCTCCCCACCGGAAGCCTCAATGAGTATCTATCTGATGAATCTTCTGGACTTAATTGGAGCACACGCTACAGAATAATCGAAGGGATTTGCTATGGTTTATGTCACCTTCACGGGCAAAAAGATAACCCCATTATTCACTTGGACCTTAAACCTACAAACATATTGCTCAGCGACGGTATGATAGCAAAAATTGCAGACTTCGGTTTGTCAATGTTGCTTGTACAACCAGGCACTATTATAGCGTCGTCTTCTCTTGGAACACCTGGTTAC…	Plasma Membrane
TraesCS2A02G215900.1	DUF26	2A	696	2091	74664.9	6.18	-0.078592	MAMAAMRMRRSLALRYQLAAALLLLLAFLNAPLAGAQPLPWQLCDAAAGNYTEGSAYQANIRALAGGLPRNASASPALFAKGSAGAAPDAVYALALCRGDTNASSCAACVAAAFRNAQQLCAFNRRATMFDDPCILRYSAHDFLANVTDNSGRFVAFNGNNVTAGAAAAAFDAASGRLVNATADYAAGDPTRRFGTGEEGYDATYPKIYSLAQCTPDMAADDCRTCLRDIIEKFTPQYFVGKPGGRVFGVRCNFRFETYSFSGRPLLQLPDVLPPAPAPAPAAAEEEGRRNRTGLILAITLPIVAALLLISTCVCFWRRRKPAERKPSVPLPYSATNPDDIQSIDSLLLDLSTLRAATDNFAESNKLGEGGFGAVYKGVLSEGEEIAVKRLSQSSTQGI…	ATGGCGATGGCGGCCATGCGCATGCGACGCAGTCTTGCTCTCCGTTACCAACTCGCCGCCGCCCTCCTCCTCCTCCTCGCGTTCCTCAACGCGCCGCTCGCCGGCGCGCAGCCGCTGCCGTGGCAGCTCTGCGACGCCGCCGCCGGGAACTACACGGAGGGCAGCGCCTACCAGGCCAACATACGCGCCCTCGCCGGCGGCCTCCCCAGGAACGCCTCCGCGTCCCCGGCGCTCTTCGCCAAGGGCTCCGCCGGCGCCGCGCCGGACGCCGTCTACGCGCTCGCGCTCTGCCGCGGCGACACCAATGCCTCCTCCTGCGCGGCCTGCGTCGCCGCCGCCTTCCGGAACGCGCAGCAGCTCTGCGCCTTCAACCGGCGCGCCACCATGTTCGACGACCCC…	Mitochondrion
TraesCS2A02G534400.2	DUF26	2A	853	2562	93460.5	5.89	-0.0710434	MFLKLRVMLVSVLLLCYGTCSAAGVSSRDDTLNDGRRNITDGQTLVSAGGAFTLGFFSPGDPNRRYVGIWFSASTDAVVWVANRDSPLNDTAGVLEIDGAGRFLLLDGSGRTAWSSLNTTTGGATSSSLSAEARLLESGNLVVVRDDDEEEGAVLWQSFDHPSNTLIAGMRLGRNPQTGAEWSLRSWRSPDDPATGDCRRAMDTRGLPDCVSWRGDVKKYRTGPWNGLWFSGVPEMASYSDMFTNQVVVRPDEVAYVFNATAAAPFSRLVLSEAGVIQRLAWDGGSRVWNVFAQAPRDVCDDYAKCGAFGLCNVNTAATLFCGCVQGYVPVSPAHWSMREAAAGCRRNVPLQCRDGGATTDGFVVVSGVKLPDTDNATVDVGATLEGCRARCLANCSCV…	ATGTTCCTCAAGCTTCGTGTCATGCTCGTCTCCGTGCTCTTACTTTGTTACGGAACCTGCTCGGCCGCGGGCGTTTCATCTCGTGATGACACCCTGAACGATGGCCGGCGCAACATCACCGACGGCCAGACGCTCGTCTCGGCTGGTGGCGCCTTCACCCTAGGGTTCTTCTCACCGGGCGACCCCAACAGGAGGTACGTCGGGATATGGTTCTCCGCGTCCACGGACGCCGTGGTCTGGGTGGCCAACCGCGACAGCCCGCTCAACGACACCGCCGGCGTGCTGGAGATCGACGGGGCAGGCAGGTTTCTCCTGCTCGACGGCTCCGGCCGGACCGCGTGGTCCTCCTTAAACACGACGACCGGTGGCGCTACTTCTTCTTCGTTGTCCGCGGAGGCG…	Plasma Membrane
TraesCS2A02G486600.1	DUF26	2A	846	2541	92546.1	6.69	-0.0652482	MTILSIRLYIFHGPCMSSAVQGQCKAMRVTSQLLVHLLLQLLLITLFLLSVQTPAASGVRDRFKKGQNLTDGDTLVSPDGSFTLGFFSPGASAKRYLGIWFSVSNDTVCWVANRDQPLPDKSGMLVFDDLSSLVLVDGSRRTVWSPNFMAASAAVVQLLDSGNLVVHNGSSSAALWQSFDHPTDTLLPDMKLGKDLWTGAEWQLTAWRSADDPSPGDYRRTLETKGLPDIVLWQGDVKRYRTGPWNGLYFNGVPEVTAYADKYTLRATTSPWEVTYGYTAKPGAPLTRVVVNYTGDVERLMWDAGTRAWKPLFKGPRDQCDTYARCGAFGLCDPEAASSGFCGCVVGFSRPAAGIPSLSDQEVKDTAAGGCRRDADLDCAGGATTDGFAVVRRVKLPDT…	ATGACCATCCTCTCAATTCGACTGTATATATTCCATGGCCCATGTATGAGCTCCGCTGTGCAAGGACAATGCAAAGCAATGAGGGTAACCAGCCAACTTCTGGTACACCTCCTACTGCAGCTGCTCTTGATCACTCTCTTCCTCCTTTCAGTCCAAACCCCCGCCGCCTCCGGTGTCCGTGATAGGTTCAAGAAGGGCCAGAACCTCACCGACGGCGACACGCTCGTCTCGCCGGACGGCTCCTTCACCCTGGGGTTCTTCTCTCCCGGGGCGTCCGCCAAGAGGTACCTCGGCATATGGTTCTCCGTGTCCAACGACACCGTCTGCTGGGTCGCCAACCGCGACCAGCCTCTGCCCGACAAGTCCGGCATGCTGGTGTTCGACGACCTGAGCAGCCTC…	Plasma Membrane
TraesCS2A02G485600.1	DUF26	2A	812	2439	89344.1	7.43	-0.0464286	MAASCVPIFIVLLFLSSFCKSDDDTLTQAKPLFSSDKLVSKGGDFALGFFSPTSSNTSLYLGVWYNTIPARTVVWVANRDSPIAASSSATLAITNSSDLVLSDAQGLASWATKTNIVAGGAGTAAVLLDTGNFVLRSPNGTYIWQSFDHPTDTLIPSMKFVASYGAQVVGRLIAWKSSDDPSSGDFSCGLDPTSPALQMLIRNGSKLYYRGVWNGATVSGGTYSSNDDSIVYQVNVGQGGEVSLTLNVSDGSPLTRIVLEHTGKLTSLSWINQSWVVIGSRPDAACGIYSSCGPFGYCDFTKAVPVCQCLDGFQPNGLDVSSGCRRTETLTCSKQSHFVALPGMKVPDKSLHIPNRSFDDCTAECNSDCSCTAYAYRSLSSVIARVSLPRCLVWKGELI…	ATGGCCGCCTCTTGCGTTCCCATTTTCATCGTCCTCTTGTTCTTGAGTTCATTCTGCAAGTCCGACGATGATACTCTCACGCAAGCAAAGCCGCTCTTCTCCAGCGACAAGCTCGTCTCCAAGGGCGGGGACTTTGCTCTCGGCTTCTTCTCGCCGACGAGCTCCAACACGAGCTTATACCTTGGCGTATGGTACAACACCATCCCTGCACGCACCGTCGTGTGGGTCGCCAACCGTGACAGCCCGATCGCCGCCTCTTCGTCCGCGACGCTCGCCATCACAAACAGTTCTGACCTGGTGCTGTCGGACGCCCAAGGCCTCGCTTCTTGGGCGACCAAAACAAACATCGTGGCTGGAGGAGCTGGAACTGCCGCGGTGCTTCTCGACACGGGTAACTTC…	Plasma Membrane
TraesCS2A02G533400.1	DUF26	2A	813	2442	88573.4	6.24	-0.0389914	MRATSLLRLLLICFYLLSIHTFAAAGVGDKLEKGQNLTDGDTLVSAGGSFTLGFFSPGASTKRYLGIWFSVSNGTAVCWVANRDQPLVDKSGMLVLNDLGSLVLLDGSRRTVWSSDFSGGASAVVAQLLVPGNLVVHNGSSDASLWQSFDHPSDTLLPDMKLGKNRWTGAEWQLTSWRSADDPAPGDYRRTLETEGLPELVVWRGNVKTYRTGPWNGLYFNGVPEVSAYAGKYPLRATTSPWETTYGYTAAPGAPLTRVVVNHTGKAERWEWDASSWAWTRIFQGPRDPCDEYGRCGPFGLCDPEAASSGFCGCVEGFSFSSPPATTPPAQEVKGTTCRRHAALDCAGGTTTDGFAVVRGVKLPDTQNASVDMGVTLEECRARCFANCSCLAYAAADIR…	ATGAGGGCGACCAGTCTACTGCGGTTGCTCTTGATCTGCTTCTACCTCCTTTCGATCCACACCTTCGCCGCCGCCGGTGTTGGTGACAAGCTCGAGAAGGGCCAGAACCTCACCGACGGCGACACGCTCGTCTCAGCAGGGGGCTCCTTCACCCTCGGGTTCTTCTCTCCCGGGGCGTCCACCAAGAGGTACCTCGGCATATGGTTCTCCGTGTCCAACGGCACGGCCGTCTGCTGGGTTGCCAACCGCGACCAACCTCTGGTCGACAAGTCCGGCATGCTGGTGCTCAACGACCTCGGCAGCCTCGTTCTGTTAGATGGCTCCCGCCGGACGGTCTGGTCTTCAGACTTCTCCGGCGGCGCTTCTGCGGTGGTGGCGCAGCTTCTCGTGCCCGGCAAC…	Plasma Membrane
TraesCS2A02G216400.1	DUF26	2A	666	2001	72451.7	8.07	-0.0381381	MAHHRVLSVVAIVAVALLASPAAAVYPWTICGRSTYTAKSQYLANINRIGATLPRNASRSPELFATALVGAVPQQVWALALCRGDANASYCLTCLDQAFQDLPNACPYSRDSTIYYDSCVLHYSNIRSRPDDDTTYNPTLPLRNNVNATAEPARFQRVVAALLNATVSYAVANSTRLYASGEADFDRELPKVYAWAQCTPDLTLARCRDCLTVNIKTWAPVFTDSIGARILGMRCSYRYETTPFFDGPVMVRLAGTSASSAAPASAPAVVPNVLTPAAAAGEGRKYSVPGMVLILLPTAAAINLVVCFLLWRRRRPLAEANQPYPGYSAKAEDIDSVDSMLIDISTLRAATGDFAETNKLGEGGFGAVYKGTLPDGEEIAVKRLSKSSAQGVEELKNEL…	ATGGCTCACCACCGGGTCCTGTCCGTGGTGGCCATCGTCGCCGTCGCACTGCTGGCTTCCCCCGCCGCGGCAGTATACCCATGGACAATTTGCGGCCGCAGCACCTACACGGCCAAGAGCCAGTACCTGGCCAACATCAACCGCATCGGCGCCACGCTTCCGAGGAACGCCTCCCGGTCCCCGGAGCTCTTCGCCACCGCCCTGGTCGGCGCCGTTCCGCAGCAAGTCTGGGCCCTGGCGCTCTGCCGCGGCGACGCCAACGCCTCCTACTGCCTCACCTGCCTGGACCAGGCCTTCCAGGACCTGCCCAACGCGTGCCCCTACAGCAGGGACAGCACCATCTACTACGACTCCTGCGTGCTCCACTACTCCAACATCCGGTCCCGCCCCGACGACGAC…	Plasma Membrane
TraesCS2A02G485700.2	DUF26	2A	749	2250	81815.5	7.74	-0.0190921	MNISRCILVLDTSISATSNLERRKYYQKVLREAANHNTTMFLNLRVMLVSVLCLSIGTSLGSGVSSPDALNDGRRNITGDQTLVSVDGSFTLGFFSPGAPSRWYLGIWFSASTDAVVWVANRDNPLNDTAGVLVIDGAGILHLLDGSSRAAWSSNTTDGDTPSAAVAQLLESGNLVVRDESSGTVLWQSFDHPTNTLIAGMRLGRNPQTGVEWSLTSWRSPDDPATGDCRRAMDTRGLPDCVSWRGGAKKYRTGPWNGLWFSGIPEMASYSNMFTNQMVVRPDEVAYVFNATAGAPFSRLVLSESGVIQRLVWDADSRVWNVFARAPMDVCDDYAKCGAFGLCNVNTASTLFCGCVVGFVPVSPAQWSMREASAGCRRNAPLECRGRGATTDGFAVVSG…	ATGAATATATCTAGATGTATTTTAGTTTTAGATACATCCATTTCTGCGACGAGTAATTTGGAACGAAGGAAGTACTACCAAAAAGTGCTACGAGAGGCCGCGAACCACAACACAACCATGTTTCTCAACCTTCGTGTCATGCTCGTCTCCGTGCTCTGCCTTTCAATCGGAACCAGCTTGGGCTCGGGCGTTTCATCTCCGGACGCTCTGAACGATGGCCGCCGCAATATCACCGGCGACCAGACGCTCGTCTCGGTTGATGGCTCCTTCACACTGGGGTTCTTCTCCCCGGGCGCGCCAAGCCGATGGTACCTCGGGATATGGTTCTCCGCGTCCACGGACGCCGTGGTCTGGGTGGCCAACCGCGACAACCCGCTCAACGACACCGCCGGCGTGCTG…	Plasma Membrane
TraesCS2A02G217300.2	DUF26	2A	670	2013	73538.1	6.17	-0.0141791	MLALLLLLVPASSLPAPASGDEGAVPVINAFSHFCSPTSDADGLYQPNSTFAANLASMSAVLPKNASASGFSAGAFGRAPDTAYGLALCRWDYTGDDCGACLSRAFKDAVNLCGRSKDVTIYHDQCHIRFYDQDYLAGAVNSPESVASNMNNVSRGNVAAFDGLVTRLANAVADRASNVSGRYATGQAGFPPDKINVYGLAQCTPDLTTAQCQACLAAIIKQMPKFLSGRVGGRILGVRCAVRYEKDIFFTTTGDMVTLTPLLDPSKGSSNTHTLWIVAIAVPITVLLCGFLACFMWMRRRRRRVTNLSGRVNIPTMSMEMEQVLKLWKIEESDSEFSLYDFDQIADATRNFSNDYKLGQGGFGAVYRGELPGGLEVAIKRLSTCSVQGLMEFKTEIQL…	ATGCTTGCCCTCCTGCTCCTCCTCGTTCCCGCCAGCTCGTTGCCAGCGCCGGCGTCCGGCGATGAAGGAGCCGTGCCGGTGATCAACGCTTTCTCCCACTTCTGCAGCCCCACGAGCGATGCCGATGGACTCTACCAGCCCAACAGCACCTTCGCGGCCAACCTCGCCAGCATGTCCGCGGTGCTCCCGAAGAACGCATCGGCCTCCGGCTTCTCCGCTGGCGCGTTCGGCCGGGCGCCGGACACCGCGTACGGCTTGGCGCTCTGCCGCTGGGACTACACCGGCGACGACTGCGGCGCGTGCCTCTCCAGGGCGTTCAAGGACGCGGTGAACCTCTGCGGCCGCAGCAAGGACGTCACCATCTATCACGACCAGTGCCATATCCGGTTCTACGACCAG…	Plasma Membrane
TraesCS2A02G485200.1	DUF26	2A	349	1050	38977.9	5.73	-0.00229226	MLGYLSSSSEMGGEHVEFPFVSFEDIADAMDIFSEFNQIGSGGFGKVLQGVLQGNKEVAIKRLSKGSAQGIEEFKNEIILIVKLQHKNLVRLLGCCIYGDERLLIYEYLKNKSLDTFLFDDTRQYVLDWATRFKIIKGVARGLLYLHQDSRLTVIHRDLKTSNILLDSEMTPKISDFGMARIFGGNKHEANTTRVVGTYGYMSPEYVMGGAFSVKSDTYSFGVLLLEIVSGFKITSPQLVMNFVGLTTYAWRLWEDGKATELVHSSVIESCSLDEVLRCIHVGLLCVQDCPNDRPLMASVTFMLENGSALLPAPKQPAYFAIRSLEPGKTRENMENTMNVVSITTLEGR	ATGCTAGGATACCTTAGCTCGTCCAGTGAAATGGGTGGTGAACATGTGGAGTTTCCATTTGTTAGCTTCGAAGATATTGCTGATGCAATGGATATTTTCTCTGAATTTAACCAAATCGGAAGCGGAGGTTTTGGTAAAGTTTTACAAGGAGTGTTGCAGGGTAACAAAGAAGTTGCTATCAAAAGGCTTAGTAAGGGCTCTGCCCAAGGGATAGAGGAGTTCAAAAATGAAATAATTCTGATTGTGAAATTGCAACACAAAAATCTTGTTAGACTTCTTGGTTGCTGTATTTATGGAGATGAGAGGTTACTTATCTATGAATACTTAAAGAACAAAAGCTTGGACACATTCCTTTTTGACGATACAAGACAATATGTGCTTGATTGGGCCACACGCTTC…	Cytosol
TraesCS2A02G216300.1	DUF26	2A	667	2004	72716.3	5.95	0.00629685	MLLAVIAVVLLLLPPAMPFEDFLCDGSTYAPNSTFQASLALVAAVLPGNASSMPSGFATAEAGASPNRAYAMALCRGDVNASTCAACVAAAFRAAGAQESCPNNTGATMYEDACVLRFSTVQFLDFLRADQWQPGELTFQITPASRNVKSAQGAWFSAAATSILTAVVDHALAAAGNSTTAKKYFATGEVDFQPRIYALAQCLPEMTPSQCRSCLGTLLVQTTPMLSTKPRWIMSFVVWCNLRYSVRPFYEGRSMLQLPAPPPPAVVSPSVTPEPGPTGKKKSAAGISASIGCSVLLLFLLSVFAFVRFKRRTTKQSEDDHPFKKIVGAQCMIFELAALQEATENFSEKNKLGEGGFGIVYKGMLADGQEIAVKKLLGGTGSGLHQLHNEVRLLAELQH…	ATGCTTCTGGCCGTCATAGCCGTCGTCCTGCTCCTGCTGCCGCCGGCCATGCCGTTCGAGGACTTCTTGTGCGATGGCAGCACCTACGCGCCCAACAGCACTTTCCAGGCGAGCCTCGCCCTCGTCGCCGCGGTGCTCCCCGGCAACGCCTCCTCCATGCCGTCCGGCTTCGCCACCGCCGAGGCCGGCGCGTCGCCCAACCGGGCCTACGCCATGGCGCTCTGCCGCGGCGACGTCAACGCCTCCACCTGCGCCGCCTGCGTGGCCGCCGCGTTCCGTGCCGCCGGCGCCCAGGAGAGCTGCCCCAACAACACGGGCGCCACCATGTACGAGGACGCCTGCGTCCTTCGCTTCTCCACCGTGCAGTTCCTCGACTTCCTCAGGGCCGACCAGTGGCAG…	Plasma Membrane
TraesCS2B02G033800.1	DUF26	2B	553	1662	62888.8	6.21	-0.571067	MDHATVVPSLSYHLLDQMTNGFSEDRELGRGTYGKVYLGLHTNGEKIAVKMLHPMLGLDDELFEKEYHNLENLQHQNVVRLVGYCNETRREYVPYNGKMVLGEVTHRALCFEYMQNGSLNDYLSDESSGHDWHTRYAIIKGICKGLKYLHEELEPPMIHSDLKPANVLLDENCMPKIGDFGLSRLMEEQTRITTTSVGTIGYLPPEHINGRVISNKLDIFSLGVIIIKIIAGPTGYSKSAEISSQQFIELVHRNWRNRLQAASVNALESYCIQVKRCTEIALSCVEVDRHKRPTIGNILNELNETETSSQFPDALLKDLEPTKNQESQQTHITEAEEKREREELIETTNCFGEVVDNCKLDKMARYMGKHKTREDRAREAWNLVDEHDKDDEAFRYVKG…	ATGGACCATGCAACCGTGGTGCCGAGTTTGTCATACCATTTATTGGATCAGATGACAAATGGTTTCTCTGAGGACCGGGAACTTGGCAGAGGCACATACGGGAAAGTCTATCTGGGGTTGCATACGAATGGGGAGAAGATTGCTGTGAAGATGCTTCATCCCATGCTAGGACTTGATGATGAGCTATTTGAGAAGGAGTATCACAACCTTGAAAATCTCCAACACCAGAATGTTGTGCGTTTGGTTGGCTATTGCAATGAAACTCGACGGGAATATGTGCCATACAATGGGAAAATGGTACTTGGTGAAGTGACACATAGGGCTCTTTGCTTCGAGTATATGCAAAATGGAAGCCTTAATGATTATCTCTCTGATGAATCTAGTGGACATGATTGGCAC…	Cytosol
TraesCS2B02G100300.1	DUF26	2B	468	1407	53746.4	5.59	-0.498077	MEDDLPLKRKRLEEDQRMLQRILDGADDPTDLPLQLLKDITNDFSEGRKIGQGGSGAVYEGVLGELIIAVKRIYVNLDKLDDDDKQFGREFSSLCNMNHQNVVRYLGFCSNIHQKQIRNSVSGEITLANVRERLFCFEYISNGSLDKHITDELRGFEWETRYELIIGICKGLRYLHEEKRMIHMDLKPENILLDNQNYKYIVPKITDFGLSRPNKNSHTVGQLYGTRGYMAPEYREGSKTTPACDIYSLGAIIRELVTGCMEVPCKDNVLRRWRHRWGKPPTLLQYQQVTRCIEIAGFCRAEKPEARPSILKIISFLGESESTYGQVIPCLDEDDMLRINPLELRLPSELKNEISHSIELTNDTVNCIAFNIQPPSVKYISQPVKGTVQSKSKCYVKIT…	ATGGAGGATGACCTTCCTCTCAAAAGAAAGAGACTGGAGGAGGACCAACGTATGCTGCAGCGTATACTTGACGGAGCCGACGACCCAACGGATCTACCATTACAACTCTTAAAGGACATCACGAATGATTTCTCTGAAGGCAGAAAAATCGGCCAGGGTGGATCTGGAGCGGTTTACGAGGGTGTACTAGGAGAACTGATTATTGCCGTGAAGAGGATCTATGTAAACTTAGATAAGCTTGATGATGATGACAAGCAATTTGGTCGTGAGTTTAGTAGCTTGTGCAACATGAATCATCAAAATGTAGTCCGGTATCTTGGCTTCTGTTCTAACATACATCAGAAACAGATAAGAAACTCTGTGTCAGGAGAAATCACCTTGGCTAACGTGAGAGAAAGA…	Cytosol
TraesCS2B02G576600.2	DUF26	2B	672	2019	76590.4	5.46	-0.482292	MDSENSEPLVMPLNLLREITDGFSEERKLGSGSYGKVYLGMHPNGENIAVKMLYDMPGLDDEQFQNEFKNLTRLRHQNIVRLVGYCHDIQEVQVQHEGKLVLAEKTHRALCLEYMSNGSLEKYISDECDRYNWLEGYRMIKGICQGLNYLHNELNPPIYHLDLKPANVLLDKNMVPRIADFGMSRLFGDEQTRATQSLLGTIGYLPPEYIKKNLVSSKFDIFSLGVVIIKIMAGRTGYFNSADMSSQEFTKLVQENWTNRLLETSNRRNAYSEQVKICIEIGLSCVQEDRHKRPTIQDIVDRLNETETKCTSAARKDWLLIFQEANRNTFPQYAQDRNDRHAQQTYHGSTFNQYAQDISATTHSNCVEENAGPGEVRLGDDSQFFSKLRHLADGDPLPG…	ATGGACAGTGAGAATTCGGAGCCACTGGTTATGCCGCTCAATTTATTACGAGAAATTACAGATGGTTTCTCCGAGGAGCGGAAGCTTGGTAGCGGTTCGTATGGAAAAGTTTACTTGGGGATGCATCCAAATGGGGAAAATATTGCTGTGAAGATGCTCTATGATATGCCGGGACTTGACGATGAGCAATTTCAGAATGAGTTTAAAAATCTTACAAGGCTCCGACACCAAAATATTGTGCGGTTAGTTGGCTATTGCCATGATATTCAGGAAGTACAAGTACAGCATGAAGGAAAATTAGTTCTTGCTGAAAAGACGCATAGGGCGCTTTGCTTGGAGTATATGTCTAATGGAAGCCTTGAAAAGTATATTTCTGATGAATGTGATAGATATAATTGG…	Cytosol
TraesCS2B02G027000.1	DUF26	2B	601	1806	68683.8	6.25	-0.47787	MDDVSAVPRVMSFQLLNEITKNFSTEMKIGAGSFGNVYKGQHTDGEWIAVKLLHNYIPGLEDEQFEKEYHNLANLQHNNIVRLVGYSHETRREFLPYNGDLVLADITQRALCFEYMQNGSLDKFLTDESKGHDWRTRYAIIKGICQGLKYLHEELQTPMYHLDLKPANVLLDENMVPKIADFGLSRLFGGEQSKFTKSDIGTRGYVPPEYIDACIISIKFDIFSLGVVIIKIMAGPTAYFRSAEMSPQEFIEIVHAYWNTKLQTTLVHALEPYSKQVKRCIEIALNCVDADRHKRPSIGEIINVLNEMETAIQVPGASMNHTGSSMNKINSDQEREFLIRDAKETLDYVHRGQGNTSFEDCRQTHIAELEEQERKRLSTAVNIFGEVVDNYKLDQMPEY…	ATGGACGATGTAAGTGCAGTGCCAAGGGTTATGTCGTTCCAGTTATTAAATGAAATTACAAAAAATTTCTCTACGGAAATGAAAATTGGCGCTGGATCATTCGGAAATGTTTATAAGGGACAGCATACAGATGGGGAATGGATTGCTGTGAAGCTGCTTCATAATTACATTCCAGGACTTGAAGATGAGCAATTTGAGAAGGAGTATCACAATCTCGCAAATCTGCAACACAACAATATTGTGCGGTTAGTTGGCTATAGTCATGAAACTCGGCGAGAATTCCTACCTTATAATGGTGACCTGGTCTTGGCTGACATTACACAGAGAGCACTTTGCTTTGAATATATGCAAAATGGAAGCCTTGACAAATTTCTTACTGATGAATCTAAGGGACATGAT…	Cytosol
TraesCS2B02G036600.1	DUF26	2B	299	900	34514.5	5.73	-0.40301	MDFTFALLDTITKSFSEEQKIASGGYGDIYRAVHNGEEIAVKRLHHFQGLDDQQFQNEFRNLSKVSHKNVIRLIGYCYESRSKYMKHNGELVFAKMMERLLCFEYMQGGSLEKYIADEPCRLDWPTCYKIIQGICDGLNHLHNAQEKAIFHLDLKPSNILLGKNMTPKISGFDLSVDSTEGMDPIAMRRGTLEYMPPEYIDSGIISNKFDVFSLGSIIIRMMDGHGGPYRYSEMSPNQFIEYVSENWKKRLEKLSEHSSYEMDILQVQACVEIAFRCLEADRNKRPSIEEIICELGLRQ	ATGGATTTTACATTCGCTTTGCTTGATACTATCACGAAGAGTTTCTCAGAGGAACAAAAAATTGCCAGTGGTGGGTATGGAGATATTTACAGGGCGGTGCATAATGGGGAAGAGATTGCTGTGAAGAGGCTTCATCATTTCCAAGGACTTGATGATCAGCAATTTCAAAATGAATTCCGTAACCTCAGCAAGGTCTCTCACAAAAATGTTATACGGTTAATTGGCTACTGCTATGAATCACGGAGTAAATATATGAAACACAACGGGGAACTTGTGTTTGCTAAAATGATGGAGCGACTACTCTGCTTTGAATATATGCAGGGCGGAAGCCTTGAGAAATACATCGCAGACGAACCATGTAGACTTGACTGGCCCACATGTTATAAAATCATTCAAGGG…	Cytosol
TraesCS2B02G035400.1	DUF26	2B	509	1530	57636.8	8.23	-0.38723	MDHGSVVPEIVSFHVLEEMTDSFSEYRKLGSGSYGEVYMGESKDGKKIAVKMLHDIIGLNNDQFDTECLNLASLRHHNIVQLVGYCHETRREYIRYKGKVVHAQQIKRALCLEYMYNGSLETFLSDKLKGNDWSTRYAIIKGICNGLKYLHEELEPPMYHLDLKLANILLNENMVPKIADFGLSRFFEGQKPQRTKSIIGTRGYLPPEYIDGEIISVKSDIFSLGVVIIKIVTGPKGYFRRAEMTSQQLTKNVLEKWRKKIHATSDYELESYSKQVKRCVEIALSCLEADRSNRPSIGDIIRKLNETEAMHQIDSGFTYDKGLSFSSINQSPRLKMTTSAKCRVLTSRSLRIANNQPQYWKWIPAPDSTSRFAECAELLSVYFLAVIGEIPPRDLSAGT…	ATGGATCATGGGAGTGTGGTCCCCGAGATTGTGTCATTTCATGTATTGGAAGAAATGACAGATAGTTTCTCTGAATACCGCAAATTAGGCAGTGGCTCATATGGAGAAGTTTATATGGGTGAGAGTAAGGATGGAAAGAAGATTGCTGTCAAGATGCTCCATGACATTATAGGACTTAACAATGATCAATTTGACACAGAGTGTCTCAATCTCGCATCTCTTCGGCACCATAATATTGTGCAACTGGTTGGCTATTGCCACGAAACCCGGCGAGAATACATAAGGTACAAGGGAAAGGTTGTTCATGCTCAACAGATAAAGAGGGCGCTTTGCTTGGAGTACATGTATAATGGAAGCCTTGAAACATTTCTTTCTGACAAATTGAAAGGAAATGATTGG…	Cytosol
TraesCS2B02G035300.1	DUF26	2B	462	1389	52587.5	6.29	-0.382251	MGDYHGMEDFKLHLIESITDNFADDRIVGSGGYGDVYKAEHKGKEIAVKKLHPFQGLDDKQFHNEVRNLIKIRHKNAVQLIGYCYESRNKYIEHNKELVFARTTERVICFEYMEGGSLDKHITDEPCGLGWSTCYDIIKGTCDGLNHLHSVQAKPIYHLDLKPGNILLDKSMMPKIGDLGLSKLVASTETHKTEMLKGTNGYMPPEYIDGGHISKKFDVFSLGVIILRMMAGNKGFFRCSKTPPKQFIDLVSENWKERLQAVSRDSSYEMDTLRVRKCVEIALKCVDTDRKKRPTIQDIVREVEELEADIEKMMSAPSPESKDLTVQRSCDTNVLSVDPTLQLRFVLEARKETSCCLQLINKTNGFIAFNIKINQDKYRVQPSQGTMQPCSWRYVILTL…	ATGGGGGACTACCACGGCATGGAGGATTTCAAACTCCATCTGATTGAAAGCATCACAGACAATTTTGCAGATGATAGAATAGTTGGCAGCGGCGGGTACGGAGATGTTTACAAGGCGGAGCATAAGGGGAAAGAGATTGCCGTGAAGAAACTTCATCCCTTTCAAGGACTTGATGACAAGCAATTCCATAATGAAGTCCGTAACCTTATCAAGATCCGCCACAAGAATGCCGTACAGTTGATTGGGTACTGCTATGAATCACGGAATAAATACATCGAGCACAATAAGGAGCTCGTTTTCGCGAGAACGACGGAGCGAGTCATCTGCTTTGAATATATGGAGGGAGGAAGCCTCGATAAACATATTACAGATGAACCTTGTGGGCTTGGCTGGTCTACA…	Cytosol
TraesCS2B02G034700.1	DUF26	2B	360	1083	41171.3	8.23	-0.381667	MGHGGVAPKFMPFHLLEEMTDRFSEHRSLGSGSYGKVYMGVEKNGKKIAVKMLHDTIEVNDDQFDTECLNLACLQHNNIVQLVGYCHDTKREYVWHDGKLVPAHGTKRALCLEYMNNGTLEKFLSDESKAHDWCTRFSIIKGICNGLKYLHKDLESPMYHLDLKLANILLNENMVPKIADFGLSRLFEGQKTQRTKSIIGTRGYLPPEYCNGEIISNKFDIYSLGVVIIKIMTGPRGYFSSAEIPSWEFIKNVHEEWRKRLQVTSEYLLESYSKQVKRCIEIAVSCLETDRNKRPSIWDIVHELNKTYTMLQFGSGLTNDQGLSFSSIDQSPRLKMTTSSANCMMLTSRSLRIANNLPQY	ATGGGTCATGGAGGTGTGGCCCCAAAGTTTATGCCGTTCCATCTATTGGAAGAAATGACAGATCGTTTCTCTGAACACCGCAGCTTAGGTAGCGGCTCTTATGGAAAAGTTTACATGGGAGTGGAGAAGAATGGGAAGAAGATTGCTGTCAAGATGCTCCATGACACGATAGAGGTTAACGATGATCAATTTGACACCGAGTGTCTCAACCTTGCATGTCTCCAGCACAACAATATTGTGCAGTTGGTTGGCTATTGTCATGATACTAAGCGAGAATACGTATGGCACGACGGAAAACTTGTTCCTGCTCACGGGACAAAGAGGGCACTTTGCTTGGAGTACATGAATAACGGAACCCTTGAAAAATTTCTTTCTGATGAATCGAAGGCACATGATTGG…	Cytosol
TraesCS2B02G034000.1	DUF26	2B	449	1350	51428.1	6.04	-0.373719	MDLQLHLIETITNDFSEYQKVGSGGYGDVYKAVYKGEEIAVKKLHPLQGLDDKQFHSELLNLTKVSHKNVVRLIGYCYESRHKYVKNNGETIWAKSMERVLCFEYMQGGSLEKHIADESCELDWPTCYNIIRGTCEGLNHLHSAPDNPIFHLDLKPANILLDKSMTPKIADLGLSRVFASSETHQTEIVKGTHGYMPPEYVAHRRISKKFDVFSLGVIIIKMVAGNTDYSDMPPKEFIKLARENWTKRLQAMPDSYSSHEVDILRVTKCVEIALRCVDKDRDKRPCIKDIVQELEELEAEIQKMLQTSDLSENLTVQRSRGTNILSVDPTLEMRFLFEPRKEVSCCLQLTNKTDDFIAFNVNINRPKYHTRPSRGTMPPCSKRYIAITLRAQAVAPLNM…	ATGGATTTGCAACTCCATTTGATTGAAACTATTACAAACGATTTTTCAGAGTATCAGAAAGTTGGAAGTGGTGGGTATGGAGATGTTTACAAGGCAGTGTATAAAGGGGAAGAGATTGCTGTGAAGAAACTTCATCCCTTGCAAGGACTTGATGATAAGCAATTTCACAGTGAATTGCTTAACCTCACCAAGGTTTCTCACAAAAATGTTGTACGATTAATTGGCTACTGCTATGAATCTCGGCATAAATACGTCAAGAACAATGGGGAGACTATCTGGGCGAAATCGATGGAGCGTGTTCTCTGCTTCGAATATATGCAGGGTGGAAGCCTCGAAAAACATATTGCAGATGAATCCTGTGAACTTGACTGGCCCACATGTTACAACATCATAAGAGGG…	Cytosol
TraesCS2B02G025500.1	DUF26	2B	973	2922	109035	6.08	-0.369373	MDQNILELILEGSMKPMNLPLETLRKITDGFSSDRIIGEGGFGTVYKGDVGNENVAIKRIKSGMTINDKLFRREVDNLMEVNHPNVVRFLGLCSNTVETPVKDPESRGYIYAEIRERLLCFEYVSNGSLDTRITDELRGLEWDTRYGIIKGICAGLHYLHMEKHILHMDLKPANILLDNQMVPKITDFGLSRPMENSQTMTTNHFASPGYSAPENLFGGGKMSIQSDMHSLGVIIIELVTGHRGTPECNNTLRRWRHRWNKSGKEIPLEYHQQVIKCIEIGSLCQKENPYARPFISDVMGKLFEMENLNDHSWNADESTVGQINLPTWEDDMLGVEPLELQFAYNKQEDILSCLVELSNDTDGFIFFEIQKIRPLPYSIKPNKDILKPRSKCCVIITLP…	ATGGACCAAAATATCCTTGAGCTAATACTTGAGGGGAGCATGAAGCCAATGAATCTGCCTTTAGAAACTTTACGGAAAATCACTGATGGGTTTTCATCGGATAGAATAATCGGTGAAGGTGGATTTGGAACTGTCTATAAGGGTGATGTTGGAAATGAAAATGTTGCCATCAAGAGGATTAAGAGTGGCATGACTATAAATGACAAGCTCTTTCGTCGTGAGGTTGACAATCTGATGGAGGTTAACCATCCAAATGTCGTCCGGTTTCTTGGCTTGTGTTCTAATACAGTGGAGACACCAGTGAAAGACCCAGAATCCCGAGGATATATTTATGCTGAGATAAGAGAAAGATTGCTTTGTTTTGAGTATGTTAGTAATGGAAGCCTCGATACAAGGATT…	Cytosol
TraesCS2B02G036400.1	DUF26	2B	382	1148	43242.5	7.59	-0.348691	MHTFLLGRWASHWVGGIYPTEASRKWFLLRSFIPISLLSSQLLEDPSRVRSSQEMAASASGGRTEENKPSILSTLPKHLPLDFLKSITDQFSEKRVIGKGAFGTVYEGTVPDGETIAVKKLAENSPLPRDKAFNNEVQNIMALQHENVVKLVGYCHESQKKVVQNNGRYIVADIVESVLCYEYLPRGSLKKNLFGDTQMGWDTRFNIIKGICEGLLFVHSIPIVHMDLKPENILLDSNMVPKIADFGLSRLFGQEQTRMNTQNVVGSYGYIAPEYLYRGEISTKSDIYSLGVLILETTTREENCRGNKPSAEQFIKKVCENWTDQHIVSEYPSLKADCLRQIKKCIEIGLQCVETDRQRRPSIEEIIDQLNGRHPNLATRSY	ATGCATACTTTTCTACTCGGTAGGTGGGCATCTCATTGGGTTGGTGGTATATATCCAACTGAGGCTAGCAGGAAGTGGTTCCTTCTCAGAAGCTTCATCCCCATTTCTCTGCTCTCTTCACAACTGCTAGAGGATCCCTCAAGAGTCCGATCTTCACAAGAAATGGCTGCTAGCGCTAGCGGAGGTAGAACTGAAGAGAACAAGCCGAGCATTTTAAGCACATTACCGAAGCATCTGCCATTAGACTTTCTGAAGAGTATCACAGATCAGTTCTCAGAGAAGCGTGTAATTGGTAAAGGCGCTTTTGGAACCGTTTATGAGGGAACTGTGCCAGATGGGGAAACCATCGCTGTCAAGAAACTTGCCGAAAATTCGCCCCTTCCACGAGATAAAGCATTT…	Plastid
TraesCS2B02G034600.2	DUF26	2B	450	1353	51167.9	6.15	-0.341778	MDFKLHVIEAITDKFGEDRKVGSGGYGDVYRATYEGEEIAVKKLHQLQGLDDKQFDSEFRNLRKVRHQNVVRLIGYCHESRNKYMDHNGELIFAKIMERVLCFEYMEGGSLDKHITDGSCELDWPICYKVIKGACEGLNHLHTAQEKPIFHLDIKPANILLDKSMTPKIADLGLSKLVSSTLTHKTEIVKGTQGYMPPEYVDNGFVSNKFDVFSLGVVIIKMMAGNMGYFRCAEKSPKDFIEHVTENWMKRLHAEPGYSSHETDILRVSTSVEIALRCVDKDRKKRPCINDVVLELEKLEAKIKEMSLASDVQKDLTVQRSCDTNIMSVDPTMELRFLFEQGKEASCCLQLTNKTGGFIAFNIEINPNKYRARPSQGTMPPCSRRYVVVTLSAQEAVPP…	ATGGATTTTAAACTGCATGTGATCGAAGCTATCACAGACAAGTTTGGAGAGGATCGGAAAGTCGGCAGCGGTGGGTATGGAGATGTTTACAGGGCCACCTATGAAGGGGAGGAGATTGCCGTGAAGAAGCTTCATCAACTGCAGGGACTCGATGATAAGCAATTTGACAGCGAGTTCCGTAATCTTCGTAAAGTACGCCACCAAAATGTTGTGCGGCTAATTGGCTACTGCCACGAGTCTCGGAACAAATACATGGATCATAATGGGGAACTTATCTTCGCAAAAATTATGGAGCGGGTGCTGTGCTTCGAATATATGGAGGGCGGAAGCCTCGATAAACATATTACTGATGGATCTTGTGAACTTGATTGGCCCATATGTTACAAAGTCATCAAAGGG…	Cytosol
TraesCS2B02G034300.1	DUF26	2B	450	1353	51124.8	6.23	-0.340222	MDIKLVEIEAITNNFAEEQKVGSGGYGDVYRATHKGEEVAVKKLHQLQGLDDKQFDSEFRNLRNIRHQNVVRLIGYCHESRKKYMEHKGELIFAKEMERVLCFEYMHGGSLDKHITDESCELDWPTCYKIIKGTCEGLNHLHTSQGKPILHLDIKPANILLDKSMTPKIADLGLSKLVSSTLTHKTEIVKGTQGYMPPEYVDNGYISNKFDVFSFGVVIIKMMAGNVGYFRCAEMSHKEFIELVTKNWAKRLLTEPGYSSHETDMLGVTRCVEIALRCVDKDRNKRPCIKDVVHELEELEAEIKKMSLSSDQSKGLSLQRSCDTNILSVDPTLELRFVFEPRKETSCCLQMTNKTGGFIAFNILMNKNKYSVRPSQGTMPPCSRRYVVVTLSAQEAAPP…	ATGGATATTAAACTCGTGGAGATCGAAGCCATCACAAACAATTTTGCAGAGGAACAGAAAGTCGGCAGCGGTGGGTACGGAGATGTTTACAGGGCCACTCACAAAGGAGAGGAAGTTGCCGTGAAGAAGCTCCATCAACTGCAGGGACTCGATGATAAGCAATTCGACAGCGAGTTCCGTAACCTTCGTAATATACGCCACCAAAATGTTGTGCGGCTAATTGGCTACTGCCACGAGTCTCGCAAGAAATACATGGAGCACAAGGGGGAGCTCATCTTCGCCAAAGAGATGGAGCGCGTGCTCTGCTTCGAATATATGCACGGCGGAAGCCTCGATAAACATATTACAGATGAATCTTGTGAGCTTGATTGGCCGACGTGTTACAAAATCATCAAAGGG…	Cytosol
TraesCS2B02G065600.1	DUF26	2B	457	1374	52321.8	5.38	-0.321225	MASRLQHTSLTPREFTLQYLEQITDNFSEDHIIGRGEHGVVYKGVLNSGEEITLKKLYHTPELDDTQFRNELNNLVRAQHQNIVGLVGYCCNLGKKRVKHDDEYTSAVVEERFLCFEYLQGGSLDKYILDESCALDWPTCFKIIKGICEGLNYLHNGTEDRILHLNLKPSNILLDKNMMPKIGDFGLSRLFPSAQSYVTAQAIERTWKPLEYIDKGQTTSKFDIFSLGLIIIQLMSRFIGYSHRPDMPSQEFFDLVRLNWEKQLAAMTPCDTSWQVRACIEIALRCLEDDQMKRPAIADIVNELNEINSIESCEAEMEDRCSEWLQAAMELPVSASLGPIGPLFQKLHSFKATKESLPVGINEGDIQSLKKELEKLCISLMDLLEANDTSFTAKYWMKE…	ATGGCGAGCAGGTTACAACATACGAGTTTGACACCAAGGGAATTTACCCTCCAATACCTGGAACAGATTACAGATAACTTTTCAGAGGACCACATAATTGGTCGGGGTGAGCATGGGGTAGTTTACAAGGGAGTACTGAACAGTGGGGAAGAGATTACTCTGAAGAAGTTATATCATACGCCAGAGCTTGACGACACACAGTTCAGGAATGAGTTAAATAACCTTGTGAGAGCCCAGCATCAAAATATTGTTGGGTTGGTTGGCTACTGTTGTAATCTTGGAAAAAAACGGGTTAAGCACGATGATGAATATACTTCTGCAGTAGTGGAAGAAAGATTTCTCTGCTTCGAATACTTACAGGGCGGAAGCCTGGACAAGTATATTCTTGACGAGTCGTGC…	Cytosol
TraesCS2B02G038000.1	DUF26	2B	560	1683	62215.9	6.35	-0.321071	MAGSGASPSPAAAPTSDLQFRCPGCRGLHTVPPGITEFICPRCRMGQRLPRAHIPRPAKASPAPPPPPTPPPDAPRPQPQPTHPPPPPPSASLRSGPRAQDVDRTKIQLPCPCCKAILNVPHDLAGFRCPHCNVDIPKIQHSLAPATPGFVPPPPPAPPVQMPHMPFLPMAPPSEPPEDINEMFLQLSLGLPHPDPAVETPSLSVVQPREPTYSLTIMDEFTKALCRSQIGATVYACQTGSKPPLPFQYLKDITSNFSNDRILGKGGFGVVYKGLLENGEIIAVKKLLHTLPDSETQFENEVNLLMKLDHQNIVRLLGYCYETRRVHTPHEGDFVFVWNTESLLCLECLPKGSLNSYISDASSGLDWHTCCKIIEGISFGLQYLHEHPNVPIIHLDLKP…	ATGGCCGGCAGCGGCGCTTCTCCTTCTCCGGCGGCCGCCCCCACCTCGGACCTACAGTTCCGCTGCCCCGGCTGCCGCGGCCTTCACACCGTGCCCCCCGGCATAACCGAGTTCATCTGCCCCAGGTGCCGCATGGGGCAGCGCCTCCCCCGAGCTCATATCCCCCGCCCCGCCAAGGCATCCCCTGCTCCGCCTCCGCCTCCCACTCCTCCTCCTGATGCTCCTCGGCCTCAGCCTCAGCCCACGCACCCCCCTCCTCCTCCCCCCTCCGCTTCCCTGCGCTCCGGCCCGCGAGCGCAGGACGTTGACCGCACAAAGATCCAGCTCCCCTGCCCGTGCTGCAAGGCCATCCTCAACGTGCCGCACGACCTCGCCGGCTTCCGCTGCCCGCACTGCAAC…	Plastid
TraesCS2B02G033500.1	DUF26	2B	1564	4695	175391	6.46	-0.294118	MVKIVLKVDISAEGAKARAFSMVAKIPGVKSIAADMEKGTLTVVGEVDVVCVVYALRKAKFNAHVITVGDDKMEERSKIPPARNKGEPLKIPPAKKEEPKKFQPDPSDGYQETSSMDLLLLPWNSVSLGAMVSIFRKLAGTGHKTEIKKLTTRLLKLSRTQDPPVTARIWMKDVRELSYDMDNCVAAEEDWIGKLSGFMDRMREANGRYDTYKLGSVPSRRMDIVSIPAVVRGQKPADPVVGLHAKGGAVETLCNLLTDGDEQLKVLSIVGVAGIGKTTLAKQLWRERMFQGFDCRAFVRMAKKPDMRRILRSLLAQVRPHQPPDASDVHDLIHDLTEHLQNKRYFLIIDDLWATSVWDVATCAFPEGNHGSRIITTTEIEDVALASCSYQSKYIFKME…	ATGGTGAAGATTGTGCTCAAGGTAGACATATCTGCTGAGGGGGCCAAGGCCAGAGCATTTAGCATGGTTGCCAAGATCCCCGGGGTGAAGTCGATCGCAGCGGACATGGAGAAGGGGACGCTGACGGTGGTGGGGGAGGTGGACGTGGTCTGCGTGGTGTACGCACTGCGGAAGGCCAAGTTCAATGCCCATGTTATCACCGTCGGGGATGACAAGATGGAAGAGCGGAGCAAGATTCCGCCAGCAAGAAATAAAGGGGAACCGTTGAAGATTCCGCCCGCAAAAAAAGAGGAGCCGAAGAAGTTTCAGCCGGACCCGTCCGACGGCTACCAGGAGACCAGCAGCATGGATCTGCTGCTCCTGCCTTGGAATAGTGTTTCTCTTGGTGCCATGGTCTCA…	Cytosol
TraesCS2B02G606100.1	DUF26	2B	579	1740	66144.2	5.38	-0.292919	MAPAGRLVVQVAGADLEDLYCRGTTMAFVVLSFDSQQFRTSVKYKKRMFSLEWEWDERFYFYPLSSSYNVHNLVLEASVYSTDESFPGQNSFHGKATINMSSFWPFNPSTRPSRYPLEKRFMLFPVVSGKLDLNVYYDPPDFDSDREDSIRGNWLLHGNYPAPVGMCVEVVSAQNLRPKDDRTSGWTCVEVSFDFFRLRTANCETDVNPVWNQRFYFDMWEPSNLHLLNIEAYVYRVDTSFKRSKTLLGKVTIAGKSCGPFSEAVLLFHPLEKPSMFSLVSGELCLKVYTIDLGSIPHDESSLPLPRDVLFQHFKGITNNLESISQDESSRPRDVSLQYLKEITNNFTDERILGHGGFGVVYKGVLQNGEIIAVKKIASSFMLGQKQFENEVYHLMMLK…	ATGGCGCCAGCTGGTAGGTTGGTCGTACAGGTTGCAGGAGCGGACCTGGAGGACCTATATTGCCGAGGTACCACCATGGCCTTTGTGGTCCTCAGCTTTGATTCCCAGCAGTTTCGCACGAGTGTCAAGTACAAGAAACGTATGTTCTCCCTAGAGTGGGAGTGGGACGAGCGATTCTACTTCTACCCCCTGTCGTCTTCATATAATGTTCATAATCTTGTTCTTGAAGCGAGTGTGTATAGCACGGACGAATCCTTCCCCGGTCAAAATTCTTTCCATGGCAAGGCCACAATAAATATGAGCTCATTCTGGCCGTTCAATCCTTCTACACGGCCATCCCGGTATCCTCTGGAAAAGCGTTTCATGCTCTTCCCTGTTGTGTCAGGGAAATTGGATCTA…	Cytosol
TraesCS2B02G594100.1	DUF26	2B	388	1167	42938.6	6.67	-0.288144	MSWCCLPRAKKQQHDNNNLYSHRQRENLVAQSSISGISAEKNIRLFSYAQLKSATDNFNRNNKVGRGGFGTVYKGTIPNKQDVAVKVLSAESRQGIREFLTEIDVISNVKHPNLVELIGCCVEEDNRILVYEYLENSSLDRALLGSNSDPANFTWSVRSSICIGVARGLAYLHEEIPSPIVHRDIKASNILIDKNYVPKIGDFGLAKLFPDNITHISTRVAGTTGYLAPEYAWHGQLTKKADIYSFGVLAIEIVSGKSGSRSLLADDKFLLEKTWELYEAGSLKELVDPDLGDYPDEEAIRFIKVALFCTQAAAARRPSMLQVVKMLSKPIRINESELTAPGYISEYNSGVSKATASSDSRFKNSTTADDSDMFSTVVPQTVTDVSPR	ATGAGCTGGTGTTGCCTCCCAAGAGCCAAGAAACAACAGCACGACAACAACAATCTCTACTCCCATAGACAACGGGAGAATCTTGTCGCCCAAAGCAGCATAAGCGGCATTTCAGCTGAGAAGAACATAAGGCTATTCTCTTATGCTCAGCTGAAATCAGCAACAGACAACTTCAACCGCAACAACAAAGTCGGACGAGGAGGCTTCGGGACAGTTTATAAGGGAACCATACCAAACAAGCAAGATGTCGCGGTCAAAGTTCTCTCTGCTGAATCCAGGCAGGGCATCAGGGAATTCTTGACAGAAATCGACGTTATTAGCAATGTGAAGCATCCTAACCTTGTGGAGTTGATCGGTTGTTGCGTCGAAGAAGACAACCGCATTTTGGTGTATGAGTAC…	Cytosol
TraesCS2B02G071400.1	DUF26	2B	504	1515	56302.2	6.33	-0.284524	MADKDHYLEDLFCEKKMELSLLQDITNNFSQESEIGRGGCGIVYKGALRDGFLAVKKLNFVANNKSFLDEVNCLRRIKHKNIVRFIGYGFQTNKYITVVGGDLVLAESSERLICFEYLRNGSLESFLKDDQPYKRTWPECYKIIHGICLGLHHLHERCMIHRDIKPGNILLDDDMTPKIADFGLSRLLVDGESGKVTNYHYLKGTLGYMAPEFLHDGKYSVKSDIFGLGRIIEKMVIGCHTTSMEETAVLVWGPRLDHLDASEKSTALEQVKECIKISADCTQHEAASRPATQYILARLTTPGNSHCSAAGGINTSTVPAQMTPARVDTTTGVTSYRMLSARELQIANNRPGHWSWSSHPLPYSSRNEEFAELISVYCLAVTGEVQPKDLSAGRSYTVY…	ATGGCCGATAAAGATCATTATCTAGAAGACCTATTCTGTGAGAAAAAGATGGAGCTTTCATTGTTGCAGGACATAACAAATAATTTCTCCCAAGAATCGGAGATTGGTAGGGGTGGATGTGGAATTGTTTACAAGGGGGCACTTCGAGATGGTTTTCTTGCTGTGAAGAAGTTGAATTTTGTTGCAAATAACAAATCATTTCTGGATGAGGTTAATTGTTTGAGAAGGATTAAGCACAAGAATATAGTACGATTCATCGGCTATGGTTTTCAAACAAACAAATACATTACAGTGGTAGGTGGGGACCTTGTCTTGGCAGAATCATCAGAGCGATTGATTTGCTTCGAGTATCTTCGCAATGGAAGCCTTGAGAGTTTTCTAAAAGATGACCAACCTTAT…	Cytosol
TraesCS2B02G036800.1	DUF26	2B	483	1452	54569.4	5.41	-0.283437	MLHSVTIFISQEEEEEDRPVILLTCWVRDSGSMDFELRVIEAITNNFADDQIVGSGGYGVVYRATHEGEEIAVKKLRQLPGLDDKQFDSEFRNLRNIRHQNVVRLIGYCYESRHKYMDHNGDLVFAQIMERVLCFEYMHGGSLDQHIQDKSCGLEWPTCYKIIKGTSEGLNHLHNSQGKHIYHLDLKPGNILLDESMTPKIGDLGLSRLVASTKTRQTEMRDGTLGFMPPEYIDGGFISKKFDVFSLGVIIIKILAGAKNYIRCSEMPPEQFIQLVSENWTKKLQEKTGHSSHEIDILGVTSCVGIALRCVDNDRNKRPCINDIVDELNQLEAKLKAMSLASDVSKDLTAVQSSCDTNIMSVDPTMELRFPFELRKEASCCLQLTNKTGGFIAFNIEIN…	ATGTTGCATTCCGTTACTATTTTCATTTCTCAGGAAGAAGAAGAGGAGGATCGGCCTGTAATCCTGCTCACCTGCTGGGTGCGAGATAGCGGCAGCATGGATTTCGAACTCCGTGTTATCGAAGCTATCACAAACAACTTTGCAGACGATCAGATAGTTGGCAGCGGTGGATACGGAGTTGTTTACAGGGCGACCCATGAAGGGGAAGAAATTGCCGTGAAGAAGCTTCGTCAACTGCCAGGACTCGATGATAAGCAGTTCGACAGCGAGTTCCGCAACCTTCGTAACATACGCCACCAAAATGTTGTGCGGCTAATTGGCTACTGCTACGAGTCTCGGCATAAATACATGGATCACAACGGGGATCTTGTTTTCGCTCAAATAATGGAGCGAGTGCTC…	Cytosol
TraesCS2B02G026800.1	DUF26	2B	354	1065	40281.6	8.57	-0.282203	MDDVCAEPRLLPFQLLKEITNDFSTDMKVGEGSFGEVYKGEQKNGQMIAVKVLHPISRLGNKEFEKEYQNLATVQHKNIVRLVGYSHETFGEFRHFEGRSLFIETIKRALCFKYMEHGSLDRFLADESSGHDWRTRFAIIKGICQGLKHLQEELNPPMYHLDLKPANILLDENMVPKIADFGLSRLFGGEQTQMTNTRIGTIGFIPPEFIDAGVISIKFDIYSLGMVIIKIMTGPDGYFRSAEMSPQQFVELEHVKWKNKLQTTSVYMLELYCKQVKSCLEIAVSCVDVDRHKRPSIGVVIARLNETETAVKLLGALMNDRGSSMYKAINFPRKQAKKKYASSGKVQLAIENNR	ATGGATGACGTATGTGCAGAGCCAAGGCTGCTGCCGTTCCAGCTTTTAAAAGAAATCACAAATGATTTCTCTACGGACATGAAAGTTGGCGAGGGATCATTCGGAGAAGTTTATAAGGGAGAGCAGAAAAATGGGCAAATGATTGCTGTGAAGGTACTTCATCCCATTTCACGACTTGGTAATAAAGAATTTGAGAAGGAGTACCAGAACCTCGCAACTGTACAACATAAAAACATTGTGCGGTTAGTTGGCTATAGCCATGAAACTTTTGGAGAATTCAGACATTTTGAAGGAAGATCGCTTTTTATAGAAACGATAAAGAGAGCCCTTTGCTTCAAGTATATGGAACATGGAAGCCTTGACAGGTTTCTTGCTGATGAATCTAGTGGACATGATTGG…	Cytosol
TraesCS2B02G071900.1	DUF26	2B	568	1707	63380.9	6.96	-0.25493	MELAGSLLLRLINQPPELGPFCLQSDGVPYLVHYHVLQVSKCTEMTHKDRKDYYLKDLFFQQYEDKSMDPSRLSDITDNFSKKAEIGSGGFGVVYKGVLRDGFVAVKKFKEAIDDKAFVDEVNCLTKIEHPNIVKYIGYCAGSEKHIAMNEGKTILAESPYQLICFEYLRKGSLDMHLNDKPCGLPWQVCYKIIQGICLGLHHLHEHRIIHRDIKAGNILLDDHMTPKIADFGLSRFLGDAKSRINTRQDGTLGYMAPESMFNGVFTFKSDIYSLGMIIRKIVTGNSAISKEETLYVWGHRSNLDASQRPTPLDQVEECIDISISCIDIAKAAENRPDMRDILRRLGIIGTSGCSAAGGINTSPAPSSSTRKGPKVETEPSMAASAKRPGEASPEKLEV…	ATGGAGTTGGCTGGGTCTCTTTTGTTGAGACTTATAAATCAGCCGCCGGAGTTAGGACCTTTTTGCTTGCAAAGTGATGGTGTTCCATATTTGGTACATTATCATGTTTTGCAGGTGTCAAAGTGCACAGAGATGACGCATAAAGATAGGAAAGACTATTATCTTAAGGATCTATTTTTTCAACAATATGAAGATAAAAGTATGGATCCATCACGTTTGAGCGACATAACAGATAATTTCTCCAAGAAGGCAGAGATTGGTAGTGGTGGATTCGGAGTGGTTTACAAGGGAGTGCTTCGAGATGGTTTTGTTGCTGTCAAGAAATTCAAAGAGGCAATTGACGACAAAGCATTTGTGGATGAGGTCAACTGTCTCACAAAGATTGAGCACCCTAATATA…	Cytosol
TraesCS2B02G243100.1	DUF26	2B	339	1020	38678.1	5.44	-0.246018	MEDTGSEFSLYDFSQIADATDNFSPGKILGQGGFGPVYKGIFPDGQEVAIKKLAARSRQGLVEFKNEIQLVAKLQHRHLVRLLGCCIHDEEKILIYEYMSNKSLDYFIFDPNRRTSLNWMIRLKIVEGIAQGLLYLHEHSRLRIIHRDLKASNILLDSELNPKISDFGMARIFPSDATQTKTSRLVGTYGYMAPEYAFEGLLSIKSDVFSFGVLLLEIISGKRSAGFQHYGEGEFHNLLQYAWQMWEEERWHEFIDQSIGDEYEPGDMMKYLRLALMCVQVKAVDRPTMSDIVAMLSSDDITVPEPRQPAYSYTRVDVSVNINLSCTRNDITLTTTDGR	ATGGAAGATACCGGTTCTGAGTTCTCCTTGTATGATTTCTCACAAATCGCAGATGCTACAGACAACTTCTCACCCGGCAAAATATTAGGACAGGGTGGCTTTGGGCCCGTTTACAAAGGAATTTTTCCTGACGGACAAGAAGTAGCGATTAAAAAACTCGCTGCACGGTCAAGACAAGGTCTAGTGGAATTCAAAAATGAGATCCAACTGGTAGCAAAACTTCAGCACAGACACCTTGTTAGGCTGCTGGGTTGTTGCATCCATGACGAAGAGAAGATTCTGATCTATGAATACATGTCAAACAAAAGCTTGGACTACTTCATTTTCGATCCAAACAGGAGGACATCATTAAACTGGATGATACGACTTAAAATAGTTGAAGGAATAGCCCAAGGGCTT…	Cytosol
TraesCS2B02G021500.1	DUF26	2B	317	954	35543.8	5.94	-0.240379	MTSGGITLQNLPKELPVDFLKEITKNFSNELLLGTGAFGSVYKGILNDGGVVAVKRLAENSPVPRDKIFANEVQNIMALEHDNIVKLVAYCREANNRLVQSNGRHIIAEITETLLCYEYLPKGSLDQNLFGTSASSIDWNERFKIIKGICEAIHFLHTLSSPVLHLGLKPQNILLDGNMTPKIADFGFSRIFGQEQTRMNTRSVVGSVGYMAPEYLYNGEISARSDIYSLGLIIMEISTKEKNSPSTDQKHARNYVDGVKKIWTPEKIMSEYPDIEDHCTDQVEECINIGLQCVEIDQHKRPTIQKIVNMINKLPMN	ATGACCAGCGGAGGTATAACCCTACAAAACCTACCCAAGGAACTACCAGTCGACTTTCTCAAGGAAATTACGAAGAACTTCTCCAATGAGCTACTACTTGGTACAGGTGCATTCGGGTCAGTTTATAAGGGGATTCTGAATGATGGTGGAGTGGTTGCTGTGAAGAGACTCGCTGAAAATTCACCTGTGCCACGTGACAAAATATTTGCGAATGAGGTTCAGAATATTATGGCCCTTGAACATGACAATATTGTCAAGTTGGTTGCATACTGCCGTGAAGCAAATAACAGGTTGGTGCAGAGCAATGGAAGACACATTATTGCAGAGATAACTGAAACTTTACTCTGCTATGAATACTTACCTAAGGGGAGCCTTGACCAGAATCTTTTTGGTACATCA…	Cytosol
TraesCS2B02G021900.1	DUF26	2B	320	963	36179.3	5.34	-0.234688	MATGGITIETIPEELPLDFLKKITNNFSSDSDHLIGTGSFGSVYRGFLDNGEVIAVKKLGEESPVPRDKVFANEVKNIMVLEHENIVKLIAYCYDTNNRLVLSNGRHIIAEITETLLCYEYLAKGGLDKNLFGEPSIDWDTRFKIIKGICEGVHFIHTLPSPILHLGLKTQNILLDDNLTPKLSDFGFARIFGEEYTRINTRSVVGHVGYMAPEYLYNGEISARSDIYSLGLIILEICTKEKNSSSTDQKHARKYIDGVKKHWFQIEQIMAEYSDLEEHCFDQIEGCIHIGLECVELDQKKRPSIEHIVNKLNNLPTENS	ATGGCCACCGGAGGTATAACCATAGAAACCATACCAGAGGAACTTCCACTTGACTTTCTGAAGAAAATTACGAATAACTTCTCCAGCGACAGTGATCATCTGATTGGAACAGGATCATTTGGGTCAGTTTATAGGGGGTTTCTGGATAATGGCGAGGTGATTGCTGTGAAGAAACTCGGGGAAGAATCACCTGTGCCACGTGACAAAGTATTTGCAAATGAGGTTAAGAATATTATGGTGCTCGAACATGAAAATATTGTCAAGTTGATAGCATACTGCTATGACACAAACAACAGATTGGTGCTGAGCAATGGAAGACACATTATTGCAGAGATTACTGAAACTTTACTCTGCTATGAATACTTAGCTAAGGGCGGCCTCGACAAGAATCTTTTCGGT…	Cytosol
TraesCS2B02G568600.1	DUF26	2B	815	2448	90661	6.23	-0.231166	MAPHPLRVFVLLSLICLCKSDDRLTPAKPLSAGDKLVSDNGVFALGFFSPTNSTAGSYVGIWYNDIPKHTYVWVANRDKPITNGSPGKLVVTNNSDLVLSDSKGLVLWTTMNNFTTGATGTSAVLLDSGNLVIRLPNGTEIWQSFHYPTDTILPGMQLPLSTDDDLYTRLVAWRGPDDPATSNYSMGGDSSSDLQVVIWNGTRPYWRRAAWDGALVTALYQSSTGFIMTQTTVDIGGKFYLTFTVSDGSPSTRLILHYTGMFQFLAWNSTSSSWNAFIERPNPSCDRYAYCGPFGYCDATETVPKCSCLSGFESDGVNFSRGCQRKEELRCGSGDSFSTLSGMKTPDKFVYIRNRSFDQCEAECRNNCSCTAYAFSNMKNGSTSSDQSRCLIWLGELVD…	ATGGCTCCTCATCCTCTCCGGGTGTTCGTCCTCCTGTCATTGATCTGTCTCTGCAAATCCGATGACCGCCTGACTCCTGCAAAGCCGCTCTCCGCCGGCGACAAGCTCGTCTCAGACAATGGTGTCTTTGCTCTTGGCTTCTTCTCCCCCACAAACTCGACTGCGGGCTCATACGTCGGCATATGGTACAACGACATCCCCAAGCATACGTATGTGTGGGTTGCTAACCGCGACAAGCCGATCACCAACGGTTCTCCCGGGAAGCTGGTTGTGACCAACAACTCTGACCTCGTCTTGTCTGACTCCAAAGGCCTCGTTCTTTGGACAACCATGAACAACTTCACAACCGGAGCCACGGGAACTTCTGCTGTACTTCTCGACTCCGGGAACTTGGTCATC…	Plasma Membrane
TraesCS2B02G512100.2	DUF26	2B	434	1305	48342.1	6.6	-0.229493	MKFPDNFLHVPNTSFDECTTECSNNCSCIAHAYTKLSSNGAMADQSNCLLWTGELVDTGKYSNNDKNLYLRLANSPASKQKKKEIHNGPMPGYLSSSNEVGGKHVDFPFVSFEDIATATDNFSDSKQIGSGGFGKVYKGILQGNTEVAIKRLSKGSGQGMEEFKNEIILIAKLQHKNLVRLLGCCIHGDERLLIYEYLPNKSLDAFLFDSTRQYVLDWPTRFQIIKGVARGLLYLHQDSRLTIIHRDLKPSNILLDSEMTPKISDFGMARIFGGNRQAKTTRVVGTYGYMSPEYVMGGAFSVKSDTYSFGVLLLEVVSGLKITSPQLAVNFVGLTTYAWRLWEDGKATELVHSSFAESCSLHEVLRCIHVGLLCVQDRPDDRPLMSLVTFMLENENALL…	ATGAAGTTCCCTGACAATTTTTTACATGTCCCCAACACAAGCTTTGACGAATGCACGACTGAGTGTAGCAACAATTGCTCGTGTATAGCCCACGCCTACACCAAATTGAGCAGTAATGGTGCTATGGCCGACCAGTCAAATTGCTTGCTTTGGACAGGGGAGCTTGTCGATACAGGGAAGTATAGCAACAATGACAAGAACCTGTACCTCCGGCTTGCTAACTCTCCTGCAAGCAAACAAAAGAAGAAGGAAATCCACAACGGACCAATGCCAGGATACCTTAGCTCATCTAATGAAGTTGGTGGTAAACATGTGGACTTTCCTTTTGTTAGCTTTGAAGATATTGCCACGGCAACGGATAATTTCTCGGACTCTAAACAAATCGGAAGTGGTGGTTTT…	Cytosol
TraesCS2B02G242500.1	DUF26	2B	700	2103	77070.4	6.24	-0.223571	MKEAGMVGVLPCLLLLLLFLKPRANAAAAAAYSEYSCNGTTGNYTARDAFGANLARLTAELPASASASPSLYASAAIGASPDKVFALALCRGDITDARTCSGCLDNAFRQLRGLCAGERDATFYNDLCTLRYSGEDFLARPDDNNPVINGMDVNGSTYAAWDSRNATSRSFFLSLVGTLFGEMSMYGAYNSSVRRFASAIMYINPQLPTVYGLAQCTPDLSPGQCWHCFLGLQEQTRQWYDGREGGRIVGVRCNIRYEGYQFYDGMADVRIGTHGDSSSPTESNGSKHRRTLIIVVCVSVTVFCSMLVGCLLLIRRLRKGAGNTKLEQGHKRNNSKTEEALKLWKIEESSSEFTLYDFPELAAATDSFSEENKLGQGGFGPVYKGKFSDGAEVAVKRLA…	ATGAAAGAGGCCGGCATGGTTGGCGTCCTGCCCTGCCTCCTCCTCCTCCTCCTCTTCCTGAAGCCGCGCGCCAACGCTGCCGCCGCCGCCGCCTACTCCGAGTACTCGTGCAATGGCACCACCGGCAACTACACGGCGCGCGACGCCTTCGGGGCCAACCTCGCGCGCCTCACCGCCGAGCTCCCCGCCTCCGCCTCCGCCTCTCCGTCCCTCTACGCCTCGGCGGCCATCGGCGCCTCCCCTGACAAGGTCTTCGCCCTCGCGCTCTGCCGCGGCGACATCACGGACGCCAGGACGTGCTCCGGCTGCCTGGACAACGCGTTCAGGCAGCTACGGGGGCTCTGCGCCGGCGAGAGGGACGCCACGTTCTACAACGACCTCTGCACCCTCCGCTACTCC…	Vacuole
TraesCS2B02G562500.1	DUF26	2B	378	1137	42509.7	6.48	-0.220899	MVFCVVGCVSRFIIKKIGTRRIQGRPQRAIEEAKPFEDENAFESNSLKGDVLSSPLIEFSTVLSATNNFRDKLGAGGFGPVYKGRLPDGQEIAIKRLSNSSSQGSEEFKNEVTVLSKLQHRNLVRLFGCCVHGEEKMLVYEYMPNNSLDSFIFDETKRSVLGWKLRYNIIQGIGKGLLYLHQDSTLRIIHRDLKASNVLLDDDFIPKISDFGMARIFGEYQRQALTHRIVGTYGYIAPEYAMEGKFSEKSDVFSFGVLILEIVCGRRNSSLIDHEWSMNLVGHAWTMWQEGRASELIDTLMGTTYSKDEVCRCVQVGLLCVQELPGDRPAMPLVLRMLCGDVELPAPKRAAFFVGRAPADNKDTESGNHLTYTELEGR	ATGGTTTTCTGCGTAGTTGGATGCGTGTCGAGGTTCATCATCAAGAAAATAGGCACAAGGAGGATCCAAGGGAGGCCACAAAGGGCCATTGAAGAAGCTAAACCATTTGAAGACGAAAACGCATTTGAAAGCAATTCACTGAAAGGAGATGTTCTTAGCTCACCTTTGATTGAGTTCAGCACAGTTCTTTCAGCAACAAACAATTTCAGAGACAAGCTTGGCGCTGGTGGATTTGGTCCAGTTTACAAGGGGAGACTACCAGATGGTCAAGAGATTGCTATCAAAAGGCTGTCGAACAGCTCGAGCCAGGGATCAGAAGAGTTCAAGAACGAGGTGACTGTTCTGTCCAAACTGCAGCACCGGAACTTGGTTAGGCTTTTTGGCTGCTGTGTTCATGGA…	Mitochondrion
TraesCS2B02G484300.1	DUF26	2B	373	1122	41448.2	6.61	-0.217962	MDCCFMFGRRSQHAVEGDDGEHSVKVFSYNELRKATQDFSGANKIGEGGFGSVFRGMLKDGTLIAVKVLSATSRQGVREFLTELTAISDIKHENLVTLVGCCAEGSHRILVYNYLEKNSLSQTLLGSGYSSIQFNWRARVKIAVGVARGLAFLHEEIRPHIIHRDIKASNILLDKDLTPKISDFGLARLLPANATHVSTRVAGTLGYLAPEYAIRGQVTKKSDIYSYGVLLLEIVSGRCNTNTRLPCEDQFLLEKTWAFYEQERLEEIIDADIDEDLDIEEACRFLKIGLLCTQDAMARRPHMPTVVRMLTGSKSVSMEKITRPAMITDFAELKVSTKPHGANQARSNTSRSFSTTEISEPFSSSENHTQTSV	ATGGATTGCTGCTTTATGTTCGGACGGAGATCTCAACATGCTGTTGAAGGCGATGATGGTGAACATAGTGTGAAGGTCTTTTCTTACAATGAGTTGAGAAAGGCAACTCAAGATTTCAGTGGGGCAAACAAGATTGGAGAGGGTGGTTTTGGTTCCGTATTCAGGGGAATGCTCAAAGACGGCACACTAATCGCAGTGAAGGTTCTGTCAGCCACTTCAAGGCAAGGTGTCCGAGAGTTCTTAACTGAACTTACAGCAATTTCAGACATCAAGCATGAAAACCTGGTCACGCTTGTCGGATGCTGTGCTGAAGGGTCCCATAGGATCCTCGTTTACAATTATCTTGAGAAAAACAGCCTTTCACAGACATTGCTAGGGTCTGGCTACAGCAGCATCCAG…	Cytosol
TraesCS2B02G568500.1	DUF26	2B	814	2445	91345.2	5.99	-0.216462	MAPLQVFVLLSLICLCKSDDRLTPAKPLAAGDKLVSDNGVFALGFFYPKNSTADSYVGIWYNNIPEPTYVWVANRDNPITNASPGKLVLTNNSDLILSDSQGRALWTTMNNFTSGTTGNAAILLDSGNLVIRMPNGTDIWQSFHHPTDTILPGMPLPLSANDDIYTRLVAWRGPDEPASSDYSMGGDPSSDLQVVIWNGTRPYWRRSAWNGELVTASYQGSAGFIMTLRIVYRGDKLYMTFTVSDDSPSMRMVLHYTGMFRFLAWNSNSSTWEVFTEQPSPSCDCYAYCGPFGYCDATETVPKCNCLSGFEPDGVNFSRGCRRKEDLKCDGGDNFLTLRGMKIPDKFVYVRNRGIDQCRAECSRSCNCTAYAYANLQNGSTSDDVSRCLIWLGELVDTG…	ATGGCTCCCCTCCAAGTTTTTGTCCTCCTGTCACTGATTTGTCTCTGCAAATCCGACGACCGCCTTACTCCCGCAAAGCCACTCGCCGCCGGCGACAAGCTCGTCTCAGACAATGGTGTCTTTGCTCTTGGCTTCTTCTACCCAAAGAACTCAACTGCAGACTCATATGTCGGCATATGGTACAACAACATCCCTGAGCCTACATATGTGTGGGTTGCTAACCGCGACAACCCAATCACCAACGCTTCTCCTGGGAAGCTGGTTCTGACCAACAACTCCGACCTCATCTTGTCTGACTCCCAAGGCCGCGCTCTTTGGACAACCATGAACAACTTCACATCCGGAACCACCGGAAACGCTGCTATACTGCTCGACTCTGGAAACTTGGTCATCCGGATG…	Plasma Membrane
TraesCS2B02G511200.1	DUF26	2B	816	2451	91278.2	6.66	-0.210662	MTPLPVFVLLSLVCFCISDDRLTTAKPLNARDKLVSSGGVFALGFFTPANSTADTYIGIWYNKIPQPTYVWVANRDNPIKNGSPGKLVMSSNSDLVLSDSQGRTLWTTTNNFTSATTGTAAILFDSGNLVIQLPNGKHIWQSFDYPTDTALPDMVLPLSTNDGILRRLVAWKGPDDPATSDYSMGADSSSDLQVVIWNGTRPYWRSSPWDGSLVSALYQSITGFIVTETIVDRGGELYMTFTVSEGSPSMRMMLDYKGTFKFLAWNSNSSSWEAFIEHPSPICERYAYCGPFGYCDAAEPVPKCNCLSGFEPDGVNFSRGCRRKEDLKCGKDNNFSTLRGMKTPDKFLYVRNRSFDQCTEECRRSCSCSAYAYADLKNGSRAADQSRCLIWLGELVDTG…	ATGACTCCCCTCCCAGTTTTCGTCCTCCTGTCATTGGTTTGTTTCTGCATATCCGATGACCGCCTTACTACCGCAAAACCGCTCAATGCCCGCGACAAGCTCGTTTCGAGCGGCGGTGTCTTTGCTCTTGGCTTCTTCACCCCGGCAAACTCAACTGCGGACACATACATCGGCATATGGTACAACAAGATTCCCCAGCCCACTTATGTGTGGGTTGCTAACCGCGACAACCCAATCAAGAATGGTTCTCCTGGGAAGCTGGTTATGAGCAGCAACTCTGACCTTGTCTTGTCTGACTCCCAAGGCCGCACTCTCTGGACAACTACAAACAACTTCACATCCGCAACCACGGGAACTGCTGCTATACTGTTTGACTCCGGAAACTTGGTCATCCAGTTG…	Plasma Membrane
TraesCS2B02G567000.1	DUF26	2B	897	2694	99866.9	8.66	-0.209253	MAHLCRRGLRWDSGHPMVASRPRFLGVFDTVNTSMALTWSISWSFNSLQRPAASSFISPSKQINPEHFFHTISLPCPSQAYAKEGLMGMTLLPFFILLSLICLSKSDDRLTPAKPLLPGDKLVSNNGIFALGFFSPENSTANSYVGIWYHAIPERTYVWVANRDNPIGSGLSGKLVLTNSSDLVLSDSKGRILWRTTNNVTAGGDGAVALLLEAGNFVVQLQNFTQIWQSYDHPTDTILPGFKLWANYKTHTAVRIVAWKGPQDPSTGKFLLSRDPSTGLQILTWRGTSKYWRSGLWNGAEASDKNGYMWSQNVDDGETIYSTYNTGNSSSRRSHWKLDYTGDLMLRIWSGQSWVVLFKRPDDGCRHYGSCGPFGYCDMTTRECRCLDGFEPADGFSAN…	ATGGCACATTTATGCCGACGAGGACTGCGATGGGACTCCGGTCACCCGATGGTTGCGAGTCGACCTCGGTTTCTTGGTGTGTTTGATACAGTCAACACATCCATGGCTTTGACATGGAGCATTTCTTGGTCCTTTAATTCCCTACAAAGACCAGCAGCTAGCAGTTTCATATCTCCAAGCAAGCAAATCAATCCAGAGCATTTCTTCCATACCATCTCCTTGCCTTGCCCTTCACAAGCATATGCGAAAGAAGGCTTAATGGGCATGACTCTGCTCCCATTTTTTATCCTCCTATCATTGATTTGTCTCTCCAAATCCGATGACCGCCTAACACCTGCGAAGCCACTCTTGCCTGGCGACAAGCTCGTCTCCAACAATGGCATCTTTGCTCTTGGTTTC…	Mitochondrion
TraesCS2B02G511300.1	DUF26	2B	789	2370	88436.1	7.93	-0.206464	MDMIYTPAFILLFLISFCQSDDRLTPTKPLSPDDMLISSGGIFTLGFFSPTNSTANSYIGIWYNNIPQRTYVWVANRDSPITSSSFGKFVVTNNSDLTLLDPKETLWTTTNNITTTEATGTAAILLDTGNLVIRLPNGTDIQSFYYPTDTILPNMTAPLSSKNEGYKRLVAWRGPDDPSTSDYSMGSDSSSVLQVFIWNGTRPYWRRAAWTGALVNVVYRSNTGTIIFQTIERRGAEFYVTYTVSDGSPSMRVMLHYTGMVKFMTWNSNSLSWDAFVEQPSAKCDRYDSCGPFGYCDGTGAIPTCKCLDGFESDGLNFSQGCQRKKELKCDGTDSFITLPGMKTPDKFLYIRNRSFDQCTTECSSNCSCTAYAYANVSSLDTIGDSSRCLVWMGELVDT…	ATGGACATGATTTACACCCCAGCTTTTATCCTCCTGTTCTTGATTTCCTTCTGCCAATCCGATGATCGCCTAACACCCACAAAACCACTCTCCCCCGACGACATGCTTATCTCAAGCGGTGGCATCTTCACTCTTGGCTTCTTCTCCCCAACAAACTCAACTGCAAACTCGTACATCGGCATATGGTACAACAACATCCCGCAGCGAACATACGTGTGGGTCGCGAACCGCGACAGCCCAATCACCAGCAGTTCCTTTGGTAAGTTTGTTGTGACCAACAACTCTGATCTTACCTTGTTAGACCCCAAAGAAACTCTTTGGACAACCACGAACAACATCACCACCACCGAAGCCACCGGAACTGCTGCTATACTGCTTGACACCGGGAACTTGGTCATC…	Plasma Membrane
TraesCS2B02G567100.4	DUF26	2B	817	2454	91158.9	6.69	-0.205753	MTPRVIFTLLLLVCFCESDDRLTPAKPLLPGDKLVSNNGIFALGFFSLDPENSTASNSYVGIWYHDIPERTYVWVANRDNPIKSGLSGKLVLTNTSDLVLSDSRGRVLWRTTNNITTGGDGAVALLLEAGNFVLQSRNFTQIWQSYDHPTDTILPSFKLWANYKTHTAVRIVAWKGPQDPSTGKFMLSRDPGTGLQILTLHGTSKYWRSGLWNGAEASDKNGFMWSQIVDDGETIYSAYNTGNSSARRSHWKLDYNGDLMLRIWSGHSWMPLFKRPDDGCRRYGTCGPFGYCDMFDKICRCLDGFQPADGFGASPSRGCVRKENLTCRGDHFLTLPEMKVPDKFVYVRNRSFEECTADCERDCSCTAYAYTNLSSIVATGGPSRCLIWTGDLVDSEKAG…	ATGACTCCCCGTGTCATTTTTACCCTCCTATTGTTGGTATGTTTCTGTGAATCCGATGACCGCCTAACACCCGCCAAGCCACTCTTGCCGGGCGACAAGCTCGTCTCCAACAATGGCATCTTCGCTCTAGGCTTCTTCTCCCTGGACCCGGAGAACTCCACCGCCTCAAACTCATATGTAGGCATATGGTACCATGACATTCCAGAGCGGACATATGTGTGGGTGGCCAACCGCGACAACCCGATCAAAAGCGGTTTGTCGGGGAAGTTGGTTCTGACCAACACCTCTGATCTCGTCTTGTCAGACTCCAGAGGCCGTGTCCTCTGGAGGACGACGAACAACATCACCACCGGTGGTGATGGGGCTGTGGCGCTGCTGCTTGAGGCGGGGAACTTTGTC…	Plasma Membrane
TraesCS2B02G236800.8	DUF26	2B	850	2553	93899	8.1	-0.204471	MAASRLLFSLCTALAVAAAAATDTLKQGDSLTAPATLVSSPSGVFELGFHAPDPARPARLYLCVWYRDTQPRTVAWVANRVNAAAAAAPSLTLTAGGELRVLDGAAKDGAPMLWSSNTTTRAAPRGGYSAVIQDSGSLQVRDVDGTVIWDSFWHPSDTMLSGMRISVNAEVRAQVRGPPERMLFTSWASETDPSPGRFALGLDPANPSQAFIWRDGNVPFWRSGQWTGLNFVGIPYRPLYVYGYKQGNDPILGMYFTYTATNTSLQRFVVAPDGRDVCYMVKKSTQEWETVWVQPSNECERYGACGSNAICTVVQDRKAKCTCLKGFKPKLADEWNAGNRSQGCVRNPPLDCQVNKTGDGFLSIPNVKWPDFSYWVSGVTDEYGCMNTCQQNCSCGAYV…	ATGGCGGCTTCCCGTCTCCTCTTCTCGCTCTGCACCGCGCTGGCCGTGGCGGCGGCGGCGGCCACGGACACGCTGAAGCAGGGGGACTCGCTGACGGCGCCGGCGACGCTGGTGTCCTCGCCGTCGGGGGTGTTCGAGCTGGGCTTCCACGCGCCGGACCCCGCGCGCCCGGCCCGCCTCTACCTCTGCGTCTGGTACCGCGACACCCAGCCCAGGACCGTCGCGTGGGTGGCCAACCGCGTGAACGCGGCCGCGGCGGCCGCGCCCTCGCTCACGCTCACGGCCGGCGGCGAGCTCCGCGTGCTCGACGGCGCCGCCAAGGACGGCGCGCCCATGCTCTGGTCCTCCAACACCACCACGCGGGCCGCGCCGCGGGGCGGCTACTCGGCCGTCATCCAA…	Plasma Membrane
TraesCS2B02G163000.1	DUF26	2B	245	738	26933.8	6.38	-0.202857	MQNSSLDHYISDRTKGQLLDWSKRFKIITGLTEGLVYLHKGSMSCLVHRDLKPHNILLDYNMSPKMTDFGSARTLSSDIAEGRTSRVVGTCGYKAPEYASRGVYSTKTDVFSFGVLVLVIISGQKNTVLDKRVDTVGDLVRDACHMWKDQRLHELVDPLLGDRYEVAEITRCAQVALLCAQEDPADRPAMTDVAAMLNSESISLPMEPKQPAALIHGCANRGTTSTYMGQSSSTIEVTITSSAPM	ATGCAAAATAGTTCCTTGGACCATTACATATCTGACAGAACAAAAGGGCAATTGCTAGACTGGTCTAAGCGATTCAAGATAATTACAGGGTTAACAGAGGGCCTTGTTTACCTGCATAAAGGTTCCATGTCCTGCCTTGTCCATAGAGACTTGAAACCACATAATATCCTCTTGGATTATAACATGAGCCCGAAGATGACTGATTTTGGATCAGCTAGGACACTGAGTTCAGACATAGCAGAAGGGCGCACAAGTAGGGTCGTGGGAACCTGTGGTTACAAAGCTCCAGAGTATGCCTCTCGAGGAGTTTACTCGACGAAGACAGATGTGTTCAGCTTTGGCGTTTTGGTTCTGGTGATTATTAGTGGCCAAAAGAATACCGTACTCGACAAGCGAGTG…	Cytosol
TraesCS2B02G618000.1	DUF26	2B	261	786	29761.2	5.69	-0.190805	MANSLQHILSAVPKAIPYALLEEITDNFSDERMLGQGGFGKVYWGMYNGEEIAVKKLRMIQHLADEPQFNNELLSLVHVQHQNIVKLVGYCYQTKHEVNVYNGRLVVADVIERVLCFEYLSRGSLDEYLSDESCGLDWYERYKIIVGICEGLNFLHNGTKRAVYHLDLKPANILLDENWMPKICDFGLSRLISNSAKSHNAEHCIGTPPFMPPEYIEKGRISDKYDVFSLGVTIIQIIAGRDGHSKYEDMPCQKFAELIRA	ATGGCGAACAGTTTGCAGCATATACTAAGTGCAGTGCCAAAGGCCATACCTTATGCGTTGTTAGAAGAAATTACAGACAACTTTTCAGATGAGCGAATGCTTGGTCAAGGTGGCTTTGGAAAAGTTTACTGGGGAATGTATAATGGAGAAGAAATTGCTGTGAAAAAGCTTAGAATGATACAGCACCTTGCTGATGAGCCACAATTTAACAATGAACTTCTTAGTCTTGTGCATGTCCAACATCAAAATATTGTCAAGTTAGTTGGCTACTGCTATCAAACAAAACATGAAGTTAATGTATACAATGGAAGACTTGTCGTGGCTGACGTGATAGAAAGAGTTCTCTGCTTTGAGTACCTTTCCCGTGGAAGCCTCGACGAATATCTTTCTGACGAATCC…	Cytosol
TraesCS2B02G513100.1	DUF26	2B	658	1977	72652.9	8.3	-0.189818	MKMGKNLWTGDEWYLTSWRSPDDPSPGGYRRMLEYATRLPEVVLWQRDAKAYRTGPWNGRWFNGVPEASTYAHDFPLYVTASKSEITYGYTARPGAPLTRVEVTDAGVVRRLVWDASSLAWKTFFQGPRDVCDAYGKCGAFGLCDASAAASAFCGCLHGFSPVSPPAWYMRETSGGCRRNVPLNCSGNGTATDDFVLVRGVKLPDTQNASVDTSISTEECRARCSTNCSCLAYASAEIREGGGGGGSGCIIWTGDVVDLRYVDRGQDLYLRLAESELATPKSSKFAIVTVLAPVASVIGIILVLLFVIICWRRKHKISHKRLNDCIPQSSAMTVPSVDLHTLKQATLNFSETHVIGQGGFGIVYKGQLPDGRTIAVKRLRQSALTRKGKCDFTREVEVM…	ATGAAGATGGGCAAGAACCTATGGACTGGCGATGAGTGGTACCTTACGTCGTGGCGGTCGCCAGACGATCCGTCTCCGGGGGGCTACCGCCGCATGCTGGAGTATGCGACCCGGCTGCCGGAGGTCGTCCTGTGGCAACGGGACGCCAAGGCGTATCGCACGGGGCCATGGAATGGGCGATGGTTTAACGGCGTCCCGGAGGCCTCGACGTACGCGCATGATTTCCCGCTGTACGTGACGGCCAGCAAGTCAGAGATCACGTACGGGTACACCGCCAGGCCAGGCGCGCCCCTGACCCGTGTGGAGGTGACGGATGCCGGCGTGGTCAGGCGGCTGGTGTGGGACGCGAGCAGCCTGGCGTGGAAGACCTTCTTCCAGGGGCCAAGGGACGTGTGCGAT…	Cytosol
TraesCS2B02G043400.1	DUF26	2B	845	2538	94101.5	6.69	-0.184615	MDWLALTCRAAVVVLLFLPFGASDDRLVPGKPLSPGNSIVSDGGAFALGFFSPTNSTSTPTKLYLGIWYNDIPELTVVWVANRETPVINSSSSSPMLSLINTSNLVLSNGDGSGRVIWTTTNTATTPGSSSPAAVLLNNGNLIIRASNGTMLWQSFDHHTDTFLPGMKLRLKYNTRGDHERLESWKGPSDPSPGRFSYGVDPTTFLQIFLWDGPRPVIRGAPWTGYLVLSERPYQQANTSTEVIIYWAVVDNDKEIYVTYSLSDGAPHIRYVLTYTGEYQIQSWNNRLSAWEILGNWSSLKCNLYGYCGPYGYCDLTVAPIPTCKCLDGFEPASMEEWSGGRFSMGCRRKEPLGGCGDGFLALPGMKSPDKFTLVGGSKSTFEECAAECNRNCSCVAYA…	ATGGATTGGCTGGCTCTCACCTGCCGCGCTGCGGTGGTGGTCCTTCTGTTCCTGCCGTTCGGTGCTTCCGATGACCGGCTTGTCCCCGGCAAGCCGCTCTCCCCCGGCAATAGCATCGTCTCCGATGGTGGTGCTTTCGCCTTGGGCTTCTTCTCTCCTACCAACTCCACGAGTACTCCAACTAAGTTGTACCTTGGCATATGGTACAACGACATTCCAGAGCTCACTGTGGTGTGGGTCGCCAACCGAGAAACCCCGGTCATTAACAGCTCTTCCTCTTCACCGATGCTCTCACTCATCAACACCTCCAATCTTGTCCTCTCTAATGGTGATGGCAGCGGCCGTGTCATTTGGACGACAACCAACACGGCCACTACCCCAGGCTCGTCTAGCCCTGCG…	Plasma Membrane
TraesCS2B02G623700.1	DUF26	2B	716	2151	79375.3	6.06	-0.183939	MKEAGMVGVMPCLLLLLFVEPRAVAAAYSEYSCNVTTGNYTASDAFGANVARLTAELPINGSTSPSLYASAAIGTSSDKVFALALCRGDITDASTCSGCLDNAFQQLRALCAGERDATFYHDLCTLRYSGEDFLGRPEDNSPVINAMDVNRSTFAAWDSGNATSRSFFLSLVGTLFGEMAMYGSYNSTVRRFASAVMYVNPQLPTVYGLAQCTPDLSPGQCWHCFQGLQEQTRQWYDGREGGRIIGIRCNIRYESYQFYDGMADVRIGLQGGSSSPTESNGSKHRKTLIILLCVSITVFCSVLVCCLLLMRRLRKGAGKSKLEQAHKRNNSKTEEALKLWKIEESSSEFTLYDFPELAAATDYFSEENKLGQGGFGPVYKGMFCDGTEVAVKRLAAQSG…	ATGAAAGAGGCCGGCATGGTTGGCGTCATGCCCTGCCTCCTCCTTCTCCTCTTCGTAGAGCCGCGCGCCGTCGCCGCCGCCTACTCGGAGTACTCGTGCAATGTCACCACCGGCAACTACACGGCGAGCGACGCCTTCGGGGCTAACGTCGCGCGCCTCACCGCCGAGCTCCCCATCAACGGCTCCACCTCTCCATCCCTCTACGCCTCGGCGGCCATCGGCACCTCCTCGGATAAAGTCTTCGCCCTCGCGCTCTGCCGCGGTGACATCACGGACGCCAGCACATGCTCCGGCTGCCTCGACAACGCGTTCCAGCAGCTGCGGGCGCTCTGCGCCGGCGAGAGGGATGCGACGTTCTACCACGACCTCTGCACCCTCCGCTACTCGGGCGAGGACTTC…	Plasma Membrane
TraesCS2B02G236900.1	DUF26	2B	866	2601	94141.7	7.48	-0.182102	MARATSAALALLIFLLCRHVHADAGTTLSQGQSLAGNDKLLSANGAFSLSFFSPRGGDGSRMYLGVMFAKAAEPTVPWVANRDAPVSATASSYSATVTDSGDLRVMEGERVVWQTNTTSSAGNFTLTIQDTGNLVLAGGSGAQAVHLWQSFDYPADTFLPGMNITLARRGGAVVRQTLFRSWRSPDDPAPGNFTLGQDPLGSSQLFIWRRSEDGKDVTHWRSGQWAKGSFVGIPYRPLNGLYGFQLSGDPSQSNGLYYTFQRFNSSQYRFVLQPNGTETCYQLVDATGAWEVVWSQPTLPCQAYNTCGPNAECSAADHCTCLRGFEPKSEAEYGSGVWAQGCVRSSQLTCSERNVSMSGGDAFAVLSGVKLPDLAAWESAVISADACRQWCLANCTCNA…	ATGGCTCGTGCCACCTCCGCAGCGCTCGCGCTGCTCATCTTCCTCCTCTGCCGGCACGTCCACGCCGACGCGGGCACCACGCTGTCGCAAGGGCAGTCGCTGGCGGGTAACGATAAGCTCCTGTCGGCCAACGGCGCCTTCTCGCTCTCCTTCTTCTCGCCGCGCGGCGGCGACGGCTCGCGGATGTACCTCGGCGTCATGTTCGCCAAGGCCGCGGAGCCGACCGTGCCGTGGGTGGCCAACCGCGACGCGCCGGTGAGCGCCACGGCCTCGTCCTACTCCGCCACCGTCACGGACTCCGGGGACCTCCGGGTGATGGAGGGGGAGCGCGTCGTGTGGCAGACCAACACGACCTCGTCGGCGGGGAACTTCACGCTAACGATCCAGGACACGGGGAAC…	Vacuole
TraesCS2B02G566100.1	DUF26	2B	824	2475	92512.2	6.12	-0.180097	MTSLPAIFILLLLVCSCNSDDHLTPTQPLSPDDELISSNGVFALGFFSLQSSIANTYLGIWYHNISERTYVWVANRDNPITSSLSGKLVVTNTSDLVLSDSNGRILWTTRTKTDNITTESGDIPTAVLLDTGNFVLLSPKGTDIWRSYDDPTDTVLPGFKLWTNYKTHVAVRIVAWKSSHDPSTGEFVLSGDPSTGLQILTWRGKSLYWRSGVWNGATASGLTNSFWSQVIDDGEVIYSTYNTADGSPIRSHWKLDYTGDVVFRVWIDGSSSWKPLFKRPGNGCLHYGSCGPFGYCDITGAVWECRCLDGFEPAHGFSVNSSKGCVRKEALRCGGDDHFLTLPGMKVPDKFVYLRNRSFEECAAECGRNCSCTAYAYANLSSILATGNQSRCLVWKGEL…	ATGACATCTCTGCCAGCCATCTTCATCCTCCTGCTCCTGGTTTGTTCCTGCAACTCCGATGACCACCTAACACCCACACAGCCACTCTCACCCGACGACGAGCTCATCTCAAGCAACGGCGTCTTCGCCCTCGGCTTCTTCTCCCTGCAAAGCTCCATCGCCAACACATATTTAGGCATATGGTACCACAACATCTCAGAGCGAACATATGTGTGGGTGGCCAATCGCGACAACCCGATCACGAGCAGTTTGTCTGGGAAGCTGGTTGTGACCAACACCTCTGACCTCGTCTTGTCAGATTCCAACGGCCGTATCCTCTGGACGACCAGGACGAAGACGGACAACATCACCACCGAGTCAGGTGACATACCCACGGCGGTGCTGCTCGACACCGGCAAC…	Vacuole
TraesCS2B02G437200.1	DUF26	2B	1014	3045	110384	6.67	-0.178304	MGRRRQVLHGAALSLLLLAAVADAQQTDPGDAAALNAVFAKLGQKALSSWNISGDPCTGAATDNTNIDNNPPFNPAIKCECTGGNASVCRVTRLKIYALDAVGPIPEELRNLTALTNLDLSQNYLTGPLPSFIGELTRMQYMSFGINALSGPLPKELRNLTDLVSLSVSSNNFSGSLPSELGDLAKLEQLYIDSAGFSGPLPSSLSKLTKMKTLWASDNDFTGQIPDYIGTWNLTDLRFQGNSFQGPLPATLSNLIQLTSLRIGDIVNGSSSSLAFISNMTSLNTLVLRNCRISDTLLSVNFSKFTSLNLLDLSFNNITGQVPQTLLNLNSLGFLFLGNNSLSGSLPSSVGSMLKNLDFSYNQLTGSVPSWARNSQLNLVANNFGADISSNSALPTGLD…	ATGGGGCGGAGGAGGCAGGTCCTCCATGGCGCCGCGCTCTCGCTGCTGCTGCTCGCGGCGGTCGCCGATGCTCAGCAGACCGATCCAGGCGACGCGGCGGCGCTGAACGCGGTGTTCGCCAAGCTCGGCCAGAAGGCGCTGTCGTCATGGAACATCAGCGGCGACCCCTGCACCGGCGCCGCGACCGACAACACCAACATCGACAACAACCCGCCCTTCAACCCGGCCATCAAGTGCGAGTGCACCGGCGGCAACGCCTCCGTCTGCCGCGTCACCAGGCTGAAAATATACGCGCTGGATGCAGTCGGCCCGATACCAGAGGAGCTGCGGAACCTCACGGCCTTGACCAATTTGGATCTATCGCAAAACTACTTAACAGGGCCTTTACCATCGTTTATC…	Plasma Membrane
TraesCS2B02G510900.1	DUF26	2B	817	2454	91091.1	6.62	-0.170991	MTPLPVFVLLSLVCFCISDDRLTTAKLLNARDKLVSSGGVFALGFFTPANSTVDTYIGIWYNKIPQPTYVWVANRDNPIKNGSPGKLVMSSNSDLVLSDSQGRTLWTTTNNFTSATTGTAAILFDSGNLVIQLPNGKHIWQSFDYPTDTALPDMVLPLSTNDGILRRLVAWKGPDDPGTSDYSMGGDSSSDLQVVIWNGTRPYWRRSAWDGSLVSGLYQSITGFILTEIIVDRGGELYMTFTVSQGSPSLRMMLDYKGTFKFLAWNSNSSSWEAFIEHPSPICERYAYCGPFGYCDAAETVPKCNCLSGFEPDGVNFSRGCRRKEDLKCGNNDIFSTLRGMKTPDKFLYVRNRSFDQCTEECKRNCSCSAYAYANLNNGSGAADQSRCLIWLGGLVDMA…	ATGACTCCCCTCCCAGTTTTCGTCCTCCTGTCATTGGTTTGTTTCTGCATATCCGATGACCGCCTTACTACCGCAAAACTGCTCAATGCCCGCGACAAGCTCGTTTCGAGCGGCGGTGTCTTTGCTCTTGGCTTCTTCACCCCGGCAAACTCAACTGTGGACACATACATCGGCATATGGTACAACAAGATTCCCCAGCCCACTTATGTGTGGGTTGCTAACCGCGACAACCCAATCAAGAATGGTTCTCCTGGGAAGCTGGTTATGAGCAGCAACTCTGACCTTGTCTTGTCTGACTCCCAAGGCCGCACTCTCTGGACAACTACAAACAACTTCACATCCGCAACCACGGGAACTGCTGCTATACTGTTTGACTCCGGAAACTTGGTCATCCAGTTG…	Plasma Membrane
TraesCS2B02G567700.1	DUF26	2B	813	2442	90909.8	6.69	-0.163346	MDMIYVPAFILLFLICFCKSDDRLTPTKPLSPGDRLISDGGIFALGFFSLKNSSANSYVGIWYNQIPERTYVWVANRDSPITSSSSGKFVVTNNSDLVLLDSKGSTLWTTSNNITSEAAGTAAILLDTGNLVIRLSNGTDIWQSFHYPTDTLLPNMTTPLSSKNKLYRPFVAWRGPDDLSTGDYSSGSDSSLVPQVFIWNGTRPYWRRAAWTAALVNNVYQRNTGAFMFETIERRGAEFYITYTVSNGSPNMLAKLHYTGMVKVLTWNSKSSSWDVFMEYPSHGCDSYASCGPFGYCDGTEAIPTCKCLDGFESAGLNYSLGCQRKKELKCDGTYSFITLSGMKTPDKFLYIRNRSFDQCAEECRSNCSCNAYAYANLSSLGSLDTVGDSSRCLVWMGE…	ATGGACATGATATACGTCCCAGCTTTTATCCTCCTGTTTTTGATTTGCTTCTGCAAATCCGATGATCGCCTAACACCCACAAAACCCCTTTCCCCCGGCGACAGGCTCATCTCAGACGGTGGCATCTTTGCTCTTGGCTTCTTCTCCCTGAAGAACTCAAGTGCAAACTCATACGTCGGCATATGGTACAACCAAATCCCGGAGCGAACATACGTGTGGGTCGCAAACCGCGACAGCCCAATCACTAGCAGCTCCTCTGGTAAGTTTGTTGTGACCAACAATTCTGATCTTGTCTTGTTAGACTCCAAAGGAAGCACTCTTTGGACAACCTCGAACAACATCACCTCCGAAGCCGCCGGAACTGCTGCTATACTGCTTGACACCGGGAACTTGGTCATC…	Plasma Membrane
TraesCS2B02G437300.2	DUF26	2B	1021	3066	111182	7.52	-0.160529	MRRGSQPLHGHGAALALALLLLAAAAHAQRTLRTHAGDAAALNAVFAKLGQKASSSWNISGNLCTGAATDDTDIDNDPNFNPAIKCLCSTGNASVCRITRLKIYALDAVGPIPEELWNLTSLTNLNLAQNYLTGPIPSFIEKLDQMQYLSLGINALSGPLPKELGNLTNLVSLGIGSNKFNGSLPSELGNLAKLEQMYIDSAGLSGPLPASLSSLTKMKILWASDNDFTGQIPDYIGSWSLTELRFQGNSFEGPIPATLSNLAQLTSLRIGDILNGSSSSLAFVNNMTSLSTLVLRNCRISDKLSSIDFSKLTSLDLLDLSFNNITGQVPQTLLNLNSLKFLFLGNNSLSGNLPSSIGSSLKNLDFSYNQLSGTVPSWAKDSQLNLVTNNFVADSSSNS…	ATGAGGCGGGGGAGCCAGCCCCTCCATGGCCACGGCGCCGCGCTCGCGCTCGCGCTGCTGCTTCTCGCGGCGGCCGCCCATGCTCAGCGGACCCTGAGGACCCATGCGGGCGACGCGGCGGCGCTGAACGCGGTGTTCGCCAAGCTCGGCCAGAAGGCGTCGTCCTCATGGAACATCAGCGGCAACCTCTGCACCGGCGCCGCCACGGACGACACCGACATCGACAACGACCCCAACTTCAACCCGGCCATCAAGTGCCTCTGCTCCACCGGCAACGCCTCCGTCTGCCGCATCACAAGGCTGAAAATATACGCCTTGGACGCGGTCGGCCCGATACCAGAAGAGCTGTGGAACCTCACCAGCCTCACCAATTTGAATTTAGCACAAAATTACTTAACA…	Plasma Membrane
TraesCS2B02G528600.1	DUF26	2B	424	1275	47758.4	8.57	-0.150472	MAARDTSSIFLILIIALVIVIVILLGICWRFLGPGIMRRLLRPRRCPSEVPEYFSGNMSGNLRTITYFDYVTLKKATKDFHQKNQLGRGGFGPVYLGKLDDGRKVAVKQLSVGKSGQGESEFFMEVNMITSIQHKNLVRLVGCCSEGTERLLVYEYMKNKSLDKILFAPADAPATAPPLLDWRTRHQIIIGIGRGLQYLHEESNLRIVHRDIKASNILLDDKFQPKISDFGLARFFPEDQTYLSTAFAGTLGYTAPEYAIRGELTVKADTYSFGVLVLEIISSRKNTDLNLPNEMQYLPEHAWRLYEQSKILELVDARVQGGEGFDVKEVMQVCQIALLCVQPYPNSRPAMSEVVRMLTMKTDQSIPAPAKPAFLDRKNLNGDRDAASSDTATMEMMRS…	ATGGCAGCCCGAGACACCAGTTCAATCTTCCTGATCCTGATCATCGCCCTCGTCATAGTCATCGTCATCCTGCTCGGCATCTGCTGGAGGTTCCTCGGACCGGGCATCATGAGGAGACTGCTCAGGCCGAGGAGATGCCCTTCAGAGGTGCCCGAGTACTTCAGCGGCAACATGAGCGGCAACCTGCGCACCATCACCTACTTCGACTACGTGACGCTCAAGAAGGCCACCAAGGATTTCCACCAGAAAAACCAGCTAGGGAGAGGAGGATTCGGCCCTGTTTATCTGGGGAAGCTGGACGACGGCCGGAAAGTGGCGGTGAAGCAGCTGAGCGTGGGCAAGTCGGGGCAGGGCGAGTCGGAGTTCTTCATGGAGGTGAACATGATCACCAGCATCCAG…	Plasma Membrane
TraesCS2B02G034200.2	DUF26	2B	365	1098	41241.9	6.64	-0.150137	MDHKGDLVFAKIMERVLCFEYMHGGSLDKHITDESCKLDWPICYKIIRGTCEGLHHLHTAQEKPIFHLDIKPANILLDKSMTPKIADLGLSKLVSSTLTHKTEIAKGTQGYMPPEYVESGFVSKKFDVFSLGVVIIKMMAGNMGYFCRAEKSPKDFIEHVTENWTRRLQEKPGYSSHQIDILRVSTTVEIALRCVAKDRKERPSIKDVVHELAELEAKIEKMSLASDLPKDLTFQRSCNANILSVDPPRVLRFLFELRKEASCCLHLTNNTGGFIAFNILIDKNKYSVRPGQGTIPPFYSRDVVVILQAQEAAPPYMRCDDKLVVQSTSISQDLVIDYEELFKTAMANELVDVVKLGVAYVTLDQ	ATGGATCATAAAGGGGATCTCGTCTTCGCGAAAATTATGGAACGGGTGCTCTGCTTCGAATATATGCACGGTGGAAGCCTCGATAAACATATTACAGATGAATCTTGTAAGCTTGATTGGCCCATATGCTACAAAATCATCAGAGGGACTTGTGAGGGCTTACATCACCTTCACACCGCGCAGGAGAAGCCTATTTTCCATCTAGACATAAAACCAGCCAACATATTGCTGGATAAGAGCATGACGCCTAAAATCGCGGATCTTGGTTTGTCCAAACTTGTTTCTTCGACATTAACACATAAAACAGAGATTGCCAAAGGGACACAAGGATACATGCCCCCGGAATATGTAGAAAGTGGCTTTGTATCAAAGAAGTTTGATGTATTCAGTTTGGGAGTG…	Cytosol
TraesCS2B02G222900.1	DUF26	2B	322	969	36042.4	5.29	-0.147516	MATGGMTLESLPNELPLDFLSKITNNFSGELLLGQGAFGSVYKGILDDGVVAVKKLAENSPVPRDTIFANEVQNIMVLEHENIVKLVAYCREAQNKLVQSNGRYIIAEITDTVLCYEYLPKGSLHKNLFGESSSIDWDMRFKIIKGICEGIHFLHTLPSPVLHLGLKPQNILLGDNMTPKIADFGFSRIFGQDQTRKNTRSVVGSIGYMAPEYLYNGEISARSDIYSLGLIIMEISTREMNSSSTDQKHARKYIDGVKENWTLEKIMCEYIELEEHGFNQVEACINIGLQCVEIDQKKRPSIENIVNMLNKLPVSEEVSLST	ATGGCCACCGGAGGTATGACCCTGGAGAGCCTACCGAACGAGCTACCATTAGACTTCTTGAGCAAAATCACAAATAACTTCTCCGGTGAGCTACTACTTGGTCAGGGCGCGTTCGGGTCAGTTTATAAGGGGATCCTGGACGATGGAGTGGTTGCTGTGAAGAAGCTCGCAGAAAATTCGCCTGTACCACGTGACACAATATTCGCGAATGAGGTTCAGAATATTATGGTGCTCGAGCATGAAAATATCGTCAAGTTGGTTGCCTACTGCCGGGAAGCACAAAACAAATTGGTGCAGAGCAACGGACGATATATTATTGCAGAGATCACTGACACTGTACTCTGCTATGAATACTTGCCTAAGGGGAGCCTTCACAAGAATCTTTTTGGTGAATCCAGT…	Cytosol
TraesCS2B02G243000.1	DUF26	2B	654	1965	73576.3	8.16	-0.145872	MPLLSLLVLFLSSASSEGQALCSDNNGGMYMPNSTYKSNLVSLAELLFAKATEDHSATGTAGIGPDKVYGAVLCRGDSDGSDCRKHLTRALDEAINSKAGNSYSLQSNNVTYYYDQYQAQISFSDQDFLSNFSDMPGCTVNTNLNSVTATVVTERYEDLVTKLLHALADVVVSRAEKYAVGKVWFEETGQTVYGLAQCIRDMPYERCVACLDRIISGRQNKIISGQMGAAFLGVWCTLRYETDTQFFTDTKMRSLDALPRSKTHFFRWNNAVLVGVGGFILVISISCLVFHIWVKTQRRREQTIFKLGQLYLSIQIAINLWRMGGANPEFSLYDFSKIKEATNNFSIGNKLGQGGFGPVYKGRLRNGHKIAVKRLETSSLQGLLEFQNEIQLIAKVQHK…	ATGCCACTATTATCTCTCTTAGTTCTCTTCCTCTCCTCGGCTTCGTCAGAAGGTCAGGCTCTCTGCAGCGACAATAATGGCGGCATGTACATGCCAAACAGCACCTACAAATCCAACCTTGTATCCCTCGCTGAACTACTGTTTGCCAAAGCCACAGAGGATCACTCAGCTACTGGCACGGCTGGCATAGGACCAGACAAGGTCTATGGTGCAGTGCTTTGTCGGGGTGATTCTGACGGCTCCGACTGTCGGAAGCACCTAACCAGGGCCCTTGATGAAGCAATCAACAGCAAAGCTGGCAACTCTTACTCCCTCCAGAGTAACAACGTGACCTACTACTACGACCAATACCAGGCACAGATAAGCTTCTCCGACCAGGACTTCCTTTCCAACTTCAGT…	Plasma Membrane
TraesCS2B02G241800.1	DUF26	2B	675	2028	73600.6	6.61	-0.137926	MATRHGTFYRLAATILIAFLLTPLTAAQPPWQICGKSGNYAANDTYQSNIRQLSATLPKNASASRTLFATGSIGSLPDIAYALALCRGDGNASACEACVTTAFQDAQQLCAFNKDATVIYDPCYLRFSNQNFLATTSNDNLIILKNSQSVSSPVDVFDAAVQTLLNATGDYAAANSSRRFATGEEGFDTVYGLVQCTPDMSPADCRSCLGDIITQMPRDLSGSIGGRLIGVRCNFRYEVVPFFSGSPTLRLPAPPAPPAPPPAPVNVTPTATPGGKSANNVLAIVLPIIAAILAISTVCLCYLRRRRRRRPASTEQAHYSTNHEDIDSIDSLIIDLSTLRDATNNFAEANKLGEGGFGAVYKGDLPDGQEIAVKRLSRNSGQGIGELKNELVLVAKLQH…	ATGGCGACTCGCCACGGCACGTTCTACCGCCTCGCCGCCACAATCCTCATTGCATTCCTCCTCACACCACTGACCGCGGCCCAGCCGCCGTGGCAGATCTGCGGCAAGAGCGGCAACTATGCGGCGAACGACACCTATCAATCCAACATCCGGCAGCTCTCCGCCACCCTCCCCAAGAACGCCTCCGCCTCCCGGACGCTTTTCGCCACCGGCAGCATCGGTTCCCTACCGGACATCGCCTACGCCCTCGCGCTCTGCCGCGGCGACGGCAACGCCTCCGCCTGCGAGGCCTGCGTCACCACCGCCTTCCAGGACGCGCAGCAGCTCTGCGCCTTCAACAAGGACGCCACCGTCATCTACGACCCCTGTTACCTCCGCTTCTCCAACCAGAACTTCCTC…	Plasma Membrane
TraesCS2B02G104400.1	DUF26	2B	807	2424	88175.3	5.89	-0.133581	MDRAAPPCCRGAAVLILLIFLPLSASDDRLVPGEPLSPGSTIVSTIVSDGGAFALGFFAPSDSTPAKLYLGIWYNNIPGLTVVWVANRETPAINTAPSAPTLSLNNTSNLVISDGDDGSRVVWATANMGAAASGSSPPTAVLLNTGNLVVRSSNGTILWQSFDHQTDTFLPGMKLGIKYNTHGDRDERLVSWKGPGDPSPGRFSYGADPVTFLQLFLWDGEQPVARSAPWTGYSVSGDYLTGNISTELVIYQAVVDNDDEIYVTYSLSDGAPNTRYVLTHSGEFQIQSWSRNTSAWVVLGKWPSHECNRYGYCGTYGYCDETDSPVYTCKCLDGFEPASEEEWAGGNFSAGCRRKEQLRGCGDGFLALPGMMSPDKFELVGGKDINTFGECTAECSRNC…	ATGGATCGGGCTGCTCCCCCCTGCTGCAGAGGCGCCGCGGTGCTGATACTTCTGATCTTCCTGCCGTTGAGCGCATCCGATGACCGGCTTGTCCCCGGCGAACCACTCTCTCCTGGCTCCACAATCGTCTCCACAATCGTCTCCGATGGTGGTGCTTTTGCCTTGGGCTTCTTCGCCCCCTCCGACTCCACTCCGGCCAAGCTATACCTTGGCATATGGTACAACAACATTCCTGGTCTCACCGTCGTGTGGGTCGCCAACCGAGAAACTCCGGCCATCAACACCGCACCCTCAGCACCGACCCTCTCCCTCAACAACACCTCCAATCTCGTCATATCCGACGGTGACGATGGCAGCCGTGTCGTCTGGGCAACAGCCAACATGGGAGCCGCTGCCTCA…	Plasma Membrane
TraesCS2B02G567500.2	DUF26	2B	817	2454	90490.3	6.52	-0.130845	MQQSMSSLPAIFILLLLVCSCNSDDRLTPTKPLSPGDELISTNGIFALGFFSLQSSAANTYLGIWYHNISERTYVWVANRDNPITSSLPGKLVVTNTSDLVLSDSDGRVLWATKTTTKTNTLTTGVGAVLLDTGNFVVQSPNGTEIWQSYDQPTDAFLPGFKLWVNYKTHVAARIVAWKGPDDPSTGEFVLSGDTSTGLQILTWRGTSLYWRAGVWNGATATSLTKSFLSQMIDDGEVAYFTYNRADDSAPARSHWKLDHTGDVIFRVWVEGSSSSSWVPLFQRPGKGCLVCGACGPFGYCDVKGDDVRQCMCLDGFEPADGGGGSSKAGCVRKEALRCGGNSYFLTLPAMKLPDKFVYLRNRSFEECAAGCDRNCSCTAYAYSNASDILLASKCFHWT…	ATGCAACAGAGTATGTCATCTCTTCCGGCCATCTTCATCCTCCTGCTCCTGGTTTGTTCCTGCAACTCCGATGACCGGCTAACACCCACTAAGCCGCTCTCGCCCGGCGACGAGCTCATCTCCACCAATGGCATCTTTGCCCTTGGCTTCTTCTCCCTGCAAAGCTCAGCCGCCAACACATATTTAGGCATATGGTACCATAACATCTCGGAGCGAACATATGTGTGGGTGGCCAACCGCGACAACCCGATCACGAGCAGTTTGCCCGGGAAGCTGGTCGTGACCAACACCTCTGACCTCGTCTTGTCCGACTCCGACGGCCGTGTCCTCTGGGCGACGAAGACGACGACGAAGACGAACACGCTCACCACCGGCGTGGGGGCGGTGCTGCTGGACACC…	Extracellular
TraesCS2B02G030200.1	DUF26	2B	1357	4074	152348	6.1	-0.128077	MASKLQHMSVIPREFTLQYLEQITDNFSEGHIIGRGEHGVVYKGVLDNGEEIALKKLYHMPELDDTQFRNELNNLVRARHQNIIRLIGYCCNIGHKRVKHDDEYTSAVVEERFLCFEYLQGGSLDKYISDESCALDWLTCFKIIKGVCEGLNYLHNGTNDHIFHLDLKPSNILLDKNMMPKIGDFGYSRLFPSAQTYVTTEATEQTRGYKPPEYINKGETTSKFDIFSLGVIIIEIIARFIGYSRRSDMPFQDLFDFVHLNWKNKLVAMTSCDTSRQVRVCLEMALRCSEDDQMKRPPIAEIVKELNKLNTAESSFTGEAEMEDRGSEWLHAAMELPVSASLGPIGSLFRKLHSFKATKEILPAGVNEGEIHSLKKELKELCISLMGLSEANDTSLTAK…	ATGGCGAGCAAGTTACAACATATGAGTGTGATACCAAGGGAATTTACCCTCCAATATCTGGAACAGATTACAGATAACTTCTCCGAGGGCCACATAATTGGTCGTGGTGAGCATGGAGTAGTTTACAAGGGAGTGCTGGATAATGGGGAAGAGATTGCTCTGAAGAAGTTATATCATATGCCAGAGCTTGATGACACACAATTCAGGAATGAGTTAAATAACCTTGTGAGAGCCCGGCATCAAAATATTATCCGGTTGATTGGTTACTGTTGTAATATTGGGCATAAACGTGTTAAACACGATGATGAATATACCTCTGCAGTAGTGGAAGAGAGATTTCTCTGCTTCGAATACTTGCAGGGCGGAAGCTTGGACAAGTATATTTCTGATGAATCATGT…	Cytosol
TraesCS2B02G565000.1	DUF26	2B	840	2523	91557.9	5.84	-0.117024	MFLNLGVMLVSVLLLCHGTCSGSGAASPDTLNDGRRNITDGQTLVSAGGSFTLGFFSPGEPSRRYVGIWFSASTDAVVWVANRDSPLNDTSGVLAIDGAGGLLLLDRSRRTAWSSSNKTTTGGTTSSSSSVEARLLESGNLVVVVRDDDEEGSGAVLWQSFDHPSNTLIAGMRLGRNPQTGANWSLRSWRSPEDPATGDCRRAMDTRGLPDCVSWRGDVKKYRTGPWNGLWFSGVPEMASYSDMFTNQVVVRPDEVAYVFNATAAAPFSRLVLSEAGVIQRLAWDSGSRVWNVFAQAPRDVCDEYAKCGAFGLCNINTASTLFCGCVEGYVPVSPAHWSMREAVAGCRRNAPLQCRDGGATTDGFAMVPGVKLPDTENATVDVSATLEGCRARCLANCS…	ATGTTCCTCAACCTTGGTGTCATGCTCGTCTCCGTGCTCTTACTTTGTCACGGAACCTGCTCGGGCTCGGGAGCTGCATCTCCGGACACCCTGAACGATGGCCGGCGCAACATCACCGACGGCCAGACGCTCGTCTCGGCCGGTGGTTCCTTTACGCTGGGATTCTTCTCACCGGGCGAGCCCAGCCGGAGGTACGTCGGGATATGGTTCTCCGCGTCCACGGACGCCGTGGTCTGGGTGGCCAACCGCGACAGCCCGCTCAACGACACCTCCGGCGTGCTGGCGATCGACGGCGCCGGCGGCCTTCTCCTGCTAGACAGATCCCGCCGGACCGCCTGGTCCTCTTCGAACAAGACGACGACCGGCGGCACCACTTCTTCTTCGTCGTCGGTTGAGGCG…	Plasma Membrane
TraesCS2B02G562100.1	DUF26	2B	842	2529	92355.8	8.23	-0.109264	MSCAVERGIQHPSAMRATSQLPARLLLQRLLICFFLLSIAAGVTDKLERGQKLTDGDTLVSAGGSFTLGFFSPGASTKRYLGIWFSVSNDTVCWVANRDKPLLDKSGTLVLNDVGSLVLGDTSRRARTVWSSNFLPASAAAVQLLDSGNLVVRNGSSNASLWQSFDQPSDTLLPGMKLGKNVWTGGEWQLTSWSSADDPSPGDYRRTLQTTGLPEIILWYHDVKTYRTGPWNGIYFNGVPEARAYAGKYPLLVTSSPWETTYGYTAAPGAPLTRVVVNHTGKAERLEWDASSREWNRIFQGPRDPCDEYGKCGPFGLCDPEAASSGFCGCVAGFSAANTSALVVKDNADGCRRAAALDCAGGTTTDGFKVVSGMKLPDTQNASVDMGVTLEECRARCLA…	ATGAGCTGTGCTGTGGAAAGAGGCATCCAGCATCCATCCGCCATGAGAGCTACCAGCCAACTGCCGGCACGTCTCCTACTGCAGCGGCTCTTGATCTGCTTCTTCCTCCTTTCCATCGCCGCCGGTGTCACTGACAAGCTCGAGAGGGGCCAGAAGCTCACCGATGGCGACACGCTCGTCTCCGCCGGCGGCTCCTTCACCCTCGGGTTCTTCTCTCCCGGGGCGTCCACCAAGAGGTACCTCGGCATATGGTTCTCGGTGTCCAACGACACCGTCTGCTGGGTCGCCAACCGCGACAAGCCGCTCCTTGACAAGTCCGGCACGCTGGTGCTCAACGACGTCGGCAGCCTCGTCTTGGGGGACACCTCCCGCCGGGCCCGGACGGTCTGGTCTTCGAAC…	Plasma Membrane
TraesCS2B02G240800.3	DUF26	2B	679	2040	75042.9	6.35	-0.09838	MAKPHRCFSPYLAGVAATFLLPVLYAPLAAADDEPPPWPICGPYPPSGNYTHNSTYQANIDLLSATLPRNASLSPALYATGDVGDVPDIVYGQALCRGDVANASACEACVAAAFRGAQRACPLYKDVIIFYDLCQLRFSNRNFLLDDDYIVTTYTLLRSRVVATPAFDAAVGLLVNATADHAVEDSSRRFGTGEEGFGDRRNPKIYALTQCAPEKTADVCRSCLGVIIGQLPNSFRGRTGGGMFGVWCNFRYEVYPFFSGRPLVQLPQFVQRPPASAPPVTGGEEKKRNSAGKVLAILMPTIAVILAIPVVYFFCWRKRRPEEVYLPSTSDDIQHIDSLLLDLATLRIATDDFDNSKMLGKGGFGMVYKGVLPDGEEIAVKRLGQTSRQGIGELKSELV…	ATGGCCAAACCCCACCGCTGCTTCTCCCCGTACCTCGCCGGCGTCGCTGCCACCTTCCTCCTCCCCGTCCTCTACGCGCCACTCGCCGCCGCCGATGACGAGCCGCCTCCGTGGCCGATCTGCGGGCCCTATCCACCGAGCGGCAACTACACGCACAACAGCACCTACCAGGCCAACATCGATCTTCTCTCCGCCACCCTCCCCAGGAACGCCTCCTTGTCTCCCGCGCTCTACGCCACCGGAGACGTCGGCGACGTGCCGGACATCGTCTACGGCCAGGCGCTCTGCCGCGGCGACGTCGCCAACGCCTCCGCCTGCGAGGCCTGCGTCGCGGCCGCCTTCCGCGGCGCGCAGCGGGCGTGCCCGCTCTACAAGGACGTCATCATCTTCTACGACCTC…	Plasma Membrane
TraesCS2B02G578200.4	DUF26	2B	847	2544	92448.2	6.24	-0.0978749	MRAPPLSLLPLLVAAAILSLSVATDKLDQTASIAGNQTLESAGGVFRLGFFVPPGSSDARAYLGIWYATIPEQTVVWVANRRNPVVRPPGVLTLSADGRLVILDGRNATVWSSDDAAGSGGVATRALAQLLDNGDLVVTHGGESQSGSTGRTSVAWESFDYPTDTLLPGMKLGVDGRSGISRNITSWRSAADPSPGAYTFKLVSGGLPEFFLFRGLSKTYASGPWNGAELTGVPNLKSRDFIFTVVSNPDETHYTYYVSDPSVLSRFVLNGTMGQVQRFTWHRGGGWSGFWHFPLDPCDSYARCGAFGYCDVGQSPLCSCLPGFQPRSPQRWSVGDGTGGCARTTNLSCGAGDGFWTVSRMKLPEATSATVHAGMTMDRCRQVCLGNCSCRAYAAADVS…	ATGAGGGCGCCGCCGCTCTCCCTCCTTCCTCTCCTGGTCGCCGCCGCCATCCTGTCCCTCTCAGTTGCTACCGACAAGTTGGACCAGACCGCGTCCATCGCCGGCAACCAGACGCTCGAGTCGGCCGGCGGGGTGTTCAGGCTCGGCTTCTTCGTCCCGCCCGGCAGCTCCGACGCCAGGGCCTACCTCGGCATCTGGTACGCCACCATCCCGGAGCAGACGGTCGTGTGGGTCGCCAATCGCCGGAACCCGGTCGTCAGACCTCCCGGCGTCCTCACCCTCTCTGCCGACGGCCGGCTTGTGATCCTCGACGGCCGTAACGCCACCGTGTGGTCCTCCGACGACGCGGCCGGCTCGGGCGGCGTAGCCACCCGCGCCCTCGCGCAGCTGCTCGACAAC…	Vacuole
TraesCS2B02G242100.2	DUF26	2B	686	2061	74562.1	6.4	-0.0963557	MASSHYRGRIPSDLATAAALLLAFLLPPLAASQWPNCDKNGNFTTNSPYQANIRALSSTLPKNASSSRTLFAFATVGTVPDIVYALALCRGDANASACGNCVSNGFKDAQQLCPYGKDAAVYYDLCYVAFSNQNILSATGGGNSVLILMSDNNVTAPVEAFDAAVGVLMNATADYAAANNSRRFGTGVEGFETVDKGNPKIYGVAQCRPDMAPGDCRTCLGNIIAMRSQYLIGRQGGRILGLRCNYRYEQYSFFTGPSMLQLPAPSVGAAPAPAPASVRPPPVGGESTGNRTARILAITLPIVAAILAAVVICLYLWRRKSKPARKASLSYPTNPEDIQSIDSLILDLSTLRAATDNFDERNKLGEGGFGVVYKGILPDNEEIAVKRLSQSSRQGIEEL…	ATGGCCTCGTCGCACTACCGCGGCCGCATCCCCTCCGACCTGGCCACCGCCGCTGCCCTCCTCCTTGCCTTCCTCCTCCCGCCGCTGGCCGCTTCCCAGTGGCCCAACTGCGACAAGAACGGCAACTTTACCACGAACAGCCCCTACCAAGCTAACATCCGGGCCCTCTCCAGCACCCTTCCCAAGAACGCCTCCTCCTCGCGGACGCTCTTCGCGTTCGCCACCGTCGGCACCGTTCCGGACATCGTCTACGCGCTCGCGCTCTGCCGCGGCGACGCCAACGCCTCCGCCTGCGGCAACTGCGTGTCCAACGGCTTCAAGGACGCGCAGCAGCTCTGCCCCTACGGTAAGGACGCCGCCGTCTACTACGACCTCTGCTACGTTGCCTTCTCCAACCAG…	Plasma Membrane
TraesCS2B02G242300.1	DUF26	2B	669	2010	72806.8	6.05	-0.0961136	MISHKLCCCVSILVAPFLAQLASGDVLWQECDNSRNYTANSGFQSNLKQLSTTLPTESSSSPTLFATAAVGAIPDTAYALSLCRGDTTNASACGDCVANAFRDAQQVCSYNMDVTIYYDPCYLRFSNQNFLTSIDNTKRHIMPNGENVTSPAATFDAAVGVLLAAVADYAALNSSRRFGTGVEDLDVSTPRIYAMAQCTPDMAPADCRSCLEGIVSVMPKHFSRRQGGRILGLRCNYRFELYPPFSDSPLLHLPAPASGVTPSVDGDGGGRRNKPSTILLALAVALAVVSAALTFTIVCFCVRRRRRQQELPSQPYSGNWESVPNINLPMLDLSALEVATENFSEGNKLGEGGFGAVYKGSLADGQEIAVKRLSQGSAQGIAELKTELVLVAKLQHKNL…	ATGATCTCCCACAAACTCTGCTGCTGCGTCTCCATTCTCGTCGCCCCCTTCCTTGCACAGCTCGCCTCCGGCGACGTGCTGTGGCAAGAATGCGACAACAGCCGGAACTACACGGCGAACAGCGGCTTCCAATCAAACCTAAAGCAGCTCTCCACCACCCTCCCCACTGAATCCTCCTCATCTCCCACCCTCTTCGCTACCGCCGCCGTAGGTGCCATCCCGGACACCGCGTACGCGCTCTCGCTCTGCCGTGGCGACACCACCAACGCCTCCGCCTGCGGCGACTGCGTCGCCAACGCCTTCCGGGACGCGCAGCAGGTGTGCTCGTACAACATGGACGTGACCATCTACTACGACCCCTGCTACCTCCGCTTCTCCAACCAGAACTTCCTGACTTCC…	Plasma Membrane
TraesCS2B02G241900.1	DUF26	2B	684	2055	75345	8.19	-0.0959064	MATGHRALANLTAVLLAPIFFVWLAAAQPQVCGDSGSYSANSTYQSNLGQLSVSLPKNASASPTLFATGSVGSVPDIVYALALCRGDTNASACAACVTTAFQDAQQLCAFSKDASVFYDLCLLHFSNQNFLPDTDGRGNQFIFQTDARNVSAPAVVFDNAVGVLLNATADYASSNSSKRFATGEEMFDRGGIPAIYALVQCTPDLAPAACRSCLGDIIQMMPRYLSGGQSGRAFWIRCNYRYELYPFFSGSPLLRLPVPAFAGMPPSPVDISPPSPVDISPPSNKRGQKERSAAKISASVASTIVFVLILSASAFICFKKRKPLKKQPGLAFHNAARGKCMIFDLPTLQEATENFSEENKLGEGGFGTVYKGTLPDEQEVAVKRLSQTSREGLNQLHNE…	ATGGCAACGGGCCACCGCGCCCTCGCCAATCTCACTGCCGTGCTCCTCGCGCCCATCTTCTTCGTGTGGCTGGCTGCCGCGCAACCACAGGTGTGCGGTGACAGCGGGAGCTACTCGGCGAACAGCACTTACCAGTCCAACCTCGGGCAGCTCTCCGTCAGCCTCCCCAAGAACGCATCCGCGTCCCCAACGCTCTTCGCCACCGGCAGTGTGGGCTCCGTGCCGGACATCGTCTACGCCCTCGCGCTCTGCCGCGGCGACACCAACGCCTCCGCCTGCGCGGCCTGCGTCACCACCGCCTTCCAGGACGCGCAGCAGCTCTGCGCCTTCAGCAAGGACGCGTCCGTCTTCTACGACCTCTGCCTCCTCCACTTCTCCAACCAGAACTTCCTGCCCGAC…	Vacuole
TraesCS2B02G437400.2	DUF26	2B	1062	3189	114608	6.49	-0.0915254	MGLPSPGWSSCLRHGSVLLLPLLLSALLCSSWRAAAQAQAPPPPPQTDPTEAAAVNAILGKLGLAAPASWNISGNPCSGAATDDTPLDDNPNFNPAIKCDCTDQNGTLCHVTRLKINSLDAAGPIPEELRNLTHLIKLDFRKNSLTGPLPAFIGELTALKYITVGTNALSGPVPKELWNLTDLVSLALGSNHFNGSLPDELGKLTKLQQLYIDSNDFTGSLPAALSQLTNLSTLWASDNSFTGQIPDFLGSLTNMTQLRLQGNSFQGPIPRSLSNLIKLTSLRIGDIVNGSSSMAFVGNMKSLGELVLRNGKISDTLASVDFSKFVNLTLLDLSFNNITGQMPRSIFDLPMLSYLFLGNNSLSGSLPATKSPLLANLDFSYNHLSGSFPSWVTQKNLQL…	ATGGGTCTTCCGAGTCCAGGGTGGAGCTCGTGCCTCCGCCATGGCTCCGTGCTCCTCTTGCCGCTGCTCCTGTCAGCCCTGCTGTGTTCTTCCTGGAGGGCGGCCGCTCAGGCTCAGGCTCCGCCGCCGCCGCCGCAGACCGACCCGACCGAAGCGGCGGCCGTGAACGCGATACTGGGGAAGCTGGGGCTAGCGGCGCCGGCGTCGTGGAACATCAGCGGCAACCCCTGCAGCGGCGCCGCCACGGACGACACGCCGCTGGACGACAACCCCAACTTCAACCCGGCCATCAAGTGCGACTGCACCGACCAGAACGGCACCCTCTGCCACGTCACCAGACTGAAGATAAACTCGCTGGACGCGGCTGGCCCCATTCCGGAAGAGTTGCGGAACCTCACC…	Plasma Membrane
TraesCS2B02G512300.1	DUF26	2B	732	2199	81171.8	8.74	-0.090847	MAMRYIPIFFLLFLSSFCKSDDQLTQAKPLTHGHTLISETGDFALGFFSPTTSNRSFYLGIWYHSLPGPRTVVWVANRDNPITNPSSGTLTVTSNSSLVLSDSSGRNIWMTASNIPARVSRAHAVLLNSGNFVLRSPNGADIWQSFDHPTDTMLPTMRFLASYKAQVVGRFIAWKGPHDPSSGNFSLSSDPSSPTPQLIIWHGTKPYCRTTVLNEASVIYGGTYLSNTGSVLYEANINSRGEYYIMFTISENSPFTRITLDYSGKSQFLSWNNQSSSWALIGEHPTAACDLYALCGPFSYCDYTQIIPACQCLEGFEPIDDISSSKGCKRKKVLKCSEPSHFVSLPGMKVPDKFLHIQNKSFDECTAECNRNCSCTAYAYANLSRAGAMADSSRCLVWL…	ATGGCTATGCGCTACATCCCCATCTTCTTCCTCCTATTCTTGAGTTCATTCTGCAAATCTGATGATCAACTCACACAAGCAAAGCCACTCACCCACGGCCACACTCTCATCTCCGAAACCGGAGATTTCGCTCTTGGCTTCTTCTCCCCGACGACCTCCAACAGGAGCTTTTACCTTGGCATATGGTACCATAGCCTCCCCGGACCACGGACTGTTGTGTGGGTCGCCAATCGAGACAACCCAATCACCAACCCTTCGTCCGGGACGCTTACCGTCACCAGCAATTCATCATTGGTATTATCTGACTCCAGTGGCCGCAATATATGGATGACAGCAAGCAATATACCCGCTAGAGTTTCCAGAGCTCATGCAGTGCTACTCAACTCGGGGAACTTTGTT…	Plasma Membrane
TraesCS2B02G513600.1	DUF26	2B	821	2466	89681.6	6.63	-0.0873325	MRATSQLHLLPQLLLITFFLLWAQTPAASGVRDRFEKGQNLTDGDTLVSPDGSFTLGFFSPGASTKSKRYLGIWFSVSNDTVCWVANRDQPLLDKSGTLVFDDLSSLVLVDGSRRTAWSPNFMAASAAVVQLLDSGNLVVHNDSSDAALWQSFDHPSDTLLPDMKLGKDLWTGAEWQLTAWSSADDPSPGAYRRTLETKGLPDIVLWQGDVKRYRTGPWNGLYFNGVPEVTAYADKYTLRATTSPWEITYGYTAKPGAPLTRVVVNHTGDVERLMWDAGIRAWKPLFKGPRDQCDTYARCGPFGLCDPEAASSGFCGCVVGFSRPAAAGTPSLSAQEVKDTAAGGCRRDAALDCAGGATTDGFAVVRRVKLPDTQNASVDMNVTLEGCRARCLADCSCR…	ATGAGGGCAACCAGCCAGCTACACCTCCTACCGCAGCTGCTCTTGATCACTTTCTTCCTCCTTTGGGCCCAAACCCCCGCCGCCTCCGGTGTCCGTGACAGGTTCGAGAAGGGCCAGAACCTCACCGACGGCGACACGCTCGTCTCGCCGGACGGCTCCTTCACCCTGGGGTTCTTCTCTCCCGGGGCGTCCACCAAGAGCAAGAGGTACCTCGGCATATGGTTCTCCGTGTCCAACGACACCGTCTGCTGGGTCGCCAACCGCGACCAGCCTCTGCTCGACAAGTCCGGCACGCTGGTGTTCGACGACCTGAGCAGCCTCGTCCTGGTCGATGGCTCTCGCCGGACGGCGTGGTCACCGAACTTCATGGCCGCCTCCGCCGCGGTGGTTCAGCTTCTC…	Vacuole
TraesCS2B02G568000.1	DUF26	2B	807	2424	89979.2	6.92	-0.0816605	MTPLPVFILLLWICFCNSEDRLTPAKPLSIGDRLISNGGIFVLGFFSPRNSTANSYVGIWYHNIPERTYVWVANRDSPITGSSPGKFLVTNSSDLVLLDSKGSTLWTTRNNITTEAPGAAAILLDSGNLVIRLPNGTDIWQSFHHPTDTILPNMSLQLSNNNNLSTHLVAWRAPDDPSTSDYSLGGDSSLQILVWNRTRPYWRRAALDGVLVFAMYQSKSGPIMSQTIVNRGGEFYLTYTVSDGSASMRMVLHYTGMVKFLAWNSSSLSWDVFFERPGSSCDRYASCGPFGYCDATQAVATCKCLDGFEPVSLDFSLGCQRKKELNCGQGDSFITLLNMKTPDKFLYIRNRSFDKCAAECSRNCSCTAYAYANLSNLGMTVDQSRCLVWMGELVDTEKR…	ATGACTCCGCTCCCTGTTTTTATCCTCCTGTTATGGATTTGCTTTTGCAACTCCGAGGATCGCCTAACACCAGCAAAGCCACTCTCCATCGGCGACAGGCTCATCTCAAATGGTGGCATCTTTGTTCTTGGCTTCTTCTCCCCAAGAAACTCAACTGCAAACTCATATGTTGGCATATGGTACCACAACATCCCCGAGCGAACATACGTGTGGGTCGCAAACCGCGACAGCCCTATCACTGGCAGCTCCCCTGGTAAGTTTCTCGTGACCAACAGCTCTGATCTTGTCTTGTTAGACTCCAAAGGAAGCACTCTTTGGACAACCAGGAACAACATCACCACTGAAGCCCCCGGAGCTGCTGCCATACTGCTGGACTCTGGGAACTTGGTCATCAGGTTG…	Plasma Membrane
TraesCS2B02G623900.1	DUF26	2B	586	1761	64638.7	6.06	-0.0802048	MKEAGMVGVMPCLLLLLFLELRAVAAAYSEYSCNGTTGNYTASDAFGANLARLTAELPINASTSPSLYASAAIGTSSEKVSALALCRGDITDASTCSGCLDNAFQQLRALCAGERDATFYHDLCTLRYSGEDFLGRPEDNSPVINAMDVNGSTFAAWDSGNATSRSFFLSLVGTLFGEMAMYGSYNSTVRRFASAVMYVNPQLPTVYGLAQCTPDLSPGQCWHCFQGLQEQTRQWYDGREGGRIIGVRCNIRYESYQFYDGMADVRIGLQGGSSSPTESNGSKHRKTLIVLLCVSITVFCSVLVCCLLLMRRLRKGGGKTKLEQAHKRNNSKTEEALKLWKIEESSSEFTLYDFPELAAATDNFSEENKLGQGGFGLVYKGMFCDGTEVAVKRLAAQSV…	ATGAAAGAGGCCGGCATGGTTGGCGTCATGCCCTGCCTCCTCCTTCTCCTCTTCCTAGAGCTGCGCGCCGTCGCCGCCGCCTACTCGGAGTACTCATGCAATGGCACCACCGGCAACTACACGGCGAGCGACGCCTTCGGGGCTAACCTCGCGCGCCTCACCGCCGAGCTCCCCATCAACGCGTCCACCTCTCCATCCCTCTACGCCTCGGCGGCCATCGGCACCTCCTCGGAGAAAGTCTCCGCCCTCGCGCTCTGCCGCGGTGACATCACGGACGCCAGCACGTGCTCTGGCTGCCTCGACAACGCATTCCAGCAGCTGAGGGCGCTCTGCGCCGGCGAGAGGGATGCGACGTTCTACCACGACCTCTGCACCCTCCGCTACTCCGGCGAGGACTTC…	Plasma Membrane
TraesCS2B02G567800.1	DUF26	2B	814	2445	90274.3	6.55	-0.0777641	MDISYFPIFILLFLFPFSKSDDQLTQAKPLSPGDILISKDGVFALGFFSPANSSKSLYVGIWFYNIPGSSRAIVWVANRDNPATTASPATLAISVKSDLVLSDSEGHTLWMTKNNITADEDARASAVLLDTGNLVLRSPNGTVIWQSFDHPTDTILPGMRFLLSYKGRVMGRLVAWKGPDDPSVGDFSFGLDPDLDMQMVTWHGDKLYCRISVWNGASVSGGTYPGNSSSVVYQTIVNTGDRFYLMYSVSDDSPYARIMLDYTGTMRLLTWNSYSSSWIATSERPSGGYGVYGSCGLFGYSDFTGAAPTCQCLDGFEPDPMNSSRGCRRVEALKCGRKNHFLRLSGMKVPDRFLHIRNRSFDQCAAECSRNCSCTAYAYANLSSAGTLGDQTRCLVWTG…	ATGGATATTTCCTACTTCCCCATTTTCATCCTCCTGTTCTTGTTTCCTTTCAGCAAATCTGATGATCAACTGACACAGGCGAAGCCACTCTCCCCCGGTGACATCCTCATCTCCAAGGACGGCGTCTTCGCTCTCGGCTTCTTCTCCCCCGCCAACTCCAGCAAGAGCCTATATGTTGGAATTTGGTTCTACAACATCCCGGGGAGCAGTCGCGCCATCGTATGGGTCGCCAACCGCGACAACCCGGCCACCACCGCTTCACCCGCGACGCTCGCCATCAGCGTCAAGTCCGACCTCGTGCTGTCGGATTCCGAAGGCCACACGCTTTGGATGACAAAGAACAACATCACGGCCGATGAAGACGCGAGAGCCTCTGCGGTGCTGCTCGACACGGGGAAC…	Plasma Membrane
TraesCS2B02G512900.1	DUF26	2B	833	2502	91075	5.75	-0.0765906	MWSKNEPHLQSLLLIVVPFLLVSTASAANPVSDILDKGRNITDGETLVSAGGSFTLGFFPPGVLGKRYLGIWFSVDEDAICWVANRDHPLTDARGALVISDTGSLLLIDSSGQVVWSSNTTGTASTTVQLLESGNLVSRDGNASGAITWQSFDHPSNTLLPGMKIGKNLWTGEEWYLTSWRSADDPATGNFRYITDTEGVPQNVMLDGGKRIYRTGPWNGLWFSGVTEMGTYSDMFIYRLTSSPSEITYGYVAKAGTPFSRLVLTDDGLFRRLVWDTSSRAWKIFFQGPRDICDQYGRCGAFGLCNASAPSTSFCSCVRGFSPASPMQWKMRDTSNGCRRNVTLDCGNGISTTDGFVVMQGVKLPDTHNASVDASITLEECRTRCLANCSCLAYAPLDL…	ATGTGGTCGAAGAATGAGCCACACCTCCAGAGCCTCCTGCTTATCGTCGTTCCGTTCCTCCTTGTTTCCACAGCCTCTGCCGCGAATCCTGTATCTGACATCCTCGACAAGGGCCGCAACATCACCGACGGTGAGACCCTTGTCTCAGCTGGTGGGTCATTCACCCTGGGTTTCTTCCCTCCTGGGGTGCTAGGCAAGCGATACCTTGGGATTTGGTTCTCCGTGGATGAGGACGCCATCTGTTGGGTAGCTAACAGAGACCATCCTCTCACTGACGCTCGCGGGGCGCTGGTGATCAGTGACACGGGAAGCCTTCTTTTAATTGATAGCTCCGGCCAGGTCGTGTGGTCTTCAAACACGACAGGCACTGCCTCAACGACGGTGCAGCTGCTCGAGTCT…	Plasma Membrane
TraesCS2B02G242600.1	DUF26	2B	410	1233	46257.3	6.03	-0.0758537	MVTLTPLLDPSKGSSNTHTLWIVAIAVPVTVLICGFLACFMWMRRRRRRGRVNMPTMSMEMEQVLKLWKIEESDSEFSLHDFDQIADATRNFSDDYKLGQGGFGAVYRGELPGGLEVAIKRLSTCSVQGLMEFKTEIQLIAKLQHTNLVRLLGCCLQAEEKMLIYEYMHNKSLDCFIFDSAKGAILNWERRFRIIDGIAQGLLYMHKHSRLRVIHRDLKASNILLDRDMNPKISDFGLARIFCSNVTEANTTRVVGTHGYIAPEYASEGLFSTKSDVFSLGVLLLEIISGKRTAGFYQYGKFFNLTGYAYQLWQEAKWHEMVDQVLGVDYPVTELMKCVQVALLCVQDSADDRPSMSDVVAMLSGEGLTLPEPRQPAYFNVRLSSLPESNSSFGESSYI…	ATGGTGACCCTCACGCCGCTGCTGGATCCGTCCAAAGGGAGCAGCAACACGCACACGCTTTGGATCGTGGCGATAGCAGTCCCCGTGACCGTGCTCATCTGCGGCTTCTTGGCATGTTTCATGTGGATGAGAAGGCGAAGAAGAAGAGGGAGGGTGAACATGCCAACCATGTCCATGGAGATGGAGCAGGTGCTCAAGCTATGGAAAATCGAAGAGAGCGACTCCGAGTTCTCGCTCCACGATTTCGACCAGATCGCAGACGCCACCAGAAACTTCTCCGACGACTACAAGCTCGGCCAGGGTGGCTTTGGCGCTGTTTACAGGGGCGAACTGCCAGGCGGGCTTGAGGTCGCAATCAAGAGGCTCTCTACGTGCTCCGTGCAGGGGTTGATGGAATTC…	Plastid
TraesCS2B02G511700.1	DUF26	2B	683	2052	76043.2	6.48	-0.0660322	MGVTAVLLDTGNFVVQSPNDTSIWQSFDHPTDTLLPGRTMLSKKGHVVWRIIASKGLNDLSTGVFSMSLDPSSDLQFFIWNGTRPCRRRIFNGEMAVGTLYQNTVLYEAIIRTRDGFYYDFRVSGASQYAHLRLDYMGVLTLSLNNRSSWRTTTAPPASCNVYASCGPFGYCDYTAAVPTCSCLDGFEPSGPNFSSGCRRIEDLKCSKQSHFVTLPRMMLPDKFLRVHNRSFGDCMTECSNNCLCTAYAYANFSTNDATADQSRCLVWTGELIDTGKFSDYGENLYLRLANSPVQKHSKLVKIVLPTLACVLLLACIALVSICKYKAGIRQKGPTLGYLSSSSEMGGEHVEFPFVSFEDIAAATDNFSEFNQIGSGGFGKVYKGMLQGDKEVAIKRLSK…	ATGGGAGTTACTGCGGTGCTTCTTGACACGGGGAATTTCGTCGTCCAGTCACCAAATGACACGTCCATTTGGCAGAGCTTTGATCACCCTACCGACACACTCCTCCCAGGTAGGACCATGTTGAGCAAGAAGGGCCATGTGGTGTGGCGCATTATTGCTTCTAAGGGCCTCAATGACCTGTCAACTGGAGTCTTCTCTATGAGCCTTGATCCTAGCTCAGACCTTCAGTTTTTCATTTGGAACGGGACTAGGCCCTGTCGCCGCCGCATCTTCAACGGTGAGATGGCGGTTGGCACACTGTACCAGAATACTGTCTTGTATGAAGCTATTATCAGGACACGGGATGGGTTCTATTATGATTTTAGAGTTTCTGGTGCCTCACAGTATGCACATCTTAGG…	Plasma Membrane
TraesCS2B02G512000.1	DUF26	2B	659	1980	73376.2	8.43	-0.0643399	MKFLVSHKAQVITQLVAWKGPDDPSSGDFSVSGEPSAPDLQLVTWKKTRPYCRTVWNGVSVSGGTYLSNTSSILYQTVVNSGDEFYFTYAISDNSVYTRVMLDYTGKYRSLAWNNHSSSWALISEYPTAACELYASCGPFSYCDLTQMVPTCQCLEGFETVNAANFSNGCRRKQGLKCGNQSHFVALPGMKVPDKVLRIHNRSLDECEAECRRNCSCAAYAYANLSGAIGMAHSSRCLVWLGELVDIWKTINGGESLYLWLADSPVYKGISSVKIIILIIACLLLLTCVCLFWVYKYKGKLQKKEKQKKLSRGYFSKSNHLEDKHTEFPFVSYGDILSATNSFADSNLLGRGGFGNVYKGTLEGGNEVAVKRLSQSSGQGIVEFKNEVILIAKLQHKNL…	ATGAAGTTTTTGGTGAGCCACAAGGCACAAGTCATCACGCAGCTTGTTGCTTGGAAGGGCCCGGATGATCCATCTTCTGGGGACTTCTCAGTCAGCGGCGAGCCTAGCGCCCCAGACCTTCAACTTGTCACTTGGAAAAAAACTAGGCCATACTGCCGCACTGTGTGGAACGGTGTGTCAGTGTCCGGTGGCACATATCTATCAAACACCAGCTCCATCCTTTATCAGACGGTTGTCAACTCTGGAGACGAGTTCTACTTCACGTACGCAATCTCCGACAACTCGGTGTACACACGCGTCATGCTTGATTATACTGGCAAGTACAGGTCTCTAGCATGGAACAATCACTCGTCATCATGGGCACTCATCAGTGAATACCCCACTGCTGCATGCGAGCTC…	Cytosol
TraesCS2B02G241500.1	DUF26	2B	666	2001	72491.6	7.07	-0.0606607	MAHHRVLSVAIVAVALLASPAAAVYPWTICGRSTYTAKSQYLANINRIGATLPRNASRSPDVFATALVGAVPQQVWALALCRGDANASYCLTCLDQAFQDLPNACPYSRDSTIYYDSCVLHYSNIRSRPDDDTTYNPTIPLRNNVNATAEPARFQRVVAALLNATVSYAVTNSTRLYASGEADFDQELPKVYAWAQCTPDLTPARCRDCLTVNIKTWEPVFTDAIGARILGMRCSYRYETTPFFNGPVMVRLAGTSASSGAPASAPAVVPNVLTPQAAAAGEGRKYSVPGMVLIVLLPSAAAINLVLCFLLWRRRPLAEANQSYGGYSAEAKDIESVDSMLIDISTLRAATGDFAEANKLGEGGFGAVYKGTLPDGEEIAVKRLSKSSTQGVEELKNEL…	ATGGCTCACCACCGTGTCCTGTCCGTGGCCATCGTCGCCGTCGCACTGCTGGCTTCCCCCGCCGCGGCAGTATACCCATGGACAATTTGCGGCCGCAGCACCTACACGGCCAAGAGCCAGTACCTGGCCAACATCAACCGCATCGGAGCCACGCTTCCGAGGAACGCCTCCCGGTCGCCGGACGTGTTCGCCACCGCCCTGGTCGGCGCCGTTCCGCAGCAAGTCTGGGCCCTGGCACTCTGCCGCGGCGACGCCAACGCCTCCTACTGCCTCACCTGCCTCGACCAGGCCTTCCAGGACCTGCCCAACGCGTGCCCCTACAGCAGGGACAGCACCATCTACTACGACTCCTGCGTGCTCCACTACTCCAACATCCGGTCCCGCCCCGACGACGACACC…	Plasma Membrane
TraesCS2B02G511600.1	DUF26	2B	878	2637	97591.9	7.42	-0.0537585	MPGSHFSLRVKRPLETLESGLLLSWPTILLLRCSYAMVVQFLVYLPIPFLQPNWSEEAHTPQLVSCWKMRKMAFRGTSCIPILILPFLSSLCQSDDQLTHAKPLSASDMLVSKGGDFALGFFSPNSSNTSLYLGIWYNSIPGRTVVWTANRDDPIAATSSPMLAITNNSDLVLSDSQGHTPWVVKSGITGVGVTAVLRSSGNFVLMSPNGTSIWQSFDYPTDTILPGMRIYLSKRAHVVRRLIAWNGPIDPSTGDFSLGLDPKSNLQFVIWQGTMPYCRLNMLNNESVGSGIYQNTIFTEVVTETGDGFYYKFLVYEGSPYSRVMLDYMGVFRFLIWNNRSSWATVTEHPASSCDLYASCGPFGYCDSMGTVATCRCLDGFEPAGVNFSSGCRRTKALK…	ATGCCCGGCAGCCATTTTTCTTTGCGCGTGAAGCGACCTTTGGAGACTTTGGAGTCAGGTCTCCTGCTTTCTTGGCCGACAATATTACTACTCCGTTGTAGCTATGCGATGGTTGTCCAGTTTCTAGTTTACCTTCCAATTCCATTTCTGCAGCCCAACTGGTCTGAAGAAGCACACACCCCTCAATTAGTCTCTTGCTGGAAGATGAGGAAGATGGCCTTTAGGGGCACTTCTTGTATTCCAATTTTGATCCTCCCATTCCTGAGTTCACTCTGCCAATCCGATGACCAGCTCACACATGCAAAGCCGCTCTCCGCCAGCGACATGCTCGTCTCCAAGGGCGGGGACTTTGCGCTCGGCTTCTTCTCCCCGAACAGCTCCAACACAAGCTTGTACCTT…	Plasma Membrane
TraesCS2B02G240900.1	DUF26	2B	697	2094	75020.4	5.82	-0.0527977	MAMVAMRMRRSPALCYHLAAALLLLLLLAFLNAPLAGAQPLPWQLCDAAAGYYTEGSAYQANIRALASGLPRNASLSPALFAKGAAGAAPDAVYALALCRGDTNASSCAACVAAAFRNAQQLCAFNRHATMFDDPCILRYSGQDFLANVTDNSGRFVAFNGNNVTAGAAAAAFDAASGRLVNATADYAAEDPTRRFGTGEEGYDATYPKIYSLAQCTPDMAADDCRSCLRDIIEKFTPQYFVGKPGGRVFGVRCNFRFETYSFFSGRPLLQLPDVLPPAPAPAPAAAEEEGTRNRTGLILAITLPIVAALLLISTCVCFWRRRKPAERKPSVPYSATNPDDIQSIDSLLLDLSTLRAATDNFAESNKLGEGGFGAVYKGVLSEGEEIAVKRLSQSSTQG…	ATGGCGATGGTGGCCATGCGCATGCGACGCAGCCCTGCTCTTTGTTACCACCTCGCCGCCGCCCTCCTCCTCCTCCTCCTCCTCGCGTTCCTCAACGCGCCGCTCGCGGGCGCGCAGCCGCTTCCGTGGCAGCTCTGCGACGCCGCCGCCGGGTACTACACCGAGGGCAGCGCCTACCAGGCCAACATACGCGCCCTCGCCAGCGGCCTCCCCAGGAACGCCTCCTTGTCCCCGGCGCTCTTCGCCAAGGGCGCCGCCGGCGCCGCGCCGGACGCCGTCTACGCGCTCGCGCTCTGCCGCGGCGACACCAACGCCTCCTCCTGCGCGGCCTGCGTTGCCGCCGCCTTCCGGAACGCGCAGCAGCTCTGCGCCTTCAACAGGCACGCCACCATGTTCGAC…	Plasma Membrane
TraesCS2B02G564500.1	DUF26	2B	837	2514	91851	6.74	-0.048865	MWLKNQPHLHSLLGILVLFILVSTASAANRGSDILDKGRNITDGDTLVSADGSFTLGFFPPGVLAKRYLGIRFSVSEDAICWVANRDRPLTDARGALVISDTGSLFLLDSFGQVVWSSNTTGAASTTLQLHNSGNLVLSDGSANGAAIWQSFDHPSNTLLPSMKIGKNLWTREEWYLTSCASANDPATGKFRYITDGEGVPQNILLDGDKMIYRSGPWNGLRFSGVTEMTSYSDKFAYQLTRSSSEVTYSYVSKAEASFSRLLLTDDGVYQRLVWDPTSRLWKIFFQAPRDICDHYGRCGAFGLCNANAPSTSFCSCVQGFSPTSPVQWKMRDTSNGCRRKMVLDCGNGMSSTTDGFVVIDGVKLPNTHNVSVNASITLEECRARCLANCSCLAYAPLD…	ATGTGGTTGAAAAACCAGCCACACCTTCACAGCCTCCTGGGCATCCTTGTTCTCTTCATCCTTGTTTCCACAGCATCTGCTGCAAACCGTGGGTCTGACATTCTCGACAAGGGCCGCAACATCACCGACGGCGACACCCTTGTTTCGGCTGATGGGTCATTCACCCTGGGCTTCTTCCCTCCCGGGGTGCTTGCCAAGAGATACCTCGGTATACGGTTCTCCGTGTCCGAGGACGCCATCTGTTGGGTAGCCAACAGAGACCGTCCTCTCACTGACGCTCGTGGGGCGCTGGTGATTAGTGACACGGGAAGCCTTTTCTTGCTCGATAGCTTCGGCCAGGTTGTGTGGTCTTCAAACACGACAGGCGCTGCCTCCACGACGCTGCAACTGCATAATTCA…	Plasma Membrane
TraesCS2B02G513000.1	DUF26	2B	835	2508	91176.1	6.58	-0.0435928	MEELTSSHLLSLLLCSFLALSPIAFAAEVTDTLGKGQNVSDGETLVSAGGSFTLGFFSPGVAAKRYLGIWFTMSEDVVSWVANADRPLTDAFGVLVISGTGSLLLLDSSGQVVWSSNTTGTGVMTAHLLNSGNLVLSDGSGGAAMWQSFDHLSNTQLPGMKIGKNLWTGAEWRLTSWRSLNDPSPGNFHYTTNLEGVPQNVLLDGDKVIYRTGPWNGQWFSGVTEMATYSDMFAYQLTNTPSEVTYGYVAKPGAPLSHLLLTHDGVFRRLVWEPSSLAWKVFFQGPRDICDDYGKCGAFGMCNANAPSTSFCNCIKGFSPTSPVQWKMRGTSNGCHRNVMLDCGNGTSTTDGFVVMHGVKLPDTRNASADASITLEECSTKCLANCSCLGYAALDIRGG…	ATGGAGGAGTTAACCTCCAGCCACCTCCTCAGCCTTCTTCTCTGCTCGTTCTTGGCCCTTTCTCCCATAGCCTTTGCTGCTGAGGTTACTGACACGCTCGGCAAGGGCCAGAATGTCAGTGATGGCGAGACACTCGTCTCAGCCGGTGGGTCATTCACCCTGGGGTTCTTCTCCCCTGGGGTGGCTGCCAAGAGATATCTTGGTATATGGTTCACCATGTCCGAGGACGTCGTCAGTTGGGTAGCCAACGCTGACCGTCCTCTCACTGACGCTTTTGGGGTGTTGGTGATCAGTGGCACCGGAAGCCTTCTCCTGCTGGATAGCTCCGGTCAAGTCGTGTGGTCTTCAAACACGACAGGCACCGGCGTCATGACAGCGCACTTGCTCAATTCGGGCAAT…	Plasma Membrane
TraesCS2B02G512400.1	DUF26	2B	721	2166	79409.9	7.04	-0.0323162	MAAATSPTARRSSRPVAPSHWGFFSPGAPSRRYLGIWFSASMREAVVWVANRDNPLNDTAGVLVIDGAGILHLLDGSSRAAWSSNTTDGDSPSAAVAQLLESGSLVVRDESSGAVLWQSFDHRSNTLIAGMRFGRNPQTGVEWSLTSWRSPDDPATGDCRRAMDTRGLPDCVSWRGGAKKYRTGPWNGLWFSGVPEMASYSDMLTNQMVVRPDEVAYVFNGTAAAPFSRLVLSEAGVIQRLVWDADRRVWPVWDVFAQAPMDVCDDYAKCGAFGLCNVNTASTLFCSCVVGLVRVSPAQWSMREASAGCQRKAPLECRDGGATTDGFAVVSGVKLPDTDNATVDASATLEECRARCLANCSCVAFAAADIRGGGGGSGCVIWFGDIVDVRYVDKGQELY…	ATGGCCGCCGCAACATCACCGACGGCCAGACGCTCGTCTCGGCCGGTGGCTCCTTCACACTGGGGGTTCTTCTCCCCGGGCGCGCCGAGCCGGAGGTACCTCGGGATATGGTTCTCCGCGTCCATGCGCGAAGCCGTGGTCTGGGTGGCCAACCGCGACAACCCGCTCAACGACACCGCCGGCGTGCTGGTGATCGACGGCGCGGGCATCCTTCACCTTCTCGATGGATCCAGTCGGGCCGCGTGGTCCTCGAACACGACGGACGGCGACAGTCCTTCCGCGGCGGTGGCCCAGCTGCTTGAGTCCGGCAGCCTGGTGGTGCGCGACGAGAGCAGCGGCGCCGTCCTCTGGCAGTCGTTCGACCACCGGTCCAACACCCTGATCGCGGGCATGAGGTTC…	Plastid
TraesCS2B02G565100.1	DUF26	2B	672	2019	74498.5	5.85	-0.0278274	MMLKVTNNSRMVLSNSEGRDIWMAANNITTEAVGAYAVLLNSGNFILRSSDDQDIWLSFDNPTDTVLPSMRFVVSYKAQVIARLVAWKGPDDPSSGDFSCSGDPRSPDLQLVTLNKARVYCRIIVWDGVSVSGRTFLTITSSILYQTVVNSGDEFSFMFTLSNNSPFVRLMLDYTGKLKALAWDNHSMSWTVINELPNNACDLYGSCGPFGYCDFTEAIPTCQCFDGFEPVDSSNSFKGCQRTQALKCRKQSHFTSFPGMKVPDMFLHIRNRNLDDCAAECINNCSCTAYAYADLSSGGAMADPSRCLVWLGELIDAQKATGGGENLYLRLADSPVHKKTSPVKIVLPIISCLLLLACIVFVWMYKYRGKWAKKKNQKKLMLGYISTSNSLEGNNTEFP…	ATGATGCTCAAGGTAACTAACAATTCTCGCATGGTATTATCCAACTCCGAAGGCCGTGATATTTGGATGGCAGCAAACAACATCACTACTGAGGCGGTAGGAGCTTATGCAGTATTACTCAACTCAGGGAACTTTATCCTCCGGTCTTCGGACGACCAGGACATATGGTTGAGCTTCGATAATCCGACCGATACCGTCCTTCCAAGTATGAGATTTGTGGTGAGCTACAAGGCACAAGTCATCGCACGGCTTGTTGCTTGGAAGGGCCCAGATGACCCATCTTCTGGGGACTTCTCATGCAGCGGCGACCCAAGATCCCCAGACCTTCAGTTGGTAACATTGAACAAGGCTAGGGTATATTGCCGTATCATTGTGTGGGACGGTGTGTCGGTGTCCGGC…	Mitochondrion
TraesCS2B02G539800.1	DUF26	2B	654	1965	72489.4	6.56	-0.0255352	MFLLLSLLVAGVLASDKPVCPARQCGNVKIQYPFWVDMGGAWHCGHPSLRLECRGRTPVLWLPSGEYAITNIFYDDTVDGDRRVSLFDLGVFSQHNKACPFVGRNLTLPSGSHPTLSLTASDTNLTFLVNCSYIDDTAGAGHLIDCLNSEEHKSTYVFLGDFLPYDYTTQCEKVITVPVLRTSLHGGTTTNLLHAVVPALKKGFELRWSRPAAMSECVGCENGGGLCVHKREAGKKSWTFTCVTNASAAPWAVALKSLVNKEGTVLKIALPIIAGLLILTCASFVWAYKLTGERRISNIQNNATRQPLDIFTLNELEINIELPSISFEEISTATNNFSNNNMIGRGGFGVVYKGIFGSGKEVTVKRLSKISRQAADEFKNEVILVTKLKHKNLVRLLAY…	ATGTTTCTCCTCCTTAGCCTCCTCGTCGCCGGTGTGCTGGCCTCCGACAAGCCCGTCTGCCCGGCTCGCCAGTGCGGCAATGTGAAAATCCAGTATCCATTCTGGGTCGACATGGGCGGCGCTTGGCACTGCGGTCATCCGAGCCTCCGCCTGGAATGCCGCGGCCGCACACCTGTTCTGTGGCTGCCGTCGGGAGAATACGCCATCACCAACATCTTCTACGACGACACAGTCGACGGCGACCGGAGGGTCTCTCTGTTCGACCTAGGCGTCTTCTCACAGCACAACAAAGCCTGCCCGTTCGTCGGCCGGAATCTCACCCTCCCGTCCGGCTCCCACCCGACGCTTTCACTCACCGCCAGCGACACCAACCTCACCTTCTTGGTGAACTGCTCCTAC…	Plasma Membrane
TraesCS2B02G563400.1	DUF26	2B	811	2436	88399.4	7.75	-0.0194821	MRATSLLRLLLICFYLLLVHTFGASGVGDKLEKGQNLTDGDTLVSAGGSFTLGFFSPGASTKRYLGIWFSVSNGTAVCWVANRDQPLVDKSGMLVLNDLGSLVLLDGSRRTVWSSDFSAGASAVVAQLLVSGSLVVHNGSSDASLWQSFDHPSDTLLPDMKLGKNRWSGAEWQLTSWRSADDPAPGDYRRTLESKGLPELVVWRGNVKTYRTGPWNGLYFNGVPEVSAYAGKYPLRATTSPWEVTYGYTAAPGAPLTRVVVNHTGKAERWEWDASSWAWTRIFQGPRDPCDEYGRCGPFGLCDPEAASSGFCGCVDGFSIPAATTLSAQAVKGTTCRRHAALDCAGGTTTDGFVVVRGVKLPDTQNASVDMGVTLEECRARCFANCSCLAYAAADIRGG…	ATGAGGGCGACCAGTCTACTGCGGTTGCTCTTGATCTGCTTCTACCTCCTTTTGGTCCACACCTTCGGCGCCTCCGGTGTTGGTGACAAGCTCGAGAAGGGCCAGAACCTCACCGACGGCGACACGCTCGTCTCGGCCGGTGGCTCCTTCACCCTCGGCTTCTTCTCTCCCGGGGCGTCCACCAAGAGGTACCTCGGCATATGGTTCTCCGTGTCCAACGGCACCGCCGTCTGCTGGGTTGCCAACCGCGACCAACCTCTGGTCGACAAGTCCGGCATGCTGGTGCTCAACGACCTCGGCAGCCTCGTTCTGTTAGATGGTTCCCGCCGGACGGTCTGGTCTTCAGACTTCTCCGCCGGCGCTTCTGCGGTGGTGGCGCAGCTTCTCGTGTCCGGCAGC…	Plasma Membrane
TraesCS2B02G241700.1	DUF26	2B	660	1983	70939.1	8.79	-0.00257576	MPYTQTQNTMSPLAVVVTSLAVVLLARCAAAYPWQVCGTAANFTANSTYQANLGLLAAALPRNISSSPDLFATAVVGAAPDQVSALALCRGDANATACSGCLAMAFQDVQNQCAYDKDAAIYYDPCALYYSSNATSLSSLDNVGRTNRINNQNVTSDPGRFNRQVAALVNATADHAAYNSTRRYASGEADLGGQFPRVYSWAQCTPDLTPARCRGCLAGLIAGMPRRFTDRVGGRSLGVRCSYRYETYSFLDGPVMVRLAAPPSSAAPAPAVGPTVPTPGAVAGERKFIVTATVLVIVLPTIAALVIINLLVWLCIWRRMRRPQAGATQPYSSRENMESVESMLIDISTLRAATGGFAESNKLGQGGFGAVYKGTLPDGDEIAVKRLAKSSTQGVGELT…	ATGCCATACACACAGACACAGAACACAATGAGCCCCCTCGCCGTGGTCGTGACATCCCTCGCCGTCGTGCTGCTGGCGCGGTGCGCAGCGGCGTATCCGTGGCAGGTGTGCGGCACGGCAGCCAACTTCACGGCCAACAGCACGTACCAGGCCAACCTCGGCCTCCTCGCCGCGGCGCTGCCCAGGAACATCTCCTCCTCCCCGGACCTCTTCGCCACCGCTGTGGTCGGCGCCGCCCCGGACCAGGTCTCGGCGCTCGCGCTCTGCCGGGGCGACGCCAACGCCACGGCCTGCTCCGGCTGCCTCGCCATGGCCTTCCAGGACGTGCAGAACCAGTGCGCCTACGACAAGGACGCCGCCATCTACTACGACCCCTGCGCCCTCTACTACTCCTCCAAC…	Plasma Membrane
TraesCS2B02G512200.1	DUF26	2B	334	1005	37198	5.92	0.00269461	MGVTAVLLDTGNFVVHFEDIAAATDNFSEFNQIGSGGFGKVYKGMLQGDKEVAIKRLSKGSAQGIEEFKNETILIAKLQHRNLVRLLGCCIYGDERLLIYEYLPNKSLDTFLFDDTRQYELDWSIRFKIIKGVARGLLYLHQDPRLTIIHRDLKPSNILMDSEMTPKISDFGMARIFGGNKQEASTTQVVGTYGYMSPEYVMGGAFSVKLDTYSFGVLLLEIVSGLKITSTQLVMNFAWRLWEDGKATELVHSSVIESCSLDEVLRCIHVGLLCVQDCPNDRPLMASVTFMLENGSALLPAPKQPAYFPLRSLEPGKIRGNSMNVVSITTLEGR	ATGGGAGTTACTGCAGTGCTTCTTGACACGGGGAATTTTGTCGTCCACTTCGAAGATATTGCTGCTGCAACGGATAATTTCTCTGAATTTAACCAAATTGGAAGCGGAGGTTTTGGTAAAGTTTACAAGGGAATGTTGCAAGGTGACAAAGAAGTTGCTATCAAAAGGCTTAGTAAGGGCTCTGCCCAAGGGATAGAGGAGTTCAAAAATGAAACAATTCTGATTGCAAAATTGCAACACAGAAATCTTGTAAGACTTCTTGGTTGCTGTATTTATGGAGATGAGAGGTTACTTATCTATGAATACTTACCTAACAAAAGCTTGGACACATTCCTTTTTGACGATACAAGACAATATGAGCTTGATTGGTCCATACGCTTCAAAATAATTAAAGGGGTA…	Cytosol
TraesCS2B02G241600.1	DUF26	2B	675	2028	72704	5.94	0.0154074	MLGGYLLAVVLLPLAAAQGTQWQSTTCASGAYAANSTYQTNLGLLAAALPANVSASPAGFATATVGVVPDLISALALCRGDANASSCRACVAAGFPGAQRGCPNSKDVAIYQDDCVLRFSDQRFLDFIGVESPAGTYSSDEENLTAPAAWFNAAALALLNATVDQAVAARGDPAKKYFATGEGSFDATYYPKIYGLAQCVPEMTAAQCRGCLGGFIGAAPWFLFQNGKSGGRALGVWCNLRYGVNPFYTGGAMVKLSAPPAPAPAAVPSIATAETPAGRKGRVAGISTGAACFAVLMLILAVFAFIRFKRRKAKKHDDSFNKMARGKCTIYDFPTLQEATGNFSEKHKLGEGGFGTVYKGNLPDGQEIAVKKLIDGAGAGHGLDQIRNEVLVLAQLQHK…	ATGCTGGGCGGCTACCTCCTCGCGGTCGTGCTGCTGCCGCTGGCCGCGGCCCAGGGGACGCAGTGGCAGTCCACCACATGCGCCAGCGGCGCCTACGCGGCCAACAGCACCTATCAGACCAATCTGGGCCTGCTCGCCGCGGCGCTACCGGCCAACGTCTCGGCATCGCCGGCCGGCTTCGCCACGGCCACCGTGGGCGTGGTGCCGGACCTCATCTCCGCGCTGGCTCTCTGCCGTGGCGACGCCAACGCCTCGTCCTGCCGCGCCTGCGTCGCGGCGGGCTTCCCGGGCGCGCAGCGCGGCTGCCCCAACAGCAAGGACGTCGCCATCTACCAGGACGACTGCGTCCTCCGCTTCTCCGACCAGCGCTTCCTGGACTTCATAGGCGTGGAATCCCCC…	Plasma Membrane
TraesCS2B02G564700.1	DUF26	2B	558	1677	61412.5	6.43	0.0374552	MAAVAAQLTSSSSEVTYNYVSKAEASFSRLLLTDDGVYQRLVWDPTSRLWKIFFQAPRDICDHYGRCGPFGLCNANAPSTSFCSCVQGFSPTSPVQWKMRDTSNGCRRKIVLDCGNGMSSTTDGFVVIDGVKLPNTHNVSVNASITLEECRARCLANCSCLAYAPLDLKGGGAGTGCIIWTEDLMDLQYVDGGQILYLRSTKSDLDGPSVSMFPTGIVIGVSVALIIILVLLAFWVIITRRRHRMQRVLVHNGLRVTGGSDSHSPNPASPMMSVPTIDLHTIIEATGSFSDANKVVEEGFSVVYKGQLPGGTVVAVKRLKQSLLTDKGRQHFSREVEVMSTLTHVNLAKLLYYCREGDEWILVYEWMEKKSLNLYIFGEEGLRSSLSWAQRREIIRGVA…	ATGGCAGCCGTTGCCGCTCAGTTGACAAGCAGCTCAAGTGAGGTAACCTACAACTATGTTTCCAAGGCTGAAGCCTCCTTCTCGCGTCTACTTCTGACTGATGACGGAGTATACCAACGCCTGGTATGGGACCCAACCAGCCGGTTGTGGAAGATCTTCTTCCAAGCGCCGAGGGACATCTGCGACCACTATGGCAGGTGTGGGCCATTTGGTCTGTGCAACGCCAATGCTCCATCAACGTCGTTCTGCAGCTGTGTACAGGGGTTCAGCCCGACATCTCCAGTGCAGTGGAAGATGAGGGACACCTCCAACGGTTGCCGCCGAAAGATTGTACTGGACTGTGGCAATGGAATGTCCAGTACCACGGACGGTTTCGTGGTGATAGACGGAGTGAAGCTT…	Plastid
TraesCS2B02G241400.1	DUF26	2B	667	2004	72234.7	6.12	0.0581709	MLLAVIAVVLLLLPQAMPFEASSCDGSTYAPNSPFQASLNLVAAALPGNASSMPSGFATADAGTSPTRAYAMALCRGDVNASTCAACVAAAFRAAGAQDNCPNNTGATMYEDACVLRFSTVQFLDFLRADQWQPGELTFQIAPASSNVGSAQGAWFSAAATSILTAVVDHALAAAGNSTTAKKYFATGEVDFQPRIYALAQCLPEMTPSQCQSCLGTLLVQTTPMLSTKPRWIMALVAWCNLRYSVRPFYEGWSMLRLPAPPPPAVVPPSVTPKSGGTGKKMSVAGISVGIVCSVLLLFVLSVFAFVRFKRRTTKHSEDDHPFKKIVGAQCMIFDLSALQEATESFSEKNKLGEGGFGIVYKGILADGQEIAVKKLLGGTGSGLHQLHNEVQLLAELQH…	ATGCTTCTCGCCGTCATCGCCGTCGTCCTGCTCCTGCTGCCGCAGGCCATGCCGTTCGAGGCCTCCTCCTGCGACGGCAGCACCTACGCGCCCAACAGCCCTTTCCAGGCGAGCCTCAACCTCGTCGCCGCGGCGCTCCCCGGCAACGCCTCCTCCATGCCGTCCGGCTTTGCCACCGCCGACGCCGGCACGTCTCCCACCCGGGCCTACGCCATGGCGCTCTGCCGCGGCGACGTCAACGCCTCCACCTGCGCCGCCTGCGTGGCCGCCGCGTTCCGTGCCGCCGGCGCGCAGGACAACTGCCCCAACAACACGGGCGCCACCATGTACGAGGACGCCTGCGTCCTTCGGTTCTCCACCGTGCAGTTCCTCGACTTCCTCAGGGCCGACCAGTGGCAG…	Plasma Membrane
TraesCS2D02G019600.2	DUF26	2D	630	1893	72470.1	6.48	-0.514921	MDDLSAVPRVMSFQLLNEITKNFSADMKIGTGSFGNVYKGQHTDGEWIAVKLLHNYIPGLEDEQFEKEYHNLANLQHKNIVRLVGYSHETRREFLPYNGDLVLADITQRALCFEYMQNGSLEKFLTDESKERDWRTRYAIIKGICQGLKYLHEELQTPMYHLDLKPANVLLDENMVPKIADFGLSRLFRGEQSKFTKSDIGTRGYLPPEYIDACIISIKFDIFSLGVVIIKIMAGPTEHFRSAEMSPQEFIEIVHAYWKTKLQTTLVHALEPYSKQVKRCIEIALNCVDADRHKRPSIGEIINVLNETEIAIQVLGASMNHTGSSMNKINSDREREFLRYAKETLYYVHRGQGNTSFEINSDQEREFLRDAKETLDYVHRGQGNTSFEDFRQTHIAELE…	ATGGACGATCTAAGTGCAGTGCCAAGGGTTATGTCGTTCCAGTTATTAAATGAAATTACAAAAAATTTCTCTGCAGACATGAAAATTGGCACTGGATCATTCGGAAATGTTTATAAGGGACAGCATACAGATGGGGAATGGATTGCTGTGAAGCTTCTTCATAATTACATTCCAGGACTTGAAGATGAGCAATTTGAGAAGGAGTATCACAATCTCGCAAATCTGCAACACAAAAATATTGTGCGGTTAGTTGGCTATAGTCATGAAACTCGGCGAGAATTCCTACCTTATAATGGTGACCTGGTCTTGGCTGACATTACACAGAGAGCACTTTGCTTTGAATATATGCAAAATGGAAGCCTTGAGAAATTTCTTACTGATGAATCTAAGGAACGTGAT…	Cytosol
TraesCS2D02G024700.1	DUF26	2D	497	1494	56348.3	5.28	-0.469014	MDHASVLPTIMAYHLLEVMTNYFSEDRELGRGTFGEVYMGLHTDGQRIAVKILHPMLHNLDDTQFEQEYHNLESLQHQNIVRLVGYCNETRREFVSFEGRTALSERTHRALCFEYMQNGNLDNHLSDESSGHDWHTRYAIIKGIAKGLKYLHVEFTPPMFHLDLKPANVLLDENWVAKIGDFGLSRFMQNEQTHITTSSIGTIGYLPPEYIDGGVISNKFDIFSLGVIMIKVMAGRTGYSQSVEMSSLEFIDLVSGNWRNRLQAALMDPIEPYCEQIRRCITIALACVEPDRHRGPTIGYILNELNQTETMGRFPDVSPSDPGSSMNQETRQTDITEVEENREREELSRIENLFGEVVDNYKLDQMASYMGKSKTRDDQVREACILVEEDNKDAKATRY…	ATGGACCATGCAAGTGTGTTGCCGACGATTATGGCTTACCATTTATTGGAAGTGATGACAAATTATTTCTCTGAGGATCGGGAGCTTGGTAGAGGCACATTTGGAGAAGTTTATATGGGATTGCATACCGATGGGCAAAGGATTGCTGTGAAGATCCTTCATCCCATGCTTCACAACCTTGATGATACACAATTCGAGCAGGAGTATCACAACCTTGAAAGTCTCCAACACCAGAATATTGTGCGCTTAGTTGGCTATTGCAATGAAACTAGACGGGAATTCGTGTCATTTGAAGGAAGAACGGCACTTAGTGAAAGGACACACAGGGCACTTTGCTTTGAATATATGCAAAATGGAAACCTGGACAATCATCTTTCTGATGAATCTAGCGGACATGAC…	Cytosol
TraesCS2D02G025500.1	DUF26	2D	377	1134	42538.6	8.59	-0.399469	MHTFLRGRWASHWVGGIYPTEASRKRFLLRSFIPVSPLLSSQLLEDPSRVPSSQEMATSASGGRTQENKPSILSTLPKHLPLDFLKSITDQFSEKRVIGEGAFGTVYKGTAPDGETIAVKKLAENSPLPRDKAFNNEVQNIMALHHENVVKLVGYCHESQKKVVQNNGRYIVADIVESVLCYEYLPGGSLKKNLFGDTKMDWDTRFNIIKGICEGLLFVHSIPIVHMDLKPENILLDSNMVPKIADFGLSRLFGQEQTRMNTQNVVGSYGYIAPEYLYRGEISTKSDIYSLGVLILETTTREENCRGNKPSAEQFIKKVRENWTEQHIVSEYPSLKADSLRQIKKCIEIGLQCVETDRQRRPSIEAIINQLNGRHSN	ATGCATACTTTTCTACGCGGTAGGTGGGCATCTCATTGGGTTGGTGGTATATATCCAACTGAGGCTAGCAGGAAGCGGTTCCTTCTCAGAAGCTTCATCCCCGTTTCTCCTCTGCTCTCTTCACAACTGCTAGAGGATCCCTCAAGAGTCCCATCTTCACAAGAAATGGCTACTAGTGCTAGCGGAGGTAGAACTCAAGAGAACAAGCCGAGCATTTTGAGCACATTACCGAAGCATCTGCCATTAGACTTTCTGAAGAGTATCACAGATCAGTTCTCAGAGAAGCGTGTAATTGGTGAAGGCGCTTTTGGAACTGTTTATAAGGGAACAGCGCCAGATGGGGAAACCATTGCTGTGAAGAAACTTGCCGAAAACTCGCCCCTTCCACGAGATAAAGCA…	Mitochondrion
TraesCS2D02G024900.1	DUF26	2D	455	1368	51848.6	6.53	-0.371868	MDLQLHLIETITNDFSEDQKVGSGGYGEVYKAVYNGKEIAVKKLHPLQGLDDKQFHSELLNLAEVSHKNIIRLVGYCHESKNKYIKHNGETIWAKSMERILCFEYMQGGSLEKHIADESCKLDWPTCYNIIRGTCEGLNHLHSAPDKPIFHLDLKPDNILLDKSMTPKIADLGLSRVFASSETHQTEIVKGTHGYMPPEYLQHRLISKKFDVFSFGAIIIKMVAGNTGSSRRSQMPPMEFIKLASEYWTKRLQAMPASYSSHQVDILRVTKCVDIALRCVDKDRDKRPCIKDILHELDELEAEIQKMLQTSDVSEDLTVQRSRDTNVVSVDPTLEMRFLFEPRKDVSCCLQLTNKTDDFIAFNVKINQTKYHARPSRGTMPPCSKRYIAITLRAQAAAP…	ATGGATTTGCAACTCCATTTGATCGAAACTATTACAAACGATTTTTCAGAGGATCAAAAAGTTGGCAGTGGTGGGTATGGAGAAGTTTACAAGGCGGTTTATAATGGGAAAGAGATTGCTGTGAAGAAGCTTCATCCCTTGCAAGGACTTGACGATAAGCAATTTCACAGTGAACTCCTTAACCTTGCCGAGGTGTCTCACAAAAATATTATAAGATTGGTTGGCTACTGTCACGAATCGAAGAATAAATACATCAAGCACAATGGGGAAACTATATGGGCGAAATCAATGGAGAGGATTCTCTGCTTTGAATATATGCAGGGTGGAAGCCTCGAAAAACATATTGCAGATGAATCTTGTAAACTTGACTGGCCCACATGTTACAATATCATCAGAGGG…	Cytosol
TraesCS2D02G026500.1	DUF26	2D	340	1023	38497.1	5.77	-0.362647	MDFTFHLIETITNNFAEDQKVGSGGSGDVYRAVHDGEDTAVKKLHPLQGLDDKQSDNEYRNLIMVRHKNIVRLIGYCYETWHKYVEHKGKLVFAKAMERVLCFEYMQGGSLDKHIQDESCGLEWPTCYKIIKGTCDGLNHLHSSQEKPIFHLDLKPGNILLDKSMTPKIADLGFSRLVGSTKTRQTEMRDGTLGFMPPEYIDSGLISEKFDVFSLGVIIIKMLSGNMSYFRCSEMSPEQFIELVSENWTKKLQANPGYSSQEIDILGVTSCVEIALRCVDKDRNKRPCIKDIVHELEELEVKIGKMSPPTYHTVMDLPSYVKSVPLTQGIEAQEPGSVYT	ATGGATTTTACATTCCACTTGATCGAAACTATTACAAACAACTTTGCAGAGGATCAGAAAGTTGGCAGCGGTGGATCCGGAGATGTTTACAGGGCGGTGCATGATGGGGAAGATACTGCCGTGAAGAAACTGCATCCCTTGCAAGGGCTGGATGATAAGCAATCTGACAATGAATATCGTAACCTTATCATGGTACGCCACAAGAATATTGTGCGGTTAATTGGCTACTGCTATGAAACTTGGCACAAATACGTGGAGCACAAGGGGAAACTTGTCTTCGCTAAAGCAATGGAGCGAGTGCTCTGCTTCGAATATATGCAGGGCGGAAGCCTTGATAAACACATTCAAGATGAATCTTGCGGACTTGAGTGGCCCACATGTTACAAGATTATCAAAGGG…	Cytosol
TraesCS2D02G025000.1	DUF26	2D	260	783	29858	6.11	-0.336538	MDHASVVPSIAYHLLEQMTDGFSEDRELGRGTYGKVYLGLRANGEKIAVKMLHPILGLDDELFEKENHNLEILQHQNVVRLVGYYNETRREYVPYNGKMVLGEVTHRALCFEYMQNGSLNDYLSDESSGHDWHTRYAIIKGISKGFKYLHEELERPMFHLDLKPANVLLDENCVPKIGDFGLSRLIDERTRITTSSVGTIGYLPPEYINHHVISSKLDIFSFCVIIIKIMAGPTGYSKSAELSSQQFIELVHRNWRNRLQ	ATGGACCATGCAAGTGTGGTGCCCAGTATAGCATACCATTTATTGGAACAGATGACAGATGGGTTCTCCGAGGATCGGGAACTTGGCAGAGGCACATACGGAAAAGTCTATCTGGGATTGCGTGCGAATGGGGAGAAGATTGCTGTGAAGATGCTTCATCCCATTCTAGGACTTGATGATGAGCTATTTGAGAAGGAGAATCACAACCTTGAAATTCTCCAACACCAGAATGTTGTGCGTTTAGTTGGCTATTACAATGAAACTCGGCGGGAGTATGTGCCATACAATGGGAAAATGGTTCTTGGTGAAGTGACACATAGGGCGCTTTGCTTCGAGTATATGCAAAATGGAAGCCTTAATGATTATCTCTCTGATGAGTCTAGTGGACATGATTGGCAC…	Cytosol
TraesCS2D02G068800.1	DUF26	2D	790	2373	88977.7	5.86	-0.313418	MASSSSSSGSSSSLTSRDSWATIGSNGGTEPTNLTIRILQDITDNFSEERSLGQGAYGKVYKGVHENGEKIAVKLLHNNMQVIDDKLFKQEFTNLMMLNHENIIRLVGYCYETQHQDMEFQGKIIFGEMICKALCFEYMHKGSLQKHLYGLDWDKRYKIIKGTCEGLKYLHEGFKEPIYHLDLKPENILLDEYMMPKLADFGLSKLFGEEQTRVTQSPLGTIGYMPHEYLFKGIVSKKVDIFSLGVVMIKIITGPKGHSRSAEMPYEEFLDEVQENWRNRFQATLSSSQPLEGYCQQVNICTKIALSCMETDRHKRPTILDIIDKLNETETMIDEASSWSECMSSWMRGDLMKLEAFTKCEAIPRAKTCSEFPVMLRITGEQWRGVEEMPRAGVDVVVV…	ATGGCATCATCCAGTTCAAGCTCCGGGTCCAGCTCCAGTCTTACAAGCAGAGACAGCTGGGCTACTATAGGTAGCAATGGAGGTACGGAGCCAACAAATTTAACCATCCGAATACTACAGGACATCACGGATAATTTCTCTGAGGAACGATCACTTGGTCAGGGTGCGTATGGAAAAGTTTACAAGGGGGTGCATGAAAATGGAGAAAAGATTGCTGTAAAGTTGCTTCATAATAATATGCAAGTAATTGATGACAAACTATTCAAGCAAGAGTTTACTAACCTTATGATGCTCAACCATGAGAATATTATCCGATTGGTTGGCTACTGCTATGAAACACAACATCAGGATATGGAATTCCAAGGAAAAATAATTTTTGGTGAAATGATATGTAAAGCG…	Plastid
TraesCS2D02G538900.1	DUF26	2D	638	1917	72155.3	5.97	-0.292947	MMFSTLASLLGGGLMTQPPATNYSMGGDPSSDLQVVIWNGTTPYWRRSVWDGELVDGWYQGSTGFIMTLTIVYQGRELYMTFTVSDDSPSMRMVLHYTGMFRFLVWNSNSSSWEVFTEQPSPSCDQYAYCGPFGYCDATETVPKCNCLSGFEPDGVNFSRGCRRKEDLKCGGGDNFLTLRGMKIPDKFVYVRNRGIDQCRAECSRNCNCTAYAYANLQNGSTSDDVPRCLIWLGELVDTGKFRDGENLYLRLASSTVAKESNVLKIALPLFLSGKRRIKKVKNKYARQHSKNSKSIELENETIELPYICFEDVVTATDNFSDYNMLGKGGFRKVYKGRLQGGYEVAVKRLSKSSGQGADEFRNEVVLIAKLQHRNLVRLLAYCTHEDEKLLIYEYLPHK…	ATGATGTTCTCTACACTCGCCTCATTGCTTGGAGGGGGCCTGATGACCCAGCCACCAGCAACTAACTACTCCATGGGCGGTGACCCTAGTTCGGACCTCCAGGTTGTAATCTGGAATGGGACTACACCATATTGGCGCAGATCTGTGTGGGATGGTGAATTGGTCGATGGCTGGTATCAAGGTAGCACTGGCTTCATCATGACCCTGACAATTGTCTACCAAGGGCGTGAGTTATACATGACATTCACCGTCTCCGACGACTCGCCAAGCATGCGAATGGTGCTGCACTACACGGGCATGTTTAGGTTTCTGGTGTGGAACAGCAACTCGTCATCATGGGAGGTTTTCACAGAGCAGCCAAGTCCTAGCTGTGACCAATACGCCTACTGCGGACCATTT…	Plasma Membrane
TraesCS2D02G598800.1	DUF26	2D	499	1500	55238.9	5.84	-0.286373	MDRVTNFLGARRDTTTTTTTTSLSESCGSLYNFLLPRFWRPVSQPDDCDAAFTNATSERRLHCPERVLVVMCGDGDQLPRYLNAPYSISDANTASTPIDAGAAPAAALARSPDPLAPSTLLTLETLQGPPRHLDGDTYSISDDGSSPSTNTTSTPIDGGAAPAPGPARSPDPHAPSTLETMLHDESSRPHHIPLQELKETTDNFSIERILGQGGFSVVYKGVLPNGEMIAVKRIASSLIPGLQKQFEREVYHLMVLKHPNIVRCVGYCYETHNACLEYNGKYVFAETAKRLLCLEYMPKGSLNKYLSDESSGLDWSTRYNIIEGICYGLCHLHEQMDKPILHLDLKPANILLDDGMLPKITDFGLSRLLDQKQSICTSSRDGTFGYMAPEFLNGGKITP…	ATGGACAGGGTGACCAATTTCTTGGGGGCGCGGCGGGACACGACAACGACAACGACGACGACGAGCCTCTCTGAGTCCTGCGGCAGCCTATACAACTTCCTTTTGCCCAGGTTCTGGCGTCCTGTGAGTCAACCGGATGATTGTGATGCTGCCTTCACTAACGCAACCTCAGAGCGACGTCTTCATTGTCCTGAGAGGGTACTGGTCGTGATGTGTGGTGATGGTGATCAACTTCCACGCTACCTGAATGCTCCATATTCGATATCGGATGCCAACACAGCCTCGACGCCAATCGATGCTGGTGCAGCACCGGCAGCAGCACTAGCACGCTCTCCGGATCCTCTTGCTCCCAGTACCCTCCTTACCCTGGAGACCCTACAGGGACCTCCACGCCACCTG…	Cytosol
TraesCS2D02G564300.1	DUF26	2D	386	1161	42826.7	7.08	-0.282124	MSWCCLPRAKKQQDNNLYSHRQQEILHPHSSLTGISAEKNIRLFSYAQLKSATDNFDRNNKVGRGGFGTVYKGTLPNKQDVAVKVLSAESRQGIREFLTEIDVISNVKHPNLVELIGCCVEGDNRILVYEYLENSSLDRALLGSNSDPANFTWSVRSSICIGVARGLAYLHEEIPSPIVHRDIKASNILIDKNYVPKIGDFGLAKLFPDNITHISTRVAGTTGYLAPEYAWHGQLTKKADIYSFGVLVIEIVSGKSGSRSLLADDKFLLEKTWELYEAGKLKELVDPDLGDYPDEEAIRFIKVALFCTQAAAARRPSMLQVVKMLSKPIRINERELTAPGYISEYNSGVSKATASSDSRFKNSTTADDSDMFSTVVPQTVTDISPR	ATGAGCTGGTGTTGCCTCCCAAGAGCCAAGAAACAACAGGACAATAATCTCTACTCCCATAGACAACAGGAGATTCTTCACCCCCATAGCAGCTTAACCGGCATTTCAGCTGAGAAGAACATAAGGCTCTTCTCTTATGCTCAGTTGAAATCAGCAACCGACAACTTCGACCGCAACAACAAAGTCGGCCGAGGTGGTTTCGGGACAGTATATAAGGGAACCCTACCAAACAAGCAAGATGTAGCGGTCAAAGTTCTCTCTGCTGAATCCAGACAGGGAATCAGAGAATTTTTGACAGAAATCGACGTTATCAGCAACGTGAAGCACCCTAACCTTGTTGAGTTGATCGGCTGTTGCGTCGAAGGAGACAACCGCATTTTGGTGTATGAGTACCTAGAG…	Cytosol
TraesCS2D02G025400.2	DUF26	2D	485	1458	55271.7	6.52	-0.270103	MDFKLQDIEAITNNFAEDQIVGSGGYGVVYRVFLQILISKSVLPSIIITIRTMTTDHRFYQATHEGEEIAVKKLRQLQGLDDKQFDNEFRNLRNIRHKNVVRLIGYCHQSCKKYMEHKGELIFAKEMERVLCFEYMHGGSLDKHIQDESCGLEWPTCFQIIKGTCEGLDHLHTSQGKPIFHLDLKPGNILLDESMTPKIGDLGLSRLVASTKTRQTEMRHGTLGFMPPEYVDSGFISKKFDVFSLGVIIVKMLAGDKSYFRCSEMPSEQFIELVREIWRKKFQAKPGYSSQSQEIDILGVTSCVEIALRCVDRDRNKRPCINDIVHELDQLEAKLKAMSLASNVSNDATVQRSCDTNIISVDPSLELRFVFEPRKETSCCLQIINKTEGIVAFNIKINQ…	ATGGATTTTAAGCTCCAGGATATCGAAGCCATCACAAACAACTTTGCAGAGGATCAGATAGTTGGCAGCGGTGGATACGGAGTTGTTTACAGGGTATTTCTACAAATTCTTATATCTAAATCTGTGCTTCCCTCAATTATAATCACAATCCGTACCATGACAACTGATCATCGATTTTATCAGGCGACCCATGAAGGGGAAGAAATTGCGGTGAAGAAGCTTCGTCAACTGCAGGGACTCGATGATAAGCAATTCGACAACGAGTTCCGTAACCTTCGTAACATACGCCACAAAAATGTTGTGCGGCTAATTGGCTACTGCCACCAGTCTTGCAAGAAATACATGGAGCACAAGGGGGAGCTTATCTTCGCTAAAGAGATGGAGCGAGTGCTCTGCTTC…	Cytosol
TraesCS2D02G539100.1	DUF26	2D	815	2448	90750.2	7.03	-0.265153	MAPHPLPMFVLLSLICLCRSDDRLTPAKPLSAGDKLVSDNGVFALGFFSPTNSTAGSYVGIWYNNIPKRTYVWVANRDKPITNGSPGKLVVTNNSDLVLSDSQGRTLWTTMNNFTTGATGTSAVLLDSGNLVIRSPSGTDIWQSFHYPTDTILPGMQLPLSTDDDLYTRLVAWRGPDDPATSNYSMGGDSSSDLQVVIWNGTRPYWRRAAWDGALVTALYQSSTGFIMTQTTVDIGGKFYLTFTVSNGSPSTRMILHYTGMFQFLAWNSTSSSWEVFIERPNPICDRYAYCGPFGYCDATETVPKCNCLSGYEPDGANFSRGCRRKEEPTCSGGDTFSTLRGMKTPDKFVYVRNRSFDQCEAECRNNCSCTAYAFSNMKNGSTSSDQSRCLIWLGELVD…	ATGGCTCCTCATCCTCTCCCGATGTTCGTCCTCCTGTCATTGATTTGTCTCTGCAGATCTGATGACCGCCTGACTCCTGCAAAGCCGCTCTCCGCCGGCGACAAGCTCGTCTCAGACAATGGTGTCTTTGCTCTTGGCTTCTTCTCCCCCACAAACTCGACTGCGGGCTCATACGTCGGCATATGGTACAACAACATCCCCAAGCGTACGTATGTGTGGGTTGCTAATCGCGACAAGCCGATTACCAACGGTTCTCCCGGGAAGCTGGTTGTGACCAACAATTCTGATCTTGTGTTGTCTGACTCCCAAGGCCGCACTCTTTGGACAACCATGAACAACTTCACAACCGGAGCCACGGGAACTTCTGCTGTACTTCTCGACTCCGGGAACTTGGTCATC…	Vacuole
TraesCS2D02G572000.2	DUF26	2D	505	1518	56530.5	5.19	-0.246733	MYGESSKHDNLECILQDQSSKPSAVSLNFLKEITNNFSDERVLGKGGSGVVYKGVLQSGEIIAVKRLEPSMAGSQSLFQNEVDHLMRLQHPNIVRFRGYCHETVWLYTEFEGQKVFAEISEILLCFEYVPKGSLDVHLSGGSSEFDWHTRYKIIEGICNGLHYLHDQIDKSILHLDLKPANILLDENLAPKITDFGLSRQFDQHQTISSPNRVGTLGCMAPERIDEGIITPKSDIFSLGVIIMEIITGHRHYPGVSGTSSEDFIELELKKWRNTLEKAQGYTNLEMDCEQIKRCIQIGLICVNPEWTERPTTTKIIKMLQGLESLDRNISDEVESSADQISNGLKKHSDCFGVTEEGKLSPKNTLCIGILEQAERREPELGEASVSLAMAGDCLHGKLL…	ATGTACGGCGAGTCTAGCAAACATGACAACCTTGAGTGCATACTACAAGATCAAAGTTCAAAACCAAGTGCTGTATCACTGAATTTTTTGAAAGAGATCACAAACAACTTTTCTGATGAGCGAGTACTCGGTAAAGGTGGTTCCGGCGTGGTATATAAGGGTGTGCTACAAAGTGGGGAAATAATTGCTGTGAAGAGACTTGAGCCATCAATGGCTGGTTCTCAGAGTTTATTTCAGAATGAGGTTGATCATCTTATGAGGCTTCAACACCCAAATATTGTGCGATTTCGGGGTTACTGCCATGAAACAGTGTGGTTATATACAGAGTTCGAAGGGCAAAAAGTTTTTGCTGAGATCTCAGAAATTTTGCTTTGCTTCGAGTATGTCCCTAAAGGAAGC…	Cytosol
TraesCS2D02G057700.1	DUF26	2D	454	1365	51857.1	6.68	-0.240308	MDFELHLIKSITNNFSKNQEVGSGAYGAVYRAVHNGEEIAVKRLHALQGLDDKEFDNEFRNFTKIFHKNVVRLIGYCYESQEKFVEHNGDLIRAKAMERVLCFEYMQRGSLEKYIGDKPCELDWTTCYEIIKGTCEGLNHLHMQKKHIFHLDMKPANILLDNSMAPKIADLGLSKLVSSTITYKAEVKKGTYGYMPPEYINNGFISEKFDVFSLGVIIIKMMAGNTGHVSCFEMSPKEFIELVSKTWKEKMQAVSGYSSHEIYILQVRRCIEIALRCICKDRKERPNIEKIVHELEELEVETNKIALPFDRSKDLILKRSCATNDVAVEPAFELRFLFEPRKEVSCCLQLTNKTDGFLAFNIKVNKNKYRAQPSIGTMPPCSKCYVIVTLRPQGAAPPN…	ATGGACTTTGAGCTCCATTTGATTAAGAGTATTACAAACAATTTTTCGAAGAACCAAGAAGTTGGGAGCGGTGCATATGGAGCTGTTTACAGGGCGGTGCATAACGGGGAAGAGATTGCTGTGAAGAGGCTTCATGCCTTGCAAGGACTTGATGATAAGGAATTCGATAATGAATTCCGTAATTTTACAAAGATCTTTCACAAAAACGTTGTAAGGTTAATTGGTTACTGCTATGAATCACAAGAAAAATTCGTTGAGCACAATGGGGACCTAATTCGTGCTAAAGCTATGGAGCGAGTTCTTTGCTTCGAATATATGCAGCGTGGAAGCCTTGAGAAATATATTGGAGATAAACCTTGTGAACTTGATTGGACAACATGTTATGAAATTATTAAAGGG…	Cytosol
TraesCS2D02G223400.1	DUF26	2D	241	726	27562.5	5.88	-0.239419	MSNKSLDYFIFDPNRRTSLNWMIRLKIVEGIAQGLLYLHEHSRLRIIHRDLKASNILLDSELNPKISDFGMARIFSSNATQTKTSRLVGTYGYMAPEYAFEGLLSIKSDVCSFGVLLLEIISGKRSAGFQHYGEGEFHNLLQYAWQMWDEKRWHEFIDQSIGDEYEPGDMMKCLRLALMCVQVKAVDRPTMSDIVAMLSSDDITVPEPRQPAYSYTRVDVSVNINLSCTRNDITLTTTDGR	ATGTCAAACAAAAGCTTGGACTACTTCATTTTCGATCCAAACAGGAGGACATCATTAAACTGGATGATACGACTTAAAATAGTTGAAGGAATAGCCCAAGGGCTTCTATACCTTCACGAGCATTCACGGCTGCGTATCATCCATAGGGATCTGAAAGCAAGCAATATTCTGTTAGACTCCGAGTTAAATCCTAAGATCTCTGATTTTGGCATGGCAAGGATATTTTCGTCAAATGCCACTCAAACAAAAACAAGCAGGCTGGTTGGAACATATGGTTACATGGCCCCTGAGTACGCATTTGAGGGCCTCCTTTCCATCAAGTCAGATGTTTGCAGTTTTGGGGTATTGCTTCTTGAGATTATAAGTGGAAAGAGGAGTGCAGGATTTCAGCATTATGGA…	Cytosol
TraesCS2D02G463100.1	DUF26	2D	373	1122	41533.3	6.61	-0.238338	MDCCFMFGRRSQHAVEGDEGEHSVRVFSYNELRKATQDFSGANKIGEGGFGSVFRGMLKDGTLIAVKVLSATSRQGVREFLTELTAISDIKHENLVTLVGCCAEGSHRILVYNYLEKNSLSQTLLGSGYSSIQFNWRARVKIAVGVARGLAFLHEEIRPHIIHRDIKASNILLDKDLTPKISDFGLARLLPANATHVSTRVAGTLGYLAPEYAIRGQVTKKSDIYSYGVLLLEIVSGRCNTNTRLPCEDQFLLEKTWAFYEQERLEEIIDADIDEDQEIEEACRFLKIGLLCTQDAMARRPHMPTVVRMLTGSKSISMEKITRPAMITDFAELKVSTKPHGANQARSNTSRSFSTTEISEPFSSSENHTQTSV	ATGGATTGCTGCTTTATGTTCGGACGGAGATCTCAACATGCTGTTGAAGGCGATGAGGGTGAACATAGTGTGAGGGTCTTTTCTTACAACGAGTTGAGAAAGGCAACTCAAGACTTCAGTGGGGCAAACAAGATTGGAGAGGGTGGTTTTGGTTCCGTATTCAGGGGAATGCTCAAAGACGGCACACTAATCGCAGTGAAGGTTCTGTCAGCCACTTCAAGGCAAGGCGTCCGAGAGTTCTTGACTGAACTTACAGCAATTTCAGACATCAAGCATGAAAACCTCGTCACGCTTGTCGGCTGCTGTGCTGAAGGGTCCCATAGGATCCTCGTTTACAATTATCTTGAGAAAAACAGCCTTTCACAGACATTGCTAGGGTCTGGCTACAGCAGCATCCAG…	Cytosol
TraesCS2D02G223000.1	DUF26	2D	699	2100	76993.2	6.1	-0.221459	MKEAGMVGVLPCLLLLLFLKPRAIAAAAAAYSEYSCNGTTGNYTARDAFGANLARLTAELPADASTSPSLYASAAIGASPDKVFALALCRGDITDARTCSGCLDNAFTQLRALCAGERDATFFHDLCTLRYSGEDFLARPDDNNPVINAMDVNGSTYAAWDSRNATSRSFFLSLVGTLFGEMSMYGAYNSSVRRFASAVMYINPQLPTVYGLAQCTPDLSPGQCWHCFQGLQEQTRQWYDGREGGRIVGVRCNIRYEGYQFYDGMANVRIGTHGDSSSPTESNGSKHRQTLIIVLCVSVTVFCSMLVGCLLLIRRLRKGAGNTKLEQAHKRNNSKTEEALKLWKIEESSSEFTLYDFPELAAATDNFSEENKLGQGGFGPVYKGKFSDGAEVAVKRLAA…	ATGAAAGAGGCCGGCATGGTTGGCGTCCTGCCCTGCCTCCTCCTCCTCCTCTTCCTGAAGCCGCGCGCCATCGCTGCCGCCGCCGCCGCCTACTCGGAGTACTCGTGCAATGGCACCACCGGCAACTACACGGCGCGCGACGCCTTCGGGGCCAACCTCGCGCGCCTCACCGCCGAGCTCCCCGCCGACGCCTCCACCTCTCCGTCCCTCTACGCCTCGGCGGCCATCGGCGCCTCCCCTGACAAAGTCTTCGCCCTCGCGCTCTGCCGCGGCGACATCACGGACGCCAGGACGTGCTCCGGCTGCCTCGACAACGCGTTCACGCAGCTGCGGGCGCTCTGCGCCGGCGAGAGGGACGCCACGTTCTTCCACGACCTCTGCACCCTCCGCTACTCCGGC…	Plasma Membrane
TraesCS2D02G537900.1	DUF26	2D	791	2376	88326.8	6.83	-0.220986	MLFEGLPIIRRLFDQHKVILHICGAPPSMSPGIWYHDIPERTYVWVANRDNPIGSGLSGKLVLTNSSDLVLSDSKGRILWRTANNVTAGGDGAVALLLEGGNFAIQLQNFTQIWQSYDHPTDTILPGFKLWANYKTHTAVRIVAWKGSQDPSTGKFLLSRDPSTGLQILTWRGTSKYWRSGLWNGAEASDKNGYMWSQNVDDGETIYSTYNTGNSSSRRSHWKLDYTGDLMLRIWSGQSWVVLFKRPDDGCRQYGSCGPFGYCDMFDKISGECKCLDGFRPADGFSASPSRGCVRKENLTCRGDHFLTLPEMKVPDKFVYVRNRSFEECTAECERDCSCTAYAYTNLSSIVATGGPSRCLIWTGELVDSEKAGMLGGNLYIRLAGSPEHSSAVNTTKRG…	ATGCTATTTGAGGGACTGCCCATCATAAGGAGATTATTCGATCAACACAAGGTGATATTGCACATATGTGGAGCGCCGCCATCCATGTCACCGGGCATATGGTACCATGACATACCGGAGCGGACATATGTTTGGGTGGCCAACCGCGACAACCCAATCGGTAGCGGTTTGTCAGGGAAGTTGGTTCTCACCAACAGCTCTGACCTTGTCTTGTCGGATTCCAAGGGCCGTATCCTTTGGAGGACGGCGAACAACGTCACCGCCGGGGGTGACGGGGCTGTGGCGCTGCTGCTCGAGGGGGGGAACTTTGCCATCCAGTTGCAGAATTTCACGCAGATATGGCAGAGCTATGATCACCCGACTGACACCATCCTCCCCGGCTTCAAGTTATGGGCGAAC…	Plastid
TraesCS2D02G484700.2	DUF26	2D	823	2472	91762.6	6.46	-0.219563	MTPLPVFVLLSLVCLCKSDDRLTPEKSLNAGDKLVSSGGIFALGFFTPANSTADTYIGIWYNKIPERTYVWVANRDKPIKNGSPGKLAMSSDSDLVLSDSQGRTLWTTTNNFTSATTGTAAILFDSGNLVIRLPNGTDIWQSFHYPTDTALPDMVLPLSTNDGILMRLIAWRAPDDPASSDYSMGGDSSSDLQVVIWNGTRPYWRRSAWDGSLVSALYQSNTGFIVTETIVDRGGELYMTFTVSEGSPSMRMTLDYKGTFKFLVWNSNSSSWEAFIEHPSPICERYAYCGPFGYCDAAETVPKCNCLSGFEPDGVNFSRGCRRKEDLKCGIDNNFSTLRGMKTPDKFLYVRNRSFDQCTEECRRNCSCSAYAYANLRNGSAYANLKNGSGAADQSRCLI…	ATGACTCCCCTCCCAGTTTTCGTCCTCCTGTCATTGGTTTGTTTATGCAAATCCGATGACCGCCTTACTCCCGAAAAATCACTCAACGCTGGTGATAAGCTCGTTTCGAGCGGCGGCATCTTTGCTCTTGGCTTCTTCACCCCGGCAAACTCAACTGCGGACACGTACATCGGCATATGGTACAACAAGATCCCTGAGCGCACTTATGTGTGGGTCGCTAACCGCGACAAGCCGATCAAGAATGGTTCTCCTGGGAAGCTGGCTATGAGCAGCGACTCTGACCTTGTCTTGTCTGACTCCCAAGGCCGAACTCTATGGACAACCACAAACAACTTCACATCCGCAACCACCGGAACTGCTGCTATACTGTTTGATTCCGGAAACTTGGTCATCCGGTTG…	Plasma Membrane
TraesCS2D02G572600.1	DUF26	2D	696	2091	76832.2	6.18	-0.216523	MKEAGMVGVMPCLLLLFLKPRAIAAAYSEYSCNGTTGNYTASDAFGANLARLTAELPTNASTSPSLYASAVIGTSSDKVSALALCRGDITDASTCSGCLDNAFQQLRALCAGERDATFYHDLCTLRYSGEDFLGRPEDNSPVINAMDVNGSTFAAWDSGNATSRSFFLSLVGTLFGEMAMYGSYNSTVRRFASAVMYVNPQLPTVYGLAQCTPDLSPGQCWHCFQGLQEQTRQWYDGREGGRIVGVRCNIRYESYQFYDGTADVRIGLQGGSSSSTESNGSKHRKTLIIILCVSITVFCSMLVCCLLLMRRLRKGAGKTKLEQAHKRNNSKTEEALKLWKIEESSSEFTLYDFPELAAATDNFSEEKKLGQGGFGPVYKGMFSDGTEVAVKRLAAQSGQ…	ATGAAAGAGGCCGGCATGGTTGGCGTCATGCCCTGCCTCCTCCTCCTCTTCCTAAAGCCTCGCGCCATCGCCGCCGCCTACTCGGAGTACTCGTGCAATGGCACCACCGGCAACTACACGGCGAGCGACGCCTTCGGGGCTAACCTCGCGCGCCTCACCGCCGAGCTCCCCACCAATGCCTCCACCTCTCCATCCCTCTACGCCTCGGCAGTCATCGGCACCTCCTCGGATAAAGTCTCCGCCCTCGCGCTCTGCCGCGGCGACATCACGGACGCCAGCACGTGCTCCGGCTGCCTCGATAACGCGTTCCAGCAGCTGCGGGCGCTCTGCGCCGGCGAGAGGGATGCGACGTTCTACCACGACCTCTGCACCCTCCGCTACTCCGGCGAGGACTTCTTG…	Plasma Membrane
TraesCS2D02G203200.1	DUF26	2D	322	969	36112.3	5.28	-0.214286	MATGGMTLESLPNELPLDFLNKITKNFSDELLLGQGAFGSVYKGILDDGVVAVKKLAENSPVPRDTIFANEVQNIMVLEHENIVKLVAYCREAQNKLVQSNGRYITAEITDTVLCYEYLPKGSLHKNLFGESSSIDWDMRFKIIKGVCEGLHFLHTLPSPVLHLGLKPQNILLGDNMTPKIADFGFSRIFGQDQTRKNTRSVVGSVGYMAPEFLYNGEISARSDIYSLGLIIMEISTREMNSSSTDQKHARKYIDGVKENWTLEKIMSEYTELEEHGFDQVEACINIGLQCVEIDQKKRPSIENIVNMLNKLPVSEEVSHSM	ATGGCCACCGGAGGTATGACCCTGGAGAGCCTACCGAACGAGCTACCATTAGACTTCTTGAACAAAATCACAAAGAACTTCTCCGATGAGCTACTACTTGGTCAGGGCGCGTTCGGGTCAGTTTATAAGGGGATCCTGGACGATGGAGTGGTTGCCGTGAAGAAACTCGCGGAAAATTCGCCTGTACCACGTGACACAATATTCGCGAATGAGGTTCAGAATATTATGGTGCTCGAGCATGAGAATATCGTCAAGTTAGTTGCGTACTGCCGAGAAGCACAAAACAAATTGGTGCAGAGCAACGGACGATATATTACTGCAGAGATCACTGACACTGTACTCTGCTATGAATACTTGCCTAAGGGGAGCCTTCACAAGAATCTTTTTGGTGAATCCAGT…	Cytosol
TraesCS2D02G052900.1	DUF26	2D	660	1983	72073.1	7.79	-0.2	MPSVMSSPAPALVLLLLAASMADSQAGLNCSNSSASPSSAPSPPTSNTTNSSAYRNNVLKLLDALPEAVPPTGFTSHSLGASPDRAFVRGLCHVDSTRSECRKNLQEAVNDIGRYCASSRSGAALYDKCCITYADTNASIGYEDVFSEVWYEGDKVSGSDLLDSYERTYHSLMDGLVARVASGSAMFATGEAVYAPSDPNGRTYGLVECMRDLSAAECRRCLQLLVPKLPLCCGGTAQNFNCRLQVQVYAFYDLALDAPPPAASPAQQRPISSLGKRRLQHVILVVGTLFVIVVVLACVRRQRKRIKANKEQQDNAGEGMNYISLEVLRAATSNFSINNKLGEGGFGEVFKGELQNGMKIAVKRLSNNSAQGFDELKNELVLANRLKHKNLVPLLGVCL…	ATGCCGTCCGTGATGTCTTCCCCAGCGCCGGCCCTTGTGCTCCTTCTCCTCGCGGCAAGCATGGCAGATTCCCAGGCGGGGCTAAACTGCAGCAACTCCTCCGCGTCTCCCTCCTCAGCACCATCACCACCAACGTCCAACACAACCAACAGCAGCGCGTACCGCAACAACGTCTTGAAGCTACTGGACGCCCTCCCCGAGGCCGTGCCGCCCACAGGCTTCACCTCCCACTCCTTGGGCGCTAGTCCCGACCGTGCCTTCGTCCGCGGCCTCTGCCACGTCGACTCCACACGGTCCGAGTGCCGCAAGAACCTGCAAGAAGCCGTTAACGACATCGGCCGTTACTGCGCCTCCAGTCGGAGCGGGGCAGCGTTGTACGACAAGTGCTGCATCACCTAC…	Plasma Membrane
TraesCS2D02G217400.1	DUF26	2D	854	2565	94294.4	7.94	-0.195667	MAASRLLFSLCSALAVAVAVAAAAATDTLKQGDSLTAPATLVSSPSGVFELGFHAPDPARPARLYLCVWYRDTQPRTVAWVANRANAAAAAAPSLTLTAGGELRVLDGAAKDGAPMLWSSNTTTRAAPRGGYQAVIQDSGSLQVRDVDGTVIWDSFWHPSDTMLSGMRISVNAEVRAQVRGPPERMLFTSWASETDPSPGRFALGLDPANPSQAFIWRDGNVPFWRSGQWTGLNFVGIPYRPLYVYGYKQGNDPILGMYFTYTATNTSLQRFVVAPDGRDVCYMVKKSTQEWETVWVQPSNECERYGACGSNAICTVVQDTKAKCTCLKGFKPKLADEWNAGNRSQGCVRNPPLDCQVNKTGDGFLSIPNVKWPDFSYWVSGVTDEYGCMNTCQQNCSC…	ATGGCGGCTTCTCGTCTCCTCTTCTCGCTCTGCAGCGCGCTGGCCGTGGCCGTGGCCGTGGCGGCGGCGGCGGCCACGGACACGCTGAAGCAGGGGGACTCGCTGACGGCGCCGGCGACGCTGGTGTCCTCGCCGTCGGGGGTGTTCGAGTTGGGCTTCCACGCGCCGGACCCCGCGCGCCCGGCCCGCCTCTACCTCTGCGTCTGGTACCGCGACACCCAGCCCAGGACCGTCGCCTGGGTGGCCAACCGCGCCAACGCGGCCGCGGCGGCCGCGCCGTCGCTCACGCTCACGGCCGGCGGCGAGCTCCGCGTGCTCGACGGCGCCGCCAAGGACGGCGCGCCCATGCTCTGGTCCTCCAACACCACCACGCGGGCCGCGCCGCGGGGCGGCTACCAG…	Plasma Membrane
TraesCS2D02G217500.3	DUF26	2D	865	2598	94399.1	8.09	-0.194566	MARATSAALALLIFLLCRHAHADAGTTLSQGQSLAGNEKLLSANGAFSLSFFSPRGGDGSRVYLGVMFARAAEPTVPWVANRDAPVRATAPSYSATVTDSGDLRVLEGERVVWRTNTTSSAGNFTLTIQDTGNLVLAGGSGAQAVQLWQSFDHPADTFLPGMNITLARRGGAVVRQTLFRSWRSPDDPAPGNFTLGQDPLGSAQLFIWRRGQDGKDVTHWRSGQWAKGSFVGIPYRPLNLYGFQLSGDPSQSNGLFYTFQRFNSSQYRFVLQPNGTETCYQLVDATGAWEVVWSQPTMPCQAYNTCGPNAECSAADHCTCLRGFEPKSEEEYSNGVWTQGCVRSSQLTCSERNVSMSGSDAFAVLSGVKLPDLAAWESAVISADACRQWCLANCTCNAY…	ATGGCTCGTGCCACCTCCGCAGCGCTCGCGCTGCTCATCTTCCTCCTCTGCCGGCACGCCCACGCCGACGCGGGCACGACGCTGTCGCAAGGGCAGTCGCTGGCGGGCAACGAGAAGCTCCTGTCAGCCAACGGCGCCTTCTCGCTCTCCTTCTTCTCCCCGCGCGGCGGCGACGGCTCGCGGGTGTACCTGGGCGTCATGTTCGCCAGGGCCGCGGAGCCGACCGTGCCGTGGGTGGCCAACCGCGACGCGCCGGTGCGCGCCACGGCCCCGTCCTACTCCGCCACCGTCACGGACTCCGGGGACCTCCGGGTGCTGGAGGGGGAGCGCGTCGTGTGGCGGACCAACACGACCTCGTCGGCGGGGAACTTCACGCTGACGATCCAGGACACGGGGAAC…	Plasma Membrane
TraesCS2D02G534800.1	DUF26	2D	378	1137	42382.7	7.59	-0.191005	MVFCVVGCVSRFIIKKIGTRRLQGRPQRAIEEAKPFADENAFGSNSLKGAVLSSPLIEFSTVLSATNNFNDKLGAGGFGPVYKGRLPDGQEIAIKRLSNSSSQGSEEFKNEVTVLSKLQHRNLVRLFGCCVHGEEKMLVYEYMPNNSLDSFIFDETKRSVLGWKLRYNIIQGIGKRLLYLHQDSTLRIIHRDLKASNVLLDDDFIPKISDFGMARIFGEYQRQALTHRIVGTYGYIAPEYAMEGKFSEKSDVFSFGVLILEIVCGRRNSSLIDHEWSMNLVGHAWTLWQEGRPSELIDALMGTTYSKDEVWRCIQVGLLCVQELPGDRPAMPLVLRMLCGDVGVPAPKRAAFFVGRAPADDKDTESGNHLTYTELEGR	ATGGTTTTCTGCGTAGTTGGATGCGTGTCGAGGTTCATCATCAAGAAAATAGGCACAAGGAGACTACAAGGGAGGCCACAAAGGGCCATTGAAGAAGCTAAACCATTTGCAGACGAAAACGCATTCGGAAGCAATTCACTGAAAGGAGCAGTTCTGAGCTCACCTTTGATTGAGTTCAGCACAGTTCTTTCAGCAACAAACAATTTCAACGACAAGCTTGGCGCTGGTGGATTTGGTCCAGTTTACAAGGGGAGACTACCAGATGGCCAGGAAATCGCTATCAAGAGGCTGTCGAACAGCTCCAGTCAGGGATCAGAAGAGTTCAAGAACGAGGTGACTGTTCTGTCCAAACTGCAGCACCGAAACTTGGTTAGGCTTTTTGGTTGCTGTGTTCATGGA…	Mitochondrion
TraesCS2D02G537800.1	DUF26	2D	837	2514	93385.5	7.47	-0.183154	MPSKYRAFLSYHLLTLPFTSICEEGLMGMTLLPLFILLILICLCKSDDRLTPTKPLLPGDKLVSNNGIFALGFFSPENSSANSYVGIWYHDIPERTYVWVANRDNPIGSGLSGKLVLTNSSDLVLSDSKGRILWRTANNVTAGGDGAVALLLEGGNFAIQLQNFTQIWQSYDHPTDTILPGFKLWANYKTHTAVRIVAWKGSQDPSTGKFLLSRDPSTGLQILTWRGTSKYWRSGLWNGAEASDKNGYMWSQNVDDGETIYSTYNTGNSSSRRSHWKLDYTGDLMLRIWSGQSWVVLFKRPDDGCRQYGSCGPFGYCDMPTRECRCLDGFEPADGFSANFSRGCVRKEALTCRGYHFSALPGMKVPDEFVYVRSRSFEECTAECERNCSCTAYAYANLS…	ATGCCAAGCAAATACAGAGCATTTCTTTCATACCATCTCCTTACTTTGCCCTTCACAAGCATATGCGAAGAAGGCTTAATGGGCATGACTCTGCTCCCCCTTTTCATCCTCCTAATATTGATTTGTCTCTGCAAATCCGATGACCGCCTAACACCTACGAAGCCACTCTTGCCTGGCGACAAGCTCGTCTCCAACAATGGCATCTTTGCTCTTGGTTTCTTCTCCCCAGAAAACTCGAGCGCAAACTCATATGTAGGCATATGGTACCATGACATACCGGAGCGGACATATGTTTGGGTGGCCAACCGCGACAACCCAATCGGTAGCGGTTTGTCAGGGAAGTTGGTTCTCACCAACAGCTCTGACCTTGTCTTGTCGGATTCCAAGGGCCGTATCCTT…	Plasma Membrane
TraesCS2D02G031600.1	DUF26	2D	850	2553	94482.8	6.29	-0.177882	MDWLALTCRAAVLVLLFLPFGASDDRLVPGKPLSPGSTIVSDGGAFALGFFSPNNSTSTPAKLYLGIWYNDIPELTVVWVANRETPVINSSSSSPVLSLTNSSNLILSNGDGSGRVLWTTTNLSATPGPSTPAAVLLNTGNLVIRSSNGTTLWLSFDHHTDTYLPGMKLRVKYNTRDGRERLVSWKGPNDPSPGRFSYGIDPTTCLQMFLWDGAHPVFRTAPWTGYLVTSERRYQQEHASAEIIIYLAVIDNNKEIYVTYSLSDGAPHTRQVVTYSGEYQTQSWNNRLLVWEILANYSSLKCNLYGYCGPYGYCDMTVSPIPLCKCLDGFEPASMEEWTSGTFSKGCRRKDPLDECGGDFLALPGMKPPDKFTLIGGDKSTFQECATECNRNCSCVAYA…	ATGGATTGGCTGGCTCTCACCTGCCGCGCCGCGGTGCTGGTCCTCCTGTTCCTGCCGTTCGGTGCGTCCGACGACCGGCTTGTCCCCGGCAAGCCGCTCTCCCCTGGCAGCACCATCGTCTCCGATGGCGGTGCTTTCGCCTTGGGCTTCTTCTCCCCAAACAACTCCACCAGTACCCCAGCCAAGTTGTACCTTGGCATATGGTACAACGACATTCCAGAGCTCACTGTGGTTTGGGTCGCCAACCGAGAAACCCCGGTCATCAACAGCTCTTCCTCTTCACCGGTGCTCTCACTCACCAATTCCTCCAATCTCATTCTCTCTAATGGTGATGGCAGCGGCCGTGTCCTCTGGACGACGACCAACCTATCTGCTACACCAGGGCCGTCTACCCCTGCG…	Plasma Membrane
TraesCS2D02G538200.1	DUF26	2D	817	2454	90675.4	7.04	-0.167564	MASLPAIFILMLLVRSCNSDDRLRPTKPLSPGDELISSNGLFALGFFSLQGSAANTYLGIWYHNISERTYVWVANRDSPIKSSLPGKLVVSNTSDLVLSDSDGRVLWATKTNNVTTTGSGSGGGATGAGAVLLDTGNFVLRSRNGTEIWQSYDEPTDTFLPGFKLWVNYKTHVAARIVAWKGPDDPSTGEFVLSGDTSTGLQILTWRGSTLYWRAGVWNGATAASFTKSFLSQMIDDGEVAYFTYNRADDSAPARSHWKLDHTGEVMFRVWVEGSSSSWVPLFERPGKGCLVYGACGPFGYCDVKGDVRECRCLDGFEPADGGGGSSKAGCVRKEAVRCGGNNYFLTLPAMKLPDKFVYLTNRSFEECAAGCDRNCSCTGYAYTNASDILLASKCFHWT…	ATGGCTTCTCTCCCGGCCATCTTCATCCTCATGCTCCTGGTTCGTTCCTGCAACTCCGATGACCGCCTAAGACCCACTAAGCCACTCTCGCCCGGCGACGAGCTCATCTCCAGCAATGGCCTCTTCGCCCTTGGCTTCTTCTCCCTGCAAGGCTCCGCCGCCAACACATATTTAGGCATATGGTACCACAACATCTCTGAGCGAACATATGTGTGGGTGGCCAACCGCGACAGCCCGATCAAGAGCAGTTTGCCCGGGAAGCTGGTCGTGAGCAACACCTCTGACCTCGTCTTGTCCGACTCCGACGGCCGTGTCCTCTGGGCGACGAAGACGAACAACGTCACCACCACCGGATCAGGATCAGGTGGCGGAGCCACCGGTGCAGGGGCGGTGCTGCTC…	Vacuole
TraesCS2D02G500900.1	DUF26	2D	435	1308	48950.7	8.68	-0.167356	MRICRDGQTAAMAARDTSSIFLILIIALVIVIVILLGICWRFLGPGIMRRLLRPRRCPSEVPEYFSGNMSGNLRTITYFDYVTLKKATKDFHQKNQLGRGGFGPVYLGKLDDGRKVAVKQLSVGKSGQGESEFFMEVNMITSIQHKNLVRLVGCCSEGTERLLVYEYMKNKSLDKILFAAADAPAPALPSLDWRTRHQIIIGIGRGLQYLHEESNLRIVHRDIKASNILLDDKFQPKISDFGLARFFPEDQTYLSTAFAGTLGYTAPEYAIRGELTVKADTYSFGVLVLEIISSRKNTDLNLPNEMQYLPEHAWRLYEQSKILELVDARVQGGEGFDQKEVMQVCQIALLCVQPYPNSRPAMSEVVRMLTMKTDQSIPAPAKPAFLDRKNLNGDRDAAS…	ATGCGAATATGCAGAGACGGGCAGACGGCAGCAATGGCAGCCCGAGACACCAGTTCAATCTTCCTCATCCTGATCATCGCCCTCGTCATAGTCATCGTGATCCTGCTCGGGATCTGCTGGAGGTTCCTCGGACCGGGCATCATGAGGAGACTGCTGAGGCCGAGGAGATGTCCTTCAGAGGTGCCCGAGTACTTCAGCGGCAACATGAGCGGCAACCTGCGCACCATCACCTACTTCGACTACGTGACGCTCAAGAAGGCCACCAAGGATTTCCACCAGAAAAACCAGCTGGGGAGAGGAGGATTTGGCCCTGTTTACCTGGGGAAGCTTGACGACGGGAGGAAAGTGGCGGTGAAGCAGCTGAGCGTGGGCAAGTCGGGGCAGGGCGAGTCGGAGTTT…	Plasma Membrane
TraesCS2D02G415600.1	DUF26	2D	1016	3051	110337	7.16	-0.167028	MGRRSRLLHGAALSLLLLAAAAHAQQTDPGDAAALNAVFAKLGQKALPSWNISGDPCTGAATDNTNIDNNPPFNPAIKCECTGGNASVCRVTRLKIYALDAVGSIPEELRNLTALTNLDLSQNYLTGPLPSFIGELTRMQYMSFGINALSGPLPKELGNLTDLVSLSVSSNNFSGSLPSELGNLAKLEQLYIDSAGFSGPLPSTLSKLTKMKTLWASDNDFTGQIPDYIGSWNLTDLRFQGNSFQGPLPATLSNLVQLTSLRIGDIVNGSSSSLAFISNMTSLNTLVLRNCRISDTLLSVNFSKFTSLNLLDLSFNNITGQVPQTLLNLNSLGFLFLGNNSLSGSLPSSVGPMLKNLDFSYNQLTGSVPSWARNSQLNLVANNFGADISSNSALPTGLD…	ATGGGGCGGAGGAGCCGGCTCCTCCATGGCGCCGCGCTCTCGCTGCTGCTGCTCGCGGCGGCCGCCCATGCTCAGCAGACCGATCCAGGCGACGCGGCGGCGCTGAACGCGGTGTTCGCCAAGCTCGGCCAGAAGGCGCTGCCGTCATGGAACATCAGCGGCGACCCCTGCACCGGCGCCGCCACGGACAACACCAACATCGACAACAACCCGCCCTTCAACCCGGCCATCAAGTGCGAGTGCACCGGCGGCAACGCCTCCGTCTGCCGCGTCACCAGGCTGAAAATATACGCGCTGGATGCAGTCGGCTCGATACCAGAGGAGCTGCGGAACCTCACGGCCCTGACCAATTTGGATCTATCGCAAAATTACTTAACAGGGCCTTTACCATCGTTTATC…	Plasma Membrane
TraesCS2D02G485000.2	DUF26	2D	810	2433	90457.5	7.76	-0.164938	MGMTPLPVFVLLLLICFCKSDDRLTPAKPLSPGDKLVSNGGIFALGFFSLTNSTANSYIGIWYHHIPERTYVWVANRDNPIASSSHGKLVLTNGSNLVLSDSKGRTLWTTTNNIAADGLKAVAILLDSGNLVIRSPNGTDIWQSFHHPTDTMLPNMSLPLKNYTNFANHLVAWRGPDDPSTSNYSLGGDSSLQIFAWNGTRPYWRRAALDGVFVYAVYQGNSGPIMYQNIESRGDDFYLTYTVSKGTPSMRVLLHYTGMVKLLTWNGNSSSWDVFSEHPTPNCDRYASCGPFGYCDNTQAVPTCKCLDGFESDGLDFSVGCWRKKELHCSEEDSFVTLPNTKTPDDFLYIRNRSFDQCTAECSRNCSCTAYAYANLTSIGRTIDQSRCLVWMGELIDTS…	ATGGGGATGACTCCCCTCCCAGTTTTTGTCCTCCTGTTATTGATTTGTTTCTGCAAGTCCGATGACCGCCTAACACCGGCAAAGCCACTCTCACCCGGTGACAAGCTCGTCTCAAATGGTGGCATCTTTGCTCTCGGCTTCTTCTCCCTGACAAACTCAACGGCAAACTCATACATCGGCATATGGTACCACCACATCCCCGAGCGAACATACGTGTGGGTCGCAAACCGCGACAACCCAATCGCCAGCAGTTCTCATGGTAAGTTGGTTCTGACCAATGGATCTAACCTTGTCTTGTCAGACTCCAAAGGCCGCACTCTCTGGACAACAACGAACAACATCGCTGCCGATGGCCTCAAAGCTGTTGCTATTTTGCTCGACTCCGGGAACTTGGTCATC…	Endoplasmic Reticulum
TraesCS2D02G222300.2	DUF26	2D	679	2040	74091	6.83	-0.161708	MATRHRTFYRLAATILIAFLLTPPTAAQPPWQICGKSGNYAANDTYQSNIRQLSATLPKNASASRTLFATSSIGSLPNIAYALALCRGDGNASACEACVTTAFQDAQQLCAFNKDATVIYDPCYLRFSNQNFLATTSNDNIIVLKNTQSVSSPVDVFDAAVQTLLNATGDYAAANSSRRFATGEEGFDTTNPTIYGLVQCTPDMSPADCRSCLGDIITQMPQDLSGSIGGRLIGVRCNFRYEVVPFFSGSPTLRLPAPPAPPAPPPAPVNVTPTATPRAGKSANNVLAIVLPIVAAILAITTVCLCYLRRRRRRQARSELPHDSTNHEDIDSIDSLIIDLSTLRGATSNFAEENKLGEGGFGAVYKGDLPDGQEIAVKRLSRNSGQGIGELKNELVLVA…	ATGGCGACGCGCCACCGCACGTTCTACCGCCTCGCCGCCACAATCCTCATTGCGTTCCTCCTCACACCACCGACCGCAGCCCAGCCGCCGTGGCAGATCTGCGGCAAGAGCGGCAACTATGCGGCGAACGACACCTACCAATCCAACATCCGGCAGCTCTCCGCCACCCTCCCCAAGAACGCCTCCGCCTCCCGGACGCTTTTCGCCACCAGCAGCATCGGCTCCCTACCGAACATCGCCTACGCCCTCGCGCTCTGCCGCGGCGACGGCAACGCCTCCGCCTGCGAGGCCTGCGTCACCACCGCCTTCCAGGACGCGCAGCAGCTCTGCGCCTTCAACAAGGACGCCACCGTCATCTACGACCCCTGCTACCTCCGCTTCTCCAACCAGAACTTCCTC…	Plasma Membrane
TraesCS2D02G538400.1	DUF26	2D	813	2442	90740.7	7.13	-0.159287	MDMIYVPVFILLFLICFCKSDDRLTPTKPLYPGDTLISDGGIFALGFFSLKNSSANSYVGIWYNQIPERTYVWVANRDSPITSSSSGKFVVTNNSDLVLLDSKGSTLWTTSNNITSEAAGTAATLLDTGNLVIRLSNGTDIWQSFHYPTDTLLPNMSAPLSSKNKLYRPFVAWRGPDDLSTGDYSLGSDSSLVPQVFIWNGTRPYWRRAAWTGALVNNVYQSNTGSFMFETVERRGAEFYITYTVSNGSPNMRAKLHYTGTVKVLTWNSKSSSWDVFMEYPSHSCDSYASCGPFGYCDGTEAIPTCKCLDGFESAGRNYSLGCRRKKELKCDDTDSFITLPGMKTPDKFLYIRNRSFDQCAEECRSKCSCNAYAYANLSSLGSLDMVGDSSRCLVWMGE…	ATGGACATGATATACGTCCCAGTTTTTATCCTCCTGTTCTTGATTTGCTTCTGCAAATCTGATGATCGCCTAACACCCACAAAACCACTCTACCCCGGCGACACGCTCATCTCAGACGGTGGCATCTTTGCTCTTGGCTTCTTCTCCCTGAAGAACTCGAGTGCAAACTCGTACGTCGGCATATGGTACAACCAAATCCCGGAGCGAACATACGTGTGGGTCGCAAACCGCGACAGCCCAATCACTAGCAGTTCCTCTGGTAAGTTTGTTGTGACCAACAATTCTGATCTTGTCTTGTTAGACTCCAAAGGAAGCACTCTTTGGACAACCTCGAACAACATCACCTCCGAAGCCGCCGGAACTGCTGCTACACTGCTTGACACCGGGAACTTGGTCATC…	Plasma Membrane
TraesCS2D02G415700.1	DUF26	2D	1013	3042	110258	8.04	-0.153406	MKLLHGAALALLLLAAAAHAQRTPRTHAGDAAALNAVFAKLGQKASSSWNISGNLCTGAATDDTDIDNDPNFNPAIKCLCSTGNASLCRITRLKIYALDAVGPIPEELWNLTSLTNLNLAQNYLTGPIPSFIGNLAQMQYLSLGINALSGPLPKELGNLTNLVSLGIGSNKFNGSLPSELGNLAKLEQMYIDSAGLTGPLPASLSKLTKMKILWASDNDFTGQIPDYIGSWSLTELRFQGNSFEGPIPATLSNLAQLTSLRIGDILNGSSSSLAFVNNMTSLSTLVLRNCRISDKLSSIDFSKLTSLNLLDLSFNNITGQVPQTLLNLKLLNFLFLGNNSLSGNLPSSIGSSLKNLDFSYNQLSGTVPSWAKDSQLNLVTNNFVADSSSNSVLPTGWGC…	ATGAAGCTCCTCCATGGCGCGGCGCTCGCGCTGCTGCTTCTCGCGGCGGCCGCCCACGCTCAGCGGACCCCGAGGACCCATGCGGGCGACGCGGCGGCGCTGAACGCGGTGTTCGCCAAGCTCGGCCAGAAGGCGTCGTCCTCATGGAACATCAGCGGCAACCTCTGCACCGGCGCCGCCACGGACGACACCGACATCGACAACGACCCCAACTTCAACCCGGCCATCAAGTGCCTCTGCTCCACCGGCAACGCCTCCCTCTGCCGCATCACCAGGCTGAAAATATACGCCTTGGACGCGGTCGGCCCGATACCAGAGGAGCTGTGGAACCTCACCAGCCTCACCAATTTGAATTTAGCACAAAATTACTTAACAGGACCTATACCATCATTCATTGGG…	Plasma Membrane
TraesCS2D02G548600.4	DUF26	2D	856	2571	93372.2	7.11	-0.145093	MRAPPPSLLPLLLATAFLSPSPSIATDKLDQTASIAGNQTLESAGGVFRLGFFVPPGSSDGRAYLGIWYASIPEKTVVWVANRRNPVVRPPGVLTLSSDGRLVILDGRNATVWSSDNAAGSGGVATRATAQLLDNGDLVVSHGGESQSGSTTGRTSVAWESFDYPTDTLLPGMKLGVDGRSGISRNITSWRSAADPSPGAYTFKLVSGGLPEFFLFRGLSKTYASGPWNGAELTGVPNLKSRDFIFTVLSNPDETYYTYYVSDPSVLSRFVLNGTTGQVQRFSWHRGGGGGGGWSGFWHFPLDPCDSYARCGAFGYCDVGQSPLCSCLPGFRPRSPQRWSLGDGSGGCVRTTNLSCGAGDGFWTVSRMKLPEATSATVHAGVTMDQCRKMCLGNCSCRA…	ATGAGGGCGCCGCCGCCCTCCCTGCTTCCTCTCCTGCTCGCCACCGCCTTCCTGTCCCCGTCCCCCTCGATCGCCACCGACAAGTTGGACCAGACCGCGTCCATCGCCGGCAACCAGACGCTCGAGTCGGCCGGCGGAGTGTTCAGGCTCGGCTTCTTCGTCCCACCCGGCAGCTCCGACGGCAGGGCCTACCTCGGCATATGGTACGCCAGCATCCCGGAGAAGACGGTCGTGTGGGTCGCCAATCGCCGGAATCCGGTCGTCAGACCTCCCGGCGTCCTCACTCTCTCTTCCGACGGCCGGCTTGTGATCCTCGACGGCCGTAACGCCACCGTGTGGTCCTCCGACAACGCTGCCGGCTCGGGCGGCGTAGCCACCCGCGCCACCGCGCAGCTGCTC…	Plasma Membrane
TraesCS2D02G534400.1	DUF26	2D	842	2529	92166.3	8.13	-0.140855	MSCAVERGIQHPSAMRATSQQPARLLLRLLLIGFFLLSIAAGVTDKLERGQKLTDGDTLVSSGGSFTLGFFSPGASTKRYLGIWFSVSNATVCWVANRNQPLLDKSGTLLLNDVGSLVLLDGSRQTRTAWSSNFLPASAAAVQLLDSGNLVVRNGSSSTSLWQSFDQPSDTLLPGMRLGKNLWTGGEWQLTSWRSADDPSPGDYRRTLQTTGLPEIILWYRDVKTYRTGPWNGIYFNGVPEARAYAGKYPLLVTTSPWEITYGYTAAPGAPLTRVVVNYTGKAERLEWDASSREWNRIFQGPRDPCDEYGKCGPFGLCDPEAASSGFCGCVDGFSAANTSALVVKDNSDGCRRDVALDCAGGTTTDGFKVVPGMKLPDTQNASVDMGVTLEECRARCLA…	ATGAGCTGTGCTGTGGAAAGAGGCATCCAGCATCCATCCGCCATGAGAGCTACCAGCCAACAGCCGGCACGTCTCCTACTGCGGCTGCTCTTGATCGGCTTCTTCCTCCTTTCGATCGCCGCCGGCGTCACTGACAAGCTCGAGAGGGGCCAGAAGCTCACCGATGGCGACACGCTCGTCTCATCCGGCGGCTCCTTCACCCTCGGGTTCTTCTCTCCCGGGGCGTCCACCAAGAGGTACCTCGGCATATGGTTCTCCGTGTCCAACGCCACCGTCTGCTGGGTCGCCAACCGCAACCAGCCGCTCCTTGACAAGTCCGGCACGCTGCTGCTCAACGACGTCGGCAGCCTCGTCCTGCTTGACGGCTCACGCCAGACACGGACGGCGTGGTCTTCGAAC…	Plasma Membrane
TraesCS2D02G486700.1	DUF26	2D	823	2472	90257.4	5.59	-0.135237	MEVTRDHLGLTLPLFLFLLLSPGALVTGVSDLLNEGNNITDGNTLVSADGSFILGFFSPGVSTNRYLVIWFSVSNTTVCWVANRERPVNSTAGVLVFSDTGNLLLLDGSGQTVWTSNSTTRAAPGVAQLLESGNLVIREQAGHTTVWQSFDYLSDTLLPGMKMGKNRWTGSEWYLSSWRSADDPSPAYRFVTEANGLPDNTLWDGSTKVYRTGPWNGLRFSGTTEDATYTDMFKFVVTINDGEVTFGYTATPGTPPSRIVATSTGFVKRLVWEESRKRWETFLQGPRDVCDAYAMCGPFGLCNANAPSTSFCSCPRGFTPAFPAEWDLRENSGGCRRSAALDCAQGNEGASTSSTDGFMVLQGVKLPDTFNASVDASTTVEECRARCFANCSCLAYAPA…	ATGGAAGTAACCAGAGACCATCTCGGTCTTACTCTTCCCCTGTTCCTCTTCCTGCTCCTCTCTCCGGGAGCCTTGGTAACCGGCGTATCCGATCTGCTCAACGAGGGCAATAACATCACCGACGGCAACACGCTGGTCTCAGCCGATGGGTCGTTCATCCTGGGCTTCTTCTCTCCCGGGGTGTCCACCAACAGATACCTCGTGATATGGTTCTCCGTGTCCAACACCACCGTCTGCTGGGTGGCGAACCGTGAAAGGCCCGTGAACAGCACGGCGGGGGTTCTGGTGTTCAGCGACACCGGAAACCTTCTCCTGCTCGATGGCTCAGGCCAGACCGTATGGACATCCAACTCCACCACAAGGGCAGCTCCTGGGGTTGCGCAGCTTCTTGAATCCGGC…	Plasma Membrane
TraesCS2D02G221400.3	DUF26	2D	680	2043	75134.9	6.52	-0.126029	MAKPHRCFSPHLAGVAATFLISVLHAPLAAADDEPPPWPICGPYPPSGNYTQNSTYRANIDLLSATLPRNASLSPALYATGDVGDVPDIVYGQALCRGDVANASACEACVAAAFRGARRACPLYKDVIIFYDLCQLRFSNRNFFLDDDYLVTTYTLLRSRVVGTPAFDAAVGLLLNATADHAVEDSSRRFGTGEEGFDDRRNPKIYALAQCAPEKTADVCRSCLNVIIGQLPNSFRGRTGGGMFGVWCNFRYEVYPFFPGRPLVQLPRFVERPPASAPPVTGGEEKKRNSAGKVLAILMPTIAVILAIAVVYFFCWRKRRPEEDAYLPSTSDDIQHIDSLLLDLATLRIATDDFDNSKMLGKGGFGMVYKGVLPDGEEIAVKRLGQTSRQGIGELKSEL…	ATGGCCAAACCCCACCGCTGCTTCTCCCCGCACCTCGCCGGCGTCGCTGCCACCTTCCTCATCTCCGTCCTCCACGCGCCACTCGCCGCCGCCGACGACGAGCCGCCTCCGTGGCCGATCTGCGGGCCCTATCCCCCCAGCGGCAACTACACGCAGAACAGCACCTACCGGGCCAACATCGATCTTCTCTCCGCCACCCTCCCCAGGAACGCCTCCTTGTCTCCCGCGCTCTACGCCACCGGAGACGTCGGCGACGTGCCGGACATCGTCTACGGCCAGGCGCTCTGCCGCGGCGACGTCGCCAACGCCTCCGCCTGCGAGGCCTGCGTCGCGGCCGCCTTCCGCGGCGCGCGGCGGGCGTGCCCGCTCTACAAGGACGTCATCATCTTCTACGACCTC…	Plasma Membrane
TraesCS2D02G222700.1	DUF26	2D	687	2064	74781.3	6.65	-0.125182	MASHHRGRIPSHLAPAAALLFAFIIALPASGDPLGQLCGNSGNFTANSTYQANIRRLSATLPKNASSSPTLFATDTFGTLPDIVYALALCRGDTSAANCSQCVATAFQDAQQRCPYNQDATIFYDPCALRFSNQNFLSSTNGDGTLLLLMNTQNVSAPVKVFNAAVGVLLNATANYAAANSSRRFGTGEEGFETVDKGTPKIYGLAQCTPDMAPADCQTCLQGIIKRMPEFFSGKQGGRVLGLRCNYRYEQYRFFNGPSLLQLPAPSVGLAPAPAPANVKPPPVGGGSTGNRTARILAITLPIVAAILAAVVICLYLWRRKSKPARKASLSYPTNPEDIQSIDSLILDLSTLRAATDNFDERNKLGEGGFGVVYKGILPDNEEIAVKRLSQSSRQGIEE…	ATGGCCTCGCACCACCGCGGCCGCATCCCCTCCCACCTCGCCCCCGCCGCTGCCCTCCTTTTTGCCTTCATAATCGCGCTTCCAGCATCCGGCGATCCCCTCGGACAGTTGTGCGGCAACAGTGGCAACTTCACCGCCAACAGCACCTACCAGGCCAACATCCGGCGCCTCTCCGCCACCCTCCCCAAGAACGCCTCCTCCTCGCCGACGCTCTTCGCCACCGACACCTTCGGAACCCTCCCGGACATCGTCTACGCGCTCGCGCTCTGCCGCGGGGACACCAGCGCCGCCAACTGCAGCCAATGCGTCGCCACGGCTTTCCAAGACGCTCAGCAGCGCTGCCCGTACAACCAGGATGCTACCATCTTCTACGACCCCTGCGCACTCCGCTTCTCCAAC…	Plastid
TraesCS2D02G486200.1	DUF26	2D	832	2499	91160.9	6.06	-0.116466	MWSKNQPHLHSLLLIVVPFLFVSTASAANPESDILDKGRNITDGETLVSPGGSFTLGFFPPGVLGKRYLGIWFSMDEDAICWVANRDHPLTDARGVLVISDTRSLLLIDSSGQVVWSSNTTGTASTTVQLLESGNLVSRDGNASGAITWQSFDHPSNTLLPGMKIGKNLWTGEEWYLTSWRSADDPATGNFRYITDTEGVPQNVMLDGGKRIYRTGPWNGLWFSGVTEMGTYSDMFIYRLTSSPSEITYGYVAKAGTPFSRLVLTDDGLFRRLVWDTSSRAWKIFFQGPRDICDQYGRCGAFGLCNASAPSTSFCSCVRGFSPASPVQWKMRDTSNGCRRNVTLDCGNGISTTDGFVVMQGVKLPDTHNASVDASITLEECRTRCLANCSCLAYAPLDL…	ATGTGGTCAAAGAATCAGCCACACCTCCACAGCCTCCTGCTTATCGTCGTTCCATTCCTCTTTGTTTCCACAGCCTCTGCCGCGAATCCTGAATCTGACATCCTTGACAAGGGCCGCAACATCACCGACGGTGAGACCCTTGTCTCACCTGGTGGGTCATTCACCCTTGGTTTCTTCCCTCCTGGGGTGCTAGGCAAGAGATACCTTGGGATTTGGTTCTCCATGGATGAGGACGCCATCTGTTGGGTAGCTAACAGAGACCATCCTCTCACTGACGCTCGCGGGGTGCTGGTGATCAGTGACACGCGAAGCCTTCTCTTGATTGATAGCTCCGGCCAGGTCGTGTGGTCTTCAAACACGACAGGCACTGCCTCAACGACGGTGCAGCTGCTCGAGTCC…	Plasma Membrane
TraesCS2D02G484800.1	DUF26	2D	653	1962	72931.7	6.44	-0.107504	MNLPLNNNLSMYLIAWRGPDDPSSSDYSLGVDSSSSLQILAKNGSRPYWRRAALDGVWVYAMYQSKSGIIMSQTIANRGGEFYLTYTVSDGSPSMRVMLHYTGMVKFLAWSSNSLSWEIFLELPGSSCDSYASCGPFGYCDGTQAVATCKCLDGFESDDHNLSTGCQRKKELHCGEEDSFITLLSMKTPDKFLYIRNRSFDQCATECSRNCSCTAYAYANLSTLGTTVDQSRCLVWMGELVDTGKHGDDFGENLYLRIRSSSVSKKKTGALKIALPVLSVLSVLVCIYLVWICKSRGKLQTKASIDILIEGQLGNYDEPCDQKFPWIRFKDIVPATNGFSDSNVLGKGGFGIVYKGTLESGMEVAVKRLTKYCDQGIEHFRNEVVLIAKLQHRNLVILL…	ATGAATTTACCGCTGAACAACAACCTCTCCATGTACCTCATCGCCTGGAGGGGCCCTGATGACCCATCTTCCAGCGATTACTCCTTGGGTGTTGATTCCAGCTCGAGCCTCCAGATCCTCGCTAAGAATGGGTCGAGACCATACTGGCGCAGAGCTGCATTGGATGGTGTATGGGTATATGCCATGTATCAGAGCAAATCTGGCATCATCATGTCCCAAACAATTGCCAATAGAGGGGGTGAGTTCTACTTGACATACACCGTCTCTGACGGCTCACCAAGCATGCGCGTGATGCTGCACTACACAGGCATGGTGAAATTCCTGGCGTGGAGCAGCAACTCACTGTCTTGGGAGATTTTCTTGGAGCTCCCCGGTTCTAGCTGTGACAGCTATGCCTCT…	Plasma Membrane
TraesCS2D02G415800.1	DUF26	2D	1051	3156	113446	6.44	-0.102569	MGRPSPGWSSCLRHGPVLLLPLLLSALCSSWRAAAQAQAPPPPPQTEPTEAAAVNAILGKLGLSAPASWNISGNPCSGAATDDTPLDDNPNFNPAIKCDCTDQNGTLCHVTRLKINSLDAAGPIPEELRNLTHLIKLDFRKNSLTGLLPAFIGELTSLKYITVGTNALSGPVPKELWNLTDLVSLALGSNHFNGSLPDELGKLTKLQQLYIDSNDFTGPLPAALSQLTNLSTLWASDNSFTGQIPDFLGSLTNMTQLRLQGNSFQGPIPRSLSNLIKLTSLRIGDIVNGSSSMAFVGNMTSLGELVLRNSKISDTLASVDFSKFVNLTLLDLSFNNITGQMPQSIFDLPMLSYLFLGNNSLSGSLPATKSPLLANLDFSYNHLSGSFPSWVSQKNLQLN…	ATGGGTCGTCCGAGTCCAGGGTGGAGCTCGTGCCTCCGCCATGGCCCCGTGCTCCTCTTGCCGCTGCTCCTGTCAGCTCTGTGTTCTTCCTGGAGGGCGGCCGCTCAGGCTCAGGCTCCGCCGCCGCCGCCGCAGACCGAGCCGACCGAAGCGGCGGCGGTGAACGCGATACTGGGGAAGCTGGGGCTTTCGGCGCCGGCGTCGTGGAACATCAGCGGCAACCCCTGCAGCGGCGCCGCCACGGACGACACGCCGCTGGACGACAACCCAAACTTCAACCCGGCCATCAAGTGCGACTGCACCGACCAGAACGGCACCCTCTGCCACGTCACCAGACTGAAGATAAACTCGCTGGACGCGGCTGGCCCCATCCCCGAAGAGCTGCGGAACCTCACCCAC…	Plasma Membrane
TraesCS2D02G537700.8	DUF26	2D	814	2445	90217.2	6.74	-0.0915233	MDMSCFPIFILLFLFPFSKSDDQLTQGKPLSPGDILISKDGVFALGFFSPANSNKSLYVGIWFYNIPESSRAIVWVANRDNPATTASPAALAISVKSDLVLSDSGGHTLWMTKNNVTADEDARASAVLLDTGNLVLRSPNGTVIWQSFDHPTDTILPGMRFLLSYKGRVMGRLVAWKGPDDPSVGDFSFGLDPDLGMQIVTWHGAKLYCRISVWNGASVSGGTYPGNSSSVVYQTIVNTGDRFYLMYSISDDSPYARIMLDYTGTMSLLTWNSYSSSWIATSERPSGGYGVYGSCGPFGYSDFTGATPTCQCLDGFEPDPMNSSRVCRRVEALKCGSKNHFLRLSGMKVPDRFLHIRNRSFDQCAAECSRNCSCTAYAYANLSSAGTLGDQTRCLVWTG…	ATGGATATGTCCTGCTTCCCCATTTTCATCCTCCTGTTCTTGTTTCCTTTCAGCAAATCTGATGATCAACTGACACAAGGGAAGCCACTCTCCCCCGGTGACATCCTCATCTCCAAGGACGGCGTCTTCGCTCTCGGCTTCTTCTCCCCCGCCAACTCCAACAAGAGCCTATATGTTGGAATTTGGTTCTACAACATCCCGGAGAGCAGCCGCGCCATCGTATGGGTCGCCAACCGCGACAACCCGGCCACCACCGCTTCACCCGCGGCACTCGCCATCAGCGTCAAGTCCGACCTCGTGCTGTCGGATTCCGGAGGCCACACACTTTGGATGACAAAGAACAACGTCACGGCGGATGAAGACGCGAGAGCCTCTGCGGTGCTGCTCGACACGGGGAAC…	Plasma Membrane
TraesCS2D02G486800.1	DUF26	2D	820	2463	89536.4	6.19	-0.09	MRATSQLLVHLLLQLLLITLFLLSVQTPAASGVRDRFEKGQNLTDGDTLVSPDGSFTLGFFSPGASTKRYLGIWFSVSNDTVCWVANRDQPLPDKSGMLVFDDLSSLVLVDGSRRTAWSPNFMAASAAVVQLLDSGNLVVHNGSSNAALWQSFDHPSDTLLPDMKLGKDLWTGAEWQLTAWRSADDPSPGDYRRTLETKGLPDIVLWQGDVKRYRTGPWNGLYFNGVPEVTAYADKYTLRATTSPWEVTYGYTAKPGAPLTRVVVNYTGDVERLMWDAGTRAWTPLFKGPRDQCDTYARCGPFGLCDPEAASSGFCGCVVGFSRPAAGTPSQSAQEVNETAAGGCRRDADLDCAGGATTDGFAVVRRVKLPDTQNASVDMHVTLEECRARCFADCSCLA…	ATGAGGGCAACCAGCCAACTTCTGGTACACCTCCTACTGCAGCTGCTCTTGATCACTCTCTTCCTCCTTTCGGTCCAAACCCCCGCCGCCTCCGGTGTCCGTGACAGGTTCGAGAAGGGCCAGAACCTCACCGACGGCGACACGCTCGTCTCGCCGGACGGCTCCTTCACCCTGGGGTTCTTCTCTCCCGGGGCGTCCACCAAGAGGTACCTCGGCATATGGTTCTCCGTGTCCAACGACACCGTCTGCTGGGTCGCCAACCGCGACCAGCCTCTGCCCGACAAGTCCGGCATGCTGGTGTTCGACGACCTGAGCAGCCTCGTCCTGGTCGACGGCTCTCGCCGGACGGCGTGGTCACCGAACTTCATGGCCGCCTCCGCCGCGGTGGTCCAGCTTCTC…	Vacuole
TraesCS2D02G221500.4	DUF26	2D	689	2070	74051	5.78	-0.0895501	MRRSLALCYHLTAALLLLAFLHAPLAGAQPLPWQLCDSAAGNYTEGSAYQANIRALAGGLPRNASASPALFAKGAAGAAPDAVYALALCRGDTNASSCAACVAAAFRNAQQLCAFNRHATMFDDPCILRYSGQDFLANVTDNSGRFVAFNGNNVSAGAAAAAFDAASGRLVNATADYAAGDPTRRFGTGEEGYDATYPKIYSLAQCTPDMEAADCRSCLRDIIEKFTPQYFVGKPGGRVFGVRCNFRFETYSFFSGRPLLQLPDVLPPAPAPAPAAAEEERTRNRTGLILAITLPIVAALLLISTCVCFWRRRKSAERKPSVPLPYSATNPDDIQSIDSLLLDLSTLRAATDNFAESNKLGEGGFGAVYKGVLSEGEEIAVKRLSQSSTQGIEELKTEL…	ATGCGACGCAGCCTTGCTCTCTGTTACCACCTCACCGCCGCCCTCCTCCTCCTCGCGTTCCTCCACGCGCCGCTCGCCGGCGCGCAGCCGCTCCCGTGGCAGCTCTGCGACTCCGCCGCCGGGAACTACACGGAGGGCAGCGCCTACCAGGCCAACATACGCGCCCTCGCCGGCGGCCTCCCCAGGAACGCCTCCGCGTCCCCGGCGCTCTTCGCCAAGGGCGCCGCCGGCGCCGCGCCGGACGCCGTCTACGCGCTCGCGCTCTGCCGCGGCGACACCAACGCCTCCTCCTGCGCGGCCTGCGTCGCCGCCGCCTTCCGGAACGCGCAGCAGCTCTGCGCCTTCAACCGGCACGCCACCATGTTCGACGACCCCTGCATCCTCCGCTACTCCGGCCAG…	Plasma Membrane
TraesCS2D02G486300.1	DUF26	2D	816	2451	88972.2	6.31	-0.0890931	MMAVNCTLQILLLLFILLSPVAITAGATDTFSKGQNVTDGETLVSAGGTFTLGFFSPGASAKRYLGIWFSVSSDAVCWVANCEHPLDDTSGVLVVASDTGDFLLLGGSGEVAWSSNSPNTSSVEAQLQESGNLVLHDQRSKTILWQSFDHPSNTLLPGMKMGKNLWTGDEWYLTSWRSPDDPSPGGYRRVLEYTTRLPEVVLWQRDAKAYRTGPWNGRWFNGVPEASTYAHDFPLHVTASTSEVTYGYTARPGAPLTRVVVSDAGVVRRLVWDASTSTWKTFFQGPRDVCDAYGKCGAFGLCDASAASSAFCGCLQGFSPASPPAWYMRETSDGCRRNVPLNCSGNGTATDGFVLVRGVKLPDTQNASVDTSISTEECRARCSANCSCLAYASAEIREG…	ATGATGGCGGTAAACTGCACTCTTCAAATCCTCCTCCTCTTGTTCATACTCCTCTCCCCTGTAGCCATCACCGCCGGTGCTACTGACACATTCAGCAAGGGCCAGAATGTCACTGACGGCGAGACACTCGTCTCGGCCGGTGGCACATTTACACTGGGATTCTTCTCTCCCGGTGCGTCGGCCAAGAGATACCTCGGGATATGGTTCTCGGTGTCCAGCGACGCCGTTTGCTGGGTGGCCAACTGTGAGCACCCTCTTGACGACACCTCCGGTGTGCTGGTGGTGGCCAGTGACACGGGGGACTTTCTCCTGCTCGGTGGCTCCGGTGAGGTGGCGTGGTCATCCAACTCCCCCAACACCTCCTCAGTGGAGGCACAGCTTCAGGAGTCCGGCAACCTG…	Plasma Membrane
TraesCS2D02G535900.1	DUF26	2D	486	1461	53453.4	7.99	-0.0880658	MKLYAGGCRRDARLDCGGGTTTDRFREVPGVRLPDTQNATVDLDVATLEECRARCLADCSCLSYAAANIRGGGNRSGCVMWADAIVDLRLIVSEQSLYLRLSESEFDVADGRKRFPIVPVVVAPLASAAAILLVVFLIWWRWRSRILGAIPQNLSMGAVPSVNLANIKHVTRNFSESNIIGQGGFGVVYKGQLTGGRMIAVKRLKQSALTRKGKKDFAREVEVMAGLRHNNLVRLLAYCNEGKERILVYEYMENKSLNVYIFGTPSLRTSLNWAKRLQIIHGIAHGISYLHGGSGESVIHRDLKPGNVLLDDEWKAKIADFGTAKLFAIDQTGPDQTVIVSPGYAAPEYERQGEMTLKCDVYSFGVILLETLSGQRNGSMQRLLLNAWGLWEQNKTIEL…	ATGAAGCTATATGCGGGCGGGTGCCGGCGAGATGCGCGTCTGGATTGTGGCGGCGGGACGACGACGGACCGCTTCAGGGAGGTGCCAGGTGTGAGGCTTCCCGACACGCAAAATGCGACGGTGGACCTTGATGTGGCTACGTTGGAGGAGTGCCGGGCCAGGTGCCTCGCCGACTGCTCGTGCTTGTCCTACGCCGCCGCCAACATCCGAGGCGGTGGCAATCGTAGCGGCTGCGTCATGTGGGCGGATGCCATCGTTGATCTTCGACTCATTGTCAGCGAGCAGAGTCTCTACTTGAGGTTGTCCGAATCAGAATTTGATGTAGCAGATGGCCGTAAGAGGTTTCCTATTGTACCGGTTGTTGTGGCACCTCTAGCTTCTGCAGCAGCTATTCTTCTG…	Cytosol
TraesCS2D02G537100.1	DUF26	2D	813	2442	90468.7	6.51	-0.0833948	MAMLYIPLFFLLFLSSFCKPDDQLTQAKPLTDRDILISENGVFAMGFFSPTSSNKSFYLGIWYHSLPGPQTVVWMANRDDPIINPSSMMLKVTNNSRMVLSNSEGRDIWMAANNITTGAVGAYAVLLNSGNFILRSSDDQDIWLSFDHPTDTVLPSMRFLVSYKAQVIARLVAWKGPDDPSSGDFSCSGDTRSPDLQLVTWNKARLYCRIIVLDGVSVSGGTLNNTSSISYQTIVTSGDEFSYTFTVSDNSPFRRMMLDYTGKLKNLGWDNRSASWIVINEHPNSACDLYASCGPFGYCDFTEAIPTCQCFDGFEPVDSSNSFKGCQRKEALKCHKQSHFTSFPGMKVPNMFLHIRNRNLDDCAAECINNCSCTAYAYADLSSGGAMADPSRCLVWSGE…	ATGGCCATGCTCTACATTCCCCTCTTCTTCCTACTATTCTTGAGTTCATTCTGCAAACCCGATGACCAGCTCACACAAGCAAAGCCACTCACTGACCGCGACATTCTCATCTCCGAGAACGGGGTCTTTGCTATGGGATTCTTCTCTCCGACAAGCTCCAACAAGAGTTTTTACCTTGGCATATGGTACCACAGCCTCCCCGGGCCACAGACTGTCGTGTGGATGGCCAACCGAGACGACCCAATCATCAACCCTTCGTCCATGATGCTCAAGGTAACTAACAATTCTCGCATGGTATTATCCAACTCCGAAGGCCGTGATATTTGGATGGCAGCAAACAATATCACTACTGGGGCGGTAGGAGCTTATGCAGTACTACTCAACTCAGGGAACTTTATC…	Plasma Membrane
TraesCS2D02G486400.1	DUF26	2D	823	2472	89612.5	7.78	-0.0827461	MRATGKVILLRLLFLALCISLLPIQAPAADKLEKGQNLTDADGDTLVSAGGSGTFTLGFFSPGASTKRYLGIWFSVSNHTVYWVANRDQPLPDRSGMLVFNDAATLVLLDGSRRTVWSSYFSGGPSAATAQLLESGNLVVRNGSSDAYRWQSFDHPSDTLLPGMKLGKILWAKSELQLTSWRSADDPSPGDYRRTLETKGLPELVLWYRDVKAYRTGPWNGLIFNGVEEASTYADMYPLHVSGLTDRSTEITYGYTAVPGAPLTRVVVNYTGVAERLVWKADTGEWIPYFTRAARDNTCEAYAKCGSFGLCNPEAASSSFCGCVPGFSPDSPSAWRMKQYAGGCRRDAGLECGGGTTTDHFKVVPRVKLPDTQNATVDLDVATLDECSAKCLANCSCLA…	ATGAGGGCAACCGGCAAGGTTATCCTCCTCCGGCTGCTCTTCTTGGCATTATGCATCTCGCTCCTTCCCATCCAGGCCCCCGCCGCTGACAAGCTCGAGAAAGGCCAGAACCTCACCGACGCCGACGGCGACACGCTCGTCTCGGCCGGCGGCAGCGGCACCTTCACCCTCGGCTTCTTCTCTCCCGGGGCGTCCACCAAGAGGTACCTCGGCATATGGTTCTCCGTGTCCAACCACACCGTCTACTGGGTCGCCAACCGCGACCAGCCTCTGCCCGACAGGTCCGGCATGCTGGTGTTCAACGACGCGGCCACCCTCGTCCTCCTCGACGGCTCCCGCCGGACGGTCTGGTCTTCGTACTTCTCCGGCGGCCCTTCCGCCGCGACGGCTCAGCTTCTC…	Plasma Membrane
TraesCS2D02G050700.1	DUF26	2D	842	2529	93010.3	6.62	-0.0783848	MRLRLGKNVLTLSETVVSAFSWEIMSHRRLFLATLSVLLLAASGVAANNTLTRRSAIGGDQRLVSPGDIFQLGLFPIANGTKWYLGIWFTVSPAAVIWVANRDRPLNASSSGTVTLSGAGDLVLLDAASNNETVWSSNSSAAAPSAVAQLDDNGNLVLADAAGAVLWQSFDHPTNTYVSEMRIGKDVGTGAEWSLSSWRHAYDPSASDFRYVMDTRGSPELHIWRKGRKTYRTGPWNGLRFSGIPEMATYKGMFEFQFTDTADEVSYMYHACDGSPPSRVVLHESGVIKRMVWDSAALRWRSFWSGPRDECDRYGVCGAFGVCNEVDAVVCSCVWGFLPRSPVEWGMRNASGGCARSTPLQCGGGAGDEDGFHALRGVKLPETHGSSVDAGASLEECGR…	ATGAGACTGAGACTTGGAAAAAATGTACTTACTCTCAGTGAAACCGTGGTCTCCGCATTCAGCTGGGAGATTATGAGCCACCGCCGACTCTTCCTCGCTACTCTGTCCGTGCTGCTTCTGGCAGCGTCGGGCGTCGCCGCGAACAACACATTGACACGGCGGAGTGCCATCGGCGGCGACCAGAGGCTGGTCTCGCCGGGGGACATCTTCCAGCTCGGCCTCTTCCCCATCGCCAACGGCACCAAGTGGTACCTCGGCATATGGTTCACCGTCTCCCCGGCCGCCGTCATCTGGGTCGCCAACCGCGACCGCCCGCTCAACGCCTCCTCCTCCGGCACAGTCACGCTGAGCGGCGCAGGAGACCTCGTGCTCCTCGACGCCGCAAGCAACAACGAGACC…	Plasma Membrane
TraesCS2D02G536900.3	DUF26	2D	839	2520	91462.9	5.64	-0.0771156	MFLNLRVMLVSAVLFLSLGTCSAGGVASPDTLNDGRRNITDGQTLVSAGGSFTLGFFSPGEPNRRYVGIWFSASTDAVVWVANRDSPLNDTAGVLEIDGAGRLLLLDGSGRTAWSSLNTTTGGATSSSFSAAAKLLESGNLVVVRDEEEGSGAVLWQSFDHPSNTLIAGMRLGRNPQTGAEWSLRSWRSPEDPATGDCRRAMDTRGLPDCVSWRGDVKKYRTGPWNGLWFSGVPEMASYSDMFTNQVVVRPDDVAYVFNATAAAPFSRLVLSEAGVIQRLAWDGGSRVWNVFAQAPRDVCDDYAKCGAFGLCNVNTAATLFCGCVQGYVPVSPAHWSMREAAAGCRRNVPLDCRDGGATTDGFAVVSGVKLPDTDNATVDVGATLEGCRARCLANCSCV…	ATGTTCCTCAACCTTCGTGTCATGCTCGTCTCAGCTGTGCTCTTTCTTTCTCTCGGAACCTGCTCGGCCGGGGGAGTTGCATCTCCGGACACCCTGAACGATGGCCGGCGCAACATCACCGACGGCCAGACGCTCGTCTCGGCCGGTGGCTCCTTCACCCTCGGGTTCTTCTCGCCGGGCGAGCCGAACAGGAGGTACGTCGGGATATGGTTCTCCGCGTCCACCGACGCCGTGGTCTGGGTGGCCAACCGCGACAGCCCGCTCAACGACACCGCCGGCGTGCTGGAGATCGACGGGGCAGGCAGGCTTCTCCTGCTCGACGGCTCCGGCCGGACCGCGTGGTCCTCCTTAAACACGACGACCGGTGGCGCCACTTCTTCTTCGTTCTCCGCGGCCGCG…	Plasma Membrane
TraesCS2D02G485200.2	DUF26	2D	810	2433	89644.5	8.22	-0.07	MWKMAFRGTSCVPILILPLLSSLCQSDDQLTDAKPLSAGDMLVSKGGDFALGFFSPNSSNTSLYLGIWYNSIPGRTVVWTANRDYPIAATSSPMLAITNNSDLVLSDSQGHTRWVVKSGITGVGVTAVLRSSGNFVLQSPNGTSIWQSFDYPTDTILPGMRIYLSKRARVVRRLIAWKGPIDPSTGDFSLGLDPKSNLQFVIWQGTMPYCRLSMLNNESVGSGIYQNTIFTEVVTGTGDGFYYKFLVYEGSPYSRLMLDYMGVFRFLIWNNRSSWATVTEHPASSCDLYASCGPFGYCDSMGTVATCRCLDGFEPAGLNFSSGCRRTKALKCGKPSHFVPLPRMKAPDKFLHVLNRSFDECTTDCSNNCSCTAYSYTNLSSNGAMADQSRCLLWTGELV…	ATGTGGAAGATGGCCTTTAGGGGCACTTCTTGTGTTCCAATTTTGATCCTCCCATTGCTGAGTTCACTCTGCCAATCCGATGACCAGCTCACAGATGCAAAACCGCTCTCCGCCGGCGACATGCTCGTCTCCAAGGGCGGGGACTTTGCGCTCGGCTTCTTCTCCCCGAACAGCTCCAACACAAGCTTGTACCTTGGCATATGGTACAACAGCATCCCTGGCCGCACCGTTGTATGGACCGCCAACCGCGACTATCCAATCGCCGCAACTTCATCTCCGATGCTCGCCATCACCAACAATTCCGACCTGGTGTTGTCTGACTCCCAAGGTCACACTCGTTGGGTGGTGAAGAGCGGCATCACGGGCGTGGGAGTTACTGCGGTGCTGCGTTCGTCGGGG…	Plasma Membrane
TraesCS2D02G485300.1	DUF26	2D	806	2421	89466.6	7.71	-0.0673697	MKQAGTPCIPVFILLFFVSPFCRSDDRLWPAKPLSAGDTIVSKGGDFALGFFSPDSSNTSLYLGIWYHNMAGRTVVWTANRDDPIPAASSPTLAITNSSDLVLSDSQGHTPWAVKSDIKGSMGVTAVLLDTGNFVVQSPNDTSIWQTFDHPTDTLLPGRTMLSKKGHVVWRLIASKGLNDLSTGVFSMSLDPSSDLQFFIWNGARPYRRRIFNGEMAVGTLYQNTVLYEAIIRTRDGFYYDFRVSGASQYAHLTLDYMGVLTLSLNNRSSWRTITAPPASCNIYASCGPFGYCDYTAAVPTCSCLDGFEPSGPNFSSGCRRIQDLKCSKQNHFVTLPRMMLPDKFLRVHNRSFGDCMTECSNNCLCTAYAYANYSTNDATADQSRCLVWTGELIDTGKF…	ATGAAGCAGGCCGGCACGCCGTGCATTCCAGTTTTCATCCTCCTGTTCTTCGTCAGTCCATTCTGCAGATCCGATGACCGGCTGTGGCCTGCAAAACCGCTCTCCGCCGGCGACACCATCGTCTCCAAGGGCGGGGACTTTGCGCTCGGCTTCTTCTCCCCGGACAGCTCCAACACGAGCCTGTACCTTGGCATATGGTACCACAACATGGCTGGTCGCACCGTCGTATGGACCGCCAACCGCGACGATCCAATCCCCGCCGCTTCATCTCCAACGCTCGCCATCACCAACAGTTCCGACCTGGTGTTGTCCGACTCCCAAGGTCACACTCCTTGGGCCGTGAAGAGCGACATCAAGGGCAGCATGGGAGTTACTGCGGTGCTTCTTGACACGGGGAAT…	Vacuole
TraesCS2D02G003800.1	DUF26	2D	649	1950	72165.1	8.15	-0.0670262	MATVGVVLLLLVLTRFLAAADVFCDNLKTVLVTLPNNTSSSPVRFATAAFGQAPDIVYAFALCRGDIVGVVFNESYCRECVRNMTDKVLNAAPREQCYKDTYHDYGDRCILVYSRDDIIAPPSGENGGDDTPAERWNDKNVTGDVDDVRLITSLTRELLVQTVEKAASAAPRRFATGIMDSGTTFPMVRSLAQCRPDASTVDCLACLRRLLGVVNATMSLRMGAQINAIRCYFRYEAYRFYGGEATLRLTPPPAPSLAPTPAKRRSMSKLWAIPIVILLLAAAAFLCFIFCSRRITRKRRGKAGEEQLVWQGKNSEFSMFEFEQVLVATNNFSEENKLGQCGFGTVYKGQLPEGSEIALKRLAPHSGQGFTEFKNEVQLIAKLKHKNLVRLLGCCSHEE…	ATGGCCACCGTCGGCGTCGTCCTCCTGCTCCTCGTACTCACACGGTTCCTCGCGGCTGCCGATGTGTTCTGCGACAACCTTAAGACCGTCTTGGTCACCCTCCCAAATAACACCTCCTCCTCCCCGGTACGCTTCGCCACTGCCGCCTTCGGCCAAGCCCCCGACATCGTCTACGCATTCGCGCTATGCCGCGGCGACATCGTCGGCGTCGTCTTCAACGAGTCCTACTGCCGCGAGTGCGTCCGCAACATGACTGACAAGGTGCTGAACGCTGCGCCGCGGGAGCAGTGCTACAAGGACACCTACCACGACTACGGCGACCGCTGTATCCTCGTCTACTCCAGAGACGACATCATCGCGCCGCCGTCTGGCGAAAACGGCGGCGATGACACGCCAGCC…	Plasma Membrane
TraesCS2D02G217600.1	DUF26	2D	852	2559	92002.2	6.02	-0.0670188	MSAIWCWAITTTAMATRVQALALLPLFLLFSPAPAADSISATSPVADGQTLVSPGGVFELGFFTPPASTARFLGIWYKGIAPLTVVWVANREAPITGTTASLAINGTGSLVLADRSGLAFWSSAPSNVTSSTPVAQLLDSGNFLLQDSNGTGPVLWQSFDYPSDTLLPGMKLGWHLTTGLDRYLTTWASPGDPSLGGYTFAIDIRGVPEGFIRYNGTAPVYRNGPWNGLRFSGEPEMAPDNGNFRFEFVANGTNVYYTFLVDGGGGGDVVSRFVLNQSSLQRYVWLQQQQAWSLYWSLPRDQCDRYAQCGAYGVCDASASPMCGCPAGFAPASPREWALRDGSAGCARRTRLNCTGDGFLPLRGVKLPDATNATADASVSLDQCRQRCLANCSCLAYSA…	ATGAGTGCCATCTGGTGCTGGGCAATCACAACAACGGCCATGGCCACCCGTGTGCAAGCACTAGCTCTTCTCCCCCTGTTCCTCCTCTTCTCCCCTGCGCCCGCAGCTGATAGTATCAGCGCAACCTCTCCCGTCGCCGATGGCCAGACGCTCGTTTCTCCCGGTGGGGTCTTCGAGCTTGGGTTCTTCACCCCGCCGGCCTCGACGGCGAGGTTCTTGGGCATCTGGTACAAGGGTATCGCTCCTCTTACTGTTGTCTGGGTGGCCAACCGGGAAGCTCCCATCACCGGCACCACCGCGAGCTTGGCCATCAACGGCACCGGCAGCCTGGTTCTTGCCGACCGGTCAGGGCTCGCGTTCTGGTCGTCGGCGCCGTCAAACGTAACCAGCAGCACCCCG…	Plasma Membrane
TraesCS2D02G512900.1	DUF26	2D	654	1965	72273	6.45	-0.0598485	MFLLLSLLVVGVLASDTPVCPTHQCGKVKIRYPFWIDTGNAWHCGHPSLRLECRGRTPVLRLPSGEYAVTDILYGDTVDGDRRVSLFDLGVFSQHNKACPFVGRNLILPSGSHPTLSLTANDTNLTFLVNCSYIDDSAGAGHLIDCLNNEERKSTYVFHGDLLPYDYTTQCEKVVAVPVLRTSLHGGTTTNLLHDVVPALKKGFELRWSRPAVVSECGGCENGGGLCVHKREAGKKSWTFTCVTNASATALVVATKSPVNKEGTVLKIALPIMAGLLILTCASFVWAYKLRGERRISNIQNNATRQPLDIFTLNELEINIELPSVSFEEISTATNNFSNNNMIGRGGFGVVYKGIFGGGKEAAVKRLSKISREAADEFKNEVILVTKLKHKNLVRLLAY…	ATGTTTCTCCTCCTTAGCCTCCTCGTCGTCGGCGTGCTGGCCTCTGACACGCCCGTCTGCCCGACCCACCAGTGCGGCAAGGTGAAAATCCGGTATCCATTCTGGATCGACACGGGTAACGCTTGGCATTGCGGTCATCCGAGCCTCCGCCTCGAATGCCGTGGCCGCACGCCCGTTCTGCGCCTGCCGTCGGGAGAATACGCCGTCACCGACATCCTCTACGGCGACACGGTGGACGGCGACCGGAGGGTCTCCCTGTTTGACCTCGGCGTCTTCTCACAGCACAACAAAGCCTGCCCGTTCGTCGGCCGGAATCTCATCCTCCCGTCCGGCTCCCACCCGACGCTTTCACTCACCGCCAACGACACCAACCTCACCTTCTTGGTGAACTGCTCCTAC…	Plasma Membrane
TraesCS2D02G538500.1	DUF26	2D	890	2673	98568.9	6.86	-0.0582022	MHRGDLAVLCTHLPFLLIKAGLCVANRIYKACANVRSHIRNTNTLSSTSAPTLYICSLQANSLKHLHSSYYISLLSSSQAYAQGLMGPVFVLLLLICVCNSEDRLTPAKPHSVGDRLISNGGIFALGFFSPKNSSANSYVGIWYHNIPERTYVWVANRDSPITGSSPGKFVLTTSSDLVLLDSKGSTLWTTMNNITTEATGAAAILLDSGNLVIRLPNGTDIWQSFHHPTDTILPNMSLQLSNNNNLSTHLVAWRAPDDPSTSDYSLGGDSSFQILVWNRTMPYWRRAALDGVLVFAMYQSKSGPIMSQTIVNRGGEFYLTYTVSDGSASMRMILHYTGMVKLLAWNSNSLSWDVFFERPGSSCDRYASCGPFGYCDATEAVATCKCLDGFESVGLDFS…	ATGCACCGCGGAGACCTCGCGGTCTTGTGTACACACTTGCCTTTCCTATTGATCAAGGCTGGACTTTGTGTGGCCAACCGGATATATAAAGCCTGTGCAAATGTGAGAAGCCACATCAGGAATACCAATACTCTGAGCAGTACTTCAGCTCCTACCTTGTACATTTGTAGCCTCCAAGCAAACAGTCTGAAGCATCTTCATAGTTCATACTATATCTCCTTACTTTCCTCTTCACAAGCATATGCACAAGGCCTAATGGGCCCTGTTTTTGTCCTCCTGTTACTGATTTGTGTCTGCAACTCCGAGGATCGCCTAACACCTGCAAAGCCACACTCCGTCGGCGACAGGCTCATCTCAAATGGTGGCATCTTTGCTCTTGGCTTCTTCTCCCCGAAAAAC…	Plasma Membrane
TraesCS2D02G001700.2	DUF26	2D	322	969	36733.4	5.01	-0.057764	MATQGVTLETLPNKVPLDFLKKITSNFSKELQLGEGAFGEVYKGILDSGELVAVKKLAENSPVPRETIFDNELQNIMVLEHENIVKLVAFCREAQNRLVQSNGRHIIAEIIETLLCYEYLPKGGLDKSLVGEFSSIEWDIRFKIIKGICQGWQHDTEDCRLWILQNIWPRTNPNEHTKCCGICVSFALIIIIYQIFEVLFIFTSAVMLINLFVIAISGYMAPEYLYNGEISARSDIYSLGLVILEISTREKNSSSTNQKHARKYIDEVTEKWKLETIMSEYELEEDELNQVEACIDSALKCVEIDQKNRPTIQDIVKKLSNL	ATGGCCACCCAAGGTGTAACCCTAGAGACCTTACCGAACAAAGTACCATTAGACTTTCTGAAGAAAATCACGAGTAACTTCTCCAAGGAGCTACAGCTTGGTGAAGGTGCCTTTGGGGAAGTTTATAAGGGGATTCTCGATAGTGGTGAATTGGTTGCTGTGAAGAAACTCGCAGAAAATTCCCCTGTGCCACGTGAAACAATATTTGACAATGAGCTTCAAAATATTATGGTGCTCGAACATGAAAATATTGTGAAGTTGGTAGCATTCTGCCGGGAAGCACAAAACAGACTGGTGCAGAGCAATGGAAGACACATTATTGCAGAAATTATTGAAACCTTACTCTGTTATGAATACTTGCCTAAGGGGGGCCTTGACAAGAGTCTTGTTGGTGAATTT…	Plasma Membrane
TraesCS2D02G535600.2	DUF26	2D	814	2445	88634.4	6.69	-0.0544226	MRATSLLRLLLICFYLLSIHTFGAAGVGDKLEKGQNLTDGDTLVSAGGSFTLGFFSPGVSTKRYLGVWFSVSNATIACWVANRDQPLVDKSGMLVFNDLGSLVLLDGSRRTVWSSDFSGGASAAAAQLLVSGNLVVHNGSSDVSLWQSFDHPSDTLLPDMKLGKNRWTGAEWQLTSWRSADDPAPGDYRRTLETKGLPELVVWRGNVKTYRTGPWNGLYFNGVPEVSAYAGKYPLRATTSPWEVTYGYTAAPGAPLTRVVVNHTGKAERWEWDASSWAWTRIFQGPRDPCDEYGRCGPFGLCDPEAASSGFCGCVEGFSFGSPPAATPPAQEVKGTTCQRHAALDCAGGTTTDGFAVVRGVKLPDTQNASVDMGVTLEECRARCFANCSCLAYAAADIR…	ATGAGGGCGACCAGTCTACTGCGGCTGCTCTTGATCTGCTTCTACCTCCTTTCGATCCACACCTTCGGCGCCGCCGGTGTTGGTGACAAGCTCGAAAAGGGCCAGAACCTCACCGACGGGGACACGCTCGTCTCGGCCGGCGGCTCCTTCACCCTCGGCTTCTTCTCTCCCGGAGTTTCCACGAAGAGGTACCTCGGCGTATGGTTCTCCGTGTCCAACGCCACCATCGCCTGCTGGGTCGCCAACCGCGACCAGCCTCTGGTCGACAAGTCCGGCATGCTGGTGTTCAACGACCTCGGCAGCCTTGTTCTGCTCGATGGCTCCCGCCGGACGGTCTGGTCTTCAGATTTCTCCGGCGGCGCTTCCGCCGCGGCGGCTCAGCTTCTCGTGTCCGGCAAC…	Plasma Membrane
TraesCS2D02G536400.1	DUF26	2D	792	2379	87544.4	6.04	-0.0503788	MRPTSQLLLLLFLACISLLPIQAPAADKLQKGQNLTDSNGDTLLSAGGSFTLGFFSPGVSTKRYLGIWFSVSNDTVYWVANRDQPLVDKSGMLVFNDAATLVLLDGARRTVWSSDFTGGSSASVAQLLDSGNLVLRNGSSVAYPWQSFDYPSDTLLPGMKLGKNFWTGTEWQLTSWRSADDPSPGEYRRTLETKGLPELILWRGNVKTHRSGPYNGLYFNGVPEASTYMNMYPLHVTGLTARPTEITYGYTAEPGAPLTRVVVNHTGVAERLVWNTDTGAWISFFSRGARDITCDAYGKCGAFGLCDPEAALSGFCGCVPGFRPISTSAWQMKQYVGGCQRDAVLECRAGKTTDHFKVVPGVKLPDTQNATVDIDVASLEECKARCYANCSCLAYAAAD…	ATGAGACCAACCAGCCAGCTCCTCCTGCTGCTCTTCTTGGCATGCATCTCGCTCCTTCCCATCCAGGCCCCCGCTGCTGACAAGCTCCAGAAAGGCCAAAACCTCACCGACTCCAATGGCGACACGCTCCTCTCGGCCGGTGGCTCCTTCACCCTGGGGTTCTTCTCTCCCGGCGTGTCCACTAAAAGGTACCTCGGCATATGGTTCTCGGTGTCCAATGACACCGTGTACTGGGTGGCCAACCGCGACCAGCCTCTGGTCGACAAGTCCGGCATGCTGGTGTTCAACGACGCGGCCACCCTTGTCCTGCTCGACGGTGCCCGCCGCACAGTCTGGTCTTCAGACTTCACTGGCGGCTCTTCTGCCTCGGTGGCTCAGCTTCTCGATTCTGGCAACCTG…	Plasma Membrane
TraesCS2D02G003900.1	DUF26	2D	666	2001	73477.1	6.2	-0.046997	MPLPSAAATAQLCGSGGNYTANSTYQSNLAVVAATLPNKASSSSQLFATATAGQVTDVVYALALCRGDTVNATACRDCVAASFQEAQRACPYHLGATVYHDNGEQQQQTCVLGFSSDDLLVPSITENDTLFQSFQNDSFFGDPGTVTPDVHDLLTRTAQDAAAAERRFATAVMDSVSTVTRTLYSLAQCTPDLSTGDCLACLQRIISMVNTTTAVRLGGQILVLRCNIRFEVNMFYQGQPMRRVTPSSITPVPPVPTTTTTTAATGKRHGIKPWVIAISVAAPVALVAFCFIVCYPRLRRRYMKGQVRLREKRHTHELQGGDEHVWEMEAEFSEFSIFEFHQILEATNNFSEENKLGKGGFGPVYKGHFPDGIEIAVKRLDSHSGQGLMEFKNEVELIA…	ATGCCGCTGCCGTCGGCAGCGGCAACGGCGCAGCTCTGTGGCAGCGGCGGCAACTACACGGCCAACAGCACCTACCAGTCCAACCTCGCCGTCGTCGCCGCCACCCTCCCCAACAAGGCGTCTTCCTCCTCGCAACTGTTTGCCACCGCAACCGCCGGCCAAGTCACCGATGTGGTGTACGCGCTCGCGCTCTGCCGTGGCGACACCGTGAACGCCACGGCGTGCAGGGACTGCGTCGCCGCATCGTTCCAGGAAGCTCAGCGGGCGTGCCCGTACCACCTGGGCGCCACCGTCTACCACGACAACGGCGAGCAGCAGCAGCAGACGTGCGTCCTCGGCTTCTCCAGCGACGACCTCCTCGTCCCCAGCATCACCGAGAACGACACGCTCTTCCAGTCA…	Plastid
TraesCS2D02G222000.1	DUF26	2D	668	2007	72521.8	8.07	-0.0392216	MAHHPVLSVGVAIVAVALLASPAAGVYPWTICGHSTYTAKSQYLANINRIGATLPRNASRSPDLFATALVGAVPQQVWALALCRGDANASYCLTCLDQAFQDLPNACPYSRDSTIYYDSCVLHYSNIRSRPGDDTTYNPTLPLRNNVNATAEPARFQRVVAALLNATVSYAVTNSTRLYASGQADFDRELPKVYAWAQCTPDLTPARCRDCLAVNIKTWAPVFTDSIGARILGMRCSYRYETTPFFDGPVMVRLAGTSANSAAPASAPAVVPNVLTPAAAAGEGRKYSVPGMVLIVLLPTAAAINLVVCFLLWRRRRPLAEANQPYPGYSAKAEDIESVDSMLIDISTLRAATGDFAETNKLGEGGFGAVYKGTLPDGEEIAVKRLSKSSAQGVEELKN…	ATGGCTCACCACCCGGTCCTGTCCGTGGGCGTGGCCATCGTCGCCGTCGCACTGCTCGCTTCCCCCGCCGCGGGAGTATACCCATGGACAATTTGCGGCCACAGCACCTACACGGCCAAGAGCCAGTACCTGGCCAACATCAACCGCATCGGCGCCACGCTTCCGAGGAACGCCTCCCGGTCGCCGGACCTGTTCGCCACAGCCCTGGTCGGCGCCGTTCCGCAGCAAGTCTGGGCGCTGGCGCTCTGCCGCGGCGACGCCAACGCCTCCTACTGCCTCACCTGCCTCGACCAGGCCTTCCAGGACCTGCCCAACGCGTGCCCCTACAGCAGGGACAGCACCATCTACTACGACTCCTGCGTGCTCCACTACTCCAACATCCGGTCCCGCCCCGGCGAC…	Vacuole
TraesCS2D02G222900.1	DUF26	2D	659	1980	71715.7	5.96	-0.0371775	MISHKLCCYVSILLVPFLAQVASGDVLWQECDNSRNYTANGAFQSNLNQLSSTLPTESSSSPTLFATAAVGAVPDIVYALSLCRGDTTNASACGDCVANAFRDAQQVCPYNMDVTIYYDPCFLRFSNQNFLTSIDNTKRHIMPNGENVTSQAATFDAAVGVLLAAVSDYAALNSSTQFGTGVEDFDVSTPRIYALAQCTPDMAPADCRSCLEGIVNVMPKHFSRRQGGRILGLRCNYRFELYPPFSGSPLLHLPAPASGVTPSVDGDGGGRRNKPSIILLVLAVALAVVSAALTFTLVCFCIWRRRRQQELPVPNISLSMLDLSTLEVATENFSEGNKLGEGGFGAVYKGSLADGQEIAVKRLSQGSAQGIAELKTELVLVAKLQHKNLVRLIGVCLEE…	ATGATCTCCCACAAACTCTGCTGCTACGTCTCCATCCTCCTCGTCCCCTTCCTTGCACAGGTCGCCTCCGGCGACGTGCTGTGGCAAGAATGCGACAACAGCCGGAACTACACGGCGAACGGCGCCTTCCAATCAAACCTAAACCAGCTCTCCTCCACCCTCCCCACCGAATCATCCTCATCTCCCACCCTCTTCGCTACCGCCGCCGTAGGCGCCGTCCCGGACATCGTGTACGCGCTCTCGCTCTGCCGTGGCGACACCACCAACGCCTCCGCCTGCGGCGACTGCGTTGCCAACGCCTTCCGGGACGCGCAGCAGGTGTGCCCGTACAACATGGACGTGACCATCTACTACGACCCCTGCTTCCTCCGCTTCTCCAACCAGAACTTCCTGACTTCC…	Plasma Membrane
TraesCS2D02G485700.1	DUF26	2D	747	2244	82505	5.3	-0.0319946	MELMSSYLISLLLFSFLVLSPRAFAAEVTDTLGKGQNVTDGETLVSAGGSFTLGFFSPGVAAKRYLGIWFTLSEDVVCWVANSERPLSDSYGALVISAMGSLLLLDSSGQVVWSSNTTGIGSTSVQLLESGNLVVSDESGGAAMWQSFDHLSNTQLPGTKIGKNLWTGADWQLTSWRSANDPSAGNFRYMTDAEGVPQNILLDGDQVKYRTGPWNGLWFSGVTEMATYSDMFTYLLTSTPSEVTYGYVAKPGAPFSHVLLTDDGVFRHLVWDHSSRKWKVFFQGPRDICDHYGKCRAFGMCNANAPLASFCSCIKGFSPTSPLLWKIGDTSKGCRRNLMLDCGNGASTTDGFVVMEGVKLPDTHNASVDPSITLEECNTRLMVATLVYSWFVAVTAEAQ…	ATGGAGTTAATGTCCAGCTACCTTATTAGCCTTCTTCTCTTCTCGTTCTTAGTCCTTTCTCCCAGAGCCTTCGCCGCCGAGGTTACCGACACGCTCGGCAAGGGCCAGAATGTCACCGACGGCGAGACACTCGTCTCAGCCGGTGGGTCATTCACCCTGGGGTTCTTCTCTCCCGGGGTGGCTGCCAAGAGATATCTTGGTATATGGTTCACCCTGTCTGAGGACGTCGTCTGTTGGGTAGCCAACAGTGAAAGGCCTCTCAGTGACTCTTATGGGGCGTTGGTGATTAGTGCCATGGGAAGCCTCCTCCTGCTGGATAGCTCCGGTCAAGTCGTGTGGTCTTCAAACACAACGGGTATTGGCTCCACATCTGTGCAACTGCTCGAGTCTGGCAATCTA…	Plasma Membrane
TraesCS2D02G221900.1	DUF26	2D	667	2004	72789.2	5.78	-0.00749625	MLLAVIAVVLLLLPPAMPFEDLLCDGSTYAPYSTFQASLDLVAAALPGNASSMPSGFATAEAGTPPNRAYAMALCRGDVNASTCAACVAAAFRAAGAQDNCPNNTGATMYEDVCVLRFSTVQFLDFLRADQWQPGELTFQITPASRNVKSAQGAWFSAAATSILTAVVDHALAVAGNSTTAKKYFATGVLDFEPRIYGLAQCLPEMTPSQCRSCLGTLLVQTTPMLSTKPRWIMAFVAWCNLRYSVRPFYEGRSMLQLPAPPPPAVVPPSVTPESGGTGKKKSAEGISAGIGCSVVFLFLLSVFAFVRFKRRTTKQSEDDHPFKKIVGAQCMIFDLSALQEATENFSEKNKLGEGGFGIVYKGILADGQEIAVKKLLGGTGSGLHQLHNEVQLLAELQH…	ATGCTTCTGGCCGTCATCGCCGTCGTCCTGCTCCTGCTACCGCCGGCCATGCCGTTCGAGGACTTGTTGTGCGATGGCAGCACCTACGCGCCCTACAGCACTTTCCAGGCGAGCCTCGACCTCGTCGCCGCGGCGCTCCCCGGCAACGCCTCCTCCATGCCGTCCGGCTTCGCCACCGCCGAGGCCGGCACGCCGCCCAACCGGGCCTACGCCATGGCGCTCTGCCGCGGCGACGTGAACGCCTCCACCTGCGCCGCCTGCGTGGCCGCCGCATTCCGTGCCGCCGGCGCGCAGGACAACTGCCCCAACAACACGGGCGCCACCATGTACGAGGACGTCTGCGTCCTTCGGTTCTCCACCGTGCAGTTCCTCGACTTCCTCAGGGCCGACCAGTGGCAG…	Plasma Membrane
TraesCS2D02G223100.3	DUF26	2D	698	2097	76470.4	6.51	-0.00702006	MLALLLLLVSASSLPAPASGDEGAVPVINAFSHFCGPTSDADGLYQPSSTFAANLASMSAVLPKNASASGFSAGAFGRAPDTAYGLALCRWDYTGDDCGACLSRAFKDAVNLCGRSKDVTVYHDQCHIRFHSQDFLAGAVNSPESVASNMNNVSRGNVAAFDGLVTRLANAVADRASNVSGRYATGQAGFPPDKINVYGLAQCTPDLTTAQCRACLAGIIKQMPKFLSGRVGGRILGVRCAVRYEKDIFFATTGDMVTLTPLLDPSKGSSNTHTLWIVAIAVPVTVLLCGFLACFMWVRRRRRGTVNIPTMSMEMEQVLKLWKIEESDSEFSLYDFDQIADATRNFSDDYKLGQGGFGAVYRGELPGGLEVAIKRLSTCSVQGLMEFKTEIQLIAKLQH…	ATGCTCGCCCTCTTGCTCCTCCTCGTTTCCGCCAGCTCGTTGCCAGCGCCGGCGTCCGGCGATGAAGGAGCCGTGCCGGTGATCAACGCTTTCTCCCACTTCTGCGGCCCCACGAGCGATGCCGATGGACTCTACCAGCCCAGCAGCACCTTCGCGGCCAACCTCGCCAGCATGTCCGCGGTGCTCCCCAAGAACGCATCGGCCTCCGGCTTCTCCGCTGGCGCGTTCGGCCGGGCGCCGGACACGGCGTACGGCTTGGCGCTCTGCCGCTGGGACTACACCGGCGACGACTGCGGCGCGTGCCTCTCCAGGGCGTTCAAGGACGCGGTGAACCTCTGCGGCCGCAGCAAGGACGTCACCGTCTATCACGACCAGTGCCATATCCGGTTCCACAGCCAG…	Plasma Membrane
TraesCS2D02G485400.1	DUF26	2D	673	2022	74101.1	6.98	0.000445765	MKKTLFTVTCTILILILPFLSSLCQSDDQLTHAKPLSAGDTVISKGGVFALGFFSPNSSSTSLYLGIWYHNIPGHTVVWTANRDDPIAATSSPMLAITNSSDLVLSDSQGGSPWAVKINITSMGVAAVLLDTGNFVLMSPNGTCIWQSFDHPTDTILPGTRVYLSEKARVVRRLIAWKGPTDPSTGDFSLGLDPNSNLQLVIWHRIMPYLRLNILDDASVGGGIYQNTIFYEAIVGTSRDGFYYEFSVSGGSPYARLVLDHMGALRTLSWNNHSSWTTVFEHPASSCDVYASCGPFSYCDNTGAAATCRCLDGFESAGLDISSGCRRTKALKCGKQSHFVTLPKMKLPDKFVHVLNRSFDECTTECSNNCSCTAYAYTNLSSNGAMADQSNCLLWTGEL…	ATGAAGAAGACTCTATTCACCGTCACTTGTACCATTCTAATTTTGATCCTCCCATTCCTGAGTTCACTATGCCAATCCGATGACCAGCTCACACATGCAAAGCCGCTCTCTGCCGGCGACACGGTCATCTCCAAGGGCGGGGTCTTTGCGCTCGGCTTCTTCTCCCCAAACAGCTCCAGCACAAGCTTGTACCTTGGCATATGGTACCACAACATCCCTGGCCACACCGTCGTATGGACCGCCAACCGCGACGATCCGATCGCCGCCACTTCATCTCCGATGCTCGCCATCACCAACAGTTCTGACCTGGTGTTGTCTGACTCCCAAGGTGGCTCTCCTTGGGCGGTGAAGATCAACATCACGAGCATGGGAGTTGCTGCAGTGTTGCTTGACACGGGA…	Plasma Membrane
TraesCS2D02G222100.2	DUF26	2D	703	2112	75608.4	5.89	0.0743954	MAIPEAGAVVDCAANSCLIYHLFRFLPETSMLGGILVLAAVLLPLAAPQATQWQSTTCASGAYAANSTYQTNLGLLAAALPANVSASPAGFATATTCVVPDLISALALCRGDTNASSCRACVAAGFPGAQRGCPNSKDVAIYQDGCVLRFSDQRFLDFVGVESPAGTYSTDVGNLTAPAAWFNAAALALLNATVDQAVAATARGDPAKKYFATGEGSFDATYYPKIYGLAQCVPEMTAAQCRGCLAGFIGAAPWFLFQNGKSGGRALGVWCNLRYSVSPFYTGGAMVKLSAPAAVLSVATAETPAGRKGRVAGISTGAACFAVLMLILAVFAFIRSKTRKAKKHDDSFNKMARGKCTIYDFPTLQEATGNFSEKHKLGEGGFGTVYKGNLPDGQEIAVK…	ATGGCAATCCCGGAGGCCGGAGCTGTTGTCGATTGTGCAGCCAACTCGTGCTTGATCTACCATCTCTTCCGCTTTCTGCCAGAGACAAGCATGCTCGGCGGCATCCTCGTTCTCGCGGCCGTGCTGCTGCCGCTGGCCGCGCCCCAGGCGACGCAGTGGCAGTCCACGACATGCGCCAGCGGCGCCTACGCGGCCAACAGCACCTACCAGACCAACCTGGGCCTGCTCGCCGCGGCGCTACCGGCCAACGTCTCGGCCTCGCCGGCCGGCTTCGCCACGGCCACCACATGCGTGGTGCCGGACCTCATCTCCGCGCTGGCGCTCTGCCGTGGCGACACCAACGCGTCGTCCTGCCGCGCCTGCGTCGCGGCGGGCTTCCCCGGGGCGCAGCGCGGCTGC…	Plasma Membrane
TraesCS2D02G512845.1	DUF26	2D	571	1716	63199.4	8.52	-0.096	MFLLLSLLVVGVLASDTPVCPTHQCGKVKIRYPFWIDTGDAWHCGHPSLRLECRGRTPVLRLPSGEYAVTDILYGDTMDGDRRVSLFDLGVFSQHNRTCPFVGRNLTLPSGSHPTLSITASDTNLTFFVNCSYIDDNVGARHLVDCLKSEERKSTYVFQGDSLPYDYATQCEKVIAMPVLSTSLRGGTTSKLLDDVVPALKKGFELRWWRAAAGSECGGCENGEGFCVHRREAGKKSGRFTCVANASALAPKSSGEGTVLKIVLPITAGLLILTCASFVWAYKSRGERRINDIQNNDPQQPLNIFTLNELEINIELPLVSFEEISIATNNFSNSNMIGRGGFGVVYKGIFGGGKEAAVERLGKSSRQGADEFKNEVILIAKLQHRNLVRLLAYCTHEDE…	ATGTTTCTCCTCCTTAGCCTCCTCGTCGTCGGCGTGCTGGCCTCTGACACGCCCGTATGCCCGACCCACCAGTGCGGCAAGGTGAAAATCCGGTATCCATTCTGGATCGACACGGGTGACGCTTGGCATTGCGGTCATCCGAGCCTCCGCCTCGAATGCCGTGGCCGCACGCCCGTTCTGCGCCTGCCGTCGGGAGAATACGCCGTCACCGACATCCTCTATGGCGACACGATGGACGGCGACCGGAGGGTCTCCCTGTTCGACCTCGGCGTCTTCTCACAGCACAACAGAACCTGCCCGTTCGTCGGCCGGAATCTCACCCTCCCGTCCGGCTCCCACCCGACGCTTTCAATCACCGCCAGCGACACCAACCTCACCTTCTTCGTGAACTGCTCCTAC…	Plasma Membrane
TraesCS3A02G094800.1	DUF26	3A	328	987	37473.9	5.79	-0.31128	MANSNDLWEKKLQDPSATPVPLPFEFLRAITCDFSSEQELGRGEHGVVYKGVLPSGKFIAVKKLFQTHLMDDKKFQNELSSLMGIKHQNVVQLIGYCAETSFEMVNLQGSGKHIMDEIPKRLLCFEYVGNKSLHYYVSDGTFDLEWDMRYEIIRGICDGLHYLHEKCRTVHLDLKPGNILMDATMVPNIADFGLSRIFGDKQSRIITENRPGTLGYMAPEYSFQGVVSMKADIFSLGIIMIEIVTGRRDYPLTAIPYMEHFNQDGSFQSTDTSFEHYYKEKIRLSTQALANIYHAWRNRLEKSQGVTEKLEQIRACVELGQECTEISP	ATGGCCAACTCAAATGATCTATGGGAGAAGAAGCTGCAGGATCCAAGTGCAACACCAGTGCCTCTGCCATTTGAATTTCTGAGAGCCATCACATGTGATTTTTCCAGCGAGCAGGAACTCGGAAGAGGTGAGCATGGAGTGGTTTACAAGGGAGTTCTTCCGAGTGGAAAATTTATTGCCGTGAAGAAGCTTTTTCAAACACATCTGATGGATGATAAGAAATTCCAGAATGAGCTCAGTTCTCTTATGGGGATCAAGCACCAAAATGTAGTGCAGCTTATTGGTTACTGTGCTGAAACAAGCTTTGAAATGGTGAACCTCCAAGGTAGTGGGAAACATATTATGGATGAAATACCAAAGAGATTGCTTTGCTTTGAATATGTAGGCAACAAAAGCCTT…	Cytosol
TraesCS3A02G477300.1	DUF26	3A	747	2244	80781.2	6.17	-0.235743	MAAAAASLLLLQCVVTMLAGAATADAQYSAQTFADLQNAARADVGVAPLAWDDTLAGYAQRYAGERKGDCKLVHSDGPYGESIFWGNKGGNWTASDAVAVWVQEKQYYNCSDGSCAAGKICSHYTQIVWANTTRVGCAAVACDGNLGTFILCEYDPRGNVPGVRPYAGCGQFNRSAQSSPQDFLNLQNAARAGVGVGMLSWDSTVAAYAEGYAEKRKGDCRKVSSGGPYGENIFQGGTGISWTVSDALFSWLGEKQKYDCASNACKEGQACGEYTQLVWANSTRVGCASVTCEGGGTFITCNYDPPGNIAGERPYLGCGGQAGGTPPPTSDKVNGTAANGNGNGSNANSSNPRRNGSSPAILPIVLPVVTSLRLISAISIYIWIKRPSPKKTLSYTACS…	ATGGCAGCTGCGGCCGCCTCGCTGCTACTACTGCAGTGCGTGGTCACCATGCTCGCCGGTGCCGCCACGGCCGACGCCCAATATTCCGCCCAGACCTTCGCCGACCTCCAGAACGCGGCCCGCGCCGACGTGGGAGTCGCGCCGCTGGCGTGGGATGACACCCTGGCAGGCTACGCCCAGAGATACGCCGGCGAGAGGAAAGGCGACTGCAAGCTCGTGCACTCCGACGGGCCCTATGGCGAGAGCATATTCTGGGGCAACAAGGGCGGTAACTGGACGGCCAGCGACGCGGTGGCCGTGTGGGTCCAGGAGAAGCAGTACTACAACTGCAGCGACGGCTCGTGTGCCGCGGGAAAAATCTGCTCTCATTACACGCAGATCGTGTGGGCTAACACCACC…	Plasma Membrane
TraesCS3A02G056300.1	DUF26	3A	322	969	36206.5	5.79	-0.224845	MATGASGGQPSVLSTLPKDLPLDFLKTITDQFSPERILGTGAFGTVYMGIAPDGQKIAVKKLAENTPIARDKVFTNEVQNIMALQLHHENVVKLVGYCHEAQKKVVQNNGRYIVADIVESLLCYEYLPQGNLQKNLFEVSCVMDWDTRFRIIKGICQGLAFLHSINIAHMDLKPENILLDDKMTPKIADFGLSRLFGQEQTRMRTQNVVGSYGYIAPEYLYRGEISTKSDIYSLGLLILETTTVEKNCSNNEPSATQFIKSVHDNWTDEHIVSQWPHLDGDRFQQIKVCIKIGLECVEIDRQKRPSIEEIVDRLNGLWSTGS	ATGGCGACGGGGGCTAGCGGAGGGCAGCCGAGCGTTCTGAGCACATTGCCCAAGGATCTGCCGCTAGATTTTCTGAAGACTATCACCGATCAGTTCTCACCAGAGCGTATACTTGGTACAGGCGCATTTGGAACTGTTTATATGGGGATTGCGCCAGACGGGCAAAAAATTGCGGTGAAGAAACTTGCCGAAAATACACCAATCGCGCGTGACAAAGTATTTACTAACGAGGTTCAGAATATTATGGCTCTGCAACTACATCATGAGAATGTAGTAAAGTTGGTCGGCTACTGCCATGAAGCCCAAAAGAAAGTGGTGCAAAACAATGGAAGATATATTGTTGCAGACATTGTTGAAAGTTTACTCTGCTACGAGTACTTGCCGCAGGGGAACCTTCAG…	Cytosol
TraesCS3A02G494100.1	DUF26	3A	241	726	27144.9	5.91	-0.214523	MKCTLYWADVSRTTLVDWNKRCVIIEGIAQGLLYLHKHSRLRIIHRDLKASNILLDQGMNPKISDFGLAKIFSSNNTQGSTKRVVGTYGYMAPEYASEGIYSIKSDVFSFGVLLLEILSGQRNSGFHQHEDFLNLLGYSWQLWEGGRCFELLEASIAKEIHAAEARRYINIALMCVQEHADDRPTMSNVVAMLNSESVILPEPKHPAYFSLRVSKVDESGNNDLTVCSNNEVTITEEPDGR	ATGAAATGCACTCTCTACTGGGCAGATGTTAGCCGAACAACTTTGGTTGATTGGAATAAAAGATGTGTTATAATCGAAGGGATAGCCCAAGGTCTACTGTATCTCCACAAGCACTCTCGCTTGCGCATCATACACAGGGACCTTAAGGCCAGCAACATTCTCTTGGACCAGGGCATGAATCCCAAAATTTCTGATTTTGGGCTAGCAAAAATTTTCAGCTCCAATAATACTCAAGGGAGCACAAAGAGGGTGGTGGGAACATATGGTTATATGGCTCCGGAGTATGCATCTGAAGGCATTTACTCGATCAAATCTGATGTGTTCAGCTTTGGTGTCTTACTTCTCGAGATCCTTAGCGGACAAAGGAATTCTGGTTTCCATCAGCACGAAGACTTTCTT…	Cytosol
TraesCS3A02G045200.1	DUF26	3A	399	1200	43360.3	6.72	-0.193233	MPPAAAPWSWACCGRRRKSAGGGAGDGDGAGASGREGDQWTLFIDLPVLEAATAGFSDGNLLGRGGFGPVYKGVMEGGQEIAVKRLSLESRQGVREFLNEVRLLLKVQHRNLVSLLGCCAAAGQKMLVYPYFPNGSLDHILFDREKRVQLDWPKRYQIILGLARGLLYLHEESPVKIIHRDIKASNVLLDEKLNPKISDFGMARLFLEDATHVNTFRISGTYGYMAPEYAMNGYLSTKTDVFSFGMLVLEIVSGRKNIDRHLGDEKVDLLNYTWKLSEEGRSLEIVDPGLSGWDAGEVAMCVQLGLLCCQAVVSDRPDMYSVHLMLSSDSFTLPKPGKPAVHGRVGRWKSTAGSASSSASGANTNSTFATDTTKASTLGNIAEDESRNSISISFTTEGR	ATGCCGCCGGCCGCCGCGCCGTGGTCGTGGGCGTGCTGCGGCCGCCGGAGGAAGAGCGCCGGGGGCGGTGCGGGGGACGGCGACGGCGCCGGCGCGTCGGGGCGGGAGGGGGACCAGTGGACGCTCTTCATCGACCTGCCCGTGCTGGAGGCCGCCACCGCCGGCTTCTCCGACGGCAACCTGCTCGGCCGCGGCGGCTTCGGCCCCGTCTACAAGGGCGTGATGGAGGGCGGGCAGGAGATCGCGGTGAAGCGGCTGTCGCTGGAGTCGCGGCAGGGGGTGCGGGAGTTCCTCAACGAGGTGCGGCTGCTGCTCAAGGTGCAGCACCGCAACCTCGTCTCCCTCCTCGGCTGCTGCGCCGCCGCCGGCCAGAAGATGCTCGTCTACCCCTACTTCCCC…	Plastid
TraesCS3A02G493100.1	DUF26	3A	692	2079	77878.9	5.73	-0.177168	MDMVTAPLLLLLLLAPLAAAQWQYCGNNGNYTPNSTYQANLRLLSSTLPNKAASNTTLFATATVGDIPDMVHALTLCRGDTNDFACEDCVATAFQDAQQLCPYSKDASVYYDICMLRFSNQNFLATTVNGNTTPILENYQNLTTSVDYFKLFLFTLLNGTAQSATKSSRRFITSQLDISSFPTLYCLMQCTPDLTIEDCGACFWEALQYTLNYIDRKRGGRILGTRCTVRYEIYPFFQDPILHITNLAPDVPAIDNTTTTPRVEPDTNLPRSQPSAAAMPSPDVQTTIKEQHGRNGSKRPLWIIAVVAPLLSILMCFICFVVWMRRRRKGKVNLNDQAATNRPEEDALVWRLEEKSSEFTLFDFSEILNATHNFSKGNLLGQGGFGPVYKGRLPDEMEI…	ATGGACATGGTTACCGCCCCCCTCCTTCTGCTCCTGCTCCTCGCGCCTCTCGCCGCTGCGCAATGGCAATACTGCGGCAACAACGGCAACTACACACCAAATAGCACCTACCAAGCTAACCTCAGGCTCCTCTCTTCCACCCTTCCCAACAAGGCCGCGTCCAACACCACCCTCTTCGCCACCGCCACAGTGGGTGATATTCCGGACATGGTCCACGCTCTCACGCTCTGCCGCGGCGACACCAATGACTTCGCCTGCGAGGACTGCGTGGCTACCGCCTTCCAGGACGCTCAGCAGCTCTGCCCGTACAGTAAGGACGCCTCCGTGTACTACGATATCTGCATGCTCAGGTTCTCCAACCAAAATTTTCTTGCCACCACCGTCAATGGCAATACTACA…	Plasma Membrane
TraesCS3A02G493300.1	DUF26	3A	683	2052	76478.3	6.48	-0.16325	MDMVIVLFLLLPFVGAEWQVCGSSGNYTSNSTYQANLLLLSSTLPNKAVSNTTSLFATATTGDALDIVYALALCRGDTTDASDCESCVAAAFPDAQQICPYNKDATLYYDACMLRFSNHNFLLANSTEDQKSWITLRNNLNFTTGGDSAKHLLLMRLNSTAQAAANSSRRFITSRLGVDLVPTTVYCLMQCTPDLTPDDCAACLQLVLKHTIKSLDGAQGGRILGTRCSMRYELYHFYEGVPMLAIPAVNSTRPAPTPATRYPHSQSHPPAAAPPRLAQTTIQEQQGRNSRKRVVWIIAVVAPLLSILLCFICSVIWLRRRRKGKENLNDQVATNRPEEDELVWRLEEKSSEFTLFDFSEILHATHNFSKENLLGQGGFGPVYKGQLPDGMQIAVKRLA…	ATGGACATGGTTATCGTCCTCTTCCTTCTCCTGCCTTTCGTTGGTGCCGAATGGCAAGTGTGCGGCAGCAGCGGCAACTACACATCAAACAGCACCTACCAAGCCAACCTCCTGCTCCTCTCCTCCACCCTTCCCAACAAGGCCGTGTCCAACACCACCAGCCTCTTCGCCACCGCCACCACCGGCGATGCTCTGGACATCGTCTACGCCCTCGCGCTCTGCCGTGGGGACACCACCGACGCCTCCGACTGTGAGAGCTGTGTGGCTGCCGCCTTCCCCGATGCCCAGCAGATCTGCCCCTACAATAAGGACGCCACCTTGTACTACGATGCCTGCATGCTCAGGTTCTCCAACCATAATTTTCTTCTTGCCAACAGCACCGAAGATCAGAAGAGCTGG…	Plasma Membrane
TraesCS3A02G323500.3	DUF26	3A	849	2550	93267.3	7.94	-0.159364	MRRRALSLLLLVAATCLPVSIATDTIDLTASITGNQTLLSARGAFRLGFFTPPGSSGGRTYIGIWYARIPVRTVVWVANRRDPVVASPGVLKLSPDGRLVIVDGRNTTVWSSAEPTGNVATKATARLLDSGNLVVSSDGSGSSQSVAWQSFDYPTDTQLPGMKVGVDHRSGFAWNITSWSSPADPSPGEYTVKLIAGGLPEFFLFRGPAKIFTTGPWNGVVLTGVPELKTEEYTFALVSNPNETYSTYYISSPTLLTRLVVEGSTGLLQRYVWADGAWNNFWYHPTDPCDSYARCGPFGFAYCDTAHSPECSCLPGFQPRSRKWSFRDGSGGCVRRTKLSCGDGDGFWPVNNMKLPEATNATVHADMTLDECRQLCLANCSCRAYSAANISGGVDRGCV…	ATGAGGAGGCGTGCGCTCTCTCTACTCCTCCTTGTCGCGGCCACCTGCCTCCCCGTATCGATCGCCACCGACACCATCGACCTGACCGCGTCCATCACCGGCAACCAGACGCTGCTCTCCGCCCGTGGAGCATTCAGGTTAGGCTTCTTCACCCCGCCCGGCAGCTCCGGCGGCAGGACCTACATCGGCATTTGGTACGCACGCATCCCAGTACGGACCGTCGTGTGGGTCGCCAACCGCCGGGACCCGGTCGTCGCGTCCCCGGGCGTTCTCAAGCTCTCCCCCGACGGTCGCCTTGTCATCGTCGACGGCCGGAACACCACCGTTTGGTCCTCCGCAGAGCCCACCGGAAACGTGGCCACCAAGGCCACCGCTCGGCTTCTCGACAGCGGCAACTTG…	Plasma Membrane
TraesCS3A02G493500.1	DUF26	3A	711	2136	79402.9	6.02	-0.137131	MDLPCHRWMAMVILPLLLLVPLTAAQMWPSCGESGDYKSNSTYEANLKLLSTTLPKKAASSTNLFATDTVGNVPNVIFALALCRGDSNTSACEGCLVTAFQDGQEHCANYKDAAVYYDSNPCMLRFSNKNFLSTTVNDHILIIVSIESLMMNISTRADSFRVLLFTLLNNTAQAAANSLRRFTTSRLDVNSFPTLYCLMQCTPDLTADDCTACLQPYFQYTVKYMDGKKGGRLLGTRCTMRYEIFPFFQGDPMLRIINLVSEVPAINNTIPRITVNPPPQSQSQPQSPVAAPPPPEAQAATQELHGRNSRQRPLWIIAVAAPLLSIFLCVICFVVWMRRRRKGTEILHDQAAMNRPEEDALVWRLEEKSSEFTLFDLSEVLRATHNFSKENLLGQGGFG…	ATGGATCTGCCTTGTCATCGGTGGATGGCCATGGTTATCCTCCCCCTCCTGCTCCTCGTGCCTCTCACCGCTGCCCAAATGTGGCCATCCTGTGGCGAGAGCGGCGACTACAAATCAAATAGCACCTACGAAGCCAACCTCAAGCTCCTCTCAACCACCCTCCCGAAGAAAGCAGCGTCCAGCACCAACCTCTTCGCCACCGACACCGTTGGCAATGTTCCGAATGTCATCTTCGCCCTCGCACTCTGCCGCGGGGACTCCAACACCTCTGCCTGCGAGGGATGTTTGGTTACTGCCTTCCAGGACGGGCAGGAGCACTGCGCGAACTATAAGGACGCCGCTGTGTACTATGATAGCAATCCTTGCATGCTCAGGTTCTCCAACAAGAATTTTCTCTCC…	Plasma Membrane
TraesCS3A02G323200.2	DUF26	3A	849	2550	93251.6	7.03	-0.136278	MTTTRAPMIRLLLLLLVAAACCFSSGSVVAATDSIGLGASVTGNQTLVSAGGIFELGFFSPPGGRTYLGIRYAGIADRTVVWVANRNDPLVSAPGALRLAPDGRLLILDRQNSTVWSSPAPTRRITAGAVARLGDDGNFLLSSDGSGSPQSVAWQSFDYPTDTLLPGMKLGIDFKRRLTRNLTSWNTPNDPSPGQYTFKLVPGGLPEFFLFQGPKKIYASGPFNGAGLTGVPNLRSQDFLFTVVNSPDETYYSYAITNPQLRSRFLMDGTAGVVQRYVWTNGQWSSFWYYPTDPCDTYGKCGAFGYCDTTQAPLCACLPGFQPRSTEQWNLRDGTGGCVRTTNLSCGAGDGFWPVSQMKLPEATNATVHADMTLDQCRQACLADCSCRAYSAANVSGGI…	ATGACCACGACACGTGCGCCGATGATCCGGCTCCTCCTCCTCCTCCTCGTCGCCGCCGCCTGCTGCTTCTCCTCCGGCTCCGTCGTCGCCGCCACCGACAGCATCGGCCTGGGCGCGTCCGTCACCGGCAACCAGACGCTCGTCTCGGCGGGCGGGATCTTCGAGCTCGGCTTCTTCAGCCCGCCCGGCGGCCGGACGTACCTCGGCATTCGGTACGCGGGCATCGCGGACCGGACCGTTGTGTGGGTCGCCAACCGCAACGACCCGCTCGTCAGCGCCCCCGGCGCCCTCCGGCTCGCCCCCGACGGCCGGCTCCTCATCCTGGACCGCCAGAACAGCACCGTCTGGTCCTCGCCGGCGCCCACCCGCCGGATCACCGCGGGCGCCGTCGCCCGGCTC…	Plasma Membrane
TraesCS3A02G493700.3	DUF26	3A	715	2148	80040.5	5.94	-0.127972	MAMRFLSAVDLPCHPCMAMVILPLLLLLLVPLAAAETWPFCGESGNYKSNSTYEANLRHLSSTLPKKAASSTTLFATDTVGNVPNTIFALALCRGDSNASACEGCLVTAFQDGQEHCTSNKDATVYYNSNPCMLRFSNQNFLATNVNDNILVIVSLDMFINISTRADSFRFLLFTLLNNTAQSAANSSRRFITSRLDVSSLPTLYCLMQCTPDLTADDCAACFQPYSQITLKYMDGRKGGRLLGTRCSMRYEIYPFFQGDPMLSLVSELPPMNNTMPPVTLYPPPQSQPQSPDAAPPPPKAQATTQELHGRNSHRRALWIIAVVAPLLSIFLCVIFFIIWMRRQRKGTEIIHDQAATNRPEEDALVWRLEEKSSEFTLFDFSEILQATHNFSKENRLGQ…	ATGGCGATGAGGTTCCTATCAGCCGTGGATCTGCCTTGTCATCCATGTATGGCCATGGTTATCCTCCCCCTCCTCCTCCTGCTCCTCGTGCCTCTCGCCGCTGCCGAAACTTGGCCATTTTGCGGCGAGAGCGGCAACTACAAATCAAATAGCACCTATGAAGCCAACCTCAGGCACCTCTCATCCACCCTCCCAAAGAAGGCAGCATCCAGCACCACCCTCTTCGCCACCGACACAGTCGGCAATGTTCCAAACACCATCTTTGCCCTTGCTCTCTGCCGCGGGGACTCCAATGCCTCTGCCTGCGAGGGATGCTTGGTGACCGCCTTCCAGGACGGGCAGGAACACTGCACGAGCAATAAGGACGCCACCGTGTACTACAATAGCAATCCCTGCATG…	Plasma Membrane
TraesCS3A02G485600.1	DUF26	3A	472	1419	52684.8	7.06	-0.104873	MKVPDKFVRLWNKSYDDCQVECNKNCSCVAYAYANLSTSNIDGDATRCLMWTGELIDVEKGRTIGYENLYLRLAALSSKGRKSIVIKVIPAISASVLLILLLACLVWFRKLKGKHDKEGRSKRLIMGGLRISDGLGEETHELPFISFEEIVAATNNFSMSNLLGEGGFGKVYKGLLHGNKEVAVKRLSRGSGQGAIEFSNEVVVIAKLQHKNLVRLVCYCVQGDEKLLIYEYQPNKSLDTFLLNSEKKSMLHWPTRFNIIKGVARGLLYLHQDSRLMIIHRDLKTSNILLDGDMNPKISDFGMARIFGGDEQQANTNRVVGTYGYMSLEYAMEGLFSVKSDVYSFGVLLLETVSGLRISSTENIKEFPNLIIYAWSLWKEGLAMDLVDPSVPEGCSNED…	ATGAAGGTGCCAGACAAATTTGTACGCCTGTGGAACAAAAGCTATGATGACTGCCAAGTGGAGTGCAACAAAAATTGCTCATGTGTAGCATATGCTTATGCTAATCTAAGCACCAGCAACATTGATGGGGATGCAACAAGGTGCCTGATGTGGACCGGGGAGCTGATTGATGTGGAGAAGGGTCGCACCATCGGCTATGAGAACCTGTATCTCCGCCTTGCTGCCTTGTCAAGCAAAGGGCGAAAGAGCATCGTAATAAAAGTTATACCAGCAATTTCAGCAAGTGTGTTGCTGATACTTCTATTGGCATGCCTTGTATGGTTCCGCAAGCTTAAAGGCAAACATGACAAGGAAGGAAGATCAAAGAGACTGATAATGGGGGGTTTGCGCATTAGTGAT…	Plasma Membrane
TraesCS3A02G493600.1	DUF26	3A	698	2097	78331.2	7.19	-0.103295	MAMKFLPSLHLPCHPWMTMVILPLLLLLVPLAAAQWSSCSKSDDYKSNSTYEANLSLLSSTLPKKAASSTTLFATSIMGNVPDIVYALTLCRGDSNASACESCVTTAFQDIRQLCPYKKNATVYYDPCMLKFSNKNFLATTTVNDPLIIVNTKNFMTNADITQRLLFTLINSTAQLAANSLRRFTTSRLDVGSSPTLYCLMQCMPDLIPHDCESCFQDILNSTLEYLGGKQGGRVLGTRCYMRYEMYPFFQGDPTLRIINLAPHVPTINNTTTPATVYPQSQPPAAAPPPEGKATVQEHNGRKSRKRALWIIVVVATLLSILMCFICFIVWKRRKGKVNINNQAATNRPEEYALVWRLEERSSEFTLFDFPEILQATHNFSKENLLGQGGFGPVYKGQL…	ATGGCGATGAAGTTCCTACCATCCCTGCACCTGCCTTGTCACCCATGGATGACCATGGTTATCCTCCCTCTCCTCCTCCTCCTCGTGCCACTTGCCGCTGCTCAATGGTCATCCTGTAGCAAGAGCGACGACTATAAATCTAATAGCACCTATGAAGCCAACCTCAGTCTCCTCTCTTCAACCCTCCCGAAGAAAGCAGCGTCCAGCACCACCCTCTTTGCAACCAGCATCATGGGCAATGTTCCGGACATTGTCTATGCCCTCACGCTCTGCCGCGGGGACTCTAACGCCTCCGCCTGCGAGAGCTGTGTAACCACCGCGTTTCAGGACATCCGGCAGCTCTGCCCGTACAAAAAGAATGCCACCGTGTACTACGATCCGTGCATGCTCAAGTTCTCC…	Plasma Membrane
TraesCS3A02G493800.1	DUF26	3A	712	2139	79283.6	5.94	-0.0995786	MLFLSSVDMPCHPWMAMVILPLLLVLLVPLAAAETWPFCGNSGNYESNSTYKANLRHLSSTLPKKAATSTTLFATDTHGNVPNVIFALALCRGDYNASACEGCLVTAFQDGQENCPNSKDTTVYYYGNPCMLRFSNQNFLATTVNDKIHVIAVSMEMPLNTSIRDDSFRFLLFTLLNNTAQSAENSPRRFTTSRLDVSSLPTVYCLMQCTPDLTADDCAACFQPYPSLTFRHMDGNKGGQILGTRCSMRYEIYPFFQGKPMLRIVSLASAVPAINNTLPPVTVYPHLPSQPQSPVAAPSHPEAQASTQELHGRNSHRNALRIIAIAAPLLSIFLCFICCIVWMTRRRKGTDILHDQAATNRLEEDALVLRLEDKSSELTLFEFSEILHATHNFSKENLL…	ATGCTGTTCCTATCATCCGTGGATATGCCTTGTCATCCATGGATGGCCATGGTTATCCTCCCCCTCCTCCTCGTGCTCCTCGTGCCTCTCGCCGCTGCCGAAACTTGGCCATTTTGCGGCAACAGCGGTAACTATGAATCAAATAGCACCTACAAAGCCAACCTCAGGCACCTCTCGTCCACCCTCCCAAAGAAGGCAGCAACCAGCACCACCCTCTTCGCCACCGACACCCATGGCAATGTTCCGAATGTCATCTTTGCCCTCGCACTCTGCCGCGGGGACTACAACGCCTCTGCCTGTGAGGGCTGTTTGGTTACCGCCTTCCAGGACGGACAGGAGAACTGCCCGAACAGTAAGGACACCACCGTGTACTACTATGGTAATCCTTGCATGCTCAGG…	Plasma Membrane
TraesCS3A02G323400.1	DUF26	3A	847	2544	92751	6.77	-0.0863046	MRAPARALLVVFAATCLSVSIATDTIDQAASITGNQTLVSAGGIFRLGFYNPPGSSDARAYLGIWYAAIPVQTVVWVANRQSPVVSSPGVLKLSPDGRLVIVDGRNATVWSSPAPTRNVTAKTTAQLLDDGNFVLSSDGSGSPQSVAWQSFDYPTDTMLPGMKLGVDLRSGIARNITSCRSPTDPSPGSYTFKLVMGGLPEFFLFRGPERIYASGPWNGVVLTGVQNLNAEGYTFKVVSNAEETYYAYYVSDPSALSRLILDGATGQLQSYVWGNGAWSSYWYHPSDPCDSYYKCGAFGFGVCEVGQPPRCSCLPGFKPRSPEQWEQRGWSGGCTRSANLSCGAGDGFWPVNRMKLPEATEATVRPDMTLAECRQLCLGNCSCTAYAAANISGGVSHGC…	ATGAGGGCGCCTGCGCGCGCTCTCCTCGTCGTCTTCGCCGCCACCTGCCTCTCCGTCTCCATCGCCACCGACACCATCGACCAGGCCGCGTCCATCACCGGCAACCAGACGCTGGTCTCGGCCGGTGGAATCTTCAGGCTCGGCTTCTACAACCCGCCCGGCAGCTCCGATGCCAGAGCCTACCTCGGCATTTGGTACGCGGCCATCCCGGTACAGACCGTCGTGTGGGTCGCCAACCGCCAGAGCCCGGTCGTCAGCTCCCCCGGCGTCCTCAAGCTCTCCCCAGACGGCCGCCTGGTCATCGTTGACGGCCGGAACGCCACCGTCTGGTCCTCCCCGGCGCCCACCAGAAACGTAACCGCCAAGACCACCGCTCAGCTCCTCGACGACGGCAACTTC…	Plasma Membrane
TraesCS3A02G039100.1	DUF26	3A	483	1452	54102.2	7.1	-0.0832298	MAATTTPKLYATGVMDMERVTTYPNVYSLAQCTPDLSADDCSACLRRLLGMVNSTMALRMGGQMGVTRCYFRYEASHFYGAQPMLSLPSSPPGTTPTPTKRRSMLWVIPVAVVPLAAAAFFFFICYCRRLKRQRKVSRGAHSLEWQGKNSDFSLFEFEELLEATNNFSEESKLGQGGFGAVYKGQLADRSEIAVKRLASHSGQGFIEFKNEVQLIAKLQHTNLVRLLGCCSQEEEKILVYEYLPNKSLDFFIFDENRRALLDWTKLLAIIEGVAHGLLYLHTHSRLLVIHRDLKPSNILLDSAMNPKISDFGLAKIFSSNDTEEDITRRVVGTYGYMAPEYASKGIFSIKSDVFSFGVIIFEILSGKRNSGTQQRGGFINLLGYAWQLWEEGKWIDLVD…	ATGGCGGCCACCACAACGCCGAAGCTGTACGCCACGGGCGTCATGGACATGGAAAGAGTGACAACCTACCCCAACGTGTACTCCCTGGCGCAGTGCACGCCGGACCTGTCCGCCGACGACTGCTCGGCTTGCCTGCGCCGCCTCCTCGGCATGGTCAACTCCACCATGGCCCTGCGCATGGGTGGGCAGATGGGTGTCACGCGGTGTTATTTCAGGTACGAGGCATCTCATTTCTACGGTGCCCAGCCCATGCTAAGCCTGCCGTCGTCGCCGCCGGGGACGACTCCCACTCCGACCAAACGCAGGAGCATGCTGTGGGTGATTCCCGTAGCTGTAGTTCCTCTAGCGGCAGCAGCGTTCTTCTTCTTCATCTGTTACTGTCGCCGGCTCAAAAGACAA…	Plastid
TraesCS3A02G493900.1	DUF26	3A	704	2115	78644.9	5.75	-0.0818182	MRFLSSVDMPCHPWMAMVILPLLLLLLVPLAAAETWPFCGNSGKFESNSTYEANLRHLSSTLPKKAASSSTSTSLFATDTHGNAPNIIFALALCRGDSNASACEGCLVTAFQDGQDNCPNSKDTTVYYNGNPCMLRFSNKNFLATTVNDKIFVVPSMEMPLITSTRADFFRFLLFTLLNSTAESVTDSSWMFATSRLDISSLPTLYCLMQCTPDLSTDDCTDCFKAYYQLTLKYMDGRKGGQILGTRCSMRYEIYPLGDTMLRISELASAVPAINNTLPPVTVYQQSPVSQATIQEYHGRNSRRKALRIIAIVAPLLSIFLCFICCIVWMTRRRKGTDILHDQAAANRLEEDAFVSRLEDKSSEFTLFEFSEILHATHNFSKENLLGQGGFGPVYKGQL…	ATGAGGTTCCTATCATCCGTGGATATGCCTTGTCATCCATGGATGGCCATGGTTATCCTCCCCCTCCTCCTCCTGCTCCTCGTGCCTCTCGCCGCTGCCGAAACTTGGCCATTTTGCGGCAACAGTGGTAAATTCGAATCAAATAGCACCTACGAAGCCAACCTCAGGCACCTCTCATCCACCCTCCCGAAGAAGGCAGCATCCAGCAGCACCAGCACCAGCCTCTTCGCCACCGACACCCATGGGAATGCTCCCAATATCATCTTCGCCCTTGCACTCTGCCGCGGGGACTCCAACGCCTCTGCCTGTGAGGGCTGTTTGGTTACCGCCTTCCAGGACGGACAAGACAACTGCCCGAACAGTAAGGACACCACCGTGTACTACAATGGTAATCCCTGC…	Plasma Membrane
TraesCS3A02G323700.2	DUF26	3A	838	2517	90916.5	6.86	-0.0720764	MASFACYLVLPLLLASTACHARDAVTPGRPLAANQTLLSAPDGKFVLGFFTPPGANSTYVGVWYGKVSVRTVVWVANRERPIPGGVADNHGATLSVSATGTLAIATANSTVVWSVKPAAALASPAARILDSGNLVLAGAGGGVAWEGFDYPTDTLLPDMKLGVDLVKGRNRTLTAWKSPSDPSPGPVVMAMATSGDPQVFIWNGDDLVWRSGPWDGVQFTGVPDTVTYSDFTFSFINNAQEVTYSFHVHNESIISRLGLNTTGNNGVLQRSTWVEAAGTWNLYWYAPKDQCDAVSPCGPNGVCDTNNMPVCSCLRGFVPRSPAAWALRDGRDGCVRATPLDCRNGTDGFVTLRHAKVPDTVRSLVDMSLSLEQCRQACLRNCSCTAYASGNVSADRRAD…	ATGGCGTCGTTTGCTTGTTACCTCGTCCTCCCCCTGCTACTCGCGTCCACGGCATGCCATGCCAGGGACGCCGTCACGCCGGGCCGCCCGCTCGCCGCGAACCAGACGCTGCTCTCGGCCCCCGACGGCAAGTTCGTGCTCGGCTTCTTCACCCCGCCGGGCGCCAACAGCACCTACGTCGGCGTCTGGTACGGCAAGGTCTCCGTCCGCACGGTGGTCTGGGTCGCCAACCGCGAGCGCCCCATCCCCGGCGGCGTCGCGGACAACCACGGCGCCACGCTCTCCGTGTCCGCCACCGGCACGCTCGCCATTGCCACGGCCAACTCGACCGTGGTGTGGTCGGTCAAGCCGGCGGCCGCGCTGGCGAGCCCCGCGGCGCGGATCCTGGACAGCGGCAAC…	Plasma Membrane
TraesCS3A02G315100.1	DUF26	3A	810	2433	89486.6	6.45	-0.0544444	MLVEISYLKKCTVVVLLIPSVLAIRCFSATTPRDTIAFNESISDGQSLVSSDKKFVLGFFSPGASSHRYIGIWYNSTPNGTVVWVANRNDPVYDKSGVLKFDDVGNLIVQNGTGSSSIVAFGSGVGVRDREAAILYTGNLVLRSMANHSNIIWDSFAYPTDTWLPGMNITLRNLLTSWKSYDDPATGDYTFGFGPSIINRSASQFIINWNRNSFWTSASWNGDTNSLIPELKSMSIIPVSFQCDNLTCMYTPNPAGIMTKIVLDQSGSLNITQFDPETKLWTLLWRHPDSCDVSNLCGVNGVCNNSMSVSASESICRCPEGFAAQDQSNSRKGCTRQTPLQCNGDRFIDMLNMTVPGNRQKLSVVGKSECEFACMKSCSCTAYAHSLSDVCSLWHGNLT…	ATGTTGGTGGAAATAAGCTACTTGAAGAAGTGCACAGTTGTTGTTCTGCTGATTCCATCTGTGTTAGCAATAAGATGTTTCTCGGCTACCACGCCAAGAGACACCATCGCGTTCAATGAATCCATTTCTGATGGGCAGAGCCTTGTTTCTAGTGACAAGAAATTTGTGCTTGGATTCTTTAGCCCTGGAGCTTCAAGCCACCGATATATTGGTATATGGTATAACAGTACTCCAAATGGAACGGTTGTATGGGTTGCTAACAGGAATGATCCAGTATATGATAAGTCCGGTGTACTTAAGTTTGATGATGTCGGTAATCTGATAGTCCAAAATGGCACAGGCAGCTCGTCTATAGTTGCTTTTGGTTCTGGGGTGGGAGTGAGGGACAGGGAGGCTGCA…	Plasma Membrane
TraesCS3A02G039500.1	DUF26	3A	672	2019	73757.7	7.85	-0.0230655	MVGVLLLLLLLMPASASAIGHVCGRAGNYTAKSTYRSSLAVLNATFPGNASSSPQLFATATTGVVRALALCRHDTTNLTACRECVASSFTYAQKMCPKHEAATVYYDYDEVNVTRPGCLLGLSGDGGFLSPGSTVTWNDTFFQFFNPVQIPGKAGVVAAAVRQLLTQTARYAAGTARRFATGSMDSIGSAAPTLYSLAQCTPDLSAGDCLACLRRLVGALNATNSVRVGGRMFVLRCNVRFEPFMFHNDKSMQRVPSPSSIAPATAPAPAPAPASKRHGVKPWVIALSVAAPVALVALCFIVHHRRRLRTKHTIDKETTLQGKHTHEFQEKDELLWEMETELAEFAVFDFHQILEATVNFSDENKLGQGGFGPVYKGHFPDGNEIAVKRLDSHSGQGFI…	ATGGTGGGCGTGCTGCTGCTCCTCCTCCTCCTCATGCCAGCGTCGGCGTCGGCAATCGGCCACGTCTGCGGCCGCGCCGGCAACTACACGGCCAAAAGCACCTACCGGTCCAGCCTCGCCGTGCTCAACGCTACGTTCCCCGGCAACGCCTCCTCCTCCCCGCAGCTCTTCGCCACCGCCACCACCGGCGTGGTGCGCGCGCTCGCGCTCTGCCGCCACGACACCACAAACCTCACCGCGTGCAGAGAGTGCGTCGCCTCCTCGTTCACGTACGCGCAGAAGATGTGCCCGAAACATGAGGCCGCCACCGTCTACTACGACTACGACGAGGTAAATGTCACGCGGCCAGGGTGCCTCCTCGGCTTGTCCGGCGACGGCGGCTTCCTCAGCCCGGGATCC…	Vacuole
TraesCS3A02G039400.1	DUF26	3A	632	1899	69746.4	8.19	-0.00712025	MAIILLLLLAPSLAAADVFCDNVKAIATTLSKNAASSPVHFATKTFGGAPNVVFALGLCRGDVLDGPACGDCIANWFGKALNRTRCDKARSTYGDCIVVYSAGDDILAAPSNTTGAYGDNTPPFQQWNIKNVTTGDVPLVVGLVRELLVETAEKAATTEPRLYATGVMDMARVTTYPKVYSQAQCTPDLSADDCSACLRRLLGMVNSTMSLSIGGQMAVTRCYFRYEAYRFYDAQPMLILPSRPPPTTPTKRRSMVWVIAVVAVPLSAAAFLFFNCYSRRLKRRRKGREGLVWQGKNSEFSLFHFEQLLEATSYFSEENKLGQGGFGAVYKGQLPDGLDIAVKRLASHSGQGFAEFKNEVQLIAKLQHTNLVRFLGCCSQEEEKILVYEYLPNKSLDIF…	ATGGCCATCATCCTGCTCCTCCTACTTGCACCGTCTCTGGCGGCCGCCGACGTGTTCTGCGACAACGTCAAGGCCATCGCCACCACTCTCTCCAAGAACGCTGCCTCATCACCGGTACACTTCGCCACCAAGACGTTCGGCGGCGCCCCCAACGTCGTCTTCGCGCTCGGGCTCTGCCGCGGCGACGTCCTCGACGGCCCCGCCTGCGGTGACTGCATCGCCAACTGGTTCGGCAAAGCGCTGAACCGGACCAGGTGCGACAAGGCCCGCTCCACCTACGGCGACTGTATCGTCGTCTACAGCGCCGGCGATGACATCCTAGCGGCGCCCTCGAATACCACGGGAGCGTACGGAGACAACACGCCGCCATTCCAGCAGTGGAACATCAAGAACGTCACC…	Plasma Membrane
TraesCS3A02G009800.1	DUF26	3A	643	1932	70313.7	8.22	-0.0066874	MIHLELLAMASGSMPRLLIAFILISCVVHRGRAISTILPAVQYIKCGSQKYELGSGYDDNVRWLLPNLTESVIKDGAISVLAGVGNRASDSDPDDRVGCVAMCYADHGREECAQCLRYVAGRFLQGKDCPNARNASAFYDACQVWYYQLPPVVGIGYSFMAVTRNLGLDLTGSQDVVSFRTKRRLLLQDLSSRAIASKQYAAASSTMYSYGSDAASIYGLVQCQRFLSGDNCNSCLNGFIRRIDCDNKTVGAIKGYYCYIRYGTEQFVDYVNEYMTTSSPKHAWATAPAMAPALAPAPPPHKHKGRATMIGVIIGICSGSIVLVSGIVLLLRYLFRGRLSRVPSRQSIQLGSSAPMQFSASQLRDATNNFTDPLGSGAFGTVYKGTMGGKEVAVKKLHS…	ATGATACATCTCGAGTTGTTGGCCATGGCTTCTGGTTCCATGCCGAGGCTCCTCATCGCCTTCATCCTCATCTCTTGTGTTGTCCACCGCGGGCGGGCGATCAGCACGATCCTGCCAGCGGTGCAGTACATCAAGTGCGGCTCCCAAAAGTACGAGCTGGGCAGCGGCTACGATGACAACGTTCGCTGGCTTCTCCCCAACCTTACGGAGTCCGTCATCAAGGACGGCGCCATTTCCGTCTTGGCTGGTGTCGGCAACAGGGCCAGCGACAGCGACCCTGATGATAGGGTGGGTTGCGTGGCCATGTGCTACGCGGACCACGGCCGGGAAGAGTGCGCGCAGTGCCTCAGGTACGTCGCCGGCCGGTTCCTCCAAGGGAAGGACTGCCCCAACGCCAGG…	Plasma Membrane
TraesCS3A02G039200.1	DUF26	3A	682	2049	73968.6	7.78	0.018915	MAGVLLLLLLLMPASASAIGIVCGSGGNYTANSTYHSNLAVINATLPANTSSSPQLFLTATANATANSTAGVVRALALCRHDTTNLTACRECVASSFSYAQKMCPNHTAATVYYDYDETNALKPGCLLGFSGDRDFLSAASGTTGNGTFFQYFNTVTSIPGNAAVVAAAVRQLLGQTAQYAAAAARRFATGFMDSIGPGTTTTLYSLAQCTPDLSAGDCLACLQRLVGSINATNSVRLGGRIFRLRCNVRFDFFMFFDDKNIRPIPSPSSLAQAPAPAPAPAGKRHGVKPWVIALSVAASVALVALCFIVCCLRRLRTKNTKGKGALRGKRAHEFQEGDEAWEMEAELSEFAVFDFNQILEATGNFSEENKLGEGGFGPVYKGRFPDGVEIAVKRLDAD…	ATGGCGGGCGTGCTGCTGCTCCTCCTCCTCCTCATGCCGGCGTCGGCGTCGGCGATCGGGATCGTCTGCGGCAGCGGGGGCAACTACACGGCCAACAGCACCTACCATTCCAACCTGGCCGTGATCAACGCCACCCTCCCCGCAAACACCTCCTCCTCCCCGCAGCTCTTCCTCACCGCTACTGCAAACGCCACGGCCAACTCCACTGCCGGCGTGGTGCGCGCGCTCGCGCTCTGCCGACACGATACCACCAACCTCACCGCGTGCAGGGAGTGCGTCGCTTCCTCCTTCAGCTACGCGCAGAAGATGTGCCCCAACCACACGGCCGCCACCGTCTACTACGACTACGACGAGACCAACGCCTTAAAACCAGGGTGCCTCCTCGGCTTCTCCGGCGAC…	Plasma Membrane
TraesCS3A02G039300.1	DUF26	3A	643	1932	70661.3	6.72	0.0276827	MATIGVVVLLLLLLAPTPYLAAADFCDNVKAAGAALSRNASASPVQFATATIGQAPDVVYALALCLGDVLDSTACGTCIADWFATVNQTQCDKVGFSYRDCIVVYGAGADILGAPSNATGGSGDNTPPFQDWNIRNVTADDAPRIVNLTFELLAATARMAATTTPKLYATGIMDMKRVTTYLDVYSQVQCTPDLSADDCSACLRRLLGMVNSTMSLRMGGRMGVTRCFFRYEAFPLYGARPMLSLPLSPPGPAPTTPTKRRSMLWVIPVAVVPLTAAAFFFFICYRRRLKRQRKGSRRAHSLEWQGKNSDFSLFEFEHLLEATRNFSEESKLGQGGFGAVYKGQLPDGSEIAVKRLASHSGQGFMEFKNEVQLIAKLQHTNLVRLLGCCSQEEEKILVY…	ATGGCGACCATCGGCGTCGTCGTCCTCCTTCTCCTCCTACTCGCGCCGACACCGTATCTGGCGGCCGCCGATTTCTGCGACAACGTCAAGGCCGCCGGCGCCGCGCTCTCCCGAAACGCCTCCGCTTCACCGGTACAGTTCGCCACGGCCACCATCGGGCAGGCCCCCGACGTGGTCTACGCGCTGGCGCTCTGCCTCGGCGACGTCCTCGACAGCACCGCCTGTGGCACCTGCATCGCCGACTGGTTCGCCACCGTAAACCAGACGCAGTGCGACAAGGTGGGCTTCAGCTACCGCGACTGCATCGTCGTGTACGGCGCCGGCGCCGACATCCTGGGGGCGCCCTCGAACGCCACGGGGGGATCCGGGGACAACACGCCGCCCTTCCAGGATTGGAAC…	Plasma Membrane
TraesCS3A02G021600.1	DUF26	3A	637	1914	68694.7	8.35	0.0326531	MAHFPLLPALALAVTCALVPFTVADPQATQLNLGCSQYNATPTAAFLAALNSTFAELRANLSAGSGFATAAEPRAAAPAFALAQCRPYVTGRDCVACFDAAAARIHAACGAANGGRAILDGCVIRYESVAFFDQSTLPGNTQRCNGSAVPGTAFDGAVQALINDLAAAVPRFPRLAAAAAGTGVYAMAQCVETVGQDGCAQCLQVAASNIDRCPPNSDGRAVDAGCFMRYSDKPFFPANATADLTPYLRSGKSRGKGAIVGAILGGLAFLLLLGLLALFWTWRSMKLKKPRRGDILGATELQGPTNFNYHDLKAATNNFSEKSKIGEGGFGDVFKGLLKNGKIVAVKRLSVMQTSRAKEDFESEVKLISNVQHRNLVRLLGCSRKGSECLLVYEYMVNS…	ATGGCTCACTTCCCGCTGTTGCCGGCTCTAGCGCTGGCGGTCACCTGCGCGTTGGTTCCGTTCACCGTCGCTGACCCGCAGGCTACGCAGCTCAACCTTGGGTGCAGCCAGTACAACGCCACGCCCACGGCCGCCTTCCTCGCGGCCCTAAACTCCACCTTTGCTGAGCTCCGCGCCAACCTCTCCGCCGGCAGCGGCTTCGCCACCGCCGCGGAGCCTCGCGCCGCCGCGCCGGCGTTCGCGTTGGCGCAGTGCCGCCCATACGTCACCGGGAGGGACTGCGTCGCCTGCTTCGACGCCGCCGCGGCGCGCATCCACGCCGCCTGCGGGGCTGCTAACGGCGGGCGCGCCATCCTCGACGGCTGCGTCATACGGTACGAGAGCGTGGCGTTCTTCGAC…	Plasma Membrane
TraesCS3A02G096500.1	DUF26	3A	653	1962	69899.1	8.98	0.0335375	MAAPTHRLRPGVAALLLALACALCGAAAGDPRTAVAGQSCAPGAAVSGSVLADNFVPAMDDLNSNVSANGFGTSAVGARGPNTVFGLGQCHRDLSPLDCKLCFAEVRSLLPKCYPRVGGRLFLDGCFGRYGNYSFLGEALGPADARVCAPGNASNPRGFADAARAAVANVTEAAARGDADGYAVASASAGGATAFALAQCWGSLNATACGQCLRAAARAAAGCAPATEGRALFTGCYLRYSTRLFWNVNATAGSGSSGKNGVVWILVGSFLGAFIVVLIIAFLAWKKGILRRKKQSKSFIDMYGDGVSVRIAQSSLNFKYEELKKATNYFDPANKLGQGSNGAVYKAVMPDGKEVAVKRLFLNTREWVEQFFNEVELISQVRHKNLVKLLGCSVNGPES…	ATGGCAGCGCCCACGCACCGGCTGCGCCCAGGCGTGGCCGCGCTCCTCCTCGCGCTGGCGTGCGCGCTCTGCGGCGCGGCGGCGGGGGACCCGCGCACGGCCGTGGCGGGCCAGTCCTGCGCGCCGGGGGCGGCCGTCTCCGGCTCCGTGCTAGCGGACAACTTCGTGCCGGCCATGGACGACCTCAACAGCAACGTCAGCGCCAACGGCTTCGGCACCTCGGCCGTGGGCGCCAGGGGCCCCAACACGGTCTTCGGCCTGGGCCAGTGCCACCGCGACCTCTCCCCGCTCGACTGCAAGCTCTGCTTCGCCGAGGTCCGGTCTCTGCTCCCCAAGTGCTACCCGCGGGTCGGGGGCCGCCTCTTCCTCGACGGCTGCTTCGGCCGCTACGGCAACTAC…	Plasma Membrane
TraesCS3B02G103500.2	DUF26	3B	556	1671	63528.6	5.67	-0.344424	MDDSDMEHDLLEHILDGSMKPRDLPLSLLKNITGNFSEKRKIGEGGFGIVYRGALPNAEVAVKRIIKNVQTNDENLFRREVDSMMEVNHQNIVRFIGFCSNTEHKRIQHGVPGGYIYAEARERILCFEYISNGSLDKYITDELRGLEWDTRYNIIKGICDGLEYLHMKKHIIHMDLKPANVLLDNHMVAKITDFGLARMDGNSHTTNQVFTLGYCAPEYLLGGRMSVKSDVYSLGVIIIELVMGRRGTPDINNVLRRWRHRWGKSANGTPFRYQQIAKLVEIGLCCQEDDLYKRPFISEIIRDIKELESTDREISNTNESGKISPYWEDDMLGVKPLELRFPFVLNKEISCTLEVTNGTNSYIAFNIETMSPLPYCIKANKVIVPPQSKCSVNITLQPL…	ATGGACGACTCGGACATGGAACATGACCTACTGGAGCATATACTTGACGGAAGCATGAAACCAAGGGATCTACCGTTGTCACTTCTGAAGAACATTACAGGCAATTTCTCCGAAAAGAGGAAAATTGGTGAGGGTGGATTCGGAATAGTCTACAGGGGTGCCCTCCCAAATGCGGAAGTTGCTGTGAAGAGGATTATTAAGAACGTCCAGACAAATGATGAGAACCTATTTCGTCGGGAAGTTGACAGCATGATGGAGGTCAACCATCAAAATATAGTTCGGTTTATTGGCTTTTGTTCTAATACAGAGCATAAAAGGATCCAACATGGAGTACCAGGAGGATACATTTACGCTGAGGCTAGAGAGCGAATACTGTGTTTCGAGTACATCAGCAATGGC…	Cytosol
TraesCS3B02G095300.2	DUF26	3B	786	2361	89449.3	6.64	-0.325191	MDVEPWAISFRFLRDTTNDFSEERVIGQGGYGIVYKGVDRDGPVIAVRKLYPIREIDDEQLQKEFTGLKMLNHPNIVRLLGYCYEQEQFLIPYKEKKIFAPRKIRLLCFEYMKNGSLDQYIKDASSGLSWHGRYQIIKGISEGLRYLHEGSKTPIIHMNLKPSNILLDHNMTPKIADFGLRRLVGEGNARCIGTIGYMSPEFIERQVISHKCDIYSLGVIIIKLITGERLYSGHFDMSSDRFIELAHEEWRERLQKTLNGMSVEGYSQQIKKCLEIALKCVELDRHERPSIGDIIDRLNETETLIPEEVRAVHNRIDSTHSELLEVHPQELYFPFMLKGRYEAMSSCSLQLKNRGDNRVAFMLVASNPDRYLTKIPLCGIVPPRCVYTLSLTMLQQTAS…	ATGGATGTGGAGCCATGGGCTATATCCTTCCGCTTTCTAAGAGACACTACAAATGATTTCTCTGAAGAGCGAGTGATTGGCCAAGGTGGATATGGCATTGTTTACAAGGGGGTCGATAGGGATGGACCGGTCATTGCTGTGAGGAAGCTCTATCCCATAAGAGAAATTGATGATGAGCAGCTCCAGAAGGAGTTTACGGGCCTCAAGATGCTCAATCATCCAAATATTGTACGATTACTTGGCTACTGCTATGAACAAGAACAATTTCTTATACCGTACAAAGAAAAAAAAATATTTGCTCCTCGAAAAATTAGGTTGTTGTGCTTCGAGTACATGAAAAATGGATCCCTTGATCAGTACATCAAAGATGCTAGTTCTGGACTCAGTTGGCACGGACGG…	Cytosol
TraesCS3B02G555100.1	DUF26	3B	366	1101	41528	5.54	-0.303005	MRRRRQGKVNLNDQAATNRLEEDELVWRLEEKSSEFTLFDFSEILHATHNFSKENLLGQGGFGPVYKGQLPDGMQIAVKRLASHSGQGFTEFKNEVELIAKLQHNNLVKLLGCCIQGEEKLLVYEYLPNKSLDFFIFERNRTAFIDWNNRRAIIEGIAQGLLYLHKHSRLHIIHRDLKASNILLDKDMNPKFSDFGLAKIFSSNDIQGSTKRVVGTYGYMSPEYASEGIYSIKSDVFIFGVLLLEILSGKGNSGFYQYGDFLNLIGYSWQLWEGGTWVELLDASIVKEICTSDARRYINIALTCVQESADDRPTMSDVGAMLNSESVILPDPNHPGYFNLTVSKTHEFFVPCSNNDVTITEEPDGR	ATGAGAAGACGAAGACAAGGAAAGGTAAACTTAAACGACCAGGCTGCCACCAATAGACTGGAAGAAGATGAACTGGTCTGGAGATTAGAGGAGAAGAGTTCAGAGTTCACTCTCTTTGACTTTTCTGAGATATTACATGCTACACATAACTTCTCCAAAGAAAATCTACTTGGACAAGGTGGTTTTGGCCCTGTCTACAAGGGCCAATTACCAGATGGAATGCAAATTGCAGTCAAAAGGCTTGCCTCACATTCAGGACAGGGTTTTACAGAATTCAAAAATGAAGTTGAACTTATTGCAAAATTACAGCACAATAATCTTGTCAAGCTCTTGGGATGCTGCATTCAGGGAGAGGAAAAACTATTGGTGTACGAGTATTTGCCAAATAAGAGCTTGGAC…	Cytosol
TraesCS3B02G345300.1	DUF26	3B	254	765	27870.5	5.69	-0.300394	MCVADPEKANQLDWTKRKGIISGIARGLLYLHEDSRLKVIHRDLKPSNVLLDDVDMNPKISDFGLSRAFGGDQSIDITKRPVGTLGYMSPEYAYCGQVSTKSDMYSFGVIVLEIVTGRRNNRSLEDNNTAARSLLSYVWDKWSAGTTHEVVDPSLRGRYLEGEVVSCVRIGLLCVQEDPSARPDAAEVVLMLDSHSTSITMRTPSRPAFCFTEPGVVNPALGYHGTRDANAMATGHLPTPGSDNEVTISDLQPR	ATGTGTGTAGCAGATCCTGAGAAGGCAAACCAACTGGACTGGACCAAAAGAAAAGGTATCATCTCCGGGATTGCTCGAGGTCTACTGTATCTCCACGAGGACTCTCGTCTTAAAGTCATACACCGTGACCTGAAGCCAAGCAATGTCTTGCTGGATGATGTGGATATGAATCCCAAGATCTCCGACTTTGGTCTGTCTAGGGCTTTTGGTGGAGATCAGTCGATCGACATAACAAAACGGCCTGTCGGCACGCTTGGATACATGTCTCCGGAGTATGCCTACTGCGGCCAAGTCTCTACCAAGTCAGACATGTACAGCTTCGGTGTCATCGTTCTAGAGATTGTGACTGGCCGGAGGAACAATAGGTCACTCGAGGATAATAACACGGCCGCCAGATCT…	Cytosol
TraesCS3B02G578100.1	DUF26	3B	1101	3306	124494	5.73	-0.277748	MWNNVDLKSDQPCELSHQFIKKITNDYDQQLIVGNGAFGTVFKGICENGEEVAVKVLKNMTGIDNKEFHKEFENLRRLKHQNVVQLLGFCNEAEKVLVENTGNQLIADEMHTALIFEYVRNGSLDNHMSADGCSGLNWHKQYTIIKGICQGLEYLRHGLERSVWHLDLKPGNILLDNNMIPKIADFGLSRLLGNDKSRKTINNVGTIGYLPREYIDYGLISEQFDIYSLGVIIAKLMAGCEGYFDIDDMGEKGFVKHVHNNWRKRLRATLAARPLEVYCEQVRTCINIAVKCMNRRRQERPTIQSIVSDLIETEIMIGNLRLETELFLDEEHNLPEGGIQDRTPNMASESSRCKSIDGRAKLKEVPLQLLKRITNDFSVERILSSGGSVYKGILEDGEV…	ATGTGGAACAATGTAGATCTCAAAAGTGACCAGCCATGTGAGCTATCACACCAATTCATAAAAAAGATTACAAATGATTACGACCAGCAGCTAATAGTTGGCAATGGTGCATTCGGAACAGTTTTCAAGGGTATTTGTGAGAATGGAGAAGAGGTTGCTGTGAAGGTACTTAAGAACATGACAGGAATTGATAATAAGGAATTTCACAAGGAGTTCGAGAACCTTAGGAGGCTCAAGCATCAAAATGTCGTCCAGCTATTGGGTTTCTGCAATGAAGCAGAGAAAGTACTTGTAGAAAATACTGGGAACCAACTTATTGCTGACGAGATGCATACGGCGCTCATCTTTGAATATGTACGCAATGGTAGCCTTGACAATCATATGTCAGCTGACGGATGC…	Cytosol
TraesCS3B02G095200.2	DUF26	3B	848	2547	95531.3	6.14	-0.260142	MNHLFSYFPRIKNWALGHRPPAAARVARGVNRALSSSMENTAQRSGNEPSELPYELIKLITKDFSEELGRGTFGIVYKGVYADGAEIAVKVLRNISGGLDDVEFQKEFDNLRGLKHPNIVELVAFCNEIVEEPAEFQGQQITAGRVRTALCFEYVHNGGLNKFISDQYTGLGWPERYKIIRGVCEGLAYLRLEIENPIMHLDLKPENILLNKNMEAKIADFGISKLFGEENTKKTMSVIGTMGYWPPEYIKHQIISKEFDIFSLGVIIVKIMVGQNYNSIVEMTARKSIKLVHESWKDRLSATIPSHKLEAYCNQVKRCIEIALDCLKSNRQERPTIKHIVACLKETDTMFYEDDGDSSTLSSDINNITTPSSETSFIPQSENGPDLELLDSEHTELLH…	ATGAATCATCTTTTTTCTTATTTTCCAAGGATTAAAAACTGGGCTCTTGGGCATAGGCCCCCGGCTGCAGCCAGAGTTGCCCGAGGTGTAAATCGGGCTCTGAGCAGTAGCATGGAGAACACGGCACAACGCTCAGGCAACGAGCCAAGTGAGCTACCGTACGAGTTGATAAAACTGATTACAAAGGATTTCAGCGAGGAGCTTGGGCGTGGTACATTCGGAATAGTTTATAAGGGCGTGTATGCAGATGGTGCAGAGATTGCCGTGAAGGTATTACGCAACATTTCTGGAGGACTGGATGATGTGGAATTTCAGAAAGAATTTGACAATCTTAGGGGGCTCAAGCATCCAAATATTGTAGAGCTAGTGGCGTTCTGCAATGAAATAGTGGAAGAACCT…	Mitochondrion
TraesCS3B02G094100.1	DUF26	3B	769	2310	85726	6.33	-0.259298	MQNELQHTSATPMDFTFQLLQRITNNFSKDRIIGYGGYGVVYKGVLDNGEEIAVKKLYFKHPELDDDKQFANECTNLMMVQHQNIVRLVGYCYEIAHKAVEHNGRYVLASVEDRALCFEYLQGGSLDKHLSGESCGLGWRTRYKIIKGICEGLHYLHNGSKDPIYHLDLKPANILLDKNMTPKIGDFGLSRLFDSTQTYTTKAIRGTPGYMPPEYIDRFKITQKFDVFSLGVIIIQVMAGREGYSQCGDMSSQEFIDVVHGNWLKTLQATMSLHAELEVMTCIEIALRCVEADRVKRPTIAEIVDELNKIDIAKRSLVDQVNLESKKVSNQYASSGAADAESALSAVYNPRIKHGDEGTSTGKEEKERRTLDHKVQEEEDPAECYRTQDPGPRSGGTLD…	ATGCAGAACGAGTTACAGCATACGAGTGCAACGCCAATGGATTTTACATTCCAGTTGTTACAACGCATTACAAACAACTTCTCCAAGGATCGCATAATTGGTTATGGCGGGTACGGAGTAGTTTACAAGGGAGTACTCGACAATGGGGAAGAGATTGCCGTGAAGAAGCTTTATTTTAAGCATCCAGAACTTGATGACGACAAGCAATTTGCAAATGAGTGTACTAACCTTATGATGGTCCAACATCAAAATATTGTGCGCTTAGTTGGCTACTGCTATGAAATAGCACATAAAGCCGTGGAGCACAATGGAAGATATGTTTTAGCTAGCGTGGAAGATAGAGCACTCTGCTTTGAATACTTGCAGGGAGGAAGCCTTGACAAACATCTTTCTGGTGAA…	Cytosol
TraesCS3B02G533500.1	DUF26	3B	716	2151	80622.1	6.28	-0.23324	MTNSSSLVLSQTNGRHILWMANTITGSNSSAKLLNSGNLVVLSSDGAMLWQSFENPSDVVLAGMPMRDTHKTHPPWRIISWKGPDDPSKGRFSAGKDLATPLQYFVWDGSVPYWHAPVWNNYVYSNMELQTVSSLMYLTINKGTDDETYSTFGLSDGSSRIFYKVDYSGKTMLLRWNTSLTDWTALQQLSAYECNLDGYCGAYGYCDNTEATPTCKCLDEFVPSNKTEWVRGSFFHGCRRKEELQCGGEDRFLTLPAMKVPDKFIRLWNKSYDDCAVECSKNCSCVAYAYANLSTSNIDGDATRCLLWTRELIDVEKGGAVGNENLYLRLTALSSKGRKSIVIKVIPAMSASVLLILLLACLVWFHKFKGKHDKKERLKRPMMGDLRVSDGLGEETHEL…	ATGACCAACAGCTCGAGCCTTGTGTTGTCTCAAACCAATGGCCGCCACATACTTTGGATGGCAAACACAATTACTGGCAGCAACTCTTCAGCCAAACTTCTCAACAGTGGCAATCTTGTAGTCCTATCATCAGACGGTGCCATGTTATGGCAGAGCTTCGAAAACCCAAGCGACGTCGTCCTTGCTGGTATGCCTATGCGGGACACCCACAAGACACACCCACCATGGCGGATCATCTCTTGGAAGGGCCCTGATGATCCGTCAAAAGGCAGGTTCTCTGCTGGGAAAGACCTTGCCACTCCCCTACAGTACTTCGTCTGGGATGGGTCAGTGCCATACTGGCATGCTCCAGTGTGGAACAACTATGTATACTCCAACATGGAACTGCAGACCGTTAGT…	Plastid
TraesCS3B02G593500.1	DUF26	3B	1424	4275	162243	6.38	-0.22486	MAHSCTAPWPHNRTERFLAACLASPPQSLHPRHPGYDQIAWTSAEQIEFVLCRPHTGVPASSPVGHIQGYRLNLLWEKHRALRMGDRIVLERILSGFEKPTNLALALLQEITENFSEMRKIGEGGFGEVYKGVLHNRIIAVKRIIVSEHTIDDRLFDREVKNLMKIISHRNVVRFLGFCSNTHREAIKEEGSTELVLAQMRERLLCFEYISNRSLDKHITDELRGLEWSIRYEIIKGICHGLHYLHEEKNIIHMDLKPGNIMIDEDMVPKITDFGLSRLDKHTHTSGTRYITQGYCAPEYVNGGKTSKKADMYSLGVILTELITGLKGDPENVNISLYSDDMLGIKPLELRFLFERQKQISSVVKLINKTKDYYAFNIETPSQQYCAQPNKGIVCPQSK…	ATGGCGCACTCGTGTACTGCTCCATGGCCACATAACAGAACAGAACGCTTTCTTGCGGCTTGCCTCGCATCTCCTCCACAATCCCTTCATCCTCGACACCCAGGTTATGACCAGATCGCTTGGACATCTGCGGAGCAAATTGAGTTTGTACTTTGTAGACCACACACAGGGGTACCGGCTAGTTCTCCAGTAGGTCACATACAAGGCTACCGGCTAAATCTCCTGTGGGAAAAGCACCGTGCACTTAGAATGGGGGACCGAATTGTCCTGGAGCGCATACTTTCCGGATTTGAGAAACCGACGAACCTCGCATTAGCACTTTTACAGGAGATCACTGAAAATTTCTCTGAAATGAGAAAAATTGGGGAGGGTGGATTTGGGGAGGTTTACAAGGGTGTG…	Cytosol
TraesCS3B02G005100.1	DUF26	3B	287	864	32524.9	5.09	-0.216725	MAVGPSHLPLHILESMTENFSKDRILGSGSYGTVYLGEQEEGQKIALKILHDKTGHDDVQFEKEYYTLANLQHQNIVRLVGYCHETRREFLPYNETIVLAEVTKRALCFEFMENGSLSDYLFDFGLSRFFKEEKSHITNSPIGTLGYLPPEFINQNIISNKLDIFSLGVVIIRIMAGTEGYSKSAEMPPEQFTEIVHGNWRNRLQSAASGDLLESYSVQVKRCIEIALSCVVADRQKRPTIGAIVNMLSERETLENDQGELIDQMSTCVVNDTELIDVHPLQLHFSF	ATGGCCGTTGGGCCGAGCCATCTGCCACTCCATATATTGGAAAGTATGACAGAAAATTTCTCCAAAGATCGCATACTTGGCAGCGGTTCGTACGGAACAGTTTATCTGGGGGAGCAGGAAGAGGGGCAAAAAATTGCTCTAAAGATTCTTCACGACAAGACAGGACATGACGATGTGCAATTTGAAAAGGAGTATTACACTCTTGCAAATCTGCAACACCAAAACATTGTGCGGTTAGTTGGTTATTGCCATGAAACTCGACGAGAATTCTTGCCGTACAATGAAACTATTGTTCTTGCTGAGGTGACAAAGAGGGCGCTTTGCTTTGAGTTTATGGAGAATGGAAGCCTTAGCGACTATCTTTTTGATTTCGGATTGTCCAGATTCTTCAAGGAAGAA…	Cytosol
TraesCS3B02G022400.1	DUF26	3B	842	2529	92896.2	6.22	-0.214252	MAGWLAFTCCAGALILLFLPSLASEDRLVSGKPLYPGATVISDGGAFALGFFAPSNSTPGKLYLGIWYNDIPELTVVWVANRKKPVTDNTFSPPTVSLSNSSNLVLSDGGGRVIWTTDAVASTSSSSSPSMAVLDNTGNLVVRSPNGSMLWQSFDHYTDTVLPGMKLRFKYGAQGGGQHLVSWKGPGDPSPGRFSYGADPATHLQIFVWDGDRPVVRSSPWTGYLVVSERQYQQDNNGAAVVVYLSVVDDGEEICMTYTVAADAPRIRYVVTHSGEYQLRSWSNKSSVWLVLSRWPSQECKRYGYCGPYGYCDDLARTCKCLHGFEPANTEEWDKGRFSAGCRRKDLLDCRDDGFLALPGMKSPDGFTRVGRDMSTSEECAAECRRNCSCVAYAYANLS…	ATGGCGGGTTGGCTGGCTTTTACCTGCTGCGCCGGGGCCCTGATTCTTCTGTTCTTGCCGTCTCTAGCGTCGGAGGACCGGCTTGTCTCCGGCAAGCCGCTCTACCCCGGCGCCACCGTCATCTCCGATGGTGGTGCCTTTGCCTTGGGCTTCTTCGCCCCTTCCAACTCCACTCCGGGCAAGCTGTACCTCGGCATATGGTACAACGACATCCCCGAGCTCACCGTTGTGTGGGTTGCCAATCGAAAAAAACCCGTCACCGACAACACCTTCTCTCCACCGACGGTCTCCCTCTCCAACTCGTCGAATCTCGTCCTCTCTGATGGCGGTGGCCGTGTCATTTGGACGACGGACGCCGTGGCTTCAACGTCGAGCTCATCATCTCCCTCGATGGCGGTG…	Plasma Membrane
TraesCS3B02G574400.1	DUF26	3B	266	801	30195.6	6.51	-0.186466	MDVGITEHGVLELERIFEGTIKPTDLKLSALQSITGNFSQERIVGTGGFGTLYKGVLRNGEVAVKRIKSNHTIDENVFRREVNSLLHVSHKNIVRFLGFCSHTEHKVFENEGSRDYIYAEDRERILCFEYINNGSLEKYITGLQWDTRFLIIKGICDGLQYLHMEKQIIHRDLKPANILIDYNMVAKITDFGLSRMEENAQTKSTTRVSSPGYTAPEYIDKGKMSVKYDVYSLGIIIIELVTGHRSIPDSNNVSVFYIVGGLLLQI	ATGGACGTGGGAATCACGGAACATGGCGTATTGGAGTTGGAGCGTATATTTGAGGGAACCATCAAACCAACAGATCTAAAGTTATCAGCTCTACAGAGCATCACCGGAAATTTCTCACAAGAGCGAATAGTTGGTACGGGCGGATTTGGAACCTTATACAAGGGTGTCCTTCGAAATGGAGAAGTTGCTGTCAAGAGGATAAAGAGCAACCATACAATTGATGAGAATGTATTTCGTCGGGAGGTTAACAGCTTATTGCATGTCAGCCATAAGAATATAGTTCGGTTTCTTGGCTTCTGTTCTCACACAGAACATAAAGTATTCGAAAATGAAGGATCAAGAGATTACATTTATGCAGAGGATAGAGAAAGAATACTCTGTTTTGAGTACATCAACAAC…	Cytosol
TraesCS3B02G038900.1	DUF26	3B	425	1278	46116.6	8.34	-0.155529	MSRGGFSVVSGGGASRWCLAVLASSLARPEMPPAAASWSWACCGRRRKSAGDGDGPGASGREGDQWTLFIDLPVLEAATAGFSDGNLLGRGGFGPVYKGVLDGGQEIAVKRLSLESRQGVREFLNEVRLLLKVQHRNLVSLLGCCAAAGHKMLVYPYFPNGSLDHILFDRKKRVQLDWPKRYQIILGLARGLLYLHEESPVKIIHRDIKASNVLLDEKLNPKISDFGMARLFLEDATHVNTFRISGTYGYMAPEYAMSGYLSTKTDVFSFGMLVLEIVSGRKNIDRHLGDEKIDLLNYTWKLSEEGRSLEIVDPGLSGWDAGEVAMCVQLGLLCCQAVVSDRPDMYSVHLMLSSDSFTLPKPGKPAVHGRVGRWKSATGSASSSGSGANTNTTFATDTT…	ATGAGCAGGGGAGGCTTCTCCGTTGTCTCCGGCGGCGGCGCGTCGCGTTGGTGTTTGGCTGTGCTAGCTAGCTCGCTAGCCAGACCCGAGATGCCGCCGGCCGCCGCGTCGTGGTCGTGGGCGTGCTGCGGCCGCCGGAGGAAGAGCGCCGGGGACGGCGACGGCCCCGGCGCGTCGGGGCGGGAGGGGGACCAGTGGACTCTCTTCATCGACCTGCCCGTGCTGGAGGCCGCCACCGCCGGCTTCTCCGACGGCAACCTGCTCGGCCGCGGCGGCTTCGGCCCCGTGTACAAGGGCGTGCTGGATGGCGGGCAGGAGATCGCGGTGAAGCGGCTGTCGCTGGAGTCGCGGCAGGGGGTGCGGGAGTTCCTCAACGAGGTGCGGCTGCTGCTCAAGGTG…	Mitochondrion
TraesCS3B02G555800.1	DUF26	3B	735	2208	82261.3	6.6	-0.145442	MIHSYYKLGKSPSVSTSSLTMRSFLSSVDLACHPRMAVVILPLLFLPLVPLAAAQAWPFCGDSGVYEPDSTYQANLRHLSSTLPKKAASSTTLFATDTHGNVPNVIFALALCRGDSNASSCEGCLVTAFQDGQEHCPNSKDTTVYYYSNPCMLRFSNKNFLATTHNDKILVASMEMPLNIWTRGDSFRRLLFTLMDNTAQLATNSSRRFATSRLDVTFFPTVYCLMQCTPDLTADDCTACLQPYFQYTVKYMYGKEGGRVLGTRCTMRYEIFPFFQGKPMLRIINLLSEVPPINNTMPRVTVNPPPRPQSQSQSPVAAPPPPEAQASTQELHGRNSHRKALWIIAIAAPLLSICMCFICCIVWMTRRRKGTDILHDQAATTTNRLEEDALVSRLEDKSS…	ATGATCCACAGTTACTACAAACTTGGGAAGAGCCCCTCAGTTTCTACAAGTTCCCTGACGATGAGGTCGTTCCTATCATCCGTGGATCTGGCTTGTCATCCACGGATGGCCGTGGTTATCCTCCCCCTCCTCTTCCTGCCCCTCGTGCCTCTCGCCGCTGCCCAAGCTTGGCCATTTTGTGGCGACAGCGGTGTCTACGAACCAGATAGCACCTACCAAGCCAACCTCAGGCACCTCTCATCCACCCTCCCGAAGAAGGCAGCATCCAGTACCACCCTCTTCGCCACCGACACCCATGGCAATGTTCCGAATGTCATCTTCGCCCTCGCACTCTGCCGCGGGGACTCCAACGCCTCTTCCTGTGAGGGCTGTTTGGTTACCGCCTTCCAGGACGGGCAG…	Plasma Membrane
TraesCS3B02G231200.1	DUF26	3B	643	1932	71426.8	6.15	-0.143235	MPTYLLLLFFLALWPPEASVHAASATVSPLYTLCNQTTGTYATNSTYGSNLRALGATLTAGAGTSGFAKGSSGEAPDKVYGEVLCRGDYTGANCTDGLRAAFQDVADRVSCRRAVVYYDQYMLRFTDDERSLSSLSNEPEWSASNMNSVRGAEAAPRLMETVVKLMNDLADLGTSGGPRLTSRSRYATGEAGFGEQGVSTVYGLVQCRLDLAGPQCRSCLEGIIKQMPKLFGDASSSRVGGRIIGIRCNLRYEKELFFEETNDTLKIDMPKNGVSPVLKIVIFGVPLLVLLILGLLLRPYIVKKVRELLLERDLVILEEEIVSESDSRFSLFRYSKIRSATDNFSKENKLGEGGFGHVYKGRLPHDQDIAVKRLSPNSVQGFREFMNEIKLIASLQHKN…	ATGCCCACGTACCTCCTCCTCCTCTTCTTCCTCGCCTTGTGGCCACCGGAGGCGAGCGTTCACGCCGCCTCCGCCACAGTGAGCCCGTTGTATACACTCTGCAACCAGACCACCGGCACGTACGCGACAAACAGCACTTACGGCTCCAACCTTCGAGCTCTCGGAGCGACCCTCACCGCGGGCGCCGGCACGTCGGGCTTCGCCAAGGGCAGCTCCGGCGAGGCGCCCGACAAGGTGTATGGCGAAGTGCTCTGCCGCGGCGACTACACCGGCGCCAACTGCACCGACGGCCTCAGGGCCGCCTTCCAGGACGTGGCCGACCGCGTCTCCTGCCGGCGCGCCGTCGTCTACTACGACCAGTACATGCTCCGCTTCACCGACGACGAGCGGTCCCTCTCG…	Plasma Membrane
TraesCS3B02G352700.1	DUF26	3B	846	2541	92867.8	7.1	-0.143144	MRRRSVALLLLVAATYLPVSIATDTIDLTASIAGNQTLLSARGAFRLGFFSPPGSPAGRTYIGIWYARIPVQTVVWVANRQNPVVQSPGVLKLSPDGRLVIVDGQNTTVWSSSAPTGDVTTKATAQLLDSGNLVVSSDGSGSSQSVAWQSFDYPTDTQLPGMKVGVDHRSGFAWNMTSWSSPADPSPGQYTVKLITGGLPEFFLFRGPAKIFTTGPWNGVVLTGVPELKTEAYTFVLVSNPNETYSTYYISSPSLLTRLVVEGSTGLLQRYVWADGAWNNFWYHPTDPCDSYARCGPFGFAYCDTAHSPECSCLPGFQPRSRKWSFRDGSGGCIRKTKLSCGDGDGFWPVNNMKLPEATNATVHADMTLDECRQLCLANCSCRAYSAANISGGVNRGCV…	ATGAGGAGGCGCTCGGTCGCTCTACTCCTCCTTGTCGCGGCCACCTACCTCCCTGTATCGATCGCCACCGACACCATCGACCTGACCGCGTCCATCGCCGGCAACCAGACGCTGCTGTCCGCCCGTGGAGCATTCAGGTTAGGCTTCTTCAGCCCGCCCGGCAGCCCCGCCGGCAGGACCTACATCGGCATTTGGTACGCACGCATCCCAGTACAGACCGTCGTGTGGGTCGCCAACCGCCAGAACCCGGTCGTCCAATCCCCGGGCGTCCTCAAGCTCTCCCCCGACGGCCGCCTTGTCATCGTCGACGGCCAGAACACTACCGTTTGGTCCTCCTCGGCGCCCACCGGAGACGTGACCACCAAGGCCACGGCTCAGCTTCTCGACAGCGGCAACTTG…	Plasma Membrane
TraesCS3B02G352300.1	DUF26	3B	840	2523	92558	7.39	-0.142024	MCRVLLLVAAACCFFSGSVAATDSIDLAASITGNQTLVSAGGIFELGFFSPPGGRTYLGIRYAGIADRTVVWVANRNDPLISAPGALRLSPDGRLLILDRQNSTVWSSPAPTRRITAGAVARLGDDGNFLLSSDGSGSPQSVAWQSFDYPTDTLLPGMKLGMDFKRRLTRNLTSWNSPNDPSPGQYTFKLVPGGLPEFFLFQGPKKIYASGPFNGAGLTGVPNLMSKDFIFKVVNSPDETYYSYAITDPKLRSRFLMDGTAGLVQRYVWTNNGPWSSFWYYPTDPCDTYGKCGAFGYCDITQAPLCTCLPGFEPRSTEQWNLRDGTGGCVRTTNLSCGAGDGFWPVNRMKLPEATNATVHADMTLDQCRQLCLANCSCRAYSAANVSGGINRGCVIWGV…	ATGTGCCGCGTCCTCCTCCTCGTCGCGGCCGCCTGCTGCTTCTTCTCCGGCTCCGTCGCCGCCACCGATAGCATCGACCTGGCCGCGTCCATCACCGGCAACCAGACGCTCGTCTCGGCGGGCGGGATCTTCGAGCTCGGCTTCTTCAGCCCGCCCGGCGGCAGGACGTACCTCGGCATTCGGTACGCGGGCATCGCGGACAGGACCGTCGTGTGGGTCGCCAACCGCAACGACCCGCTCATCAGCGCCCCTGGCGCCCTCCGGCTCTCCCCCGACGGCCGGCTCCTCATCCTCGACCGGCAGAACAGCACCGTCTGGTCCTCCCCGGCGCCCACAAGGCGAATCACCGCGGGCGCCGTCGCCCGGCTCGGCGACGACGGCAACTTCCTCCTGAGCTCG…	Plasma Membrane
TraesCS3B02G555600.1	DUF26	3B	699	2100	78396.8	6.45	-0.139199	MKFLSFMDLPCHPWMAMVIFPLLLPLTDAQTWPSYSCGNNGDYKSNSTYEANLMLLSSFLPNKAASSSTLFATDTVGNAPDIVYALTLCRGDSNASACRSCVANAFQDLQQMCSYSRDAVVYYDPCMLKFSNKNFLATTTTTVNELPIVMNPNNLMTNADITQRLLFTLINRTAQSAANSSRRFTTSRLDVGSSPVLYCLMQCTPDLTAADCTTCFHVVSSCTLQYLAGRQGGRVLWTRCNMRYEMYPFFPGDPTLRITNLAHDVPVINNTTTPATVQPQSQPPAAAPSPEGKPTVQEHNRHKSRKRTLSIIIPVVATLLSVLMCFICFIVWKRRKGKVNINNQAAMNRPEEYALVWRLEERSSEFTLFDFPEILQATHDFSKENLLGKGGFGPVYKGQ…	ATGAAGTTCCTATCATTCATGGATCTGCCTTGTCATCCATGGATGGCTATGGTTATCTTCCCGCTCCTCCTGCCTCTCACCGATGCCCAAACGTGGCCATCCTATTCCTGCGGCAACAACGGCGACTACAAATCAAATAGCACCTACGAAGCCAACCTCATGCTCCTCTCATCCTTCCTCCCGAACAAGGCGGCATCCAGCAGCACCCTCTTTGCCACTGACACCGTTGGCAACGCTCCGGACATCGTGTACGCCCTCACGCTCTGCCGTGGGGACTCCAACGCCTCCGCCTGCCGGAGCTGCGTGGCTAACGCCTTTCAGGACCTCCAGCAAATGTGCTCATACAGTAGGGATGCCGTAGTGTACTATGATCCCTGCATGCTCAAGTTCTCCAACAAG…	Plasma Membrane
TraesCS3B02G555500.2	DUF26	3B	739	2220	82748.6	5.87	-0.115832	MIQSYYSLWRLSFEQSFSISTSTLVMRFISSIDLPCHPWMAMVILPLLLLRVPLTAAQTWPSCGESGDYKSNSTYEANLRLLSSTLPKKAASNTTLFATDTVGNVPNVIFALALCRGDSNSSACEGCLVNAFQDGQEHCANNMDATVYYDNNPCMLRFSNQNFLATTANDHMLVIVSIESLMMNIPTRADSFKLLLFTLLNSTAQSAANSSRRFTTSRLDVNSFPTLYCLMQCTPDLTADDCTACLQPYFQYTVKYMDGKKGGRVLGTRCSMRYEIFPFFQGDPMLRIINLVSEVPAINNTVPLITVNPPPQSQSPVAAAPPPEAQATTQEIHGRNSRQRPLWIIAVAAPLLSIFLCVICFVVWMRRRRKGTEILHDQAAMNRPDEDALVWRLEEKSSE…	ATGATCCAGAGTTACTACAGCTTGTGGAGGTTGAGCTTCGAGCAGAGCTTCTCAATTTCTACAAGTACCCTGGTGATGAGGTTCATATCATCCATAGATCTGCCCTGTCATCCTTGGATGGCCATGGTTATCCTCCCCCTCCTCCTGCTCCGCGTGCCTCTCACCGCTGCCCAAACGTGGCCATCCTGTGGTGAGAGCGGCGACTACAAATCAAATAGCACATACGAAGCCAACCTTAGGCTCCTCTCATCCACCCTCCCGAAGAAAGCAGCGTCCAACACGACCCTCTTCGCCACCGACACTGTTGGCAATGTTCCGAATGTCATCTTTGCCCTCGCACTCTGCCGTGGAGACTCCAACTCCTCTGCCTGCGAGGGCTGTTTGGTTAACGCCTTCCAG…	Plasma Membrane
TraesCS3B02G352900.2	DUF26	3B	837	2514	90982.4	6.68	-0.107885	MASFACYVLLPLVLASTACHARDAVTPGRPLAANQTLLSVPDGKFVLGFFTPPGANNTYVGVWYGKVSIRTVVWVANREHPIPGGVADNHGATLSVSATGTLAIATGNSTVVWSVKPAAAVASPAARILDSGNLVLVDAGGGVAWEGFDYPTDTLLPDMKLGVDFVKGRNRTLTAWKSPSDPSPGPVVMAMVTSGDPQVFIWNGDDLVWRSGPWDGVQFTGVPDTVTYSDFTFSFINNAQEVTYSFHVHKESTISKLGLNTTGNNGVLQRSTWVEAAGTWNLYWYAPKDQCDAVSPCGPNGVCDTNNMPVCSCLRGFVPRSPAAWALRDGRDGCVRATPLDCRNGTDGFVTLRHAKVPDTVRSVVDMSLSLEQCRQACLRNCSCTAYASGNVSADRRAD…	ATGGCGTCGTTTGCTTGTTACGTCCTCCTCCCCCTCGTCCTCGCGTCCACGGCATGCCATGCCAGGGACGCCGTCACGCCGGGCCGCCCGCTCGCCGCGAACCAGACGTTGCTCTCGGTCCCCGACGGCAAGTTCGTGCTCGGCTTCTTCACGCCGCCGGGCGCCAACAACACCTACGTCGGCGTCTGGTACGGCAAGGTCTCCATCCGCACGGTGGTCTGGGTCGCCAACCGCGAGCACCCCATCCCCGGCGGCGTCGCGGACAACCACGGCGCCACGCTCTCCGTGTCCGCCACCGGCACGCTCGCCATTGCCACGGGCAACTCGACCGTCGTGTGGTCGGTCAAGCCGGCGGCCGCGGTGGCGAGCCCCGCGGCGCGGATCCTGGACAGCGGCAAT…	Plasma Membrane
TraesCS3B02G024200.1	DUF26	3B	460	1383	50714.2	6.23	-0.107826	MAAGAGVYAMAQCVETVGAGGCAQCLEVASSNIDLCPPNSDGRAVDVGCFMRYSDKPFFPANETADLAPYLRSGKSTEKGAIVGGILGGVAFLLLLGLLALLWIWQSKKLQKPWRGDILGATELQGPTNFYYRDLKAATNNFSEKSKIGEGGFGDVFKGLLKNGKIVAVKRLSVMQTSRAKEDFESEVKLISNVQHRNLVRLLGCSRKGSECLLVYEYMANSSLDKLLFGERRGTLNWKQRFNIMVGMARGLAYLHQEFHVCIIHRDIKSSNVLLDDDFQPKIADFGLARLLPDDHSHVSTRFAGTLGYTAPEYAIQGQLTEKVDTYSFGIVILEIISGRKINDTRLEPEAQYLLESAWKLYENENVIKLVDELLDHDEYMLEEVKRIIEIALLCTQSA…	ATGGCCGCGGGCGCCGGCGTGTACGCCATGGCGCAGTGTGTGGAGACGGTCGGGGCGGGCGGCTGCGCGCAGTGCCTGGAGGTAGCTTCGAGCAACATTGACCTGTGCCCGCCCAATTCCGACGGCCGCGCAGTGGACGTCGGGTGCTTCATGAGGTACTCTGATAAGCCCTTCTTCCCGGCTAATGAGACCGCAGACCTGGCGCCCTACTTGCGCTCTGGAAAATCAACAGAGAAGGGAGCCATTGTAGGAGGGATTCTGGGAGGTGTAGCCTTCCTCTTGCTTCTAGGGTTATTAGCTTTGTTATGGATTTGGCAGTCTAAGAAGCTACAGAAACCTTGGAGAGGTGATATACTTGGAGCAACAGAACTGCAAGGTCCAACAAATTTTTACTATCGC…	Plasma Membrane
TraesCS3B02G534400.1	DUF26	3B	300	903	33641.8	7	-0.099	MQGLLHGNKEVAVKRLSRGSGQGAIEFRNEVVVIAKLQHKNLVRLVCCVQGDEKLLIYEYLPNRSLDTFLFNSEKKSMLHWPTRFNIIKGVARGLLYLHQDSRLMIILRDLKRSNILLDGDMNPKISDFGMARIFGGDEQQANTNRVVGTYGYMSPEYAMEGLFSVKSDVYSFGVLLLETVSGLRISSTQNIKEFPNLIIYAWSLWREGLAMDLVDPCVSESCSSEEALCCIHVGLLCVQDDPDARPLMSTVVSTLESRSTPLATPYKPLYFSQRNKVAKRAAHGQDSVDMEALTVIEGR	ATGCAGGGGCTCTTACATGGCAACAAAGAAGTTGCTGTTAAAAGGCTCAGTAGAGGTTCTGGGCAGGGGGCAATAGAGTTTAGGAATGAAGTAGTCGTGATTGCTAAACTGCAACACAAAAACCTTGTAAGGCTTGTCTGTTGTGTGCAGGGCGATGAAAAGCTACTTATTTATGAATATCTACCAAACAGAAGCCTGGACACCTTCCTTTTCAATTCTGAAAAGAAGTCAATGCTTCACTGGCCGACACGATTCAATATAATAAAAGGAGTGGCTAGGGGGCTACTCTATCTCCATCAAGATTCAAGACTGATGATAATTCTTAGGGATCTGAAAAGAAGCAACATTTTGCTAGATGGAGATATGAATCCCAAGATATCTGATTTTGGCATGGCAAGA…	Cytosol
TraesCS3B02G554900.1	DUF26	3B	561	1686	62448	5.26	-0.0980392	MDMAIVLLLLLLPFVGAEWQVCGGSSGNYTSNSTYQANLLLLSSTLPNKAVSNTTLFATATAGHDPDIVYALALCRGDTIDASDCETCVAAAFPDAQQICPYNKDATLYYDACMLRFSNHNFLVANSTQDQMSWITLRNNLNFTTGGDSAKHLLLMRLNSTAQAAANSSRRFTTSRLGINLIPTVYCLMQTQLTQEGVADYCCGGFTTVNTSMLYLFRCMDEKTKTSQPGKVNLNDQAATNRLEEDELVWRLEEKSSEFTLFDFSEILHATHNFSKENLLGQGGFGPVYKGQLPDGMQIAVKRLASHSGQGFIEFKNEVELIAKLQHNNLVKLLGCCIQGEEKLLVYEYLPNKSLDFFIFERNRTAFIDWNNRRAIIEGIAQGLLYLHKHSRLRIIHRD…	ATGGACATGGCTATCGTCCTCCTCCTTCTTCTCCTTCCTTTTGTTGGTGCCGAATGGCAAGTCTGCGGCGGCAGCAGCGGCAACTACACATCAAACAGCACCTACCAAGCCAACCTCCTGCTCCTCTCCTCCACCCTTCCCAACAAGGCCGTGTCCAACACCACACTCTTCGCCACCGCCACGGCCGGCCATGATCCGGACATCGTCTACGCCCTCGCGCTTTGCCGCGGGGACACCATCGATGCCTCCGACTGCGAGACCTGCGTGGCTGCCGCCTTCCCTGATGCCCAGCAGATCTGCCCATACAATAAGGACGCCACCTTGTACTATGATGCCTGCATGCTCAGGTTCTCCAACCATAATTTTCTTGTTGCCAACAGCACCCAAGATCAGATGAGC…	Plasma Membrane
TraesCS3B02G555300.1	DUF26	3B	633	1902	70729.8	5.78	-0.0955766	MDMVIVPILLLLLLPFVGAQWLVCGDSGNYASNSTYQANLMLLSSTLPNKAVSNTSLFATATVGHAPDIIYALTLCHGDITDASDCESCVAAAFKDAQLSCPYNKEASTYYDYCMLRFSNHNFLLANSTEDQMKWINLGNTLNFTTGVDSITHLLFMLLNSTAQAAANSSRRFTTSRLGVNSVPTMYCFMQCTPDLTPDDCAACLQLVLKHTLKFLDGAQGGRILGRWCSMRYELYHFYEGVPMLAIPAVNGTTPAPTPATRYPHSQSHPPAAAPLPEAQATVQEQQGKVNLNDQLAATNRPEEDELVWRLEEKSSEFTLFDFSEILHATHNFSKENLLGQGGFGPVYKGQLADGMQIAVKRLASHSGQGFTEFKNEVELIAKLQHNNLVKLLGYCIQG…	ATGGACATGGTTATCGTCCCCATCCTTCTCCTGCTGCTCCTGCCCTTCGTTGGTGCCCAATGGTTAGTGTGCGGTGACAGCGGCAACTATGCATCAAACAGCACCTACCAAGCCAACCTCATGCTCCTTTCGTCCACCCTCCCCAACAAGGCTGTGTCCAACACCAGCCTCTTCGCCACCGCCACCGTGGGCCATGCTCCGGATATCATCTACGCCCTTACGCTCTGCCACGGGGACATCACCGACGCCTCCGACTGCGAGAGCTGCGTGGCTGCCGCCTTCAAAGATGCGCAGCTGAGCTGCCCGTACAATAAGGAAGCCAGCACGTACTACGATTACTGCATGCTCAGGTTCTCCAACCATAATTTTCTCCTTGCCAACAGTACCGAAGATCAGATG…	Plasma Membrane
TraesCS3B02G352500.1	DUF26	3B	847	2544	92862.2	7.95	-0.0949233	MRAPARALLVVFATTCLSISIATDTIDHAASITGNQTLISAGGIFRLGFYNPPGSSDARAYLGIWYAGIPVQTVVWVANRRSPVVSSPGVLKLSPDGRLVIVDGRNTTVWSSAAPTRNITTKVTAQLLDDGNFVLSSDGSGSSQSVAWQSFDYPTDTMLPGMKLGVDLKKGIARNITSCRSPTDPSPGAYTFKLVMGGLPEFFLFRGPERIYASGPWNGVVLTGVQNLNAEGYTFMVVSNADETYYAYYVSDPSALSRLILDGATGQLQSYVWGNGAWSSYWYHPSDPCDSYYKCGAFGFGVCEVGQPPKCSCLPGFKPRSPEQWEQRGWSGGCTRSANLSCGSGDGFWPVNRMKLPEATEATVRPDMTLAECRQLCLGNCSCRAYAAANISGGISHGC…	ATGAGGGCGCCTGCGCGCGCTCTACTCGTCGTCTTTGCCACCACCTGCCTCTCCATCTCCATCGCCACCGACACCATCGACCATGCCGCCTCCATCACCGGCAACCAGACGCTGATCTCAGCCGGTGGAATCTTCAGGCTCGGCTTCTACAACCCGCCCGGAAGCTCCGATGCCAGAGCCTACCTCGGCATTTGGTACGCGGGCATCCCTGTACAGACCGTCGTGTGGGTCGCCAACCGCCGGAGCCCGGTCGTCAGCTCCCCCGGCGTCCTCAAGCTCTCCCCCGACGGCCGCCTGGTCATCGTCGACGGCCGGAACACCACAGTCTGGTCCTCCGCGGCGCCCACCAGAAATATAACCACCAAGGTCACCGCTCAGCTTCTCGACGACGGCAACTTC…	Plasma Membrane
TraesCS3B02G555700.2	DUF26	3B	712	2139	79664.3	6.09	-0.0870787	MRFLSFVDLPCHPCMAMVILPLLLLVPLTAAQTWPACGESGNYKSNSTYEANLKLLSSILPKKAASNTTLFATDTVGNVPNTIFALALCRGDSNASACEGCLVTAFQDGKEHCTSNKDATVYYNSNPCMLRFSNQNFLATNVNDNIFVIVSLEMFINISTRAFNFLLFTLLNNTAQSAANSSRRFTTSRLDVSSLPTLYCLMQCTPDLSADDCAACFQPYSQLTLKYMDRRKGGRLLGTRCSMRYEIYPFFQADPMLHIISLVSELPPINNTMPPVTLYPPPQSQPLSPVAAPPPPEAQATTQELHGRNSRRRVLWIIAVAAPLLSIFLCVICFVVWMRRRRKGTEIVHDQAATNRPEEDALVWRLEEKSSEFILFDFSEILHATHNFSKENLLGQGGF…	ATGAGGTTCCTATCATTCGTGGATCTGCCTTGTCATCCGTGTATGGCCATGGTTATCCTCCCACTCCTCCTGCTCGTGCCTCTCACCGCTGCCCAAACGTGGCCAGCGTGCGGCGAGAGCGGCAACTACAAATCAAATAGCACCTATGAAGCCAACCTCAAGCTCCTCTCTTCCATCCTCCCAAAGAAAGCAGCATCCAACACCACCCTCTTCGCCACCGACACCGTCGGCAATGTTCCGAACACCATCTTTGCCCTTGCTCTCTGCCGCGGGGACTCCAATGCCTCTGCCTGCGAAGGATGCTTGGTGACCGCCTTCCAGGACGGGAAGGAACACTGCACGAGCAATAAGGACGCCACCGTGTACTACAATAGCAATCCCTGCATGCTCAGGTTCTCC…	Plasma Membrane
TraesCS3B02G044000.1	DUF26	3B	674	2025	74032.1	8.63	-0.0508902	MVGVLLLLLLLKPASVSAIGHVCGSAGNYTAKSTYRSSLAVLNATFPGNASSSPQLFATATAGVVRALALCRRDTTNLTACRECVASSFKYAQKMCPKHKAATVYYDYDEVNVTRPGCLLGFSGDGGFLSPGSSVIWNDTFFQFFNPVQIPGKAGVVAAAVRQLLRQTARYAAGTARRFATGSMDSIGSAAPTLYSLAQCTPDLSAGDCLACLRRLVDTLNATNSVRVGGRMFVLRCNVRLEPFMFHNDKSMRRIPSPSSIAPAPAPAPAPAPAPASKRHGVKPWVIAISVAAPVALVALCFIVYHRRRLRTKHTKDKGTTLQGKSTHEFHERDELVWEMETELAEFAVFDFHQILEATVNFSDENKLGQGGFGPVYKGHFPDGNDIAVKRLDSHSGQG…	ATGGTGGGCGTGCTGCTCCTCCTCCTCCTCCTCAAGCCGGCGTCGGTGTCGGCGATCGGCCACGTCTGCGGCAGCGCCGGTAACTACACGGCCAAAAGCACCTACCGGTCCAGCCTCGCCGTGCTCAACGCTACGTTCCCCGGCAACGCCTCCTCCTCCCCGCAGCTCTTCGCCACCGCCACCGCCGGTGTGGTGCGCGCGCTCGCGCTCTGCCGCCGTGACACCACAAACCTCACCGCGTGCAGAGAGTGCGTCGCCTCCTCGTTCAAGTACGCGCAGAAGATGTGCCCGAAACACAAGGCCGCAACCGTCTACTACGACTACGACGAGGTAAATGTCACGCGGCCAGGGTGCCTCCTCGGCTTCTCCGGCGACGGCGGCTTCCTCAGTCCGGGATCC…	Vacuole
TraesCS3B02G024500.1	DUF26	3B	688	2067	74523.8	5.24	-0.0382267	MDILSASTASVVLLLLSSLCSLVTPSAGARAELVTWECNNGTYYSENSTYQSNVRTLLASLAANASRSLFATAVVGAGPDTVWGLGLCRGDATNGTECASSCLALAPEVAFGRCMGVMDVSIFYDRCTVRYSFRDFLTNPDNGQVQAKGASDDSVPPSDAGRFVAIMVNLVAALADWAAFNTTSRYAAGVMVSDQGFPVTTSKEVVHNINGMVQCTPDQAPGPCRACLQGLIDEMPALFFNGNVGGRILAIWCSLRFETHEFYDGSPAVKLAAPRPTPPPPSALPSSTRDGIRWRQHAATVSAVVLGVAVILMSLSMIFLWRNKATTQLSYQEDDEDPESLLFDLPTLRQATDNFAEENKLGHGGFGAVYKGFLPNGRQIAVKRLDKASGQGVKELRNE…	ATGGACATACTCTCAGCGAGCACTGCCTCCGTCGTGCTGCTACTGTTATCATCACTTTGCAGCTTGGTAACGCCGTCCGCCGGCGCCAGGGCGGAGCTCGTGACGTGGGAGTGCAACAACGGCACGTACTACTCTGAGAACAGCACCTACCAGTCCAACGTCCGCACCCTCCTGGCGTCCCTCGCCGCCAACGCCTCCCGCTCGCTGTTCGCAACGGCCGTCGTCGGCGCCGGCCCCGACACGGTGTGGGGCCTTGGGCTCTGCCGCGGCGACGCCACCAACGGCACAGAGTGTGCGTCCTCCTGCCTCGCCCTCGCGCCGGAGGTCGCATTCGGCAGGTGCATGGGCGTCATGGACGTGTCCATCTTCTACGACCGCTGCACCGTCCGCTACTCCTTC…	Plasma Membrane
TraesCS3B02G044300.1	DUF26	3B	675	2028	73437.8	6.93	-0.0173333	MAGVLLLVLLVLMPASATAIGHVCGSGANYTANSTYHSNLAVLNATLPGNASSSPQLFVNATANANTNGTAGVVRALALCRHDTTNLTACRECVASSFAYAQKMCPNHTAATVYYDYDETNALKPGCLLGFSGDRGFLSTASGTTGNGTFFQYFNTVNIAGNAGVVAAAVRQLLSQTARDAAAAARRFATGFMDGGTTTTLYALAQCTPDLSAGDCLGCLQRLVGSINATNSVRLGGRIFRLRCNVRFEAFMFFDDKNMRRIPSPTSMSPAPAPAPASKRHGVKPWVIALSVAASVALVAICFIAYCLRRLRKKNTKGTQGKRTHEFQEGDEQVWEMETELADFSVFDFNQILEATDNFSEENKLGEGGFGPVYKGGFADGVEIAVKRLDADSGQGFIE…	ATGGCGGGCGTGCTGCTGCTCGTGCTGCTCGTTCTCATGCCAGCGTCGGCCACGGCGATCGGCCACGTCTGCGGCAGCGGCGCCAACTACACGGCCAACAGCACCTACCACTCCAACCTCGCCGTGCTCAACGCCACCCTCCCCGGCAACGCCTCCTCCTCCCCGCAGCTCTTCGTCAACGCCACCGCCAACGCAAACACAAACGGGACCGCCGGCGTGGTACGCGCGCTCGCGCTCTGCCGCCACGACACCACAAACCTCACGGCGTGCAGGGAGTGCGTCGCCTCGTCGTTCGCGTACGCGCAGAAGATGTGCCCGAACCACACGGCCGCCACCGTCTACTACGACTACGACGAGACGAACGCCCTGAAGCCAGGGTGCCTCCTCGGCTTCTCCGGC…	Plasma Membrane
TraesCS3B02G012600.1	DUF26	3B	335	1008	36944.5	6.86	-0.00656716	MITVIIASCIGIFLVTGIMLLLRYLFRGRLSRVPPRQSIQLGSSAPMQFSASQLRDATNNFTDPLGSGAFGTVYKGTMGGKEVAVKKLHSKDGVVGAAFTSEAHMLMAFKHKNLVKLLGYCNTGDDRLLCFEYLSGGSIDKLIYKESGYVLDWSGRYKIVQRICSGLHYLHHELDHEQNIVHLDLKASNVLVSHDGDGGDITCVKIAGFGLSKFFKADLTHSYTEQVVGLRAYMAPEYLCKGRISPKADIYSFGILILEIVTGRCAKVGDSSGDFITWVHDEWRGDVRALMDVDGLSGDSITQARNCIEVALDCIQEEPNSRPDAEMIRQRLSHV	ATGATAACAGTTATCATCGCTAGCTGCATAGGCATCTTCCTGGTGACCGGGATTATGCTTCTTCTCAGGTACCTCTTCCGTGGGAGGTTGTCTCGTGTGCCTCCAAGGCAAAGCATACAACTTGGTAGCTCCGCGCCAATGCAGTTTTCAGCCAGCCAGCTCAGAGATGCGACTAACAACTTCACTGACCCTCTAGGCAGCGGTGCATTCGGTACCGTGTACAAGGGTACAATGGGAGGGAAGGAGGTTGCCGTAAAGAAGCTTCATAGCAAGGATGGAGTCGTAGGGGCAGCCTTCACCAGCGAAGCCCACATGCTCATGGCGTTCAAGCATAAGAATCTTGTGAAGCTGCTGGGGTACTGCAACACAGGCGACGACAGGTTGCTCTGCTTCGAGTAT…	Plasma Membrane
TraesCS3B02G044100.1	DUF26	3B	633	1902	69887.5	7.08	-0.00600316	MAIILLLLLLTPSLAAPDVFCDNVKAIATTLSKNAASSPVHFATKTFGGAPNVVFALALCRGDVLDGPACGDCIANWFGKALNRTRCDKARSSYGDCIVVYSAGYDILAAPSNTTGGYGDNTPPFEQWNIKNVTTGDVPLAVGLVRELLVETAEKAATTPPRLYATGVMDVDEVTTYPKVYSQAQCTPDLSADDCSACLLRLLGMVNSTMSLRIGGQMAVTRCYFRYEAYRFYDTQPMLSLPSRPPPTTPTKCRSMLWVIAVVAVPLSAAAFLFFNCYSRRLKRRRKGREDLVWQGKNSEFSLFHFEQLLEATSKFSEENKLGQGGFGAVYKGQLPDGLEIAVKRLASHSGHGFTEFKNEVQLIAKLQHTNLVRFLGCCSQEEEKILVYEYLPNKSLDI…	ATGGCGATCATCCTGCTCCTCCTCCTACTCACACCGTCTCTGGCGGCACCCGACGTGTTCTGTGACAACGTCAAGGCCATCGCCACCACTCTCTCCAAGAACGCCGCCTCTTCCCCGGTACACTTTGCCACCAAGACCTTTGGCGGCGCCCCCAACGTCGTCTTCGCGCTCGCGCTCTGCCGCGGCGACGTCCTCGATGGTCCCGCCTGCGGTGACTGCATCGCCAACTGGTTCGGCAAGGCGCTGAACCGGACCAGGTGCGACAAGGCCCGCTCCAGCTACGGCGACTGTATCGTCGTCTATAGCGCCGGCTATGATATCCTAGCGGCGCCCTCGAATACCACGGGAGGGTACGGCGATAACACGCCGCCCTTCGAGCAGTGGAACATCAAGAATGTC…	Plasma Membrane
TraesCS3B02G043700.1	DUF26	3B	643	1932	70827.2	5.87	-0.0059098	MATIGVVLLLLLLTPTPFLVAANFCDNVKAAAAALSKNVSSSPVNFATASFGQPPDVVYALALCRAGDVVDGSACGDCVANWFATVNQTQCHKFRSSYGDCIVVYSAGDDILPPPSNATGGSGENTLPFEQWNITNVTTGDVPLIVGPTRELLVETAEKAASTTRSRYATGVIDMDRVTTYPKVYSQAHCMPDLSADDCLACLRHLLGMVNSTMSLRTGGQMGITRCYFRYEAYRFYGAQPMLTVPLPPPALATKHRSMLWAILAVVVPLSAAAFLFFICYSRRLRIQRKGSRRDWNLEGDLVWQGKTSEFSLFDFHQLVEATNNFAEENKLGEGGFGAVYKGQLPEGLEIAAKRLSSHSGQGFMEFKNEVQLIAKLQHKILVRLLGCCSQEEENILVY…	ATGGCGACCATCGGCGTCGTCCTCCTGCTCCTCCTACTCACACCCACACCCTTTCTGGTGGCCGCCAATTTCTGCGACAACGTCAAGGCAGCCGCCGCCGCCCTCTCCAAGAACGTCTCCTCCTCCCCGGTAAACTTCGCCACCGCCTCCTTTGGCCAGCCCCCCGACGTCGTCTACGCGCTCGCGCTCTGCCGCGCCGGTGACGTCGTCGACGGCTCCGCCTGTGGCGACTGCGTCGCCAACTGGTTCGCTACAGTAAACCAGACGCAGTGCCACAAGTTCCGCTCCAGCTACGGCGACTGTATTGTCGTCTACAGCGCCGGCGACGACATCCTACCGCCACCCTCAAATGCCACGGGAGGATCCGGTGAGAACACGCTGCCCTTCGAGCAGTGGAAC…	Plasma Membrane
TraesCS3B02G024300.1	DUF26	3B	682	2049	74447.1	5.92	0.00131965	MEIRSAVAASFVLLLLSLSSFLKLSAGAELFSWQCYNGSSYKENGTYQSNVRSLLASLAANASRSQSLFATTVVGTSSDTVWGLGLCRRDITNGTECESCLALAPVVAFGSGDYCKGVKDVSIFYDRCIVRYSPHDFLTSPDNRQVQSRGPSKEAVIPHDAANRYDALMVSLAVALAKSAAFNTTSRYATGVMVSDQGFTTNASDDVVRTIYGLVQCTPRGPCLECLQGLVDGMKFNGSVGGHIFGIWCNIRFEKQVFYDGSPMLNLIAPPPTPPSSPLPYGTTDGTRWRQRAATVSTIVLGVAVILLSITVVFLWRNKATTQLSYQEDGDDPESLLFDLTTLRRATDNFAQENKLGHGGFGAVYKGVLPHGREIAVKRLDKASGQGLKELRNELLLVA…	ATGGAGATACGCTCAGCAGTCGCTGCCTCCTTCGTCCTACTACTATTATCACTTTCCAGCTTCCTAAAGCTGTCTGCTGGCGCCGAGCTCTTCTCGTGGCAGTGCTACAACGGTTCGAGCTACAAGGAGAACGGCACCTACCAGTCCAACGTCCGCAGCCTCCTCGCATCCCTCGCCGCCAACGCCTCCCGGTCACAGTCCCTGTTCGCTACCACCGTCGTCGGCACCAGCTCCGACACGGTGTGGGGCCTCGGGCTATGCCGCCGCGATATCACCAACGGCACCGAGTGCGAGTCCTGCCTCGCCCTCGCGCCAGTGGTCGCGTTCGGCAGTGGTGATTACTGCAAGGGCGTCAAGGATGTGTCCATCTTCTACGACCGCTGCATCGTCCGTTACTCC…	Plasma Membrane
TraesCS3B02G351800.1	DUF26	3B	302	909	33431.8	6.25	0.00165563	MLQGNLPNGEDVAAKRLAANSGQGLPEFKNEILLIAKLQHSNLVGLLGCCIDGEEMLLIYEYMPNKSLDFFLFEQSRRAFLVWAMRLNIIEGIAQGLIYLHKHSRLRIIHRDLKPSNILLDTDMNPKISDFGMARIFDPKGGLANTKRVVGTYGYMAPEYAMAGIFSVKSDVFSYGVLLLEIISGLRNAAARGHGNSLNLLGHAWELWKEGRWRELIDKSLHGACPENMVLRCIHVGLLCVQENAADRPSMAEVISMITNENATLPAPKQPGFVSMLLPTEADVPEGSCSLNDLSITRLDGR	ATGCTCCAGGGCAACTTACCAAATGGAGAAGATGTTGCTGCTAAGAGACTTGCAGCGAATTCAGGGCAAGGACTACCAGAGTTTAAGAATGAAATCTTGTTAATAGCCAAGCTTCAACACAGCAATTTAGTGGGACTCCTAGGTTGCTGCATTGACGGGGAAGAAATGTTACTAATCTACGAGTATATGCCAAACAAAAGCTTGGATTTCTTCCTATTTGAACAATCGAGAAGGGCTTTTTTAGTCTGGGCAATGCGTCTTAACATAATTGAAGGGATTGCACAAGGTCTTATTTATCTCCACAAGCATTCTCGGTTGAGAATTATTCACAGGGACCTGAAACCAAGCAACATTTTGTTAGACACTGATATGAACCCTAAGATCTCAGACTTTGGAATG…	Cytosol
TraesCS3B02G043600.1	DUF26	3B	686	2061	75284.1	6	0.00379009	MAGVLLLLLLLHLIPGLATAIGSICGGGRNYKADSTYQSNLAVLAATLPSNASSSPQLFITANATASSSPQLFASASASMYMLALCRRDTTNLTACTECLNSALNYALKMCPNSRTATVYFDYDEVNALRPGCLLGFSDDGSFLSPASGTTGNGTLFQYFSTANIRGNDGVVADAVRELLRQTAQDAATTARRFATAFMDSIGRGTTTTLYSLAQCTPDLSTGYCLACLEQLLGTVTTTNSLRLGGRIFLLRCNVRFEAFMFFDDKNIRRIPSPSFLAQAPAAPTATAGKRHEVKPWVIALSVAAPVALAALCFILYHGWHLRTKGTKDKGTTLQGKTTHEFQERDELVWEMETELAEFAVFDFHQILEATVNFSEENKLGQGGFGPVYKGHLPDGNEI…	ATGGCGGGCGTGCTGCTGCTGCTGCTGCTGCTCCACCTCATACCGGGGTTGGCAACGGCGATCGGGTCCATCTGTGGCGGCGGCCGCAACTACAAAGCCGACAGCACCTACCAGTCCAACCTCGCCGTGCTGGCCGCCACCCTGCCCAGCAACGCCTCCTCCTCCCCACAGCTCTTCATCACCGCCAACGCCACCGCCTCCTCTTCCCCGCAGCTCTTCGCCAGCGCCAGCGCCAGCATGTACATGCTGGCGCTCTGCCGCCGCGACACCACCAACCTCACCGCATGCACAGAGTGCCTCAACTCCGCGTTAAATTACGCGCTGAAAATGTGCCCGAACAGCAGGACCGCAACAGTCTACTTCGACTACGACGAGGTAAACGCGCTTCGACCAGGCTGC…	Plasma Membrane
TraesCS3B02G024100.1	DUF26	3B	640	1923	69224.3	8.33	0.0107812	MHRMARFPLLPALVLAVTCASVQCTVADPQATQLNLGCSQYNATPTAAFLAALNSTFAELRANLSDGSGFATAAEPRAAAPAFALAQCRPYVTGRDCVACFDAAAARIHAACGAANGGRAILDGCVIRYESVAFFDQSTLPGNTQRCNGSAVPGAAFDGAVQALISDLAAAVPRFPRLAAAAAGAGVYAMAQCVETVRQDGCAQCLEVAASNIDRCPPNSDGRAVDAGCFMRYSDKPFFPANATADLTPYLHSGKARGKRAIVGAILGSLAFLLLLGLLALFWTWRSMKLKKPQRGDILGATELQGPTSFSYHDLKAATNNFSEKSKIGEGGFGDVFKGLLKNGKIVAVKRLIVMQTRRAKEDFESEVKLISNVQHRNLVRLLGCSRKGSECLLVYEYM…	ATGCACCGCATGGCTCGCTTCCCGCTGTTGCCGGCTCTAGTGCTGGCGGTCACCTGCGCGTCGGTTCAGTGCACCGTCGCTGACCCGCAGGCTACGCAGCTCAACCTTGGATGCAGCCAGTACAACGCCACGCCCACGGCCGCCTTCCTCGCCGCCTTAAACTCCACCTTCGCCGAGCTCCGCGCCAACCTTTCCGACGGCAGCGGCTTCGCCACCGCAGCGGAGCCTCGCGCCGCCGCGCCGGCGTTCGCGTTGGCGCAGTGCCGCCCATACGTCACCGGGAGGGACTGCGTCGCCTGCTTCGACGCCGCTGCGGCGCGCATCCACGCCGCCTGCGGGGCCGCTAACGGCGGGCGCGCCATCCTCGATGGCTGCGTCATACGGTACGAGAGCGTGGCG…	Plasma Membrane
TraesCS3B02G459200.1	DUF26	3B	885	2658	99069.6	8.67	0.0148023	MRRRHELLVSPSCCLIGLVLLSPCLLELSGKRRQIRLKVDYIWSKMNEFTLKMHLYTFICKTEGVVPIYFIIATAPTTSAQFATSPRCKMHILIPPINGTYREAYFIVRLKKVYTLNVVGQIPAELQNLTYLTNLDLAQNYLTGSLPAFLGKLTRLQYLSLVINALTGVLPKELGNLKNLVALGISANKFVSPLPVVENLTKLEQLLSVRLRQVTSNILLRHDRPYIDSCGLSGELPSTFSKLKNLKTLWASDNEFTGKIPDYIGSLSNLTDLDLSFNIITGKVSPALLNLNRLNFLDLSYNILLGRYPSWVNNNNLQVILPSGLNCLQRDTPCFGSPSYSSFAVDSGGSRPIRASDNSIYEPDDASLQLASYYVTNSTRWGVSNIGRPMDSMNESYIV…	ATGAGGCGACGACATGAGCTGCTGGTCTCGCCGTCTTGTTGCTTGATCGGCCTTGTGCTGCTATCGCCATGTCTGCTCGAGCTCAGCGGCAAGCGCAGACAGATCCGTCTGAAGGTGGACTACATATGGAGCAAAATGAATGAATTCACACTTAAAATGCATCTATATACATTCATATGTAAAACGGAGGGAGTAGTACCTATATATTTCATTATTGCGACTGCTCCTACAACATCAGCACAGTTTGCCACATCACCAAGATGTAAGATGCATATTCTCATACCACCCATCAATGGCACTTATAGGGAGGCTTACTTCATTGTTAGATTGAAGAAAGTATATACACTAAATGTGGTTGGTCAGATTCCTGCGGAACTGCAAAATCTGACTTACCTGACA…	Plasma Membrane
TraesCS3B02G044200.1	DUF26	3B	642	1929	70247.7	6.48	0.0213396	MATTGVVILLLLLLAPTPYLAAADFCDNVKAAGAALSRNASSSPVQFSTATIGQAPDVVYALALCLGDVLDGSACGACIADWFATVNQTQCDKAGSSYRDCIVVYGATADILAAPSNATGGYGDNTPPFQDWNIRNVTADDAPRIVNLTFELLAKTAQMAATATPKLYATGVMAMKRVTTYPDVYSQVQCTPDLSADDCSACLSRLLRMVNSTMALRMGGRMGVTRCFFRYEAFPLYGARPMLSLPSSPPGPAPTPTKRRSMLWVIPVALVPLTAAALLFFICYRRRLTRQRKGSRRAHSLEWQGKNSDFSLFEFEHLLEATRNFSEESKLGQGGFGAVYKGQLSDGSEIAVKRLASHSGQGFMEFKNEVQLIAKLQHMNLVRLLGCCSQEEEKILVYE…	ATGGCGACCACCGGCGTCGTCATCCTCCTGCTCCTCCTACTCGCGCCAACACCGTATCTGGCCGCCGCCGATTTCTGCGACAACGTCAAGGCCGCCGGCGCCGCGCTCTCCCGGAACGCCTCCTCTTCGCCGGTACAGTTCTCCACGGCCACCATCGGCCAGGCCCCCGACGTGGTCTACGCGCTGGCGCTCTGTCTCGGCGACGTCCTCGACGGCTCAGCCTGTGGTGCCTGCATCGCCGACTGGTTCGCCACCGTAAACCAGACGCAGTGTGACAAGGCGGGCTCCAGCTACCGCGACTGCATCGTCGTCTATGGTGCAACCGCCGACATCCTAGCGGCACCCTCGAACGCCACGGGAGGATACGGCGACAACACGCCGCCCTTCCAGGATTGGAAC…	Plasma Membrane
TraesCS3B02G112300.1	DUF26	3B	647	1944	69298.3	8.87	0.0363215	MAAPTHRLLLLALACALCAAAAGDPRTAVAGQSCAPGSAVSGSVLADNFVPAMDDLNSNVSANGFGTSAVGARGPNTVFGLGQCHRDLSPLDCKLCFAEVRSLLPKCYPRVGGRLFLDGCFGRYANYSFLGEALGPADARVCAPGNASNPRGFADAARAAVANVTEAAVRGDADGYAVASASAGGATAFALAQCWGSLNATACGQCLRAAARAAAGCVPATEGRALYTGCYLRYSTRLFWNVNATAGSGSSGKNGVVWILVGSFLGAFVVVLIIAFLAWKKGILRRKKQSKSFIDMYGGGVSVRIAQSSLNFKYEELRKATNYFDPANKLGQGSNGAVYKAVMPDGKEVAVKRLFLNTREWVEQFFNEVELISQVRHKNLVKLLGCSVNGPESLLVYEY…	ATGGCAGCGCCCACGCACCGGCTCCTCCTCCTCGCGCTGGCGTGCGCGCTCTGCGCCGCGGCGGCAGGGGACCCGCGCACGGCCGTGGCGGGCCAGTCCTGCGCGCCGGGGTCGGCCGTCTCCGGCTCCGTCCTGGCCGACAACTTCGTGCCGGCCATGGACGACCTCAACAGCAACGTCAGCGCCAACGGCTTCGGCACCTCCGCGGTGGGCGCCAGGGGCCCCAACACCGTCTTCGGCCTGGGCCAGTGCCACCGCGACCTCTCCCCGCTCGACTGCAAGCTCTGCTTCGCCGAGGTCAGGTCGCTGCTCCCCAAGTGCTACCCGCGCGTCGGGGGCCGCCTCTTCCTCGACGGCTGCTTCGGCCGCTACGCCAACTACTCCTTCCTCGGCGAGGCG…	Plasma Membrane
TraesCS3D02G439500.2	DUF26	3D	835	2508	93593.1	6.41	-0.420719	MASPADLHGVTAAGSPNKQTLKTSTSSSSSGSSSSSGSGSNSSSSSGSGSNRDITTSCKIQKTRSLSMRELQEITDNFCKERAIGEGAYGKVYKGALGNGKEIAVKLLHNRPDIDDGQFRREFDNLMRLEHQNIVQLVGYCYETQHKPIIGTEETIFAEEITKALCFEYMQKGSLQKHLYEESDGLDWETRYKIIKGTCEGLQYLHEGFKKPIYHLDLKPDNILLDENMFPKLADFGLSRLFREHKTMVIESVSGTIGYMPPEYIHENAISNKFDIFSLGVAITKVIAGPSGHTRSAEMSHQEFLDQVQTNWRRRLRSTCSSHKQLKAHCHQVNICTEIALSCMEYDRHKRPDIIDIIHRLNDTEATIDRALSWSVSSQSWMQGDMVKLHTFTSKAILC…	ATGGCGTCTCCAGCCGACTTACATGGAGTAACGGCTGCCGGGAGCCCAAACAAACAGACTCTGAAGACTTCCACCTCCAGCTCCAGCTCTGGATCCAGCTCCAGCTCCGGATCCGGCTCCAACTCTAGCTCCAGCTCCGGCTCTGGCTCCAACAGAGACATTACGACAAGCTGCAAAATACAAAAGACAAGAAGTCTATCGATGCGAGAATTACAAGAAATTACAGACAATTTCTGCAAGGAGCGAGCAATTGGTGAAGGAGCGTATGGAAAGGTTTACAAGGGTGCACTTGGCAATGGCAAAGAGATTGCAGTGAAGTTGCTTCATAACAGGCCAGACATTGACGATGGGCAATTCCGACGTGAGTTTGATAACCTAATGAGGCTCGAACATCAAAAC…	Plastid
TraesCS3D02G153100.1	DUF26	3D	485	1458	55255.9	5.54	-0.389278	MTTIWRMTIKWVASLANMLCDQTSLPPKLPFQYLKMITNNFSDEHALGSGGSGVVYKGRMSNGEFVAVKKLQVSLPSFQKQFENEVYRLMYLNHPNIVRLRGYCYETQNICVEHNGNFVFAEMSERLLCLQYYANGSLAGYISDESSGLEWDTRYNIIVEICYGLKYLHEGKDKPVLHMDLKPANILLDNAMKPKITDFGLSRLLDQQQTISTSSRDGTLGYMALEYLHGGHKDYPDVTRTSSERFVELTLDKWRSRNPLNKSPGYIPKIRRCIEIGLACVNPERKGRPSTGELIKLLQGRMTLDELSAASRMEATCFPADLTAIHEILEREGYKEDEGVASELSFQMWTDQMQETITHRKKGDDAFQAGDFQAALDNFTEFIDTGILVSPVVYARRSL…	ATGACAACAATCTGGCGCATGACAATAAAATGGGTGGCGAGTCTAGCAAATATGTTATGCGACCAAACATCACTACCACCAAAGTTACCATTTCAGTATCTGAAAATGATCACAAACAACTTCTCTGATGAGCATGCTCTCGGTAGTGGTGGTTCAGGTGTGGTATACAAGGGAAGGATGAGTAATGGAGAATTCGTTGCCGTGAAGAAACTTCAAGTGTCATTGCCAAGCTTTCAGAAGCAGTTTGAGAATGAGGTGTATCGTCTAATGTACCTTAATCACCCGAATATAGTGCGACTTCGAGGGTACTGCTACGAAACACAGAATATATGTGTAGAGCACAATGGGAATTTCGTCTTTGCGGAGATGTCAGAAAGGTTGCTTTGCTTGCAATATTAT…	Mitochondrion
TraesCS3D02G022700.2	DUF26	3D	269	810	31013.7	5.79	-0.308178	MLLPGRNFANESVCAMKNKQRYRESDMPVKLTFQSLKEVTNNFADKLGSGASAEVYRGEFNGEVIAVKKLPFRIGTDEKQFQNEYEHLKRLKHPNIVRLVGFCDETEHAFVEYKGKTIIAEEIHRALCLECLPKGPLSDYLHEKYTGHSWHTRFQIINGMCEGLKYIHEVSVVHLDIKPGNILLDAEMIPKIADFGISRLLVEECIREATQLGTIGYIPREFIDNQVISREFDIFSLGVTIMKILTEPMDYWNISYMNDKECIEHVHDN	ATGCTCTTGCCCGGAAGGAATTTTGCAAATGAATCAGTGTGTGCCATGAAGAACAAGCAACGATACCGTGAAAGTGACATGCCAGTGAAACTGACATTCCAATCCTTAAAGGAGGTCACAAACAACTTTGCCGACAAACTTGGCAGTGGTGCATCTGCGGAAGTTTACAGGGGAGAGTTCAATGGAGAAGTGATTGCCGTAAAGAAACTGCCATTCAGGATTGGGACTGATGAGAAGCAATTCCAAAACGAATACGAACACCTTAAGAGGCTCAAGCATCCTAATATCGTGCGGCTAGTGGGCTTCTGTGATGAAACAGAGCATGCATTTGTAGAGTACAAAGGGAAAACAATAATTGCCGAAGAAATACATAGGGCACTCTGCCTCGAATGCCTGCCC…	Cytosol
TraesCS3D02G080600.1	DUF26	3D	526	1581	60168.2	6.66	-0.302471	MSTHMDNILDVEPRAMSFHFVRDTTNDFSEEQVIGQGGYGIVYKGVDRDGPVIAVRKLYPIREIDDEQLQKEFTGLKMLNHPNIVRLLAYCYEQEQLLIPYKEKHIFAPRTIRVLCFEYMKNGSLDQYIEDASSGLSWHGRYQIIKGISEGLRYLHEGLKTPIIHMNLKPSNILLDHNMIPKIADFGLRRLVGEGNARCMGTIAYMSPEFIERQVISHKCDIYSLGVIIIKLITGERLYSGHFDMSSDRFIELAHEEWRERLQKTLNGMSLEGYSQQIKKCLEIAFKCVELDRHERPSIGDIIDRLNETETLIPEEVRAVHTRIDSTHSELLEVHPQELYFPFMLKGRYEAMSSCSLQLKNRGDNRVAFMLVASNPDRYLTRKPLCGIVPPRCVYTLSL…	ATGTCTACTCACATGGATAATATCTTGGATGTGGAGCCAAGGGCTATGTCCTTCCACTTTGTAAGAGACACTACAAATGATTTCTCTGAAGAGCAAGTGATTGGCCAAGGTGGATATGGAATTGTTTACAAGGGGGTTGATAGGGATGGACCGGTCATTGCTGTGAGGAAGCTCTATCCCATAAGAGAAATTGATGATGAGCAGCTCCAGAAGGAGTTTACGGGCCTCAAGATGCTCAATCATCCAAATATTGTACGATTACTTGCCTACTGCTATGAACAAGAACAACTTCTTATACCGTACAAAGAGAAACATATATTTGCTCCTCGAACAATTAGGGTGTTGTGCTTTGAGTACATGAAAAATGGATCCCTTGATCAGTACATTGAAGATGCTAGT…	Cytosol
TraesCS3D02G522300.1	DUF26	3D	459	1380	52473	5.22	-0.267102	MGHDVLEHILDGTEEPTNLPFELLKNITGNFSEEREIGHGGFGMVYKGVLRNGIVAVKRIFSHHTINERLFYREVNSLLNVNHENVVRFLGYCACTEEKAMRIEGVSEYIYAEIRERLLCFEYISNGSLRGYITDELSRLEWNTRYQIIKQICHGLHYLHKEKTILHMDLKPDNILLDNNMVAKISDFGLSRLDEKSQTMDAKRCVTLGYCSPEYLLGGKMSVKSDMYSLGVMIIELVTGYKDIPDNNNVLRRWRHRWNKSQKETPWSYQILQITKCIGIGLHCQESDPYRRPFIQDIIHDMNGNEGTFGQNSNADGFYADQTRPCWDDDMLDIEPLKLHFQFELNKEISCLLNLDNSTTAAIAFAIQSVSPMPYCIQPNKGIVLPLSRCAIVITLESQ…	ATGGGACATGATGTGCTCGAGCATATACTTGATGGCACAGAGGAGCCGACGAATCTACCGTTCGAGCTTCTGAAGAACATCACTGGAAATTTCTCCGAAGAGAGAGAAATCGGTCATGGTGGATTCGGAATGGTTTACAAGGGTGTACTCCGAAATGGGATTGTTGCTGTGAAGAGGATTTTCAGCCACCACACAATCAATGAAAGGTTATTTTATCGTGAAGTTAACAGTCTATTGAATGTTAACCATGAAAATGTAGTCCGGTTTCTTGGCTACTGTGCTTGTACTGAAGAAAAGGCCATGAGAATTGAAGGAGTAAGTGAATATATTTATGCCGAGATAAGAGAAAGACTGCTATGTTTTGAGTATATTAGCAACGGAAGCCTTCGTGGATATATT…	Cytosol
TraesCS3D02G080500.1	DUF26	3D	869	2610	98069.3	6.18	-0.248907	MNHLFSYFPRIKNWALGHRPPAAARVARGVNRAVSSSMENTAQRSGNEPSKLPYEFIKLITKDFSEELGHGTFGIVYKGVYEDGGEIAVKVLRNISGGLDDVEFQKEFDNLRGLKHPNIVELVAFCNEIVEEPAEFQGQQITAGRVRTALCFEYVHNGGLNKFISDQYTGLGWSERYKIIRGVCEGLAYLRLEIENPIMHLDLKPENILLNKNMVAKIADFGISKLFGEENTKKTMSVIGTMGYWPPEYIKHQIISKEFDIFSLGVIIVKIMVGQENYNYIVETPARKSIKFVHESWKNRLSKTISGHKLEAYCNQVKRCIKIALDCLKSNRQERPTIKHIVACLKEKDTMFYEDDGDSSTLPSDINDITINSTPCSALELVEHNTLAIMDTVHTLNET…	ATGAATCATCTTTTTTCTTATTTTCCAAGGATTAAAAACTGGGCTCTTGGGCATAGGCCCCCGGCTGCAGCCCGAGTTGCCCGAGGTGTAAATCGGGCTGTGAGCAGTAGCATGGAGAACACGGCACAACGCTCAGGCAACGAGCCAAGTAAGCTACCGTACGAGTTCATAAAACTGATTACAAAGGATTTCAGCGAGGAGCTTGGGCATGGTACATTCGGAATAGTTTATAAGGGCGTGTATGAAGATGGTGGAGAGATTGCCGTGAAGGTATTACGCAACATTTCTGGAGGACTGGATGATGTGGAATTTCAGAAAGAATTTGACAATCTTAGGGGGCTCAAGCATCCAAATATTGTAGAGTTAGTGGCCTTCTGCAATGAAATAGTGGAAGAACCT…	Mitochondrion
TraesCS3D02G472000.1	DUF26	3D	746	2241	80841.3	5.82	-0.239142	MAAVGASLLLLQCVVLAGAATADAQYSAQTFVDLQNAARADVGVAPLAWDDTLAAYAQRYAGERKGDCKLVHSDGPYGESIFWGNKGGNWTASDAVALWVQEKQYYNCSDGSCAAGKICSHYTQIVWANTTRVGCAAVACDGNLGTFILCEYDPRGNLLGVRPYAGCGQFNRSAQSSPQDFLNLQNAARAGVGVGMLSWDSTVAAYAEGYAEKRKGDCQKVSSGGPYGENLFQGGGGISWTVSDALFSWLGEKQNYICESNACKEGQPCGEYTQLVWANSTRVGCASVTCEVGGTFITCNYDPRGNLAGERPYLGCGGQAGGTPPPTSDKVNGTETNGNGNGSSANSSNPSRNGSSPAILPIVLPVVTILALISAISIYIWRKRSSPKKKLSYTAWSED…	ATGGCAGCTGTGGGCGCCTCGCTGCTACTACTGCAGTGCGTGGTGCTCGCCGGTGCTGCCACGGCCGACGCCCAATATTCCGCACAGACCTTCGTGGACCTCCAGAACGCTGCCCGCGCCGACGTGGGAGTCGCGCCGCTGGCGTGGGACGACACCCTGGCGGCCTACGCCCAGAGATACGCCGGCGAGAGGAAAGGCGACTGCAAGCTGGTGCACTCCGACGGGCCCTATGGCGAGAGCATATTCTGGGGCAACAAGGGCGGTAACTGGACGGCCAGCGACGCGGTGGCCTTGTGGGTCCAGGAGAAGCAGTACTACAACTGCAGCGACGGCTCGTGCGCCGCGGGGAAAATCTGCTCCCATTACACGCAGATCGTGTGGGCTAACACCACCCGTGTC…	Plasma Membrane
TraesCS3D02G542400.1	DUF26	3D	259	780	29527.8	7.77	-0.227413	MEHNVLERIFDGSIRPTDLKLSALESITRNFSEERIVGMGGFGTVYKGVLRNGQVAVKRIKNNHTIDEKVFQREVNSLFHVSHKNIVRFLGFCSHTEHKAIENEGSRAYIYAENRERILCFEYINNGSLENYITGLQWDTRYFIIKGICDGLQYLHVEKQIIHMDLKPANILIDHNMVAKITDFGLSRMEENAQTKSTTRVSSPGYTAPEYIDKGKMSVKYDVYSLGIIIIELVTGHRSIPDSNNVSVFHIVGGLFLKV	ATGGAACACAACGTATTGGAGCGTATATTTGACGGAAGCATCAGACCGACAGATCTAAAGTTGTCAGCTCTAGAGAGCATCACCAGAAATTTCTCAGAAGAGCGAATAGTTGGTATGGGCGGATTTGGAACCGTTTACAAGGGTGTCCTTCGAAATGGACAAGTTGCTGTGAAGAGGATAAAGAACAATCATACAATAGATGAGAAAGTATTTCAACGCGAGGTTAATAGCTTATTTCATGTCAGCCATAAGAATATAGTTCGGTTTCTTGGCTTCTGTTCTCACACAGAACATAAAGCAATCGAAAATGAAGGATCAAGAGCTTACATTTACGCCGAGAATAGAGAAAGAATACTCTGTTTTGAGTACATCAACAACGGAAGTCTTGAAAATTATATT…	Cytosol
TraesCS3D02G036000.1	DUF26	3D	421	1266	45931.2	6.8	-0.22399	MPPAAAPWSWACCGRRRKSAGGGAGDGDGAGASGRDGDQWTLFIDLPVLEAATAGFSDGNLLGRGGFGPVYKGVMEGGQEIAVKRLSLESRQGVREFLNEVRLLLKVQHRNLVSLLGCCAAAGQKMLVYPYFPNGSLDHILFDQYTEHRRAALLSEPALHRILSDREKRVQLDWPKRYQIILGLARGLLYLHEESPVKIIHRDIKASNVLLDDKLNPKISDFGMARLFLEDATHVNTFRISGTYGYMAPEYAMNGYLSTKTDVFSFGMLVLEIVSGRKNIDRHLGDEKVDLLNYTWKLSEEGRPLDIVDPGLSGWDAGEVAMCVQLGLLCCQAVVSDRPDMYSVHLMLSSDSFTLPKPGKPAVHGRVGRWKSTTGSASSSASGANTNTTFATDTTKAST…	ATGCCGCCGGCCGCCGCGCCGTGGTCGTGGGCGTGCTGCGGCCGCAGGAGGAAGAGCGCCGGGGGCGGCGCGGGGGACGGCGACGGCGCCGGCGCGTCGGGGCGGGACGGTGACCAGTGGACGCTCTTCATCGACCTGCCCGTGCTGGAGGCCGCCACCGCCGGCTTCTCCGACGGCAACCTCCTCGGCCGCGGCGGCTTCGGCCCCGTCTACAAGGGCGTGATGGAGGGCGGGCAGGAGATCGCGGTGAAGCGGCTGTCGCTGGAGTCGCGGCAGGGGGTGCGGGAGTTCCTCAACGAGGTGCGGCTGCTGCTCAAGGTGCAGCACCGCAACCTGGTCTCCCTCCTCGGCTGCTGCGCCGCCGCCGGCCAAAAGATGCTCGTCTACCCATACTTCCCC…	Plastid
TraesCS3D02G316900.1	DUF26	3D	847	2544	93387.4	7.4	-0.208973	MRRRRRALSLLLVAATYLSISIGTDTIDLTASITGNQTLVSARGAFRLGFFTPPGSSGDRTYIGIWYAGIPVQTVVWVANRKNPVVGSPGVLKLSPDGRLVIIDGQNTTVWSSAAPTGNVATAATARLLDSGNLVVSSDGSGSSQSVAWQSFDHPTDTQLPGMKIGVDHRNGFAWNITSWSSPTDPSPGEYTFKLVPGGLPDFFLFEGPEKIYSSGPFNGAGLTGVPNLMSQDFHFAVVDSPDATYYSYSITNPKLLSRFIMDGTAGRMQRYVWLDSAWRSFWYYPTDPCDTYGKCGPFGYCDMSKTPLCSCLPGFEPRSKQQWDLRDGTSGCVRTTNLSCGAGDGFWPVNRMKLPETTNATVHANMTLDQCRQACLANCSCRAYSAANVSGGTNRGCV…	ATGAGGAGGAGGAGGCGCGCGCTCTCTCTACTCCTTGTCGCGGCCACCTACCTCTCCATCTCGATCGGCACCGACACCATCGACCTGACCGCGTCCATCACCGGCAACCAGACACTCGTCTCCGCCCGTGGAGCATTCAGGTTAGGCTTCTTCACCCCGCCCGGCAGCTCCGGCGACAGGACCTACATCGGCATTTGGTACGCAGGCATCCCAGTACAGACCGTCGTGTGGGTCGCCAACCGCAAGAATCCGGTCGTCGGATCCCCGGGCGTCCTCAAGCTCTCCCCTGACGGCCGCCTTGTAATCATCGACGGCCAGAACACCACCGTTTGGTCCTCCGCGGCGCCCACCGGAAACGTGGCCACCGCCGCCACCGCTCGGCTTCTCGACAGCGGCAAC…	Plasma Membrane
TraesCS3D02G023600.1	DUF26	3D	830	2493	91834.4	7.19	-0.208434	MAGWLAFTCCAGALILLFLPSLASEDRLVSGKPLYPGATVISDGGAFALGFFAPSNSTPAKLYLGIWYNDIPELTVVWVANRRNPSPTNTFSPPTLSLSNSSNLVLSDGGGRVIWTTDAVASTSSSSSPSMAVLENTGNLVVRSPNGSMLWQSFDHYTDTVLPGMKLRFKYGAQGGGQHLVSWKGPGDPSPGRFSYGADPATHLQIFVWDGDRPVVRSSPWTGYLVVSERQYQQDNNGAAVVVYMSVVDDGEEIYMTYTVAADAPRIRYVVTHSGEYQLRSWSNKSSVWLVLSRWPSQECKRYGYCGPYGYCDDLVRTCKCLHGFEPENTKEWDKGRFSAGCRRKDLLDCKDDGFLALPGMKSPDGFTRVGRDMSTSEECAAECRRNCSCVAYAYANLS…	ATGGCGGGTTGGCTGGCTTTTACCTGCTGCGCCGGGGCCCTGATTCTTCTCTTCTTGCCGTCTCTAGCGTCGGAGGACCGGCTTGTCTCCGGCAAGCCGCTCTACCCCGGCGCTACCGTCATATCCGATGGTGGTGCCTTCGCCTTGGGCTTCTTCGCCCCTTCCAACTCCACTCCGGCCAAGCTGTACCTTGGCATATGGTACAACGACATCCCCGAGCTCACCGTTGTGTGGGTTGCCAATCGAAGAAACCCATCACCGACTAACACCTTCTCTCCACCGACGCTCTCCCTCTCCAACTCGTCGAATCTCGTCCTCTCCGATGGCGGTGGCCGTGTCATTTGGACGACGGACGCCGTGGCTTCAACATCGAGCTCATCATCTCCCTCGATGGCGGTG…	Plasma Membrane
TraesCS3D02G418900.2	DUF26	3D	760	2283	84156	5.66	-0.195921	MTSLYTLVLRNSRISDNLSSVDFSKFVNLNYLDLSFNSITGKVTPNLLNLNPLEFLFLGSNNLSGSLPDMISTSLTTIDLSYNMLSGRYPSWVNMNNLHVNLVWNNFGIDNSNNSILPSRLNCLQRDTPCFDSPSYSSFAVDSGGSRPIRGSDNSIYEPDDASLPVASYYVTDSTRWGVSNIGRFMDPSNGSYIIYTSRQFTNTLDSELFQTARMSPSSLRYFGIGLKNGMYSVVLQFAEIFFPDDETWKSVGKRIFNIYIQGDLKETDFDIKKQTNGKSYTVIQRQYTVEVMNNFIDIHLFWAGKGTCCIPEQGFYGPSISALSVSSYGSNGEGDSGSQRNSTISRTGLVVGVVVCVAVLGFLAFAGAFVWRQKRRRLEVEMEELFTIVGRPNIFSYG…	ATGACGTCGTTGTATACTCTAGTTCTGAGAAACTCCAGGATATCTGACAACCTTTCTTCAGTGGACTTCTCAAAATTTGTTAACCTCAACTATCTGGACTTGAGTTTTAACAGCATCACAGGCAAAGTTACTCCAAACCTTCTGAACCTGAATCCCCTCGAATTCCTATTTCTTGGGAGTAATAACCTCTCTGGGAGCCTACCAGATATGATTAGCACTTCACTTACTACTATTGATCTGTCATACAATATGCTCTCAGGAAGATACCCTTCTTGGGTTAACATGAATAATTTACATGTGAATTTGGTGTGGAACAACTTTGGGATAGATAACTCGAACAACAGTATTTTGCCTTCACGACTAAATTGTCTTCAGCGAGATACTCCATGTTTTGATTCT…	Plastid
TraesCS3D02G481200.2	DUF26	3D	775	2328	86595.3	6.56	-0.160258	MHLPTLHLIIITLLIPWPFSSVLLCAPDSVLVPGMCLTPGKTLTSDQGSFALGFFTPSNSTKNMYVGIWFNDIPLHTVVWVANRDNPITDASSAVLSMTNSSSLVLSQTNGRHILWMENTITGGNSSAKLLNSGNLVVLSSDGAMLWQSFENPSDVVLAGMPMRDTHKTHPPWRIISWKGPDDPSKGRFSAGKDLATPLQYFVWDGSVPYRRAPVWNGYVYSNMELQTVSSLMYLTINKGTDDETYATFGLSDGSSRIFYKVDYSGKTMLLRWNTSLTDWTAVEQLPAYQCNLYGYCGAYGYCDNTEATPTCKCLDGFDPSNKTEWVRGNFSHGCRRKEELQCGGEDSFLTLPAMKVPDKFVRLWNKSYDDCAVECSKNCSCVAYAYANLSTSNIDGDA…	ATGCACCTTCCTACTCTACACTTGATCATCATCACGCTCCTGATTCCTTGGCCCTTCAGTTCAGTGCTTCTCTGCGCACCTGACAGTGTGCTTGTCCCTGGCATGTGTCTTACTCCTGGAAAAACTCTCACCTCGGATCAAGGTTCGTTCGCCTTAGGCTTCTTTACCCCCTCAAACTCAACTAAAAATATGTATGTTGGCATATGGTTCAACGATATCCCATTGCACACCGTTGTCTGGGTTGCCAACCGCGATAATCCGATCACCGATGCTTCATCCGCGGTGCTTTCTATGACCAACAGCTCGAGCCTTGTGTTGTCTCAAACCAATGGCCGCCACATACTTTGGATGGAAAACACAATTACTGGCGGCAACTCTTCAGCCAAACTTCTCAACAGT…	Plasma Membrane
TraesCS3D02G317000.1	DUF26	3D	849	2550	93464.7	8.11	-0.152532	MRRRALSLLLLFAATYLPISIATDTIDLTTSIAGNQTLLSARGAFRLGFFSPPGSSGGRTYIGIWYARIPVQTVVWVANRRDPVVESPGVLKLSPDGRLVVVDGQNTTVWSSAAPTGNVTTKATARLLDSGNLVVSSDGSGPSQSVTWQSFDYPTDTQLPGMKIGVDHRSGFAWNITSWSSPADPSPGEYTVKLLTGGLPEFFLFRGPVKIFTTGPWNGVVLTGVPELKTEEYTFALVSNPNETYGTYYISSSSLLTRLVVEGSTGLMQRYVWADGAWNNFWYHPTDPCDSYARCGPFGFAYCDTAHSPECSCLPGFQPRSRKWSFRDGSGGCVRKTKLSCGDGDGFWPVNNMKLPEATNATVHADMTLDECRQLCLANCSCRAYSAANISGGVNRGCV…	ATGAGGAGGCGCGCGCTCTCTCTACTCCTCCTTTTCGCGGCCACCTACCTCCCCATATCGATCGCCACCGACACCATCGACCTGACCACGTCCATCGCCGGCAACCAGACGCTGCTCTCCGCCCGTGGAGCATTCAGGTTAGGCTTCTTCAGCCCGCCCGGCAGCTCCGGCGGCAGGACCTACATCGGCATTTGGTACGCACGCATCCCGGTACAGACCGTCGTGTGGGTCGCCAACCGCCGGGACCCGGTGGTCGAATCCCCGGGCGTCCTCAAGCTCTCTCCCGACGGCCGCCTTGTCGTCGTCGACGGCCAGAACACCACCGTTTGGTCCTCCGCGGCGCCCACCGGAAACGTGACCACCAAGGCCACCGCTCGGCTTCTCGACAGCGGCAACTTG…	Plasma Membrane
TraesCS3D02G498000.1	DUF26	3D	550	1653	61409.3	6.53	-0.146727	MALARRFIFLFPAAVLAGLASASASPFLSDRVSQASTGLTGRRSLLQTKNDCPMDFEFQNYTIITSRCKGLQHPTMECCAAFKEFSCPFAAYNNMQSTNCAATMLTYINLHGTYPAGLFDECLVGMEGVSCEAIPAIETGMSNGGQRVQGHKSRNSRQRALWIIAVAAPLLSILMCFICSAIWMRRRRKGKVNLHHQAAMNRPKVDTLVPRLEEKSSECTLFDFCVILHATHNFSKETLLGRGGFGPVYKGQLPDGMEIAVKRLASHSGQGFTEFQNEVELLAKLQHNNLVKLMGCCIQGEERLLVYEYLPNKSLDFFIFDESITTFVDWNKRCLIIEGIAQGLLYLHKHSRLRIIHRDLKASNILLDQDMNPKISDFGLAKNFSSNDTQGSTRRVVGT…	ATGGCGCTGGCCCGTCGGTTCATCTTCCTCTTCCCCGCCGCCGTCCTGGCCGGACTCGCCTCCGCCTCCGCGTCGCCCTTCCTGTCTGACAGAGTTTCCCAGGCCAGCACCGGACTGACGGGGAGGAGGAGCTTGCTGCAGACCAAGAACGACTGCCCTATGGACTTTGAGTTCCAGAACTACACAATCATCACAAGCAGGTGCAAAGGGCTGCAACATCCTACTATGGAATGTTGTGCTGCTTTCAAGGAATTTTCGTGCCCATTTGCGGCGTATAACAACATGCAGAGCACTAACTGTGCGGCCACAATGTTAACCTACATCAACCTCCATGGCACGTACCCAGCAGGTCTATTCGACGAGTGCCTAGTAGGCATGGAAGGGGTTTCTTGCGAAGCC…	Plasma Membrane
TraesCS3D02G501100.1	DUF26	3D	713	2142	79613.1	5.82	-0.134222	MRFLSSVGLPCHPWMATVILPLLLLLVPLTAAQMWPSCGESGDYESKSTYEANLRLLSSTLPKKAASSTTLFATDTVGNVPNVIFALALCRGDTNSSACEGCLVTAFQDGQEHCTNNKDAAVYYDSNPCMLRFSNQNFLATTVNEHILVIGSIESLMNFPKLLLFTLLNSTAQSAVNSSRRFTTSRLDVSSFPTLYCLMQCTPDLTADDCAACLRPYNQYTLKYMDGKKGGRVLGTRCTMRYETFPFFQGDPMLRIINLATEVPPNNNTMPIITANPAPQSQSPVEAPPPPEAQATIQELHGHNSRKRALWIITVAALLLSIFLCIICFVVWMRRRRKGTEILHDQAAMNRPEEDALAWRLEQKSSEFILFDLSEILHATHNFSKENLLGQGGFGPVYK…	ATGAGGTTCCTATCATCCGTGGGTCTGCCTTGTCATCCGTGGATGGCCACGGTCATCCTCCCCCTCCTCCTGCTCCTTGTGCCTCTCACCGCTGCCCAAATGTGGCCATCTTGTGGCGAGAGCGGCGACTACGAATCAAAGAGCACCTACGAAGCCAACCTCAGGCTCCTCTCATCCACCCTCCCGAAGAAAGCAGCATCCAGCACCACCCTCTTCGCTACCGACACCGTTGGCAATGTTCCGAATGTCATCTTCGCCCTCGCACTCTGCCGTGGGGACACCAACTCCTCTGCCTGCGAGGGTTGTTTGGTTACCGCCTTCCAGGACGGGCAGGAGCACTGCACGAACAATAAGGACGCCGCCGTGTACTATGATAGCAATCCCTGTATGCTCAGGTTC…	Plasma Membrane
TraesCS3D02G040300.1	DUF26	3D	429	1290	48399.7	8.03	-0.1331	MVNSTMSLRIGGQMAVTRCYFRYEAYRFYDAQPMLSLPSRPPPTTPAKRRSMLWVIAVVAVPLSAAAFLFFNCYSRRLKRRRKGREDLVWQGKNSEFSLFHFEQLLEATSNFSEENKLGQGGFGAVYKGQLPDGLDIAVKRLASHSGQGFTEFKNEVQLIAKLQHTNLVRFLGCCSQEEEKILVYEYLPNKSLDIFIFDEYKRALLDWTKLLEIIEGVAHGLHYLHKHSRLLVIHRDLKPSNILLDSEMNPKISDFGLAKLFSSNDTEGDTTRRVVGTYGYMAPEYASKGVFSIKSDVFSFGVVIFEILSGKHNSGNQQCGGFVNLLGYAWQLWEEGKWIDLLDASLVPDIHLATLMRCINIALLCVQENAVDRPTMGDIVSMLRSDTMILAKPKQPAY…	ATGGTCAACTCCACCATGTCCCTGCGAATTGGTGGGCAGATGGCTGTCACGCGGTGCTATTTTAGGTATGAGGCGTATCGGTTCTACGACGCCCAGCCCATGCTGAGTCTGCCGTCGCGGCCACCGCCGACGACTCCGGCCAAACGCAGGAGCATGTTGTGGGTAATTGCGGTAGTTGCAGTTCCACTATCGGCAGCAGCATTTCTCTTCTTCAATTGCTACTCTCGTCGGCTCAAAAGGCGAAGAAAAGGGAGAGAGGACCTAGTTTGGCAAGGGAAGAATTCGGAGTTCTCTTTGTTTCACTTTGAACAGCTATTGGAGGCCACAAGTAATTTTTCAGAAGAAAACAAACTTGGACAAGGTGGCTTTGGTGCTGTCTACAAGGGCCAGCTTCCAGAT…	Plasma Membrane
TraesCS3D02G500800.1	DUF26	3D	684	2055	75965.8	6.35	-0.132164	MDMVTVPLLLLLLLAPLAAAQWQSCANNNGNYTPNSTYQANLRLLSSTLPKKAASNTNLFATATVGDVPDMVHALTLCRGDFNASACQSCVATAFEDAQQLCAYNKEAAVYYDPCMLKFSNKNFLATTDTDNQGLLLYNTQNFTTNADITQRLLFTLINSTAQSAANSSRRFTTSRLDVGSSPTLYCLMQCTPDLTADDCMACFRTVLSVTLQYLGGRQGGRVLGVRCNMRYEMYPFFQGDPTLRIINLAPEVPAINNNTTPVTVQPPAAAPPPDGKATVQEQNGRSSRKRALLIIAVVAPLSSILLCFICSVVWMRRRRKGKANLNNQAATNRPEEDALVWRLEEKSSEFTLFDFSEILHATHNFSKENLLGQGGFGPVYKGQLPDEMEIAVKRLASH…	ATGGACATGGTTACCGTCCCCCTCCTTCTGCTCCTGCTCCTCGCGCCTCTCGCCGCTGCGCAATGGCAAAGCTGCGCCAACAACAACGGCAACTACACACCAAATAGCACCTACCAAGCCAACCTCAGGCTCCTCTCTTCCACCCTCCCCAAGAAGGCCGCGTCCAACACCAACCTCTTCGCCACAGCCACCGTGGGCGATGTTCCGGACATGGTCCACGCCCTTACGCTCTGCCGCGGCGACTTCAACGCCTCCGCCTGCCAGAGCTGCGTGGCAACCGCCTTTGAGGACGCCCAGCAGCTCTGCGCGTACAATAAGGAAGCCGCCGTGTACTATGATCCCTGTATGCTCAAGTTCTCCAACAAGAATTTTCTCGCCACCACCGACACCGACAATCAA…	Plasma Membrane
TraesCS3D02G095000.1	DUF26	3D	816	2451	89294.1	5.77	-0.127696	MANSNDLWEKKLQDPSATPVPLPFEFLKAITCDFSSGQELGRGEHGVVYKGVLPSGKFIAVKKLFQTHLMDDKRFQNELSSLMGIKHQNVVQLIGYCAETSFEMVNLQGSGKHIMDEIPKRLLCFEYVGNKSLHYYISDGTFDLEWDMRYEIIRGIYDGLHYLHEECHTVHLNLKPGNILMDATMVPKIANFGLSRIFGDKQSRIITENRPGTLGYMAPEYSFQGIVSMKADIFSLGIIMIEIVTGLGDYPLTAIPYMEHFNQDGSFQSTDTSFEHYYKEKIRLSTQALANIYHTWRNRLEKSQGATEKLEQIRACVELGLECTEINPYKRPATQHIMDRLEKVNITDEYHKAGESISAVAQAGESSTSNALHRGDTGTIVEIEKASILPAKVKEFVQV…	ATGGCCAACTCAAACGATCTATGGGAGAAGAAGCTGCAGGATCCAAGTGCAACACCAGTGCCTCTGCCATTTGAATTTCTGAAAGCCATTACATGTGATTTTTCCAGCGGGCAGGAACTCGGCAGAGGCGAGCATGGAGTGGTTTACAAGGGAGTTCTTCCGAGTGGAAAATTTATTGCCGTGAAGAAGCTTTTTCAAACACATCTGATGGATGATAAGAGATTCCAGAATGAGCTCAGTTCTCTTATGGGGATCAAGCACCAAAATGTAGTGCAGCTTATTGGTTACTGTGCCGAAACAAGTTTCGAAATGGTGAACCTCCAAGGTAGTGGGAAACATATTATGGATGAAATACCAAAGAGATTGCTTTGCTTTGAATATGTAGGCAACAAAAGCCTT…	Plasma Membrane
TraesCS3D02G316700.1	DUF26	3D	842	2529	92635.1	7.05	-0.119715	MIRLLLLLLLVAAACCFSSGSVAATDSIGLAESIIGNQTLVSAGGIFELGFFSPPGGRTYLGIRYAGIADRTVVWVANRNDPLVSTPGALRLAPDGRLLILDRQNSTVWSSPAPTRRITAGAVARLGDDGNFLLSSDGSGSPQSVAWQSFDYPTDTLLPGMKLGVDFKRRLTRNLTSWNTPTDPSPGQYTFKLVPGGLPEFFLFQGPKKIYASGPFNGAGLTGVPNLMSKDFIFKVVNSADETYYSYAITNPQLRSRFLMDGTAGVVQRYVWTNGQWSSFWYYPTDPCDTYGKCGAFGYCDTTQAPLCACLPGFQPRSTEQWNLRDGTGGCVRTTNLSCGAADGFWPVSRMKLPEATNATVHADMTLDQCRQACLADCSCRAYSAANVSGGINRGCVIW…	ATGATCCGGCTCCTCCTCCTCCTCCTCCTCGTCGCGGCCGCCTGCTGCTTCTCCTCCGGCTCCGTCGCCGCCACCGACAGCATCGGCCTGGCCGAGTCCATCATCGGCAACCAGACGCTCGTCTCGGCGGGCGGGATCTTCGAGCTCGGCTTCTTCAGCCCGCCCGGCGGCCGGACGTACCTCGGCATTCGGTACGCGGGCATCGCGGACCGGACCGTCGTGTGGGTCGCCAACCGCAACGACCCGCTCGTCAGCACCCCCGGCGCCCTCCGGCTCGCCCCCGACGGCCGGCTCCTCATCCTCGACCGCCAGAACAGCACCGTCTGGTCCTCCCCGGCGCCCACCAGGCGGATCACCGCGGGCGCCGTCGCCCGGCTCGGCGACGACGGCAACTTCCTC…	Plasma Membrane
TraesCS3D02G316800.1	DUF26	3D	900	2703	99005.2	8.22	-0.117333	MSRIIAHPFSRTIPTALSCRVAHHLPVTNYARIRAPDFRGRERGERMRAAHARALLVVLATTCLSVSIATDTIDQAASITGNQTLVSAGGIFRLGFYNPPGSSDARAYLGIWYAGIPVQTVVWVANRQNPVVSSPGVLKFSPDGRLVIVDGLNATVWSSAAPTRNITTKAAAQLLDDGNFVLSSDGSGSSQSVAWQSFDYPTDTMLPGMKLGVDLRNGIARNITSCRSPTDPSPGAYTFKLVMGGLPEFFLFRGPERIYASGPWNGVVLTGVQNLNAEGYTFMVVSNADETYYAYYVSDPSALSRLILDGATGQLQSYVWGNGAWSSYWYHPSDPCDSYYKCGAFGFGVCEVGQPPKCSCLPGFRPRSPEQWEQRGWSGGCTRSANLSCGAGDGFWPVN…	ATGTCTAGGATTATCGCGCATCCATTCTCTCGCACGATACCCACCGCGCTCTCATGCAGAGTTGCACACCATCTCCCGGTTACAAACTACGCTCGTATTCGGGCGCCCGATTTCAGAGGGAGGGAGCGAGGAGAGAGGATGAGGGCGGCGCATGCGCGCGCTCTCCTCGTCGTCTTGGCCACCACCTGCCTCTCCGTCTCCATCGCCACCGACACCATCGACCAGGCCGCGTCCATCACCGGCAACCAGACGCTCGTCTCGGCCGGTGGAATCTTCAGGCTCGGCTTCTACAACCCGCCCGGAAGCTCCGATGCCAGAGCCTACCTCGGCATTTGGTACGCGGGCATCCCGGTACAGACCGTCGTGTGGGTCGCCAACCGCCAGAACCCGGTCGTCAGC…	Mitochondrion
TraesCS3D02G501400.1	DUF26	3D	716	2151	79305.4	5.85	-0.111453	MRFLSSVDLACHPRMAVVLLPLLLLLLPLVPPAAAQSWPSCGNSGVYESDSTYEANLRHLSSTLPKKAASSTTLFATDTHGNVPNVIFALALCRGDSNASACEGCLVTAFQDGQDNCPDSKDTTVYYNGNPCMLRFSNKNFLATTDNDKILVIATFASMEMPLNTSIRHDSFRFLLFTLLNNTAQSAANSSRRFTTSRLDVSSLPTVYCLMQCTPDLTADDCAACFQPYSSLTFKHMDDGKGGQILGTRCSMRYEIYPFFQGKPMLRIINLASAVPAINNTLPPVTVYPHQQSQPQSPVAAPPPPEAQASTQELHGRNSHQKALRIIAIAAPLLSIFLCCICCIVWMTRRRKGTDILHDQAATNKLEEDALVSRLEDKSSEFTLFEFSDIFHATHNFSK…	ATGCGGTTCCTATCATCCGTGGATCTGGCTTGTCATCCACGGATGGCCGTGGTTCTCCTCCCCCTCCTCCTCCTGCTCCTGCCCCTCGTGCCGCCCGCCGCTGCCCAATCTTGGCCATCTTGTGGCAACAGCGGTGTCTACGAATCAGATAGCACCTACGAAGCCAACCTCAGGCACCTCTCATCCACCCTCCCGAAGAAGGCAGCATCCAGCACCACCCTCTTCGCCACCGACACCCATGGCAATGTTCCGAATGTCATCTTCGCCCTCGCACTCTGCCGCGGGGACTCCAACGCCTCTGCCTGTGAGGGCTGTTTGGTTACCGCCTTCCAGGACGGACAGGACAACTGCCCCGACAGTAAGGACACCACCGTGTACTACAATGGTAATCCCTGCATG…	Plasma Membrane
TraesCS3D02G501200.1	DUF26	3D	696	2091	78019.8	7.49	-0.0988506	MKFLPSVHLPCHPWMAMVILPLLLLLVPLAAAQWSSCSKSDDYKSNSTYEANLSLLSSTLPKKAASSTTLFATGIMGNVPDIVYALTLCRGDSNASACESCVTTAFQDLLRLCPYKKNAAVYYDPCMLKFSNKNFLATTTVNDPLFIVNTKNFTTNADITQRLLFTLINSTAQLAANSLRRFTTSRLDVGSSPTLYCLMQCMPDLIPHDCESCFQDILNSTLEYLGGKQGGRVLGTRCYMRYEMYPFFQGDPTLRIINLAPHVPTINNTTTPATVYPQSQPPDAAPPPEGKVTVQEHNGRKSHKRALWIIVVVATLLSILMCFICFIVWKRRKGKVSINNQAATNRPEEYALVWRLEERSSEFTLFDFPEILQATHNFSKENLLGQGGFGPVYKGQLPD…	ATGAAGTTCCTACCATCCGTGCATCTGCCTTGTCACCCATGGATGGCCATGGTTATCCTCCCTCTCCTCCTCCTCCTCGTGCCACTCGCCGCTGCTCAATGGTCATCCTGCAGCAAGAGCGACGACTATAAATCTAATAGCACCTATGAAGCCAACCTCAGTCTCCTCTCTTCAACCCTCCCGAAGAAAGCAGCGTCCAGCACCACCCTCTTTGCAACCGGCATCATGGGCAATGTTCCGGACATTGTCTACGCCCTCACGCTCTGCCGCGGGGACTCTAACGCCTCCGCCTGCGAGAGCTGTGTAACTACCGCGTTTCAGGACCTCCTGCGGCTCTGCCCGTACAAAAAGAATGCTGCCGTGTACTACGATCCGTGCATGCTCAAGTTCTCGAACAAG…	Plasma Membrane
TraesCS3D02G317300.2	DUF26	3D	839	2520	91129.7	6.49	-0.0889154	MASFACYLLLLPLLLASTACHARDAVTPGRPLAANQTLLSVPDGKFVLGFFTPPGANSTYVGVWYGKVSVRTVVWVANREHPIPGAVADNPGATLSVSATGTLAIATGNSTIVWSVKPAAALASPAARILDNGNLVLADAGGGVAWEGFDYPTDTLLPDMKLGVDLVKGRNRTLTAWKSPSDPSPGPVVMAMVTSGDPQVFIWNGDDLVWRSGPWDGVQFTGVPDTVTYSDFTFSFINNVQEVTYSFHVHNESIISRLGLNTTGNNGLLQRSTWVEAAGTWNLYWYAPKDQCDAVSPCGPNGVCDTNNMPVCSCLRGFVPRSPAAWALRDGRDGCVRATPLDCRNGTDGFVTLRHAKVPDTVRSVVDMSLSLEQCRQACLRNCSCTAYASGNVSADRRA…	ATGGCCTCGTTTGCTTGTTACCTCCTCCTCCTCCCCCTGCTACTCGCGTCCACGGCATGCCATGCCAGGGACGCCGTCACGCCGGGCCGCCCGCTCGCCGCGAACCAGACGCTGCTCTCGGTCCCCGACGGCAAGTTCGTGCTCGGCTTCTTCACCCCGCCGGGCGCCAACAGCACCTACGTCGGCGTCTGGTACGGCAAGGTCTCCGTCCGCACGGTGGTCTGGGTCGCCAACCGCGAGCACCCCATCCCCGGCGCCGTCGCGGACAACCCCGGCGCCACGCTCTCCGTGTCCGCCACCGGCACGCTCGCCATTGCCACGGGCAACTCGACCATCGTGTGGTCGGTCAAGCCGGCGGCCGCGCTGGCGAGCCCCGCGGCGCGGATCCTGGACAACGGC…	Plasma Membrane
TraesCS3D02G316400.1	DUF26	3D	872	2619	96853.4	6.61	-0.0701835	MLYWQLENCFHGIFKAGNPVCSWSVEPFAGQKVHTILPRLQQVSCLPCSPLDSLLRETQSLCLEKAMLVEISYLKKCAVVLLIPSVLAIRCFSATRPRDTIAFNESISDGQNLVSSNKKFVLGFFSPGASSHRYIGVWYNSVPRGTAVWIANRNDPVQDKSGVLKFDEVGNLIVKNGTGSSFIVASEMGVRDREAAILDTGNFVLRMTDRSKIIWESFASPTDTWLPGMNITLGNLLKSWKSYDDPATGDYTFGFGPSIANPSASQFIIMWNRISFWTSESWNGDTNSLIPVLKSMGIIPVSFQCDNLTCMYTPNPADIMTKIVLDQSGSLNITQFNSEAKLWTLLWRHPDSCDVSNLCGVNGVCNSSVSVSTSESICKCPEGFAPQEQSNSRKGCTRK…	ATGCTTTACTGGCAATTGGAAAATTGCTTTCATGGAATCTTCAAAGCTGGCAACCCTGTATGTTCATGGTCTGTGGAGCCATTTGCTGGACAAAAAGTTCATACCATCTTGCCACGATTACAACAAGTATCCTGCTTACCCTGCTCACCCCTTGATTCATTACTTCGAGAAACTCAGAGTTTATGCTTGGAGAAAGCCATGTTGGTGGAAATAAGCTACTTGAAGAAGTGCGCAGTTGTTCTGCTGATTCCATCTGTGTTAGCAATAAGATGTTTCTCAGCTACCAGGCCAAGAGACACCATCGCGTTCAATGAATCCATTTCTGATGGGCAGAATCTTGTTTCCAGTAACAAGAAATTTGTGCTTGGATTCTTTAGCCCCGGAGCTTCAAGCCACCGA…	Plasma Membrane
TraesCS3D02G501000.1	DUF26	3D	656	1971	73492.1	6.42	-0.0647866	MVIVPILLLLLLPFVGAQWLVCGDSGNYTSNSTYQANLMLLSSTLPNKAVSNTSVFATATVGHAPDIIYALTLCHGDITDASDCESCVAAAFKDAQLSCPYNKEVSTYYDYFMLRFSNHNFLLANSTEDQMKWINLRNTLNFTTGGDSITHLLFMLLNSTAQAAANSSRRFTTSRLGVNIVPTVYCFMQCTPDLTPHDCAACLQVVLKHTLKFLDGAQGGRILGTRCSMRYELYHFYEGVPMLAIPVVNGTTPAPTPATRHNSRKRVLWIIAGVAPLLSILLCVICSVVWTRRRRQGKVNLNDQAATNRPEENELVWRLEEKSSEFTLFDFSEILHATHNFSKENLLGQGGFGPVYKGQLPDGMQIAVKRLASHSGQGFTEFKNEVELIAKLQHNNLVK…	ATGGTTATCGTTCCCATCCTTCTCCTGCTGCTCCTGCCCTTCGTTGGTGCCCAATGGCTAGTGTGCGGTGACAGCGGCAACTATACATCAAACAGCACCTACCAAGCCAACCTCATGCTCCTCTCGTCTACCCTCCCCAACAAGGCCGTGTCCAACACCAGCGTCTTCGCCACCGCCACCGTGGGCCATGCTCCGGACATCATCTATGCCCTTACGCTCTGCCACGGGGACATCACCGACGCCTCTGACTGCGAGAGCTGCGTCGCTGCCGCCTTCAAAGATGCGCAGCTGAGCTGCCCGTACAATAAGGAAGTCAGCACGTACTACGATTACTTCATGCTCAGGTTCTCCAACCATAATTTTCTCCTTGCCAACAGTACCGAAGATCAGATGAAGTGG…	Plasma Membrane
TraesCS3D02G481800.1	DUF26	3D	421	1266	47001.3	8.13	-0.064133	MKAPDKFVRLWNKSYDDCKVECSKNCSCVAYAYANLSTSNIDGDATRCLLWTGDLIDVEKGGTIGNENLYLRLATLSRKGRKNIVIEVIPAISASVLLILLLACLVWFCKFKGQGGFGKVYKGLLHGNKEVAVKRLGRGSGQGAIEFRNEVVVIAKLQHKNLVRLVCYCVQGDEKLLIYEYLPNRSLDTFLFNSEKKPMLHWPTRFSIIKGVARGLLYLHRDSRLMIIHRDLKTSNILLDGDMNPKISDFGMARIFGGDEQQANTNRVVGTYGYMSPEYAMEGLFSVKSDVYSFGVLLLETVSGIRISSTENIKEFPNLIIYAWSLWREGLAMDLVDPSVSESCSNEEALCCIHVGLLCVQDDPDARPLMSTVVSTLESRSTPVATPDKPLYFSQRNKV…	ATGAAGGCTCCAGACAAGTTTGTACGCTTGTGGAACAAAAGCTATGATGACTGCAAAGTGGAGTGCAGCAAAAATTGCTCATGTGTAGCATATGCTTATGCTAATCTAAGCACCAGCAACATTGATGGGGATGCAACAAGGTGCCTGTTGTGGACCGGGGATCTGATTGATGTGGAGAAGGGTGGCACCATCGGCAATGAGAACCTGTATCTGCGGCTTGCTACCTTGTCAAGGAAAGGGCGAAAGAACATCGTGATAGAAGTTATACCAGCAATTTCAGCAAGTGTGTTGCTGATACTTCTATTGGCGTGCCTTGTATGGTTCTGCAAGTTTAAAGGACAAGGCGGCTTTGGTAAAGTTTACAAGGGGCTCTTACATGGCAACAAAGAAGTTGCTGTT…	Plasma Membrane
TraesCS3D02G108500.1	DUF26	3D	669	2010	72206.5	8.21	-0.0393124	MEESGSHRHIVLVTLALVVVLLAPCAAAYPLLACGSTGEFTANSTYQANLGILAAALPKNASSSPDLFATGAVGAVPDQVSALALCRGDANATACSGCLAAAFHDAQNMCAYAKDAAIYYDPCVLYYSNTPFLSSVDNVRSRTQMNGQNVTSDPGRFNRQVAALVDATADYAAYNSTRRYASGEADLDVDSEFPRVYSWAQCTPDLTPAQCRGCLAGIIKGMPRSADRVGAKFLGVRCSYRYEIYTILGGPVMVRLAAPAPEPAVGPTVPTPATLARRGKWGNKTVVVLAITLPLVVAILAITAVCLCYSRKGRTRRASSEQPPYSANSEDIVNIDSLIADLPTLRRATDNFAAANKLGEGGFGAVYKGNLPDGREIAVKRLSRSSAQGIGELKNELIL…	ATGGAGGAGTCTGGATCTCACCGCCACATCGTCCTCGTAACCCTGGCCCTCGTTGTCGTGCTGCTCGCGCCGTGCGCCGCCGCGTACCCGTTGCTAGCGTGCGGCTCGACGGGCGAGTTCACGGCCAACAGCACGTACCAGGCCAACCTCGGCATCCTCGCAGCCGCGCTGCCGAAGAACGCGTCCTCCTCCCCGGACCTCTTCGCGACCGGCGCAGTCGGCGCCGTCCCGGACCAGGTCTCGGCGCTCGCGCTCTGCCGCGGCGACGCCAACGCCACGGCCTGCTCCGGCTGCCTCGCCGCGGCCTTCCACGACGCGCAGAACATGTGCGCCTACGCCAAGGACGCCGCCATCTACTACGATCCATGCGTCCTCTACTACTCCAACACCCCCTTCCTC…	Plasma Membrane
TraesCS3D02G040700.1	DUF26	3D	677	2034	73589.1	7.15	-0.00132939	MAGVLLLLILMPASASAIGIVCGSGGNYTANSTYHSNLAVLNATLPANTSSSPQLFLTATANATANSTAGVVRALALCRHDTTNLTACRECVASSFSYAQKMCPNHTAATVYYDYDETNALQPGCLLGFSGDRDFLSPASGTTGNGTFFQYFNTVTSIPGNAGVVAAAVRQLLGQTARYAAAAARRFATGFMDSIGPGTTTTLYSLAQCTPDLSAGDCLACLQRLVGSINATNSVRLGGRIFRLRCNVRFEAFMFFDDKNIQRIPSPSSLAQAPAPAPAPAGKRHGVKPWVIALSVAASVALVALCFIVYCLRRLRIKNTKGKGKRPHEFQEGDEVWEMEAELSEFAVFDFNQILEATDNFSEENKLGEGGFGPVYKGRFPDGVEIAVKRLDSDSGQGF…	ATGGCGGGCGTGCTGCTCCTCCTCATCCTCATGCCGGCGTCGGCGTCGGCGATCGGGATCGTCTGCGGCAGCGGCGGCAACTACACGGCCAACAGCACCTACCATTCCAACCTGGCCGTGCTCAACGCCACCCTCCCCGCAAACACCTCCTCCTCCCCGCAGCTCTTCCTCACCGCTACTGCAAACGCCACGGCCAACTCGACGGCCGGCGTGGTGCGTGCGCTCGCGCTCTGCCGACACGACACCACCAACCTCACCGCGTGCAGGGAGTGCGTCGCCTCCTCCTTCAGCTACGCGCAGAAGATGTGCCCCAACCACACGGCCGCCACCGTCTACTACGACTACGACGAGACCAACGCCTTACAACCAGGGTGCCTCCTCGGCTTCTCCGGCGACCGC…	Plasma Membrane
TraesCS3D02G040600.1	DUF26	3D	644	1935	70445.9	7.43	0.015528	MATTGVVILLLLLLAPTPYLAAADFCDNVKAAGAALSRNASSSPVQFATATIGQAPDVVYALALCLGDVLDSSACGACIADWFATVNQTQCDKAGFSYRDCIVVYGAGADILAAPSNATGASGDNTPPFQDWNIRNVTADDAPRIVNLTFELLAKTAAMAATATPKLYATGVMDMKTVGTYPNVYSQVQCTPDLSADDCSACLRRLLSMVNSTMALRMGGRMGVTRCFFRYEAFPLYGARPMLSLPSSPPGPAPTTRTKRRSMLWVIPVAVVSFVTAAAFLFFICYRRRLKRQRKGSRRARSLEWQGKNSDFSLFEFEHLLEATRNFSEESKLGQGGFGAVYKGQLPGGSEIAVKRLASHSGQGFMEFKNEVQLIAKLQHMNLVRLLGCCSQEEEKILV…	ATGGCGACCACCGGCGTCGTCATCCTCCTGCTCCTCCTACTCGCGCCGACACCGTATCTGGCAGCTGCCGACTTCTGCGACAACGTCAAGGCCGCGGGCGCGGCGCTCTCCCGGAACGCCTCCTCTTCCCCGGTGCAGTTCGCCACGGCCACCATCGGCCAGGCCCCTGACGTGGTCTACGCGCTCGCGCTCTGCCTCGGCGACGTCCTCGACAGCTCCGCCTGTGGCGCCTGCATCGCCGACTGGTTCGCCACCGTGAACCAGACGCAGTGCGACAAGGCGGGCTTCAGCTACCGCGACTGCATCGTCGTGTACGGCGCCGGCGCCGACATCCTGGCGGCGCCCTCGAACGCCACGGGGGCATCTGGCGACAACACGCCGCCCTTCCAGGACTGGAAC…	Plasma Membrane
TraesCS3D02G040800.2	DUF26	3D	640	1923	70041.4	6.53	0.0379688	MATTGVLILLLLLAPTPFLAAADFCDNVKAVGAALSKNASSSPVNFATSTFGQAPDVVYALALCLGDGPVGSACGDCISNWFAQLNQTQCNKVGANYGGCIVVYGASADILAAPSNATGGYGDNTPPFQDWNIRNVTTGDVPRIVNLTRELLVGTAAMAATTTPKLYATGVMDMERVTTYPNVYSLAQCTPDLSADDCSACLLRLLGMVNSTMALRMGGQMGVTRCYFRYEASHFYGAQPMLSLPSSPPGTTPTRTKRRSMLWVIPVAVVPLAAAAFFFFICYCRRLKRQRKVSRGAHSLEWQGKNSDFSLFEFEQLLEATNNFSEESKLGQGGFGAVYKGQLADGSEIAVKRLASHSGQGFIEFKNEVQLIAKLQHTNLVRLLGCCSQEEEKILVYEY…	ATGGCGACCACCGGCGTCCTCATCCTGCTCCTCCTACTCGCACCCACACCGTTTCTGGCGGCCGCCGATTTCTGCGACAACGTCAAGGCCGTCGGCGCCGCCCTCTCCAAGAACGCCTCCTCCTCCCCGGTAAACTTCGCCACCTCCACCTTCGGGCAGGCCCCCGACGTCGTCTACGCGCTCGCGCTCTGCCTCGGCGACGGCCCCGTCGGCTCCGCCTGTGGTGACTGCATCTCCAACTGGTTCGCTCAACTCAACCAGACGCAGTGCAACAAGGTCGGCGCCAACTACGGCGGCTGCATCGTCGTCTACGGCGCCAGCGCCGACATCCTAGCGGCACCCTCGAACGCCACGGGAGGATACGGCGACAACACGCCGCCGTTCCAGGATTGGAACATC…	Plasma Membrane
TraesCS3D02G097000.1	DUF26	3D	648	1947	69641.9	8.85	0.0402778	MAPPTHRLLLLLALACALCAAAAGDPRTAVAGQSCAPGSAVSGPVLADNFVPAMDDLNSNVSANGFGTSAVGARGPNTVFGLGQCHRDLSPLDCKLCFAEVRSLLPKCYPRVGGRLFLDGCFGRYGNYSFLGEALGPADARVCAPGNASNLRGFADAARAAVANVTEAAVRGDADGYAVASASAGGATAFALAQCWGSLNATACGQCLRAAARAAAGCAPATEGRALYTGCYLRYSTRLFWNVNATAGSGSSGKNGVVWILVGSFLGAFIVVLIIAFLAWKKGILRRKKQSKSFIDMYGDGVSVRIAQSSLNFKYEELRKATNYFDPANKLGQGSNGAVYKAVMPDGKEVAVKRLFLNTREWVEQFFNEVELISQVRHKNLVKLLGCSVNGPESLLVYE…	ATGGCACCGCCCACGCACCGGCTCCTCCTCCTCCTCGCGCTCGCCTGCGCGCTCTGCGCCGCGGCGGCGGGGGACCCGCGCACGGCCGTGGCGGGCCAGTCCTGCGCGCCGGGGTCGGCCGTCTCCGGCCCCGTCCTGGCGGACAACTTCGTGCCGGCCATGGACGACCTCAACAGCAACGTCAGCGCCAACGGCTTCGGCACCTCGGCCGTGGGCGCCAGGGGCCCCAACACGGTCTTCGGCCTGGGCCAGTGCCACCGCGACCTCTCCCCGCTCGACTGCAAGCTCTGCTTCGCCGAGGTCCGGTCGCTGCTCCCCAAGTGCTACCCGCGGGTCGGGGGCCGCCTCTTCCTCGACGGCTGCTTCGGCCGCTACGGCAACTACTCCTTCCTCGGCGAG…	Plasma Membrane
TraesCS3D02G025100.1	DUF26	3D	640	1923	68679.7	8.56	0.0717188	MHRMAHFPLLPALALAVTCALVPFTVADPQATQLNLGCSQYNATPTAAFLAALNSTFAELRANLSAGGGFATAAEPRAAAPAFALAQCRPYVTGRDCVACFDAAAARIHAACGAANGGRAILDGCVIRYESAAFFDQSTLPGNTQLCNGSAVPGSAFDGAVQALVRDLAAAVPRVPRLAAAAAGVGVYAVAQCVETVGAAGCAQCLQVAASNIGRCSPNSDGRAVDAGCFMRYSDKAFFPANATTDLAPYLRSGKSRGKGVIVGAILGSLAFLLFLGLLAVFWTWQSMKLKKPRRGDILGATELQGPTSFNYHDLKAATNNFSEKSKIGEGGFGDVFKGLLKNGKIVAVKRLSVMQTSRAKEDFESEVKLISNVQHRNLVRLLGCSRKGSECLLVYEYM…	ATGCACCGCATGGCTCACTTCCCGCTGTTGCCGGCTCTAGCTCTGGCGGTCACCTGCGCGTTGGTTCCGTTCACCGTCGCTGACCCGCAGGCTACGCAGCTCAACCTTGGGTGCAGCCAGTACAACGCCACGCCGACGGCCGCCTTCCTCGCCGCTCTAAACTCCACCTTCGCTGAGCTCCGCGCCAACCTCTCCGCCGGTGGCGGCTTCGCCACCGCAGCGGAGCCGCGCGCCGCCGCGCCGGCCTTCGCGTTGGCGCAGTGCCGCCCATACGTCACCGGGAGGGACTGCGTCGCCTGCTTCGACGCCGCCGCGGCGCGCATCCACGCGGCCTGTGGCGCGGCTAACGGCGGGCGCGCCATCCTCGACGGCTGCGTCATACGGTACGAGAGCGCGGCG…	Plasma Membrane
TraesCS4A02G476000.1	DUF26	4A	462	1389	52878.9	5.42	-0.5	MRDGSVLERILNRDEEPKDLPLALLQDITNDFSEENKIGQGGFGEVYKGVLRNGALVAVKRIHINVNTVDDKLFRREFSSLWKANNHQNVVRFLGFCSNMYQTRIAEAGSDEFRLVNVRERLLCFEYISNGSLDKHITDELRGLEWEKRYDIITGICNGLRHLEEKEIIHMDLKPANILLDDHMVPTITDFGLSRPNENSHTMGPRFGTRGYVAPEYDNAGKTSVKSDIYSFGAIIIELVTGFMGIPDKNSVLRRWRHRWSKPPTLLQYQQLTRCMEIAVRCRQQEPEARPSIMDIINYLSKSESTDVHTGQQSTYMDDDMFGIEPLELHFTLDDNKEMSCSVKLTNRTTSCFAYNIERPSQQYTTRPGKGIVPPGCDEYLVQIIVQRQDRALQATQNG…	ATGCGGGACGGCAGTGTGCTGGAGCGTATACTTAACAGAGACGAGGAGCCCAAGGATCTGCCATTAGCACTCTTACAGGACATTACCAATGATTTCTCTGAAGAGAACAAAATCGGTCAGGGTGGATTTGGAGAGGTCTACAAGGGCGTACTCCGCAACGGGGCTCTTGTTGCTGTGAAGAGGATCCATATAAATGTAAACACAGTTGATGACAAGCTTTTTCGCCGTGAGTTTAGTAGCCTCTGGAAGGCTAATAATCATCAAAATGTAGTCCGGTTTCTTGGCTTCTGCTCTAATATGTACCAGACGAGAATAGCGGAGGCTGGGTCCGATGAATTTAGATTGGTCAACGTAAGAGAAAGATTGCTCTGTTTCGAGTACATCAGCAATGGAAGCCTT…	Cytosol
TraesCS4A02G484000.1	DUF26	4A	686	2061	76943	5.64	-0.404519	MPKICDFGLSRLINDSIRSFNTEHLCGSHPFMPPEYIETGGISKKHDVFSLGVTIIQIIAGPNGYGEYVDMPFNRFAELALLNWRGRIEGTSKHVEEYCQQVKKCITIASACVGHDKDKRPTIGSTLEQLQAITHRTVEEEEREGEQEQLEQIETTIDRTIEEEEREGEQEQKNFQVVKYGPWGGNGGTAHDIGAASSLRLKSVTIRYGDIIDSLTFSYSDHSGYVHTVGPWGGTGGANKYTINLDPTDFVKEISGKFGPYPLSHSNVITSLKLVTHEDTYGPFGFVEGTPFCGTLESGWAIVGFFARAERYVHKIGVYARPLTLDAEGLTVATTPGTSGATTKEENGQEGDSTVRDCDMASKLQNITSLTLRVLQEITDNFSEKRKIGQGTYGKVYVA…	ATGCCGAAAATTTGTGACTTTGGTCTGTCAAGACTCATTAATGATTCAATAAGAAGCTTTAACACAGAACATCTTTGTGGATCACATCCCTTCATGCCACCAGAATACATAGAGACTGGCGGAATCTCTAAGAAGCATGATGTATTCAGCTTAGGCGTCACAATCATACAAATAATTGCAGGACCTAACGGCTATGGCGAATATGTAGACATGCCTTTCAATAGATTTGCAGAACTTGCACTCTTGAACTGGAGGGGAAGGATAGAGGGAACATCAAAGCACGTGGAAGAATACTGCCAGCAAGTCAAGAAATGTATCACAATTGCATCAGCTTGCGTGGGACATGACAAAGACAAAAGGCCAACTATAGGGTCTACGTTGGAACAACTACAAGCCATA…	Cytosol
TraesCS4A02G223600.1	DUF26	4A	337	1014	37970.4	8.76	-0.348665	MATYAGGANTEENNQTVLSTLPKELPLDFLRTITDQFSDHRILGTGAFGTVYTGVMPDSQRIAMKKLAESAPVARDKAFTNEVQNIMALHHKNVVKLVGYCHEGQKKVVQNNGRYIVADVYESLLCYEYLPMGSLQKNLFDKPINMAWDARFKIIKGICDGLLFLHRIPITHMDLKPQNILLDNNMILKIADFGLSRLFGQEQTRANTQNVVGSYGYIAPEYLYRGEISAQSDIYSLGLLIIETTTGEKNNPKQNEPSAREFIERVRQNWTEGHIASRYSKLNANGLQEVKVCIEIGLDCVRIDRKSRPSIESIVQRLDGRCASKRANQFSTTSMRS	ATGGCCACTTACGCTGGAGGAGCCAATACGGAGGAGAACAATCAGACTGTTCTAAGCACATTACCCAAGGAACTGCCGTTGGACTTCTTGAGGACTATCACAGATCAGTTCTCAGACCATCGCATTCTTGGTACGGGTGCATTTGGAACGGTTTATACGGGAGTTATGCCAGATAGCCAAAGGATTGCCATGAAGAAGCTTGCAGAGAGTGCACCGGTTGCACGCGACAAAGCGTTTACCAATGAGGTCCAGAATATCATGGCTCTCCACCATAAGAATGTGGTAAAGTTGGTTGGGTACTGCCATGAAGGACAAAAGAAAGTTGTTCAAAACAATGGAAGATATATTGTTGCAGATGTTTATGAAAGCCTACTCTGCTACGAATATTTACCTATGGGA…	Cytosol
TraesCS4A02G479800.1	DUF26	4A	1430	4293	162664	6.21	-0.337762	MRDGSVLERILNRDEEPKDLPLALLQDITNDFSEENKIGQGGFGEVYKGVLRNGALVAVKRIHINVNTVNDKLFRREFSSLWKANNHQNVVRFLGFCSNMYQTRIAEAGSDEFRLVNVKERLLCFEYISNGSLDKHITDELRGLEWEKRYDIITGICNGLRHLEEKEIIHMDLKPANILLDDHMVPKITDFGLSRPNENSHTMGPRFGTRGYVAPEYDNAGKTSVKSDIYSFGAIIIELVTGFMGIPDKNNVLRRWRHRWSKPPTLLQYQQLTRCMEIAVRCRQQEPEARPSIMDIINYLSKSESTDVHTGQQSTYMDDDMLGIEPLELHFTLDDNKEMSCSVKLTNRTTSCFAYNIERPSQQYTTRPGKGIVPPGCDEYLVQIIVQRQDRAPQATQNG…	ATGCGGGACGGCAGTGTGCTGGAGCGTATACTTAACAGAGACGAGGAGCCCAAGGATCTGCCATTAGCACTCTTACAGGACATTACCAATGATTTCTCTGAAGAGAACAAAATCGGTCAGGGTGGATTTGGAGAGGTCTACAAGGGCGTACTCCGCAACGGGGCTCTTGTTGCTGTGAAGAGGATCCATATAAACGTAAACACAGTTAATGACAAGCTTTTTCGCCGTGAGTTTAGTAGCCTCTGGAAGGCTAATAATCATCAAAATGTAGTCCGGTTTCTTGGCTTCTGCTCTAATATGTACCAGACGAGAATAGCGGAGGCTGGGTCCGATGAATTTAGATTGGTCAACGTAAAAGAAAGATTGCTCTGTTTCGAGTACATCAGCAATGGAAGCCTT…	Cytosol
TraesCS4A02G497800.1	DUF26	4A	1417	4254	161041	6.16	-0.323289	MEDESVLERILNGIEEPNDLPLALLQRITNNFSPERKIGQGGFGAVYKGVLRNGIVVAVKRMYVNQHTLDDVSFRREFNSLRKINHQNVVRFLGFCSNTYQTSIEGAGSEEINLANVRERLLCFEYISNGSLDKHITDELRGLEWETRYEIIIGICKGLCYLHEEKEIVHMDLKPANILLDGTYIVPKITDFGLSRSNKNTHTMGLRFGTRGYLAPEYENAGKTSFKSDIYSMGAIIIELVTGCMDVPDKNNIIRCYDEDDMLGIKPLELRLPSELKKEISGLVVLTNGTRNCIAFNIQLPSGQLYSAQPYKGIVQPKSKYGMKIIVKPGDVHEHDQANKFIVQSMKVSEGLRDEDIEGCMFEEASKVVDKVNLMVVYESTKPQENCKSREDTNMPAEE…	ATGGAGGACGAAAGTGTGCTGGAGCGTATACTTAATGGAATCGAAGAGCCCAATGATCTGCCATTAGCACTGTTACAACGCATAACCAATAATTTCTCCCCAGAGAGAAAAATTGGTCAGGGTGGATTTGGAGCAGTTTACAAGGGTGTACTCAGAAATGGGATTGTTGTTGCTGTGAAGAGGATGTATGTGAACCAACACACACTTGATGATGTGTCTTTTCGCCGTGAGTTTAATAGCTTGAGGAAGATTAATCATCAAAATGTAGTGCGGTTTCTTGGCTTCTGTTCTAATACCTATCAGACATCGATAGAAGGGGCTGGGTCAGAAGAAATTAACTTGGCCAATGTAAGAGAAAGATTGCTTTGTTTCGAGTACATCAGCAATGGAAGTCTTGAT…	Cytosol
TraesCS4A02G223800.1	DUF26	4A	325	978	36732	5.77	-0.298769	MNTEDDKQTVLSTLPKDLPLDFLKTITDQFSDNRVIGKGAFGTVYTGTMPDGQTIAVKKLAENAPIARDRIFNNEVQNIMAYRHENIVKLVGFCHEGQKKVVLNNGRYIVADVYEGLLCYEYLPKGSLQRNLFDKPIDMAWDVCFKIIKGICDGLHFLHSIPLIHMDLKPQNILLDDNMTPKISDFGLSRLFGKEQTRANTQNVVGSYGYIAPEYLYRGEISTQSDIYSLGLLITETTTGEKNTPKQNEPSAREFIERVRQNWTEGHIASIYQLNPNALQEVTVCIEIGLECVDVDWKKRPSIESIVERLGRCCANLVSTTSMRT	ATGAATACTGAAGATGACAAGCAGACTGTTCTAAGCACGTTACCCAAGGACCTACCTCTAGACTTCTTGAAGACCATCACAGATCAGTTCTCAGACAACCGGGTTATCGGTAAAGGTGCATTTGGAACAGTTTATACGGGAACTATGCCTGATGGGCAAACGATTGCTGTGAAGAAGCTTGCGGAAAATGCGCCGATTGCACGCGATAGAATATTTAATAACGAAGTTCAAAACATCATGGCTTACCGACATGAAAATATAGTCAAGTTGGTTGGGTTTTGCCATGAAGGACAGAAGAAAGTAGTACTGAACAATGGGCGATATATTGTCGCAGATGTTTACGAAGGTCTACTTTGTTACGAATATTTACCTAAGGGAAGCCTTCAGAGGAACCTCTTT…	Cytosol
TraesCS4A02G026600.1	DUF26	4A	441	1326	50745.7	5.72	-0.284807	MDLTFQLIEQITKSFSDDQKIGCGAYGEVYKGVHNGEEIAIKKLYNMQGIDDKEFTNEFRNLMKVKHPNIVRLIGYCYEIRHRHVEMNGELVFAKIIDRLLCFEYMEGGSLAKYISDESCGLDWPTRYKIIKGICEGLNHLHNARSDYIYHLDLKPDNILLDKNMMPRIADFGMSRLLASSKTHITQTLKGTLGYMPPEFIDKRRITKKYDVFSVGVIILQVMAGAQGYNNCCEMSSPQQFIELVHENWKKRLQGMPMQENTYSIDILAVQRCIELAVRCVEADPVKRPSIMDVVDELNKLDADMKNISLPCQETSDSKDLELDPALELRFPFELNRDISCCMQLINKTNEFVAFNIRTNKMKYSARPNNGTMAPYSKIYITFTLLAQDKDPPYMRCQD…	ATGGATCTCACGTTCCAGTTGATAGAACAGATTACCAAAAGTTTCTCTGACGATCAAAAAATTGGCTGTGGTGCATATGGGGAAGTTTACAAGGGAGTGCACAATGGTGAAGAAATTGCCATTAAGAAGCTTTACAACATGCAAGGGATTGATGACAAGGAATTTACAAATGAGTTCCGTAATCTTATGAAGGTCAAGCATCCGAACATCGTACGCTTAATTGGCTACTGCTATGAAATACGACATAGACATGTTGAGATGAACGGAGAACTTGTTTTCGCTAAAATAATAGACCGACTTCTCTGCTTTGAATATATGGAGGGTGGAAGCCTTGCTAAGTATATTTCTGATGAATCCTGTGGTCTTGATTGGCCCACTCGATACAAAATCATTAAGGGA…	Cytosol
TraesCS4A02G481300.1	DUF26	4A	749	2250	85567.1	8.42	-0.243658	MKKIVLKLDIHYRKQRNRALRALSTVHGIDQMAVDMRDEKITVVGTVDPVAVVRVLRKLFPTAQLVSVGPWPAKEEKKKDGDKKAESGPPPPHEFTVGFLNRITNGFSGELIIGRGRHGVVYKGMQDNGEWIAVKKLHLMPGLDDEEFKNEFNNLMRVRHQNTIWLVGYCCHTTEVPVEHNGEHVSARVEERALCSEYLHGGSLDKHLSNEPCALVWHTCYKIIKGICQGLRYLHEGFEYPIYHLELKPTKILLDKDMMPKIGGFGFSKLFDSIKTFDSSEVTGTSVYMPPEYISQGKISPKFDVFSVGVIILQIMVGKQSYTKCADIPPEEFIEHVYELWVSRMHAIISKNTSREIRTCIKIALKCVESDRVKRPTINKVIEELNKIVECSFESLEHI…	ATGAAGAAGATCGTGCTGAAGCTGGACATCCACTACCGCAAACAGCGGAACAGGGCGCTCAGAGCACTCTCCACTGTCCATGGTATCGATCAGATGGCTGTGGATATGAGGGATGAGAAGATCACGGTTGTCGGCACCGTCGACCCCGTTGCCGTCGTGCGCGTGCTGCGGAAGTTGTTTCCAACCGCACAGTTAGTCTCCGTCGGGCCTTGGCCCGCCAAGGAGGAGAAGAAGAAAGACGGCGACAAGAAGGCCGAAAGCGGTCCGCCGCCGCCGCACGAGTTTACAGTCGGGTTCTTGAACCGTATCACAAACGGTTTCTCCGGGGAGCTCATTATTGGTCGTGGTCGGCACGGAGTAGTTTACAAGGGAATGCAGGACAATGGGGAATGGATTGCT…	Mitochondrion
TraesCS4A02G089700.1	DUF26	4A	394	1185	42883.9	8.03	-0.232487	MGSSASCLWSGSKSGPGPNGPAAAAASPRSGHVLSRSGRNIQVFSLKELKSATRNFHMTNCIGRGGFGPVYKGDLRDGTQVAIKRLSAESKQGTNEFLTEIDVISNVRHPNLVKLIGCCVEGNNRLLVYEYAENNSLSNALLGPKSRCIPLNWQTRAAICTGTASGLAFLHEEAQPRIVHRDIKASNILLDKTLAPKIGDFGLAKLFPDAITHISTRVAGTMGYLAPEYALLGQLTKKADIYSFGVLLLEVISGESSSKSTWGEDMHVLVEWTWKLREEERLLEIVDPDVEEYPEEQVLRFIKVALLCTQATAQQRPSMKQVVHMLANETEIDLQNAVPPGVLKEPRRKMGSLGDLALDTSSSQSTRANVAGSCTTQTRDMNSCNFSTTEVLPR	ATGGGGAGCTCCGCCAGCTGCCTCTGGAGCGGCTCCAAGTCGGGGCCAGGTCCAAATGGTCCAGCGGCCGCGGCTGCGTCTCCTCGTTCTGGCCATGTATTATCAAGATCCGGACGAAATATACAAGTCTTCTCCCTAAAAGAGTTGAAATCTGCCACACGGAATTTTCACATGACGAACTGCATTGGCCGTGGGGGTTTTGGACCGGTTTATAAGGGAGACCTGAGAGATGGCACCCAAGTTGCAATTAAAAGGCTTTCAGCTGAATCAAAGCAAGGAACTAATGAGTTCTTGACAGAGATCGATGTCATATCAAATGTCAGGCACCCCAACCTTGTAAAGCTCATTGGTTGCTGTGTCGAAGGGAATAACAGATTATTGGTGTATGAATATGCGGAG…	Plastid
TraesCS4A02G223200.1	DUF26	4A	321	966	35990.6	6.72	-0.217757	MATGAGGGQPSVLSTLPKNLPLDFLKTITDQFSDERKIGTGAFGTVYMGLMPDGQIITVKKLAENSPIAREKAFANEVQNIMALHHENVVKLVGYCHEGQKKVVLNNGRYIVADIVESLLCHEYVPRGSLQKNLFELHTKMDWNIRFNIIKGICNGLHFVHSIPIVHMDLKPENILLDDNMVPKIADFGLSRLFGQEQTRMNTQNVVGSYGYIAPEYLYRGEISTKSDIYSLGLLIMETTTGEKNCPGKEPSAVQFIKNVRENWKEQRIASEYPLLDVDGLQQVKKCIEIGLECVEIDRLKRPSIETILDKLNGRCASIRN	ATGGCGACCGGCGCTGGCGGAGGTCAGCCGAGCGTTCTGAGCACATTGCCGAAGAATCTGCCGTTAGACTTTCTGAAAACCATCACCGACCAGTTCTCAGACGAGCGTAAAATCGGTACAGGCGCATTTGGAACTGTTTATATGGGATTAATGCCGGATGGGCAAATAATTACCGTGAAGAAACTCGCTGAAAATTCACCAATTGCGCGTGAGAAAGCATTTGCTAACGAGGTTCAGAATATTATGGCTCTCCACCATGAAAATGTAGTAAAATTGGTGGGCTACTGCCATGAAGGTCAAAAGAAAGTGGTGCTGAACAATGGAAGATATATCGTGGCTGACATTGTTGAAAGTTTACTTTGCCACGAGTACGTACCAAGGGGAAGCCTTCAGAAGAAT…	Cytosol
TraesCS4A02G335700.1	DUF26	4A	1584	4755	179961	6.57	-0.20101	MESNLQDTSPPPREFPLEVLQRITNNFSDDSIIGEGGFGVVYKGVLENGKEVALKKLTRKGFDDTEFTNEFNNIIRAHHQNIVQFVGYCYHPGSWIMHNGKYVFAHEPTRILCFEYLHGGNLESHLSDQEPCRPDWQTCYKIIKGVSQGLDYLHNGHIDSIYHLDLKPANILLGNNMIPKIGDFGISRIFPLTKTITTATRMMGTIGFMPPEYIKKQEISPKYDVFSFGAIIIQIMAGRQSYRDCGSVPSEKLIELVCDKWRKLHPTMSSHTCLEVKTCITIALNCLEDDRDKRPTIGEILKELNRIDIETVSFTNEATNLQSREALAYNHNNNSGKVGAHDSDNQFKAPSNPTYYQHESVMRRQELCAIGGPSDVTQIDYVHRSRNPNHRVEESVHTH…	ATGGAGAGCAATTTACAGGATACAAGTCCACCGCCAAGGGAGTTTCCACTCGAGGTCTTACAACGTATTACAAATAATTTTTCTGATGACAGCATAATTGGTGAGGGTGGGTTTGGAGTAGTTTACAAGGGAGTATTGGAAAATGGGAAAGAGGTTGCTCTGAAAAAGCTTACTCGCAAAGGGTTTGACGACACGGAATTTACAAATGAGTTCAATAATATTATTAGGGCCCATCACCAAAATATTGTACAGTTTGTTGGCTACTGCTATCATCCCGGTAGCTGGATTATGCACAATGGAAAATATGTCTTTGCTCATGAGCCAACAAGAATTCTCTGCTTTGAATATTTGCATGGTGGAAACCTTGAAAGTCACCTTTCTGATCAGGAGCCGTGCAGA…	Nucleus
TraesCS4A02G481600.1	DUF26	4A	504	1515	58128.4	8.72	-0.199802	MMPKIGGFGFSRLFDSIETSNTSEVTGTRVYMPPEYISKRQITPKFDVFSLGIIILQIMAGKESYTKCVDTSSEVFIELVYQFWANRMQGTISKHTSREVRTCIEIALKCVEFSREKRPTIKEIIQKLNKIDIVECSSIHQLYRAKEFSFEFLVNITDKFSKQNIVGRGGYGIIYKGVLKDGEEVAVKKLHQMLWIDDEQFKNELNNLMRVQHKNIVRLVVYCHHASHIFVEYEGKHVSASVVERAICLEYVQGGNLDNQLSAEPCKLDWDKCHKIIKGICEGLHYLHNADTPIYHLDLKPENILLDKDMVAKIGDFGLSRLFDSPQTYMTQSQDIKGTRGYMPPEYINRHAISPKFDVFSLGVIIIQIMAGKEGYFSFPHTPPKEFIKNVRENWRMKV…	ATGATGCCCAAAATTGGAGGTTTTGGCTTCTCTAGGCTCTTTGATTCAATAGAAACCTCCAACACATCAGAAGTTACGGGAACAAGAGTATACATGCCGCCGGAATACATCAGTAAACGGCAAATAACACCAAAGTTTGATGTATTCAGTCTGGGCATTATAATCTTGCAAATCATGGCAGGAAAGGAGAGCTACACCAAATGTGTAGATACTTCTTCCGAAGTATTTATTGAGCTTGTATATCAATTCTGGGCAAACAGGATGCAGGGCACAATATCAAAGCATACTTCGCGTGAAGTTAGAACATGCATCGAAATAGCTCTAAAATGTGTGGAGTTCAGTCGAGAAAAGAGGCCTACTATAAAGGAGATCATACAGAAACTGAATAAGATTGATATT…	Cytosol
TraesCS4A02G481200.1	DUF26	4A	535	1608	61321	5.9	-0.199252	METKFLLEWKKDLYDPNTCRKEALTHILLDESCALDWNICYNIIKGLCEGLHYLHEGLEYPFYHLELKPTKILLDKDMMPKIGGFGFSRHSTETFNTSEVMGTSVYMPPEYISKRQITPKFDVFSLGIIILQIMAGKQSYIKCADIPPEEFIELEYELWVNRLQATISKRTSREVRTCIGIALKCVEFNLMKRPTINEIIQELNKIDIVEWSFEFLERITNGFSEQNIVGRGGYGVIYKGVLENGEEIAVKKLHPVLWIDDEQFKNELNILMRIKHKNIVQLVGYCHHTSQIVAEYKGEHVSASVVERAICLEYMQGGSLADQLSAEPCTLDWDKCYKIIKEICEGLHNLHNADAPSYHLDLKPANILLDKDMVAKLGDFGLSRLFDSMQTYITESQDM…	ATGGAAACCAAGTTTCTGCTAGAGTGGAAGAAAGATCTTTATGATCCGAATACTTGCCGGAAGGAAGCCTTGACACATATCTTACTAGATGAATCGTGTGCGCTTGATTGGAACATATGTTACAACATAATTAAGGGATTATGTGAGGGTTTACATTACCTTCATGAAGGATTAGAGTATCCTTTTTACCATCTGGAATTAAAACCTACAAAAATTTTGCTGGATAAGGACATGATGCCCAAAATTGGGGGTTTTGGTTTCTCTAGACATTCAACAGAAACCTTCAACACATCAGAAGTCATGGGAACAAGTGTATACATGCCACCAGAATACATCAGTAAACGACAAATTACACCAAAGTTTGATGTATTCAGTCTGGGCATTATAATCTTGCAAATA…	Cytosol
TraesCS4A02G433800.1	DUF26	4A	517	1554	57926.2	8.88	-0.168085	MMLWNGVGQVANIAQLAGVDAYGLITMIVEAARTVRRNRRTCQLLARRVKMIGDLLRQLESTQLMQHTETRNPVEQLEETLRHTYVLIRSCQDGSYLYSCFMGGKQADQLHQVQNEITFYLQLFPLVGFVDTSRTWARLLHTADPLGTEGTMDELHAVHHSEHNNRKLRTEALKVTQLEDLETPCTKSKEEQKASQVMNMEELVNLIGVGKGVELPYFSFSQILAATDNLSLQNLLGNGGFGCIYKGKLPDGLDIAIKRHSTSSHQGLSEFRAEIEVIPNLRHKNIILLLGFCVQGKEKILVYEYMSNNSLAAIISDESKRKLLNWSKRIQIIKGIADGLVYLHLHSQMCIVHRDLKASNVLLDPEMNVKISDFGLAKKIAPDAIVQDRVYGTYGYADP…	ATGATGCTCTGGAATGGTGTGGGTCAGGTGGCCAACATAGCGCAGCTTGCTGGGGTGGACGCGTATGGGCTTATCACGATGATCGTGGAGGCTGCAAGGACAGTTAGGAGGAACCGCCGAACCTGCCAGCTGTTGGCGCGGCGTGTGAAGATGATCGGAGACCTTCTCCGGCAGCTCGAGAGCACGCAGCTGATGCAGCATACGGAGACGAGGAACCCAGTTGAGCAGCTGGAGGAGACTCTCCGGCATACGTACGTGCTCATCAGATCCTGTCAGGATGGCAGCTACCTGTACAGCTGCTTTATGGGAGGGAAGCAAGCTGACCAGCTCCATCAGGTGCAGAATGAGATCACCTTCTACCTCCAGCTCTTCCCTCTTGTCGGCTTTGTCGATACCAGT…	Cytosol
TraesCS4A02G449700.1	DUF26	4A	867	2604	94750.6	7.9	-0.145905	MKFMTFGINALSGPLPKELGNLKNLIKLGLGGNNFSGSLPSELGNLAKLEELYIDSSGLSGPLPSSLSQLTKMKKLWASDNDFTGQIPDYIGTWSSLTELRFQGNSFQGPIPATLSNLGQLASLRIGDILNGSSSSLAFISNLTSLNTLVLRNCRISDKLVSIDFSKFASLNLLDLSFNNITGQVPQTLLNLNSLAFLFLGNNSLSGSLPSSVGSLLKTLDFSYNQLSGSIPSWAKNSQLNLVANNFVADSSSNSVLPAGWGCLQRNTPCFLDSPKSSSFAVDSGKSIVGPDNSVYEPDRASLGAASLYVTGAPTWGVSNVGKFMEANNGSYIIHSPGQFLNTLEPELFQNARMSPSSLRYYGIGLENGNYTVTLLFAEFDFPDTQSWKSRGRRVFDIY…	ATGAAGTTCATGACTTTTGGTATCAATGCATTATCTGGACCTCTACCAAAGGAGCTCGGGAACCTTAAGAATCTTATAAAATTGGGCTTGGGCGGAAACAATTTTAGTGGCTCGCTTCCTTCGGAACTGGGAAACCTGGCAAAACTTGAGGAACTGTACATTGACAGTTCTGGCCTTAGTGGTCCACTTCCATCATCACTTTCCCAGCTTACGAAAATGAAAAAATTATGGGCATCAGATAATGATTTTACTGGGCAAATACCAGATTATATTGGTACCTGGAGCAGTTTGACTGAGCTGAGGTTTCAGGGTAATTCTTTTCAAGGTCCAATTCCAGCTACTCTTTCCAATCTTGGCCAATTGGCAAGCTTACGAATTGGTGATATATTAAATGGGAGC…	Cytosol
TraesCS4A02G317500.1	DUF26	4A	659	1980	71297.2	7.77	-0.144917	MPSPALALALLLLAASIAASQAETKCLDSVASPSAAPAPPTSNTTNSSAFQANVLTLLNALPRAAAPTGFASLSLGTGRDRAFVRGLCRGDTTPSECLASLQAGVLDSRGKCASNRSVASWYDKCYITYADTNATNNYNYEVRSLDVLSDIPTSFDRSSHDQEFYSLLDRLVARAASAGGTGEAKFATGEAVYAPNGTMYGLAECMRDLSGEECNQCLQLLLTPMPSCCNGYQGGTVQNFNCRLRVQAYAYYDLALDAPPSAAAPPGPISSLGKRRLQQVILDVGISVGTLLVLVVVLACVFRQRRRIKANKENQDNAGDGMNYISLEALRAATSNFSINNKLGEGGFGEVFKGELQDGTKIAVKRLLKDSAQGLDELKNELMLANRLKHKNLVQLLGV…	ATGCCGTCCCCGGCGCTGGCCCTCGCGCTCCTCCTCCTAGCCGCAAGCATAGCAGCTTCCCAGGCGGAGACCAAGTGCCTAGACTCCGTTGCTTCTCCCTCCGCCGCACCAGCACCACCGACGTCCAACACTACCAACAGCAGCGCGTTCCAGGCCAACGTCCTCACGCTCCTGAACGCCCTCCCCCGGGCGGCGGCGCCAACGGGTTTCGCCTCCCTCTCCTTGGGCACCGGCCGCGACCGTGCCTTCGTCCGCGGCCTCTGCCGCGGCGATACCACACCGTCCGAGTGCCTCGCGAGCCTGCAAGCAGGCGTCCTGGACTCCCGCGGCAAGTGCGCGTCCAACCGGAGCGTCGCATCCTGGTACGACAAGTGCTACATCACCTACGCCGACACAAAC…	Plasma Membrane
TraesCS4A02G026300.1	DUF26	4A	1469	4410	165605	6.48	-0.139006	MTAEKRIPLHILREITNGFSEHSRIGRGGYGDVYKGVYSGREIAVKLLHVDTVLGHDDRQYINEVGNLLKVKHPNIVQLLGYCYEIQNELIEHNGANHFTRHVYRVLCFEYLQGGSLDKHLREESFAPDWSTRYKIIKGICEGLNFLHSCEPPIFHLDLKPANILLDSSMAPKLADFGLSRLFGGSHTHVTNRVVGTEAYMPPEFIKDAYISHKNDVFSLGLVMIEIIKGSSGYSGYIETDEVGQFTQKVLGNWKNRIKATSEYPLEESHQVQICIDTAMRFVEPDRNNRPNIAEVLDILSKTETHIPKRQMADVFPCPTIGLKSESNMLEMMVAELNNNEHRHCNLMPTDNSNRTVQQLADRETSSDVEQVIIGRTKEKQKILSILSESITEEMVILP…	ATGACTGCAGAAAAGCGTATACCATTACATATCTTACGTGAGATTACAAATGGATTCTCAGAGCACTCAAGGATTGGAAGGGGCGGGTATGGAGATGTTTACAAGGGAGTTTACAGTGGGAGAGAGATTGCTGTGAAGTTGCTTCATGTTGATACGGTGCTAGGACATGATGACAGACAATATATCAATGAAGTTGGTAACCTTTTGAAGGTTAAGCATCCAAATATTGTACAGTTACTTGGTTATTGTTATGAAATACAGAATGAACTAATTGAACACAATGGTGCAAATCATTTTACCCGACACGTATATAGAGTCCTCTGCTTCGAGTACTTGCAGGGTGGAAGCCTAGACAAGCATCTTCGTGAAGAATCTTTTGCACCTGATTGGAGCACGCGT…	Cytosol
TraesCS4A02G456900.1	DUF26	4A	647	1944	71634.5	6.2	-0.13323	MPLSATGTAQLCGSGSNYTTNSTYQSNLAALAATLPTNASSSRQQFAAATVGQVPDAVHALALCRGDFANDTACADCVAASFQHAQQTCPNDEAATVYYDYDDVNNQSDFLSPAAGLTENGTLFEAWNPGNISADATITAADVHNLLTVTAQDSAADTARRYSTAVMDAVPTLYSLTQCTPDLSAGDCLVCLQRLIGMVNATTSVRQGGRIFVLRCNIRFETFMFFDQPMRRINPSSITQAPPGKRIKPWIIAICVSSAVALAAFCFMVYRRCLRGRIRKRAVRLRERRTNKLHGGDHELVWDMETGMLSGFSFFEFDQIQEATSNFSEENKLGEGGFGPVYKGHFLHGMEIAVKRLASHSGQGLVEFKNEVQLIAKLQHRNLVRLLGCCSQGEEKILV…	ATGCCGTTGTCGGCAACGGGAACGGCACAGCTCTGCGGCAGCGGCAGCAACTACACCACCAACAGCACCTATCAGTCGAACCTCGCCGCCCTTGCCGCCACCCTCCCCACTAATGCCTCCTCCTCCCGTCAGCAATTTGCCGCCGCCACCGTTGGACAAGTACCTGATGCGGTGCACGCGCTCGCGCTCTGCCGCGGCGACTTCGCCAACGACACGGCATGTGCGGACTGTGTTGCCGCCTCATTCCAGCACGCACAGCAGACATGCCCCAACGACGAGGCCGCCACCGTCTACTACGACTATGATGACGTAAACAATCAGAGCGATTTCCTCAGCCCAGCGGCCGGTCTCACCGAGAACGGTACGCTCTTCGAGGCATGGAATCCGGGGAACATCTCC…	Plastid
TraesCS4A02G281900.1	DUF26	4A	342	1029	38351.2	5.79	-0.127485	MHLNIRDNKDQQARRDHRHGGNIIFIASAIAWPCDLDKDPATQDAIDGFCPKNEIGRGGFGIVYKGQMEDGQEVAVKKLSAGNSVQGLKEFKNEVDLIAKLQHRNLVRLLGCCIHCCSERILVYEYMSNKSLDTFIFGLLYLHQDSRHTMIHRDLKAANVLLDREMVAKISDFGIAKLFSSIGDHQVTERIVVTYGYMSPEYAMDGMVSFMQDVYSFGVLLLEIINGRRNQRSSNLIAHAWMLFEENKSLELLDPVVRDGCSLAELEQAATCIQVGLLCVQESPSQRPQMAAIIPMMSHQKALERPLRPVVCMPVSTLADLLNVQEETSGNVELTITNLEGR	ATGCATCTTAATATTAGAGACAACAAAGACCAGCAAGCTCGTCGTGATCATCGCCACGGTGGTAACATAATTTTCATTGCCTCTGCTATCGCTTGGCCTTGTGATCTGGATAAAGATCCGGCAACGCAAGACGCCATCGACGGATTCTGCCCCAAAAATGAAATAGGGCGCGGCGGCTTTGGCATTGTTTACAAGGGTCAAATGGAAGATGGCCAGGAAGTCGCAGTGAAGAAGCTATCAGCAGGAAACAGTGTGCAAGGTCTGAAGGAGTTCAAGAATGAGGTGGACCTGATCGCCAAGCTGCAACACCGTAACCTCGTACGCCTGCTCGGTTGCTGCATCCACTGCTGCTCCGAGAGGATACTGGTCTATGAGTACATGAGCAACAAGAGCTTGGAC…	Cytosol
TraesCS4A02G317600.1	DUF26	4A	674	2025	73400	8.38	-0.119288	MPTMPSHALALVLLLLAASKAASQGVCIDPRPSSAAAPAPPTSNTTNSSAFRTNVLTLLNALPQAVAPTGFASLSLGTGRDRAFVRGLCRGDTTPSQCLADMQASVIDLRGRCASNRSAAAYYDKAYITFADTNDTINLYYEKRSLNALYDVLTVSDPESFDRTYNVLMKRLVARAASEGGNTSAMFATGEAVYAPSDPKGTMYGLVQCMRDLSASQCDWCLQSLVPVLPTCCYGYQGGVARNFNCLLRIQIYTFYDLALDAPPPAAPTPGSPDETRRNTRLQHVILAVAISVGTLFVLVVVLACVRRQRKRIKADKEQQDNAGEGLNYISLQVLRVATSNFSINNKLGEGGFGEVFKGEMQDGMKIAVKRLSKDSVQGFGELKNELVLANKLKHKNLV…	ATGCCGACCATGCCATCCCATGCGCTGGCCCTCGTGCTCCTCCTTCTCGCAGCAAGCAAAGCAGCTTCCCAGGGGGTATGCATAGACCCCCGTCCTTCTTCCGCCGCAGCACCAGCGCCACCAACGTCCAACACTACCAACAGCAGCGCGTTCCGCACCAACGTCCTCACGCTCCTGAACGCCCTCCCCCAGGCCGTAGCGCCAACGGGCTTCGCCTCCCTCTCCTTGGGCACCGGCCGCGACCGTGCCTTCGTCCGCGGCCTCTGCCGCGGCGATACCACGCCGTCTCAGTGCCTCGCTGACATGCAAGCAAGCGTCATCGACTTACGCGGCAGGTGCGCGTCAAACCGGAGCGCGGCAGCCTATTACGACAAGGCCTACATCACCTTCGCCGACACC…	Plasma Membrane
TraesCS4A02G357700.1	DUF26	4A	577	1734	63415.5	7.53	-0.111785	MGDALQQDNLVDLTVDTSYRRGIHYLKGRMSYVDPVPFFDGATHELTSFVTQFTFAIKPIQGEIRGDGMAFFLSSFPPTVPVNSTGGNLGLIVQGDGNALGVDRFVAIVFKTFNNSDHIGIDINSASSSKNETALPDFSLNGSMTACITFNGTTGMMDASLQLNDNRSLGPFKVSYQLPDPMSLLPPEVAVGFSAGTGDYSERHQIMSWSFTTTLPQRKGQTRKATRNALLIIAACSIVLVAGIIVLLRRRCLFPDRQSIQLGSLGPRQFSPRQLKRATNNFSHLLGEGAFGLVYKGTLEDKEVAVKKLSRRMVGVGATDFGNEARLLMAIKHKNLVKLLGYCNRGENRLLCLEYLSGGSLDKLIYAKTPGGGGLDWCARHQVVQGICSGLQYLHHELD…	ATGGGCGACGCGCTCCAGCAAGACAACCTGGTCGACCTCACGGTCGACACCTCGTACAGGCGTGGCATCCACTATCTCAAGGGGCGGATGTCGTACGTCGACCCTGTGCCCTTCTTTGACGGCGCCACCCACGAGTTGACGAGCTTCGTCACGCAGTTCACCTTCGCGATCAAGCCCATCCAAGGGGAGATAAGGGGGGACGGCATGGCTTTCTTCCTCTCCAGCTTCCCGCCGACAGTGCCGGTCAACTCGACCGGCGGCAACCTTGGCCTCATTGTCCAGGGTGACGGGAACGCCTTGGGCGTAGACCGGTTCGTCGCCATCGTGTTCAAGACGTTCAACAACTCGGACCACATCGGCATCGACATCAACTCTGCCTCGTCCTCCAAAAATGAAACA…	Cytosol
TraesCS4A02G323400.1	DUF26	4A	443	1332	49768.4	6.62	-0.0911964	MGGRIFVLRCNIRFEAFMFYDDKNTRRIPFSSPSSMAPAPAPAPTGHGIRPWVIALSVAAPVTLVALCCFIVYCCRLRKRHTKKGKVTLQEKGTHQFQGDELVWEMEAELSEFSVYEFHQILEATSNFSEENKLGEGGFGPVYKGYFPEGIEIAVKRLDSDSDQGFIEFKNEVELIAKLQHRNLVRLMGCCSQGEEKVLVYEYLPNKSLDFFIFDEDRKVLLDWEKRLAIIVGIAEGLLYLHKHSRLRVIHRDLKPSNILLDSTMNAKISDFGLAKIFSSNNNEGNKTRKVVGTYGYMAPEYASHGLFSVKSDVFSFGVLVLEIISGKKNSHECGAFINLIGYAWQLFEEERWIELVDAALIPNGDSSEMMRSINIALLCVQEGAIDRPTMLDVVAMLS…	ATGGGAGGACGGATCTTCGTGCTCCGCTGCAACATCAGGTTCGAGGCCTTTATGTTCTACGACGACAAAAACACGCGGCGGATTCCATTTTCATCTCCATCATCCATGGCTCCGGCACCGGCACCGGCCCCCACAGGACATGGAATCAGACCTTGGGTAATAGCCTTATCGGTAGCTGCACCTGTAACACTGGTTGCTCTCTGCTGCTTCATCGTTTACTGTTGTCGGCTTAGAAAAAGGCACACAAAAAAAGGTAAAGTGACCTTACAGGAAAAAGGTACTCACCAGTTTCAAGGAGATGAACTAGTTTGGGAAATGGAAGCAGAGTTGTCTGAATTTTCAGTATATGAGTTTCATCAGATATTAGAGGCTACAAGTAACTTCTCCGAGGAAAACAAA…	Mitochondrion
TraesCS4A02G457000.1	DUF26	4A	659	1980	73607.5	5.65	-0.0743551	MQFEQGMATILLLLLSSLTPFLAAADVFCDNVKVLAATLPNKTSTSPVHFATATVGQAPDIVYALALCRGDVLNDTTCAECITNVFGKVQNAMPPEVECFRAASYFADCILIYNSKDILAPSFTNSTEGENGGDPPFERWNVRNVTGNVPLITGLMHELLVETVEKAASASPRRFATGVVDSGTNFPKVYSLAQCTPDLSSGDCLECLQHLLGMINSTMSLRMWEQMGVIRCYFRYDASQFYQGQPMISLGPLAPTPTQHKRRMNKLWVIPIVLIPLAAATFLFFILYYRRITKQRKGEVMRLQGSRRSRYLEGEEQLVWQGKNSEFMVFDFQQLLQATNNFSEENKLGQGGFGAVYKGKLADGLEIAVKRLSSHSGQGFIEFKNEVQLIAKLQHSNLV…	ATGCAGTTCGAGCAAGGCATGGCGACAATCCTGCTGCTCCTACTCAGCAGCCTCACACCATTCCTGGCGGCAGCCGATGTATTCTGCGACAACGTTAAGGTCCTTGCTGCCACCCTCCCCAACAAAACCTCCACTTCCCCAGTACACTTTGCCACTGCCACCGTCGGCCAAGCCCCCGACATCGTGTATGCGCTTGCGCTCTGCCGTGGTGATGTCCTCAATGACACAACCTGTGCCGAGTGCATCACCAACGTATTCGGCAAAGTGCAGAACGCTATGCCGCCAGAGGTAGAGTGCTTCAGGGCTGCCTCCTACTTTGCTGATTGTATCCTCATCTACAACTCCAAAGACATCCTCGCCCCGTCATTCACCAATAGCACAGAAGGAGAAAATGGTGGC…	Plasma Membrane
TraesCS4A02G282300.1	DUF26	4A	806	2421	89010.8	7.49	-0.0650124	MRPSQSRHRLLLAFLSALLLTSSAIADGTLTQRTAIGRDQRLASPGGVFQLGLFSVANNTKWFLGIWLTASPSAVVWLANRDRPLNASSSGVVALSSRGDLVLLDATNDNETIWSSNSSWAAVVARLHDDGNLVLADAAGVVLWQSFDHPTNTFLSGSRAGQDLRTGAVWSASSWRSADDPSPGDFRYVMDTRGSPELHVWRNGRKRYRTGPWNGLRFSGCPDMTTFEDLVEFRFTHTADEVSFVYRDRVGSPVSRLVLNESGAMQRMVWDRAALVWRVFWSGPRDQCDVYGACGPFGVCNAVGAVMCGCIRGFIPSSPAEWRMRNASGGCARSTVLQCSGGDGFYTLRGVKLPETHGSSVDAGASLAECGRRCSSNCSCTAFAASDVRGGGTGCIQWF…	ATGAGGCCGAGCCAGAGCCGCCACCGGCTCCTGCTCGCTTTTCTGTCTGCGCTGCTTCTCACATCCTCGGCCATCGCCGACGGCACCTTGACGCAGCGGACGGCCATCGGCCGCGACCAGAGGCTGGCCTCGCCGGGCGGCGTCTTCCAGCTCGGTCTCTTCTCCGTCGCCAACAACACCAAGTGGTTTCTCGGCATATGGCTCACCGCCTCCCCGAGCGCCGTCGTCTGGCTCGCCAACCGCGACCGCCCGCTCAACGCCTCATCCTCCGGCGTAGTCGCGCTCAGCAGCCGAGGGGACCTCGTGCTCCTCGACGCCACCAACGATAATGAAACCATCTGGTCGTCCAACTCCTCGTGGGCGGCGGTGGTGGCGCGGCTCCACGACGACGGCAACCTG…	Plasma Membrane
TraesCS4A02G282000.1	DUF26	4A	735	2208	80888	6.27	-0.0534694	MSQSLSHHRLLLAFLSVLLLTASAVTDSTLTQRRAIGGDQRLASPGGAFLLGLFSVANNTKWFLGIWFTASPDAVVWVANRDRPLDTSSSGVVTLSSRGDLVLLDVASNNETIWWSNSSAAVVAQLRDDGNLVLADAAGVVVWQSFDHPTNTFLSGLWAGQDLRTGAVWSASSWRGADDPSTGDFRYVMDTRGSPELHVWRKGRKTYRTGPWNGVRFSGCPGMTTFEDLVEFQFTHTADEVSYVYRDRVGSPVSRMVLTESGEVQRMVWNPATLAWSVFWSVPRDQCDVYGACGPFGVCNAVGAVVCGCIRGFLPRSPAEWRMRNSSGGCARSTPLQCGDDGFYVLRGVKLPETHNSSVDAGASLAECGRRCLSNCYCTAYAASDIRGGGTGCIQWFGE…	ATGAGCCAGAGCCTCAGCCACCACCGGCTCTTGCTCGCTTTTCTGTCTGTGCTGCTGCTCACAGCCTCGGCCGTCACCGACAGCACGTTGACGCAGAGGAGGGCCATCGGCGGCGACCAGAGGCTGGCCTCGCCCGGCGGCGCCTTCCTGCTCGGCCTCTTCTCCGTCGCCAACAACACCAAATGGTTTCTCGGCATCTGGTTCACCGCCTCCCCGGACGCCGTCGTCTGGGTGGCCAACCGCGATCGCCCGCTCGACACCTCGTCCTCCGGCGTAGTCACGCTCAGCAGCCGAGGGGACCTCGTACTCCTCGACGTCGCCAGCAATAACGAGACCATCTGGTGGTCCAACTCCTCGGCCGCGGTGGTAGCGCAGCTCCGCGACGACGGCAACCTGGTG…	Plasma Membrane
TraesCS4A02G383000.1	DUF26	4A	607	1824	67948.2	6	0.0110379	MIILLLLILGFKPLVTAADPLAWRCDSHFGNEASTYKANIKLLSAALSMSVSSTQTIFGKGFTGTEHDRIYGTAQCRGDANASACPSCITTAFQDIRWLCVLQTVSAVLYEDCIVLLQETAKQAAYNSTMMYATGRLDIFHALPLLYSLAQCNLDLPPNDCWNCLKNISSAAKSFFKEQHGEWISGTWCNFRYSTNQFYEGQPMQQIDCTSVCVKSSILGHIIKVLIITTVVLLLASFFCFITWFGLAVDLKNLLGCLDLYTACPEREGEELVWGIGRSSEFKLFDFSQVSDATSNFSDENKLGQGGFGPVYKGQLPKGMEIAIKRLASNSCQGFTEFKNEVQLIAKLQHTNLVRLLGCCSQGEEKILIYEYLPNKSLDSFIFDETKKALLKWNKRKVI…	ATGATCATCCTCTTACTACTCATTCTCGGCTTCAAGCCATTGGTCACCGCGGCCGATCCACTGGCGTGGCGCTGTGACTCCCATTTCGGCAATGAAGCTAGTACATACAAAGCTAACATTAAGCTCCTATCTGCTGCACTATCTATGAGTGTCTCATCCACACAAACTATCTTTGGCAAGGGCTTCACGGGAACCGAACATGATCGCATTTATGGCACGGCGCAATGCCGCGGCGATGCCAATGCATCTGCCTGCCCCAGCTGCATCACCACAGCATTCCAGGACATTAGGTGGCTGTGCGTACTCCAAACGGTCTCAGCTGTCTTGTATGAGGACTGCATCGTGCTGCTCCAAGAGACAGCCAAACAGGCAGCCTACAACTCCACAATGATGTACGCC…	Plasma Membrane
TraesCS4A02G323500.2	DUF26	4A	646	1941	70486	6.12	0.030805	MAAMGVLISILLLLLTPPSLLAADDFCDNVKAVGAILSKNASASPVHFASATFGQAPDVVSALALCGGDILDGSACAGCITSWFDKQALNQTQCARAGSNYRDCIIAYGGAAANILAAPSNATGGSGDNTPPFEDWSIRNVSVSGGAGAVPLVVGLTRELLAATAEKAAVTTPSRYATGVMDMESVATYPRVYSQARCTPDLPADECSACLRRLLGMVNSTMSMRMGGQMGVTRCYFRYDAFQFYSGQPLLSLPAPAPAAAPTPNKSRRSMLWVIPVVVVPLTAAVFLLFICYYRRRKGSRYARRKMQEKNSEFSFFDFAELVVATSNFSEENKLGEGGFGPVYKGQLPDGLEIAVKRLASLSRQGFIEFQNELQLIAKLQHINLVRLLGCCSQEEEKI…	ATGGCGGCAATGGGCGTACTCATCAGCATCCTGCTCCTCCTACTCACACCACCGTCGCTGCTGGCCGCCGACGACTTCTGCGACAACGTCAAGGCCGTCGGAGCCATCCTCTCCAAGAACGCCTCCGCCTCCCCGGTACACTTCGCCAGCGCCACCTTCGGGCAAGCCCCCGACGTGGTCTCCGCGCTCGCGCTCTGCGGCGGCGACATCCTCGACGGCTCCGCTTGTGCCGGCTGCATCACCAGCTGGTTCGACAAGCAGGCGCTCAACCAGACGCAGTGCGCCAGGGCCGGCTCCAACTACCGGGACTGCATCATCGCCTACGGCGGCGCCGCCGCCAACATCCTCGCGGCGCCCTCCAACGCCACGGGAGGGTCCGGCGACAACACGCCGCCCTTC…	Plasma Membrane
TraesCS4B02G372400.1	DUF26	4B	533	1602	60290.6	5.73	-0.386867	MQTDFYSAGSMDHTGDESTKVARRLTQQITDGLAEHQRVGSDVFGAVYQEDWDSKVNWEPQYEKERKSDATKSIRMDARNMAPNVLDGIILDETAGPISIPLAILQQITDNFNDSLKIGQGGFGVVYKGFIQSGCVAVKKLLNSHTIKDGPFYRETSILMSVNHPNIVRFLGYCSNTENTAVKLDGPGIREKYIYAENRERLLCFEYISKGGLDKHVTDELRGLEWHTRYRIIKGICEGLRYLHKEKNIIHMDLKPANILLDDLLIPKITDFGISKQLEEKSHAITMARFGSMGYCAPEYLYHGIVSFKGDIFSLGTIIMDLVSGRKEKPNIKNILRRWRYRWNKSGKYPPLGSEQVTKCIEIAALCMSYDVKKRPDILDVISSLNEMETTTEHIGQAG…	ATGCAAACCGACTTCTACTCCGCAGGTAGCATGGACCATACAGGTGATGAATCAACGAAAGTGGCTCGCCGGTTGACACAACAGATTACAGACGGTCTGGCCGAGCACCAAAGAGTTGGGAGTGATGTATTCGGAGCAGTTTATCAGGAGGACTGGGACTCTAAAGTTAATTGGGAGCCTCAATATGAGAAGGAGAGGAAATCCGATGCAACAAAATCTATCAGGATGGACGCAAGAAATATGGCACCTAATGTACTGGATGGCATAATACTTGATGAAACCGCGGGGCCGATAAGTATACCGCTGGCAATTCTACAACAGATAACAGATAATTTTAACGATAGCCTAAAAATCGGTCAAGGTGGTTTCGGAGTCGTGTATAAGGGTTTTATTCAAAGT…	Cytosol
[truncated: 2,968 more rows]
