# Supplementary material for: Evolutionary characteristics, expression patterns of wheat receptor-like kinases and functional analysis of TaCrRLK1L16
Source: Stress Biol. 2025 Apr 3;5(1):24. doi: 10.1007/s44154-025-00215-y (PMC11968617; doi:10.1007/s44154-025-00215-y)
Supplement: Supplementary file 8 — Additional file 8: Table S2. Orthologous groups of wheat, rice and Arabidopsis identified by OrthoFinder. [file 44154_2025_215_MOESM8_ESM.xlsx]

## Sheet: Table S2
Table S2. Orthologous groups of wheat, rice and Arabidopsis identified by OrthoFinder.
OG	Arabidopsis thaliana	Oryza sativa	Triticum aestivum
OG0000000	AT4G02410.1_L-LEC, AT4G02420.1_L-LEC, AT3G53810.1_L-LEC, AT2G37710.1_L-LEC	LOC_Os07g03970.1_L-LEC, LOC_Os07g04000.1_L-LEC, LOC_Os07g03830.1_L-LEC, LOC_Os07g03810.1_L-LEC, LOC_Os07g03880.1_L-LEC, LOC_Os07g03900.1_L-LEC, LOC_Os07g03950.1_L-LEC, LOC_Os07g03790.1_L-LEC, LOC_Os07g18240.1_L-LEC, LOC_Os07g03840.1_L-LEC, LOC_Os07g03820.1_L-LEC, LOC_Os07g03860.1_L-LEC, LOC_Os09g09500.1_L-LEC, LOC_Os07g04010.1_L-LEC, LOC_Os10g30540.1_L-LEC, LOC_Os06g14260.1_L-LEC, LOC_Os10g30530.…	TraesCS2A02G214000.1_L-LEC, TraesCS6D02G191500.1_L-LEC, TraesCS1A02G048100.1_L-LEC, TraesCS3B02G119600.1_L-LEC, TraesCS2D02G219900.1_L-LEC, TraesCS6D02G191400.1_L-LEC, TraesCS3D02G304400.1_L-LEC, TraesCS1B02G157300.1_L-LEC, TraesCS1B02G157200.1_L-LEC, TraesCS2B02G221100.1_L-LEC, TraesCS4A02G384500.1_L-LEC, TraesCS7D02G080600.1_L-LEC, TraesCS2B02G388800.1_L-LEC, TraesCS2D02G368000.1_L-LEC, TraesCS…
OG0000001	AT1G76370.1_RLCK-VIIa, AT1G20650.1_RLCK-VIIa	LOC_Os02g58610.1_RLCK-VIIa	TraesCS6B02G470200.1_RLCK-VIIa
OG0000001	AT1G61860.1_RLCK-VIIa, AT3G20530.1_RLCK-VIIa	LOC_Os09g39930.1_RLCK-VIIa, LOC_Os01g57940.1_RLCK-VIIa, LOC_Os05g41950.1_RLCK-VIIa	TraesCS4B02G000300.1_RLCK-VIIa, TraesCS1A02G317300.1_RLCK-VIIa
OG0000001	AT5G18610.3_RLCK-VIIa	LOC_Os01g71000.1_RLCK-VIIa, LOC_Os05g30870.1_RLCK-VIIa	TraesCS3B02G506600.1_RLCK-VIIa, TraesCS1D02G235800.1_RLCK-VIIa
OG0000001	AT5G13160.1_RLCK-VIIa	LOC_Os02g30900.1_RLCK-VIIa, LOC_Os04g32310.1_RLCK-VIIa	TraesCS2B02G302800.1_RLCK-VIIa
OG0000001	AT5G02800.1_RLCK-VIIa	LOC_Os07g49470.1_RLCK-VIIa	TraesCS2A02G081400.1_RLCK-VIIa
OG0000001	AT4G13190.1_RLCK-VIIa, AT3G24790.2_RLCK-VIIa, AT3G07070.1_RLCK-VIIa	LOC_Os05g03460.1_RLCK-VIIa
OG0000001	AT3G26940.1_RLCK-VIIa	LOC_Os03g17550.1_RLCK-VIIa
OG0000001	AT1G07870.2_RLCK-VIIa, AT2G28590.1_RLCK-VIIa
OG0000002	AT3G46410.1_LRR-Ia, AT3G46355.1_LRR-Ia, AT1G51620.2_LRR-Ia, AT2G28970.1_LRR-Ia, AT2G28990.1_LRR-Ia, AT3G46330.1_LRR-Ia, AT3G45920.1_LRR-Ia, AT1G49100.1_LRR-Ia, AT2G04300.2_LRR-Ia, AT3G21340.1_LRR-Ia, AT1G51810.1_LRR-Ia, AT1G51830.2_LRR-Ia, AT1G51850.2_LRR-Ia, AT1G51820.1_LRR-Ia, AT1G51805.1_LRR-Ia, AT5G59670.1_LRR-Ia, AT5G59660.3_LRR-Ia, AT5G59680.1_LRR-Ia, AT5G59650.2_LRR-Ia, AT3G46340.1_LRR-Ia,…
OG0000003			TraesCS1B02G004700.1_LRR-XII, TraesCS3B02G588300.1_LRR-XII, TraesCS6B02G003800.1_LRR-XII, TraesCS2B02G539200.1_LRR-XII, TraesCSU02G118000.1_LRR-XII, TraesCS4A02G379600.1_LRR-XII, TraesCS4B02G360600.1_LRR-XII, TraesCS6D02G000900.1_LRR-XII, TraesCS4A02G379800.1_LRR-XII, TraesCS6A02G004100.1_LRR-XII, TraesCS7A02G432300.1_LRR-XII, TraesCS3A02G061400.1_LRR-XII, TraesCS3B02G074000.1_LRR-XII, TraesCS3D0…
OG0000004		LOC_Os10g02990.1_LRR-XIIb	TraesCS1A02G006500.1_LRR-XIIb, TraesCS1D02G001700.1_LRR-XIIb, TraesCS1A02G006900.1_LRR-XIIb, TraesCS1A02G007100.1_LRR-XIIb, TraesCS1B02G008500.1_LRR-XIIb, TraesCS1D02G001500.1_LRR-XIIb, TraesCS1D02G003000.1_LRR-XIIb, TraesCS1B02G006500.1_LRR-XIIb, TraesCS1B02G008700.1_LRR-XIIb, TraesCS1B02G009800.1_LRR-XIIb, TraesCS1B02G008300.1_LRR-XIIb, TraesCS1A02G007000.1_LRR-XIIb, TraesCS1D02G002700.1_LRR-XI…
OG0000005			TraesCS7B02G462400.1_DUF26, TraesCS7D02G526500.1_DUF26, TraesCS7B02G459800.1_DUF26, TraesCS7B02G460100.2_DUF26, TraesCS7B02G460400.1_DUF26, TraesCS7B02G460600.1_DUF26, TraesCS7B02G461000.2_DUF26, TraesCS7A02G539900.1_DUF26, TraesCS7A02G540300.1_DUF26, TraesCS7B02G459900.1_DUF26, TraesCS7B02G462600.1_DUF26, TraesCS6A02G269800.1_DUF26, TraesCS2B02G025500.1_DUF26, TraesCS3D02G542400.1_DUF26, TraesCS…
OG0000006	AT2G30740.5_RLCK-VIII, AT2G30730.2_RLCK-VIII, AT1G06700.1_RLCK-VIII, AT3G59350.6_RLCK-VIII, AT2G43230.2_RLCK-VIII	LOC_Os03g62700.1_RLCK-VIII, LOC_Os01g67340.1_RLCK-VIII, LOC_Os09g33860.1_RLCK-VIII	TraesCS5B02G532900.1_RLCK-VIII, TraesCS4A02G341700.1_RLCK-VIII, TraesCS3D02G389800.1_RLCK-VIII, TraesCS7B02G164600.1_RLCK-VIII, TraesCS5A02G297900.1_RLCK-VIII, TraesCS5B02G296900.1_RLCK-VIII
OG0000006	AT3G17410.2_RLCK-VIII, AT1G48220.1_RLCK-VIII, AT1G48210.1_RLCK-VIII	LOC_Os01g21970.1_RLCK-VIII	TraesCS3B02G221500.1_RLCK-VIII, TraesCS3A02G193400.1_RLCK-VIII
OG0000006	AT2G47060.4_RLCK-VIII, AT3G62220.1_RLCK-VIII	LOC_Os05g04520.1_RLCK-VIII	TraesCS1D02G081400.3_RLCK-VIII
OG0000007	AT1G70450.1_PERK, AT1G70460.1_PERK, AT1G23540.1_PERK, AT1G10620.1_PERK	LOC_Os06g29080.1_PERK, LOC_Os03g37120.1_PERK	TraesCS7B02G131000.1_PERK, TraesCS3B02G259100.1_PERK
OG0000007	AT1G49270.1_PERK, AT3G18810.1_PERK, AT4G34440.1_PERK, AT2G18470.2_PERK	LOC_Os07g04520.1_PERK, LOC_Os03g56470.1_PERK	TraesCS5A02G411300.1_PERK
OG0000007	AT1G52290.1_PERK, AT3G24540.1_PERK, AT3G24550.1_PERK	LOC_Os05g12680.1_PERK, LOC_Os01g12720.1_PERK	TraesCS1A02G127900.1_PERK, TraesCS3D02G160000.1_PERK
OG0000008	AT4G00710.2_RLCK-XII, AT1G01740.2_RLCK-XII, AT1G63500.1_RLCK-XII, AT5G41260.1_RLCK-XII	LOC_Os04g58750.3_RLCK-XII	TraesCS7A02G328100.2_RLCK-XII, TraesCS7B02G228900.2_RLCK-XII, TraesCS2D02G597600.1_RLCK-XII, TraesCS2B02G604300.1_RLCK-XII, TraesCS2A02G582500.1_RLCK-XII
OG0000008	AT3G54030.1_RLCK-XII, AT5G59010.1_RLCK-XII	LOC_Os03g61010.1_RLCK-XII	TraesCS5D02G501100.1_RLCK-XII, TraesCS5B02G500800.1_RLCK-XII
OG0000008	AT1G50990.1_RLCK-XII, AT2G17090.1_RLCK-XII, AT2G17170.1_RLCK-XII, AT4G35230.1_RLCK-XII	LOC_Os03g04050.1_RLCK-XII, LOC_Os10g39670.1_RLCK-XII	TraesCS5A02G500000.1_RLCK-XII, TraesCS1A02G203400.1_RLCK-XII
OG0000009		LOC_Os01g02460.1_LRK10L-2, LOC_Os01g02790.1_LRK10L-2, LOC_Os01g02750.1_LRK10L-2, LOC_Os01g02840.1_LRK10L-2, LOC_Os01g02770.1_LRK10L-2, LOC_Os01g02810.1_LRK10L-2, LOC_Os01g02400.1_LRK10L-2, LOC_Os01g02600.1_LRK10L-2, LOC_Os01g02560.1_LRK10L-2, LOC_Os01g02440.1_LRK10L-2, LOC_Os01g02290.1_LRK10L-2, LOC_Os01g02420.1_LRK10L-2, LOC_Os01g02690.1_LRK10L-2, LOC_Os01g02360.1_LRK10L-2	TraesCSU02G044400.1_LRK10L-2, TraesCSU02G178300.1_LRK10L-2, TraesCSU02G177600.1_LRK10L-2, TraesCS3D02G064100.1_LRK10L-2, TraesCSU02G156200.1_LRK10L-2, TraesCS3D02G014000.1_LRK10L-2, TraesCS3B02G030500.1_LRK10L-2
OG0000010		LOC_Os08g28710.1_RLCK-Os1, LOC_Os06g05830.1_RLCK-Os1, LOC_Os11g44500.1_RLCK-Os1, LOC_Os11g44430.1_RLCK-Os1, LOC_Os11g44240.1_RLCK-Os1, LOC_Os11g44260.1_RLCK-Os1, LOC_Os11g44250.1_RLCK-Os1, LOC_Os11g44560.1_RLCK-Os1, LOC_Os11g44550.1_RLCK-Os1, LOC_Os11g44390.1_RLCK-Os1, LOC_Os12g31560.1_RLCK-Os1	TraesCS5D02G456100.1_RLCK-Os1, TraesCS5B02G457300.1_RLCK-Os1, TraesCS2D02G026600.1_RLCK-Os1, TraesCS2B02G036200.1_RLCK-Os1, TraesCS2A02G024400.1_RLCK-Os1, TraesCS2A02G024300.1_RLCK-Os1, TraesCS2B02G037300.1_RLCK-Os1, TraesCS2D02G062100.1_RLCK-Os1, TraesCS2B02G053300.1_RLCK-Os1, TraesCS2A02G040900.1_RLCK-Os1
OG0000011		LOC_Os11g07180.1_LRR-XII, LOC_Os11g07170.1_LRR-XII, LOC_Os11g07100.1_LRR-XII, LOC_Os11g07200.2_LRR-XII, LOC_Os11g07060.2_LRR-XII, LOC_Os11g07120.2_LRR-XII, LOC_Os11g07160.1_LRR-XII, LOC_Os11g07250.1_LRR-XII, LOC_Os07g14820.1_LRR-XII, LOC_Os11g07225.1_LRR-XII, LOC_Os11g07260.1_LRR-XII, LOC_Os11g07270.1_LRR-XII, LOC_Os11g07230.3_LRR-XII, LOC_Os11g07130.1_LRR-XII, LOC_Os11g07140.1_LRR-XII, LOC_Os11g…	TraesCS4D02G106900.1_LRR-XII, TraesCS4B02G109600.1_LRR-XII, TraesCS4A02G206000.1_LRR-XII, TraesCS4D02G107000.1_LRR-XII, TraesCSU02G084200.1_LRR-XII
OG0000012	AT1G51800.1_LRR-Ia, AT2G19190.1_LRR-Ia, AT4G29990.1_LRR-Ia, AT2G19210.1_LRR-Ia, AT2G19230.1_LRR-Ia, AT1G05700.2_LRR-Ia	LOC_Os05g44930.1_LRR-Ia, LOC_Os05g44960.1_LRR-Ia, LOC_Os05g44970.1_LRR-Ia, LOC_Os05g44940.1_LRR-Ia, LOC_Os01g03370.1_LRR-Ia, LOC_Os09g09220.1_LRR-Ia, LOC_Os05g44990.1_LRR-Ia, LOC_Os05g45010.1_LRR-Ia, LOC_Os05g15720.1_LRR-Ia	TraesCS1A02G345700.2_LRR-Ia, TraesCS1D02G348200.2_LRR-Ia, TraesCS1B02G359400.1_LRR-Ia, TraesCS1D02G348000.1_LRR-Ia, TraesCS4A02G173400.1_LRR-Ia
OG0000013			TraesCS7D02G495700.1_L-LEC, TraesCS7A02G507400.1_L-LEC, TraesCS7B02G415600.1_L-LEC, TraesCS7D02G495600.1_L-LEC, TraesCS7B02G414900.1_L-LEC, TraesCS7A02G507500.1_L-LEC, TraesCS7B02G415700.1_L-LEC, TraesCS7A02G507100.1_L-LEC, TraesCSU02G193800.1_L-LEC, TraesCSU02G105100.1_L-LEC, TraesCS7A02G473700.1_L-LEC, TraesCS7A02G507700.1_L-LEC, TraesCS7D02G495800.1_L-LEC, TraesCS7B02G415900.1_L-LEC, TraesCS7B…
OG0000014		LOC_Os09g17910.1_LRR-Ia, LOC_Os09g19140.1_LRR-Ia, LOC_Os09g18360.1_LRR-Ia, LOC_Os09g18020.1_LRR-Ia, LOC_Os09g18260.1_LRR-Ia, LOC_Os09g18159.1_LRR-Ia, LOC_Os09g18230.1_LRR-Ia, LOC_Os09g19350.1_LRR-Ia, LOC_Os09g19229.1_LRR-Ia, LOC_Os09g19390.1_LRR-Ia, LOC_Os09g19510.1_LRR-Ia, LOC_Os09g19380.1_LRR-Ia, LOC_Os09g18010.1_LRR-Ia, LOC_Os09g17890.1_LRR-Ia, LOC_Os09g17970.1_LRR-Ia	TraesCS5A02G197300.1_LRR-Ia, TraesCS5A02G197200.1_LRR-Ia, TraesCS5D02G193800.1_LRR-Ia, TraesCS6D02G345600.1_LRR-Ia
OG0000015	AT4G02630.1_RLCK-V, AT4G01330.2_RLCK-V, AT1G01540.2_RLCK-V	LOC_Os04g35080.1_RLCK-V, LOC_Os02g34430.1_RLCK-V	TraesCS2A02G302500.1_RLCK-V, TraesCS2B02G179500.1_RLCK-V
OG0000015	AT4G34500.1_RLCK-V	LOC_Os05g36050.1_RLCK-V, LOC_Os03g03410.1_RLCK-V, LOC_Os10g38920.1_RLCK-V, LOC_Os03g12680.1_RLCK-V	TraesCS1B02G282100.1_RLCK-V, TraesCS5A02G493800.1_RLCK-V, TraesCS1D02G191800.1_RLCK-V, TraesCS4B02G234200.1_RLCK-V, TraesCS4A02G078100.1_RLCK-V, TraesCS4D02G235400.1_RLCK-V
OG0000016	AT4G27290.2_DUF26, AT1G11330.2_DUF26, AT1G11350.1_DUF26, AT1G11300.1_DUF26, AT1G61610.1_DUF26	LOC_Os01g57480.1_DUF26-Ih	TraesCS3A02G315100.1_DUF26, TraesCS3D02G316400.1_DUF26
OG0000016	AT1G65800.1_DUF26, AT1G65790.1_DUF26, AT4G21380.1_DUF26	LOC_Os05g42210.1_DUF26, LOC_Os07g36544.2_DUF26, LOC_Os03g35600.1_DUF26-Ig, LOC_Os01g57510.1_DUF26-Ig	TraesCS1B02G333300.5_DUF26, TraesCS2D02G217600.1_DUF26, TraesCS3B02G352300.1_DUF26
OG0000017	AT1G33260.1_RLCK-XIII, AT4G10390.1_RLCK-XIII	LOC_Os02g43290.1_RLCK-XIII, LOC_Os04g45730.1_RLCK-XIII, LOC_Os10g37190.1_RLCK-XIII, LOC_Os03g02190.1_RLCK-XIII	TraesCS6A02G240100.1_RLCK-XIII, TraesCS6D02G222400.1_RLCK-XIII, TraesCS6B02G284500.1_RLCK-XIII, TraesCS2D02G386900.1_RLCK-XIII, TraesCS2A02G389100.1_RLCK-XIII, TraesCS2B02G407100.2_RLCK-XIII, TraesCS1B02G203200.1_RLCK-XIII, TraesCS1D02G175400.1_RLCK-XIII, TraesCS1A02G177000.1_RLCK-XIII, TraesCS5A02G558000.1_RLCK-XIII, TraesCSU02G030100.1_RLCK-XIII, TraesCS4B02G396500.1_RLCK-XIII
OG0000018		LOC_Os01g02570.1_LRK10L-2, LOC_Os01g02320.1_LRK10L-2, LOC_Os01g02350.1_LRK10L-2, LOC_Os01g02550.1_LRK10L-2, LOC_Os01g02390.1_LRK10L-2, LOC_Os01g02580.1_LRK10L-2, LOC_Os01g02430.1_LRK10L-2, LOC_Os01g02700.1_LRK10L-2, LOC_Os01g02610.1_LRK10L-2, LOC_Os01g02830.1_LRK10L-2, LOC_Os01g02800.1_LRK10L-2, LOC_Os01g02760.1_LRK10L-2, LOC_Os01g02730.1_LRK10L-2, LOC_Os01g02780.1_LRK10L-2, LOC_Os01g02680.1_LRK1…	TraesCSU02G044200.1_LRK10L-2, TraesCSU02G042900.1_LRK10L-2
OG0000019		LOC_Os11g47310.1_LRR-XII, LOC_Os11g47290.1_LRR-XII, LOC_Os07g03990.1_LRR-XII, LOC_Os10g13970.1_LRR-XII, LOC_Os11g46970.1_LRR-XII, LOC_Os11g47180.1_LRR-XII, LOC_Os11g46980.1_LRR-XII, LOC_Os11g47000.1_LRR-XII, LOC_Os11g47210.1_LRR-XII, LOC_Os06g16070.1_LRR-XII, LOC_Os01g12790.1_LRR-XII, LOC_Os04g13640.1_LRR-XII, LOC_Os02g30540.1_LRR-XII, LOC_Os01g49910.1_LRR-XII, LOC_Os01g49920.1_LRR-XII	TraesCS2B02G608600.1_LRR-XII, TraesCS2D02G590600.1_LRR-XII, TraesCS3B02G292700.1_LRR-XII
OG0000020			TraesCS4B02G092700.1_DUF26, TraesCS4A02G223600.1_DUF26, TraesCS4B02G092500.1_DUF26, TraesCS3A02G056300.1_DUF26, TraesCSU02G048300.1_DUF26, TraesCSU02G257700.1_DUF26, TraesCS4D02G089600.1_DUF26, TraesCS4B02G092900.1_DUF26, TraesCS4A02G223200.1_DUF26, TraesCS2B02G036400.1_DUF26, TraesCS2D02G025500.1_DUF26, TraesCS2A02G024700.1_DUF26, TraesCS7B02G071100.1_DUF26, TraesCS4D02G089100.1_DUF26, TraesCS4B…
OG0000021	AT1G56120.1_DUF26, AT1G56140.1_DUF26, AT1G56130.2_DUF26, AT1G56145.2_DUF26	LOC_Os08g10320.1_DUF26, LOC_Os08g10310.1_DUF26, LOC_Os08g10330.1_DUF26, LOC_Os08g10150.1_DUF26, LOC_Os04g52590.1_DUF26, LOC_Os04g52606.1_DUF26-If, LOC_Os04g52614.1_DUF26, LOC_Os04g52600.1_DUF26-If, LOC_Os04g52630.1_DUF26, LOC_Os04g52640.1_DUF26	TraesCS3D02G418900.2_DUF26, TraesCS2A02G418400.1_DUF26, TraesCS2D02G415700.1_DUF26
OG0000022		LOC_Os08g27780.1_WAK, LOC_Os02g56380.1_WAK, LOC_Os07g07390.1_WAK, LOC_Os02g56400.1_WAK, LOC_Os02g56630.1_WAK	TraesCS6D02G362300.1_WAK, TraesCS6A02G377700.1_WAK, TraesCS6B02G415100.1_WAK, TraesCS6A02G376000.1_WAK, TraesCS6D02G361100.1_WAK, TraesCS6A02G376005.1_WAK, TraesCS6B02G414200.1_WAK, TraesCS6A02G376500.1_WAK, TraesCS6D02G361700.1_WAK, TraesCS6B02G413900.1_WAK, TraesCS6D02G361000.1_WAK, TraesCS6B02G413700.1_WAK
OG0000023			TraesCS7D02G086900.1_WAK, TraesCS7A02G091200.1_WAK, TraesCS4A02G391100.1_WAK, TraesCS7D02G085800.1_WAK, TraesCS7A02G091400.1_WAK, TraesCS7D02G085600.1_WAK, TraesCS7D02G087100.1_WAK, TraesCS4A02G391600.1_WAK, TraesCS7A02G091500.1_WAK, TraesCS4A02G391400.1_WAK, TraesCS7D02G087200.1_WAK, TraesCS4A02G391200.1_WAK, TraesCS7A02G091300.1_WAK, TraesCS7D02G087000.1_WAK, TraesCS4A02G391000.1_WAK, TraesCS7D…
OG0000024	AT3G51550.1_CrRLK1L-1	LOC_Os03g21540.1_CrRLK1L-1, LOC_Os01g56330.1_CrRLK1L-1	TraesCS4B02G171100.1_CrRLK1L-1, TraesCS4A02G133800.1_CrRLK1L-1, TraesCS1D02G228900.1_CrRLK1L-1
OG0000024	AT5G28680.2_CrRLK1L-1, AT3G04690.1_CrRLK1L-1	LOC_Os05g25350.1_CrRLK1L-1, LOC_Os05g25370.1_CrRLK1L-1, LOC_Os05g25450.2_CrRLK1L-1, LOC_Os05g20150.1_CrRLK1L-1	TraesCS3D02G072200.1_CrRLK1L-1, TraesCS5B02G330700.1_CrRLK1L-1, TraesCS4D02G001000.1_CrRLK1L-1, TraesCS4B02G002300.1_CrRLK1L-1
OG0000025		LOC_Os09g30454.1_WAK, LOC_Os12g16520.1_WAK, LOC_Os09g38830.1_WAK, LOC_Os02g56370.1_WAK, LOC_Os09g38834.1_WAK, LOC_Os09g38850.1_WAK, LOC_Os09g38800.1_WAK, LOC_Os09g38840.1_WAK, LOC_Os09g38910.1_WAK	TraesCS6B02G097200.1_WAK, TraesCS6B02G097300.1_WAK, TraesCS6A02G072100.1_WAK, TraesCS6D02G070100.1_WAK, TraesCS6B02G096800.1_WAK, TraesCS6A02G072300.1_WAK, TraesCS1B02G090100.1_WAK
OG0000026	AT1G71830.1_LRR-II, AT1G34210.1_LRR-II	LOC_Os08g07760.1_LRR-II, LOC_Os04g38480.1_LRR-II	TraesCS7B02G182300.1_LRR-II, TraesCS6A02G203600.2_LRR-II, TraesCS2D02G321400.1_LRR-II
OG0000026	AT4G33430.2_LRR-II, AT2G13790.1_LRR-II, AT2G13800.3_LRR-II, AT5G63710.3_LRR-II	LOC_Os05g07850.1_LRR-II	TraesCS1B02G134800.1_LRR-II, TraesCS1D02G116300.1_LRR-II, TraesCS1A02G114900.1_LRR-II
OG0000027	AT4G23130.2_DUF26-Ib, AT3G45860.1_DUF26-Ib, AT4G23310.1_DUF26-Ib, AT4G23270.3_DUF26-Ib, AT4G23280.1_DUF26-Ib, AT4G23180.1_DUF26-Ib, AT4G23230.1_DUF26, AT4G23150.1_DUF26-Ib, AT4G23160.3_DUF26-Ib, AT4G23140.2_DUF26-Ib	LOC_Os01g36500.1_DUF26-Ia, LOC_Os11g45540.1_DUF26-Ia, LOC_Os11g38850.1_DUF26-Ia	TraesCS6B02G067800.1_DUF26, TraesCS5B02G526200.1_DUF26
OG0000028	AT4G23190.1_DUF26-Ib, AT4G23210.3_DUF26-Ib, AT4G23300.1_DUF26-Ib, AT4G11530.1_DUF26-Ib, AT4G11470.2_DUF26-Ib, AT4G11480.1_DUF26-Ib, AT4G23290.2_DUF26-Ib, AT4G23320.3_DUF26-Ib, AT4G23240.1_DUF26-Ib, AT4G11460.1_DUF26-Ib, AT4G23250.2_DUF26-Ib, AT4G23260.1_DUF26-Ib, AT4G11490.1_DUF26-Ib, AT4G23220.1_DUF26-Ib, AT4G23200.1_DUF26-Ib
OG0000029			TraesCSU02G008200.1_DUF26, TraesCS2B02G035300.1_DUF26, TraesCS7D02G503700.2_DUF26, TraesCS2D02G024900.1_DUF26, TraesCS2B02G034000.1_DUF26, TraesCS2A02G023700.1_DUF26, TraesCS2D02G057700.1_DUF26, TraesCSU02G008100.1_DUF26, TraesCS2A02G024900.1_DUF26, TraesCS2D02G025400.2_DUF26, TraesCS2B02G034300.1_DUF26, TraesCS2B02G034200.2_DUF26, TraesCS2B02G036800.1_DUF26, TraesCSU02G009400.1_DUF26, TraesCS2B0…
OG0000030	AT1G61430.1_DUF26, AT1G61440.2_DUF26, AT1G61400.2_DUF26, AT1G61500.3_DUF26, AT1G11280.1_DUF26, AT1G61370.1_DUF26, AT1G61360.1_DUF26, AT1G61390.1_DUF26, AT1G61380.1_DUF26, AT1G61550.1_DUF26, AT1G61420.4_DUF26, AT1G61460.1_DUF26, AT1G61480.1_DUF26, AT1G61490.5_DUF26
OG0000031	AT4G30520.1_LRR-II, AT2G23950.1_LRR-II	LOC_Os08g34380.1_LRR-II	TraesCS7D02G416400.1_LRR-II
OG0000031	AT5G16000.1_LRR-II, AT3G25560.3_LRR-II	LOC_Os06g16330.1_LRR-II	TraesCS6B02G319700.1_LRR-II, TraesCS6D02G269400.1_LRR-II, TraesCS6A02G289500.1_LRR-II
OG0000031	AT1G60800.1_LRR-II	LOC_Os01g07630.1_LRR-II	TraesCS3B02G106100.1_LRR-II, TraesCS3D02G091000.2_LRR-II
OG0000032	AT1G72300.1_LRR-Xb	LOC_Os02g05970.1_LRR-Xb, LOC_Os02g05950.1_LRR-Xb, LOC_Os02g05920.1_LRR-Xb, LOC_Os02g05910.1_LRR-Xb, LOC_Os02g05930.1_LRR-Xb, LOC_Os02g05940.1_LRR-Xb, LOC_Os02g05980.1_LRR-Xb, LOC_Os02g05960.1_LRR-Xb	TraesCS6A02G124800.1_LRR-Xb, TraesCS6D02G114600.1_LRR-Xb, TraesCS6A02G124500.1_LRR-Xb, TraesCS6A02G125500.1_LRR-Xb, TraesCS6D02G115700.1_LRR-Xb
OG0000033	AT2G17220.1_RLCK-VIIa	LOC_Os04g47620.1_RLCK-VIIa, LOC_Os06g51170.1_RLCK-VIIa, LOC_Os02g02600.1_RLCK-VIIa	TraesCS2B02G422500.1_RLCK-VIIa, TraesCS7B02G473700.1_RLCK-VIIa, TraesCS7A02G550300.1_RLCK-VIIa, TraesCS6B02G069800.1_RLCK-VIIa, TraesCSU02G111800.1_RLCK-VIIa
OG0000033	AT4G35600.2_RLCK-VIIa, AT1G76360.1_RLCK-VIIa, AT5G25440.2_RLCK-VIIa, AT5G11410.1_RLCK-VIIa	LOC_Os03g03890.1_RLCK-VIIa
OG0000034	AT5G35580.2_RLCK-VIIa, AT2G05940.1_RLCK-VIIa	LOC_Os03g08170.1_RLCK-VIIa, LOC_Os10g25550.1_RLCK-VIIa, LOC_Os07g42200.1_RLCK-VIIa, LOC_Os03g29410.1_RLCK-VIIa, LOC_Os06g10160.1_RLCK-VIIa, LOC_Os02g53750.1_RLCK-VIIa	TraesCS4D02G293200.1_RLCK-VIIa, TraesCS4B02G294300.1_RLCK-VIIa, TraesCS4B02G229700.1_RLCK-VIIa, TraesCS7B02G376400.1_RLCK-VIIa, TraesCS7A02G163300.1_RLCK-VIIa, TraesCS6D02G316600.1_RLCK-VIIa
OG0000035	AT4G03390.2_LRR-V, AT2G20850.1_LRR-V	LOC_Os07g37810.1_LRR-V, LOC_Os06g45020.1_LRR-V, LOC_Os02g07960.4_LRR-V	TraesCS2D02G213100.1_LRR-V, TraesCS2A02G202600.1_LRR-V, TraesCS2B02G229600.2_LRR-V, TraesCS7D02G477500.2_LRR-V, TraesCS7A02G491200.1_LRR-V, TraesCS7B02G395000.3_LRR-V, TraesCS6D02G142900.1_LRR-V, TraesCS6B02G181300.1_LRR-V, TraesCS6A02G153600.1_LRR-V
OG0000036		LOC_Os08g03030.1_L-LEC, LOC_Os08g03150.1_L-LEC, LOC_Os08g03100.1_L-LEC, LOC_Os08g03160.1_L-LEC, LOC_Os08g03240.1_L-LEC, LOC_Os08g03070.1_L-LEC, LOC_Os08g02996.1_L-LEC, LOC_Os08g03002.1_L-LEC, LOC_Os08g03020.1_L-LEC, LOC_Os08g03170.1_L-LEC, LOC_Os08g03090.1_L-LEC, LOC_Os09g16590.1_L-LEC, LOC_Os08g03040.1_L-LEC	TraesCSU02G038700.1_L-LEC
OG0000037			TraesCS7B02G494200.1_DUF26, TraesCS2D02G598800.1_DUF26, TraesCS2B02G606100.1_DUF26, TraesCS5D02G003500.1_DUF26, TraesCS2A02G578900.1_DUF26, TraesCS5B02G544700.1_DUF26, TraesCS5D02G543500.1_DUF26, TraesCS7B02G494500.1_DUF26, TraesCS2B02G038000.1_DUF26, TraesCS7A02G361500.1_DUF26, TraesCS7B02G266400.2_DUF26, TraesCS2D02G572000.2_DUF26, TraesCS2A02G563400.1_DUF26, TraesCS2A02G043100.1_DUF26
OG0000038	AT3G55450.2_RLCK-VIIa, AT2G39660.1_RLCK-VIIa, AT5G02290.1_RLCK-VIIa, AT2G28930.1_RLCK-VIIa, AT1G07570.3_RLCK-VIIa	LOC_Os03g60710.1_RLCK-VIIa, LOC_Os03g16740.1_RLCK-VIIa, LOC_Os01g74200.1_RLCK-VIIa, LOC_Os05g02020.1_RLCK-VIIa	TraesCS5B02G493500.1_RLCK-VIIa, TraesCS4D02G208400.1_RLCK-VIIa, TraesCS1D02G032600.1_RLCK-VIIa, TraesCS1A02G031200.1_RLCK-VIIa
OG0000039	AT5G39390.1_LRR-XII, AT5G20480.2_LRR-XII, AT3G47110.1_LRR-XII, AT3G47090.1_LRR-XII, AT3G47580.1_LRR-XII, AT3G47570.1_LRR-XII	LOC_Os11g40970.1_LRR-XII, LOC_Os11g41100.1_LRR-XII, LOC_Os11g40890.1_LRR-XII, LOC_Os12g42520.1_LRR-XII, LOC_Os11g36190.2_LRR-XII, LOC_Os01g33950.1_LRR-XII	TraesCS2A02G491100.1_LRR-XII
OG0000040		LOC_Os04g54002.1_DUF26, LOC_Os04g53998.1_DUF26, LOC_Os04g54010.1_DUF26, LOC_Os04g54120.1_DUF26, LOC_Os04g54110.1_DUF26, LOC_Os04g54080.1_DUF26, LOC_Os04g15580.1_DUF26, LOC_Os04g53994.1_DUF26	TraesCS2D02G537700.8_DUF26, TraesCSU02G081800.1_DUF26, TraesCS2B02G568600.1_DUF26, TraesCS2A02G538200.3_DUF26, TraesCS2A02G538300.1_DUF26
OG0000041		LOC_Os04g30160.1_WAK, LOC_Os04g30240.1_WAK, LOC_Os04g30270.1_WAK, LOC_Os04g30330.1_WAK, LOC_Os04g30260.1_WAK, LOC_Os04g20680.1_WAK, LOC_Os04g29770.1_WAK, LOC_Os04g30060.1_WAK, LOC_Os04g29930.1_WAK, LOC_Os04g30370.1_WAK, LOC_Os04g30010.1_WAK, LOC_Os04g29990.1_WAK, LOC_Os04g29960.1_WAK
OG0000042			TraesCS7D02G545800.1_DUF26, TraesCS7B02G493400.1_DUF26, TraesCS7B02G495800.1_DUF26, TraesCS7A02G564900.2_DUF26, TraesCS7A02G544600.1_DUF26, TraesCS7B02G496700.1_DUF26, TraesCS4D02G089300.1_DUF26, TraesCSU02G171300.1_DUF26, TraesCSU02G207100.1_DUF26, TraesCSU02G099300.1_DUF26, TraesCS6B02G057700.1_DUF26, TraesCS7B02G496300.2_DUF26, TraesCS7B02G498000.1_DUF26
OG0000043			TraesCS7D02G526800.1_DUF26, TraesCS7B02G462700.2_DUF26, TraesCS7A02G541000.1_DUF26, TraesCS7B02G460000.2_DUF26, TraesCS7D02G526200.1_DUF26, TraesCS7B02G460800.1_DUF26, TraesCSU02G208900.1_DUF26, TraesCSU02G106200.1_DUF26, TraesCS7B02G461900.1_DUF26, TraesCS7D02G525000.1_DUF26, TraesCS7A02G539100.1_DUF26, TraesCS7B02G461600.1_DUF26, TraesCS7A02G539300.1_DUF26
OG0000044	AT1G16120.1_WAK, AT1G19390.1_WAK, AT4G31110.1_WAK, AT4G31100.1_WAK, AT1G17910.1_WAK, AT1G79680.1_WAK, AT1G69730.1_WAK, AT1G79670.1_WAK, AT1G16150.1_WAK, AT1G16130.1_WAK, AT1G16110.1_WAK, AT1G16160.1_WAK
OG0000045	AT3G57740.2_RLCK-XII/XIII, AT3G57640.1_RLCK-XII/XIII, AT1G65250.1_RLCK-XII/XIII, AT1G65190.1_RLCK-XII/XIII, AT1G67470.1_RLCK-XII/XIII, AT3G57750.1_RLCK-XII/XIII, AT3G57710.1_RLCK-XII/XIII, AT3G57730.1_RLCK-XII/XIII, AT3G57720.1_RLCK-XII/XIII, AT3G57770.1_RLCK-XII/XIII, AT3G57700.1_RLCK-XII/XIII, AT3G52530.1_RLCK-XII/XIII
OG0000046		LOC_Os04g04914.1_L-LEC, LOC_Os04g04670.1_L-LEC, LOC_Os04g03370.1_L-LEC, LOC_Os04g04800.1_L-LEC, LOC_Os04g05470.1_L-LEC, LOC_Os04g03579.1_L-LEC, LOC_Os04g05580.1_L-LEC, LOC_Os04g06244.1_L-LEC, LOC_Os04g05560.1_L-LEC, LOC_Os04g06210.1_L-LEC, LOC_Os04g03530.1_L-LEC	TraesCS2B02G008400.1_L-LEC
OG0000047			TraesCS2B02G100300.1_DUF26, TraesCS6A02G004500.1_DUF26, TraesCS6B02G001300.1_DUF26, TraesCS7D02G002600.1_DUF26, TraesCS7B02G002600.1_DUF26, TraesCS4A02G476000.1_DUF26, TraesCS4B02G343200.1_DUF26, TraesCS4A02G479800.1_DUF26, TraesCS7B02G353800.1_DUF26, TraesCS4A02G497800.1_DUF26, TraesCS3B02G593500.1_DUF26, TraesCS6B02G008400.1_DUF26
OG0000048	AT2G07020.1_RLCK-IXb, AT5G35380.1_RLCK-IXb, AT2G24370.1_RLCK-IXb, AT4G31230.1_RLCK-IXb, AT1G78940.2_RLCK-IXb, AT1G16760.2_RLCK-IXb	LOC_Os02g54590.1_RLCK-IXb, LOC_Os06g09230.2_RLCK-IXb	TraesCS6D02G329000.2_RLCK-IXb, TraesCS7B02G059300.1_RLCK-IXb, TraesCS7A02G155200.1_RLCK-IXb
OG0000049	AT2G37050.3_LRR-Ic	LOC_Os12g01200.2_LRR-Ic, LOC_Os11g01200.2_LRR-Ic	TraesCS5D02G161800.1_LRR-Ic, TraesCS5A02G156400.2_LRR-Ic, TraesCS5B02G154600.2_LRR-Ic
OG0000049	AT1G67720.1_LRR-Ic	LOC_Os01g74550.1_LRR-Ic	TraesCS3A02G538300.1_LRR-Ic, TraesCS3D02G543900.2_LRR-Ic, TraesCS3B02G603800.1_LRR-Ic
OG0000050	AT5G60280.1_L-LEC, AT3G45410.1_L-LEC, AT3G45420.1_L-LEC, AT3G45430.2_L-LEC, AT5G60300.3_L-LEC, AT5G60310.1_L-LEC, AT5G60320.1_L-LEC, AT3G45330.1_L-LEC, AT3G45390.1_L-LEC, AT3G45440.2_L-LEC, AT5G60270.1_L-LEC
OG0000051	AT5G07620.1_LRR-III, AT5G61570.1_LRR-III	LOC_Os02g43870.1_LRR-III, LOC_Os04g46320.1_LRR-III	TraesCS6B02G280100.1_LRR-III, TraesCS6D02G226500.2_LRR-III, TraesCS6A02G244100.1_LRR-III, TraesCS6A02G244300.1_LRR-III, TraesCS2D02G413400.1_LRR-III, TraesCS2B02G435300.1_LRR-III, TraesCS2A02G416400.1_LRR-III
OG0000052		LOC_Os02g13780.1_LRR-XII	TraesCS2B02G005400.1_LRR-XII, TraesCS2A02G012500.1_LRR-XII, TraesCS2D02G013300.1_LRR-XII, TraesCS2B02G001700.1_LRR-XII, TraesCS2B02G005700.1_LRR-XII, TraesCS2B02G004900.1_LRR-XII, TraesCS2B02G001400.1_LRR-XII, TraesCS2D02G013200.1_LRR-XII, TraesCS2D02G013100.1_LRR-XII, TraesCS2B02G001600.1_LRR-XII
OG0000053		LOC_Os05g07420.1_SD-2b, LOC_Os05g07450.1_SD-2b, LOC_Os05g07300.1_SD-2b, LOC_Os05g07470.1_SD-2b, LOC_Os11g10260.1_SD-2b, LOC_Os11g10280.1_SD-2b, LOC_Os04g01320.1_SD-2b, LOC_Os04g01310.1_SD-2b, LOC_Os04g28780.1_SD-2b, LOC_Os07g08860.1_SD-2b	TraesCS2B02G008300.1_SD-2b
OG0000054		LOC_Os04g15660.1_LRR-XII	TraesCS2D02G066500.1_LRR-XII, TraesCS2B02G082100.1_LRR-XII, TraesCS2D02G066200.1_LRR-XII, TraesCS2A02G068100.1_LRR-XII, TraesCS2D02G066700.1_LRR-XII, TraesCS2D02G066300.1_LRR-XII, TraesCS2A02G068200.1_LRR-XII, TraesCS2B02G080100.1_LRR-XII, TraesCS2D02G066800.1_LRR-XII, TraesCS2B02G081300.1_LRR-XII
OG0000055		LOC_Os11g35274.1_WAK, LOC_Os11g35290.1_WAK, LOC_Os10g05170.1_WAK, LOC_Os10g05160.1_WAK, LOC_Os10g05400.1_WAK, LOC_Os10g05250.1_WAK, LOC_Os11g35120.1_WAK, LOC_Os11g35100.1_WAK, LOC_Os11g35220.1_WAK, LOC_Os11g35260.1_WAK, LOC_Os10g02360.1_WAK
OG0000056			TraesCS3D02G484400.1_L-LEC, TraesCS3B02G537000.1_L-LEC, TraesCS3B02G519500.1_L-LEC, TraesCS3D02G471000.1_L-LEC, TraesCS3A02G488900.1_L-LEC, TraesCS3B02G536900.1_L-LEC, TraesCS2D02G040700.1_L-LEC, TraesCS2B02G054500.1_L-LEC, TraesCS3B02G536800.1_L-LEC, TraesCS3D02G484200.1_L-LEC, TraesCS3B02G537100.1_L-LEC
OG0000057			TraesCS3B02G058100.1_LRK10L-2, TraesCS3B02G056000.1_LRK10L-2, TraesCS3B02G055835.2_LRK10L-2, TraesCS3A02G049500.2_LRK10L-2, TraesCS3A02G050100.1_LRK10L-2, TraesCS3B02G056100.1_LRK10L-2, TraesCS3B02G058500.1_LRK10L-2, TraesCS3A02G050211.2_LRK10L-2, TraesCS3B02G057200.1_LRK10L-2, TraesCS3B02G056600.2_LRK10L-2, TraesCS3D02G049500.1_LRK10L-2
OG0000058	AT3G25490.1_WAK, AT1G21210.1_WAK, AT1G21270.1_WAK, AT1G21230.1_WAK, AT1G21240.1_WAK, AT1G21250.1_WAK	LOC_Os04g29680.1_WAK, LOC_Os04g29580.1_WAK, LOC_Os04g29740.1_WAK	TraesCS1D02G355300.1_WAK
OG0000059	AT3G14350.1_LRR-V, AT1G53730.2_LRR-V	LOC_Os03g27990.1_LRR-V, LOC_Os07g42626.1_LRR-V, LOC_Os10g25090.1_LRR-V, LOC_Os03g08550.1_LRR-V	TraesCS2B02G193000.1_LRR-V, TraesCS4B02G299900.2_LRR-V, TraesCS4D02G298800.1_LRR-V, TraesCS4A02G005100.4_LRR-V
OG0000060	AT2G19130.1_SD-2b	LOC_Os07g36780.1_SD-2b, LOC_Os01g66610.1_SD-2b, LOC_Os01g40499.2_SD-2b, LOC_Os01g66640.1_SD-2b, LOC_Os01g66630.1_SD-2b, LOC_Os01g66680.1_SD-2b	TraesCS2B02G236100.2_SD-2b, TraesCS3B02G435200.2_SD-2b, TraesCS1D02G367800.1_SD-2b
OG0000061	AT5G54380.1_CrRLK1L-1	LOC_Os03g55210.1_CrRLK1L-1	TraesCS5D02G406800.1_CrRLK1L-1, TraesCS5A02G397100.1_CrRLK1L-1, TraesCS5B02G402100.1_CrRLK1L-1
OG0000061	AT5G61350.1_CrRLK1L-1, AT2G21480.1_CrRLK1L-1, AT4G39110.1_CrRLK1L-1	LOC_Os06g03610.1_CrRLK1L-1	TraesCS4A02G441600.1_CrRLK1L-1
OG0000062	AT2G26330.1_LRR-XIIIb	LOC_Os06g10230.1_LRR-XIIb, LOC_Os02g53720.1_LRR-XIIIb	TraesCS7B02G069800.2_LRR-XIIIb, TraesCS7D02G166100.1_LRR-XIIIb, TraesCS6A02G336300.1_LRR-XIIIb
OG0000062	AT5G07180.1_LRR-XIIIb, AT5G62230.1_LRR-XIIIb	LOC_Os06g03970.1_LRR-XIIb	TraesCS4A02G422700.1_LRR-XIIIb
OG0000063	AT2G33580.1_LysM-II	LOC_Os02g09960.1_LysM-II	TraesCS6A02G168900.1_LysM-II, TraesCS6D02G157900.1_LysM-II, TraesCS6D02G158400.1_LysM-II, TraesCS6B02G197000.1_LysM-II, TraesCS6B02G196800.1_LysM-II, TraesCS6D02G158300.1_LysM-II, TraesCS6D02G157800.1_LysM-II, TraesCS6A02G168800.1_LysM-II
OG0000064	AT2G42960.3_RLCK-V, AT3G59110.1_RLCK-V	LOC_Os10g35450.1_RLCK-V, LOC_Os01g47470.1_RLCK-V, LOC_Os01g44110.1_RLCK-V	TraesCS1A02G433500.1_RLCK-V, TraesCS1B02G469400.1_RLCK-V, TraesCS3D02G241900.1_RLCK-V, TraesCS3B02G269900.1_RLCK-V, TraesCS3D02G225200.1_RLCK-V
OG0000065	AT4G05200.2_DUF26-Ib	LOC_Os07g35310.1_DUF26-Ic, LOC_Os07g35370.1_DUF26-Ic, LOC_Os07g35390.1_DUF26-Ic	TraesCS2B02G241700.1_DUF26, TraesCS1A02G422800.1_DUF26, TraesCS1D02G430800.1_DUF26, TraesCS2A02G216400.1_DUF26, TraesCS2D02G222000.1_DUF26, TraesCS2B02G241500.1_DUF26
OG0000066		LOC_Os09g29560.1_WAK, LOC_Os09g20740.1_WAK, LOC_Os09g29510.1_WAK, LOC_Os06g07330.1_WAK, LOC_Os09g29584.1_WAK, LOC_Os09g29540.1_WAK, LOC_Os09g29520.1_WAK, LOC_Os02g41480.1_WAK	TraesCS5A02G249600.1_WAK, TraesCS5D02G256800.1_WAK
OG0000067		LOC_Os07g35730.1_DUF26, LOC_Os03g31260.1_DUF26, LOC_Os07g35580.1_DUF26-Ic, LOC_Os07g35790.1_DUF26-Id, LOC_Os07g35750.1_DUF26-Id, LOC_Os07g35740.1_DUF26-Id, LOC_Os07g35810.1_DUF26-Ia, LOC_Os07g35770.1_DUF26-Id, LOC_Os07g36980.1_DUF26-Id	TraesCS1B02G110700.1_DUF26
OG0000068		LOC_Os06g47470.1_DUF26-Ih, LOC_Os11g44860.1_DUF26-Ih, LOC_Os06g47530.1_DUF26-Ih	TraesCS7B02G333700.1_DUF26, TraesCS2B02G163000.1_DUF26, TraesCS1B02G114100.1_DUF26, TraesCS7A02G434100.1_DUF26, TraesCS5D02G187700.1_DUF26, TraesCS1B02G238400.1_DUF26, TraesCS5D02G187500.2_DUF26
OG0000069			TraesCS2B02G033800.1_DUF26, TraesCS2A02G023800.1_DUF26, TraesCS2D02G024700.1_DUF26, TraesCS2D02G025000.1_DUF26, TraesCS3B02G005100.1_DUF26, TraesCS5D02G502300.1_DUF26, TraesCS2A02G039100.1_DUF26, TraesCS2B02G026800.1_DUF26, TraesCS2D02G019600.2_DUF26, TraesCS2B02G027000.1_DUF26
OG0000070	AT1G69790.1_RLCK-VIIa, AT1G26970.1_RLCK-VIIa, AT1G14370.1_RLCK-VIIa, AT2G02800.2_RLCK-VIIa	LOC_Os07g48730.1_RLCK-VIIa, LOC_Os10g26520.1_RLCK-VIIa, LOC_Os03g07430.1_RLCK-VIIa	TraesCS4B02G287300.1_RLCK-VIIa, TraesCS4A02G016800.1_RLCK-VIIa
OG0000071	AT3G21630.1_LysM-I	LOC_Os09g33630.2_LysM-I, LOC_Os08g42580.1_LysM-I	TraesCS6B02G471400.1_LysM-I, TraesCS6D02G403200.1_LysM-I, TraesCS6A02G417900.1_LysM-I, TraesCS7A02G264400.1_LysM-I, TraesCS7B02G162500.1_LysM-I, TraesCS7D02G265400.1_LysM-I
OG0000072	AT3G46290.1_CrRLK1L-1, AT5G59700.1_CrRLK1L-1	LOC_Os03g17300.1_CrRLK1L-1, LOC_Os06g22810.1_CrRLK1L-1, LOC_Os05g06990.1_CrRLK1L-1	TraesCS4D02G202300.1_CrRLK1L-1, TraesCS7A02G340700.1_CrRLK1L-1, TraesCS7B02G241900.1_CrRLK1L-1, TraesCS1B02G130300.2_CrRLK1L-1
OG0000073	AT4G25160.1_RLCK-IXb, AT5G51270.2_RLCK-IXb, AT5G61550.2_RLCK-IXb, AT5G61560.3_RLCK-IXb	LOC_Os10g41220.1_RLCK-IXb, LOC_Os06g04880.1_RLCK-IXb	TraesCS7D02G079400.2_RLCK-IXb, TraesCS4A02G382700.4_RLCK-IXb, TraesCS4A02G382900.1_RLCK-IXb
OG0000074	AT5G06740.2_L-LEC	LOC_Os04g49460.1_L-LEC	TraesCS3B02G196900.1_L-LEC, TraesCS3D02G172200.1_L-LEC, TraesCS2D02G456700.1_L-LEC, TraesCS2B02G478500.1_L-LEC, TraesCS2A02G455600.1_L-LEC, TraesCS2D02G455900.1_L-LEC, TraesCS2B02G477600.1_L-LEC
OG0000075		LOC_Os04g23700.1_SD-2b, LOC_Os04g23720.1_SD-2b, LOC_Os04g23600.1_SD-2b, LOC_Os04g23620.1_SD-2b, LOC_Os01g10710.1_SD-2b, LOC_Os01g10700.1_SD-2b, LOC_Os06g35870.1_LRR-Xb, LOC_Os04g23760.1_SD-2b	TraesCS2B02G290100.3_SD-2b
OG0000076		LOC_Os01g23970.1_DUF26-Ia	TraesCS6B02G417000.1_DUF26, TraesCSU02G156600.1_DUF26, TraesCS3B02G231200.1_DUF26, TraesCS6D02G363300.1_DUF26, TraesCS6B02G417300.1_DUF26, TraesCS6B02G417200.1_DUF26, TraesCS6D02G363200.1_DUF26, TraesCS6A02G378900.1_DUF26
OG0000077		LOC_Os04g24220.1_WAK, LOC_Os04g24300.1_WAK, LOC_Os04g24290.1_WAK, LOC_Os04g21790.1_WAK, LOC_Os04g21820.1_WAK	TraesCS1A02G003600.1_WAK, TraesCS7A02G469700.1_WAK, TraesCS3A02G522700.1_WAK, TraesCS3A02G522400.1_WAK
OG0000078		LOC_Os06g38340.1_LRR-XII	TraesCS7A02G365400.1_LRR-XII, TraesCS7D02G357000.1_LRR-XII, TraesCS7B02G261900.1_LRR-XII, TraesCS7D02G356500.1_LRR-XII, TraesCS7D02G356400.1_LRR-XII, TraesCS7B02G261300.1_LRR-XII, TraesCS7A02G366300.1_LRR-XII, TraesCS7A02G366000.1_LRR-XII
OG0000079		LOC_Os10g06140.1_WAK, LOC_Os10g06030.1_WAK, LOC_Os10g06090.1_WAK, LOC_Os10g02250.1_WAK, LOC_Os10g02284.1_WAK, LOC_Os10g17910.1_WAK, LOC_Os07g14490.1_WAK, LOC_Os10g01390.1_WAK	TraesCS5B02G363100.1_WAK
OG0000080			TraesCS6D02G042100.1_WAK, TraesCS1B02G032000.1_WAK, TraesCSU02G234200.1_WAK, TraesCSU02G089200.1_WAK, TraesCSU02G230200.1_WAK, TraesCS1D02G005100.1_WAK, TraesCS6B02G003100.1_WAK, TraesCSU02G178200.1_WAK, TraesCSU02G192000.1_WAK
OG0000081			TraesCS2B02G081500.1_LRR-XII, TraesCS2B02G082200.1_LRR-XII, TraesCS2A02G068700.1_LRR-XII, TraesCS2A02G068600.1_LRR-XII, TraesCS2B02G080400.1_LRR-XII, TraesCS2A02G069000.1_LRR-XII, TraesCS2A02G068800.1_LRR-XII, TraesCS2B02G081700.1_LRR-XII, TraesCS2D02G067700.1_LRR-XII
OG0000082			TraesCS7D02G526700.1_DUF26, TraesCS7B02G459700.1_DUF26, TraesCS3A02G094800.1_DUF26, TraesCS3D02G095000.1_DUF26, TraesCS7B02G459600.1_DUF26, TraesCS7B02G459500.1_DUF26, TraesCS7B02G462900.3_DUF26, TraesCS7A02G541100.1_DUF26, TraesCS7D02G527000.1_DUF26
OG0000083			TraesCS5B02G535400.1_DUF26, TraesCS5D02G532500.1_DUF26, TraesCS4A02G335700.1_DUF26, TraesCS7A02G490147.1_DUF26, TraesCS5B02G535500.1_DUF26, TraesCS5B02G535000.1_DUF26, TraesCS5B02G535200.1_DUF26, TraesCS7B02G393400.1_DUF26, TraesCS5B02G534900.1_DUF26
OG0000084			TraesCS4A02G481200.1_DUF26, TraesCS7A02G015800.1_DUF26, TraesCS4A02G481600.1_DUF26, TraesCS7A02G014800.1_DUF26, TraesCS7A02G015300.1_DUF26, TraesCS7D02G011800.2_DUF26, TraesCS4A02G481300.1_DUF26, TraesCS7D02G012400.1_DUF26, TraesCS7A02G015200.1_DUF26
OG0000085	AT1G06840.1_LRR-VIII-1, AT5G01950.7_LRR-VIII-1	LOC_Os05g40270.2_LRR-VIII-1, LOC_Os01g60280.1_LRR-VIII-1, LOC_Os01g72990.1_LRR-VIII-1	TraesCS1B02G312800.1_LRR-VIII-1, TraesCS3B02G374100.2_LRR-VIII-1, TraesCS7D02G129500.1_LRR-VIII-1
OG0000086	AT1G50610.1_LRR-III, AT3G20190.1_LRR-III, AT2G07040.1_LRR-III, AT5G35390.1_LRR-III	LOC_Os06g45240.1_LRR-III	TraesCS7A02G488800.1_LRR-III, TraesCS7B02G392000.1_LRR-III, TraesCS7D02G475200.1_LRR-III
OG0000087	AT5G11020.1_RLCK-X, AT4G32000.3_RLCK-X, AT2G25220.2_RLCK-X	LOC_Os05g25540.1_RLCK-X, LOC_Os02g08530.1_RLCK-X, LOC_Os08g18920.1_RLCK-X	TraesCS7D02G500300.1_RLCK-X, TraesCS6A02G145700.1_RLCK-X
OG0000088	AT5G01020.1_RLCK-VIIa, AT2G26290.1_RLCK-VIIa		TraesCS4B02G123800.2_RLCK-VIIa, TraesCS4A02G191500.1_RLCK-VIIa, TraesCS4D02G121800.3_RLCK-VIIa, TraesCS5A02G144600.1_RLCK-VIIa, TraesCS5D02G147600.2_RLCK-VIIa, TraesCS5B02G143500.1_RLCK-VIIa
OG0000089	AT2G45590.1_RLCK-XI	LOC_Os10g10870.1_RLCK-XI, LOC_Os03g14710.1_RLCK-XI	TraesCS7B02G423700.1_RLCK-XI, TraesCS7D02G500700.1_RLCK-XI, TraesCS4B02G222400.1_RLCK-XI, TraesCS4A02G081400.1_RLCK-XI, TraesCS4D02G222900.1_RLCK-XI
OG0000090	AT5G15080.1_RLCK-VIIa, AT3G01300.1_RLCK-VIIa, AT3G28690.2_RLCK-VIIa	LOC_Os09g19700.1_RLCK-VIIa, LOC_Os01g40590.1_RLCK-VIIa	TraesCS5A02G193300.2_RLCK-VIIa, TraesCS3D02G213600.1_RLCK-VIIa, TraesCS3B02G241300.1_RLCK-VIIa
OG0000091	AT3G24660.1_LRR-III	LOC_Os08g45060.1_LRR-III	TraesCS7D02G363200.1_LRR-III, TraesCS7B02G267900.1_LRR-III, TraesCS7A02G359300.1_LRR-III, TraesCS2D02G091000.1_LRR-III, TraesCS2B02G106900.1_LRR-III, TraesCS2A02G091900.1_LRR-III
OG0000092	AT3G26700.3_RLCK-IXa	LOC_Os01g70970.1_RLCK-IXa, LOC_Os05g30820.1_RLCK-IXa	TraesCS3D02G454200.1_RLCK-IXa, TraesCS3A02G460900.1_RLCK-IXa, TraesCS1B02G246900.2_RLCK-IXa, TraesCS1D02G235500.2_RLCK-IXa, TraesCS1A02G236900.2_RLCK-IXa
OG0000093	AT3G56370.1_LRR-VIIa	LOC_Os03g21730.1_LRR-VIIa, LOC_Os05g40050.1_LRR-VIIa, LOC_Os01g60670.1_LRR-VIIa	TraesCS4D02G172000.1_LRR-VIIa, TraesCS4A02G135200.1_LRR-VIIa, TraesCS3D02G337800.1_LRR-VIIa, TraesCS3B02G376200.1_LRR-VIIa
OG0000094	AT5G07280.1_LRR-Xb	LOC_Os01g68870.2_LRR-Xb	TraesCS3D02G418600.1_LRR-Xb, TraesCS2D02G297600.2_LRR-Xb, TraesCS3B02G458900.1_LRR-Xb, TraesCS3D02G311500.1_LRR-Xb, TraesCS3A02G423400.1_LRR-Xb, TraesCS2D02G034200.1_LRR-Xb
OG0000095		LOC_Os02g48210.1_L-LEC, LOC_Os02g48200.1_L-LEC, LOC_Os06g22290.1_L-LEC	TraesCS6A02G277600.1_L-LEC, TraesCS6D02G258200.1_L-LEC, TraesCS6B02G305600.1_L-LEC, TraesCS5B02G256900.1_L-LEC, TraesCS7B02G141900.1_L-LEC
OG0000096		LOC_Os08g14940.1_LRR-XII, LOC_Os08g14990.1_LRR-XII, LOC_Os08g14950.1_LRR-XII	TraesCS4A02G475800.1_LRR-XII, TraesCS7A02G470600.1_LRR-XII, TraesCS7D02G457900.1_LRR-XII, TraesCS4A02G479300.1_LRR-XII, TraesCS5B02G080100.1_LRR-XII
OG0000097		LOC_Os12g29434.1_WAK, LOC_Os08g29040.1_WAK, LOC_Os08g39240.1_WAK, LOC_Os08g39180.1_WAK, LOC_Os08g39174.1_WAK, LOC_Os08g39210.1_WAK	TraesCS6B02G057100.1_WAK, TraesCS7A02G242800.1_WAK
OG0000098		LOC_Os11g47140.1_WAK, LOC_Os11g46860.1_WAK, LOC_Os11g46950.1_WAK, LOC_Os11g47150.1_WAK, LOC_Os11g46880.1_WAK, LOC_Os11g47110.1_WAK, LOC_Os11g46900.1_WAK, LOC_Os11g46870.1_WAK
OG0000099		LOC_Os12g41540.1_L-LEC, LOC_Os12g41510.1_L-LEC, LOC_Os12g41530.1_L-LEC, LOC_Os12g41410.1_L-LEC, LOC_Os12g41490.1_L-LEC	TraesCS5A02G052400.1_L-LEC, TraesCS5D02G063800.1_L-LEC, TraesCS5B02G064400.1_L-LEC
OG0000100			TraesCS6D02G376600.1_DUF26, TraesCS6A02G390400.1_DUF26, TraesCS6B02G430800.1_DUF26, TraesCS6D02G375700.1_DUF26, TraesCS6A02G390500.1_DUF26, TraesCS6B02G430900.1_DUF26, TraesCS6D02G375900.1_DUF26, TraesCS6A02G390300.1_DUF26
OG0000101	AT1G16670.1_DUF26	LOC_Os04g52840.1_DUF26, LOC_Os08g10070.2_DUF26	TraesCS2A02G462700.1_DUF26, TraesCS2B02G484300.1_DUF26, TraesCS2D02G463100.1_DUF26, TraesCS5A02G060300.2_DUF26
OG0000102	AT1G66150.1_LRR-IX, AT2G01820.1_LRR-IX	LOC_Os03g50810.1_LRR-IX	TraesCS4B02G049800.1_LRR-IX
OG0000102	AT1G24650.1_LRR-IX	LOC_Os04g58910.1_LRR-IX	TraesCS2B02G602000.1_LRR-IX
OG0000103	AT1G67000.1_LRK10L-2, AT1G66930.2_LRK10L-2, AT1G66910.1_LRK10L-2, AT5G38260.1_LRK10L-2, AT1G66920.2_LRK10L-2, AT5G38250.1_LRK10L-2, AT5G38240.1_LRK10L-2
OG0000104	AT2G18890.1_RLCK-VI	LOC_Os04g56060.1_RLCK-VI, LOC_Os06g47820.1_RLCK-VI	TraesCS2D02G505400.1_RLCK-VI, TraesCS2B02G532900.1_RLCK-VI, TraesCS2A02G504700.1_RLCK-VI, TraesCS7D02G424500.1_RLCK-VI
OG0000105	AT5G57035.1_RLCK-IXb, AT2G19410.2_RLCK-IXb	LOC_Os02g12670.1_RLCK-IXb, LOC_Os06g37620.1_RLCK-IXb	TraesCS6D02G172100.1_RLCK-IXb, TraesCS6B02G213500.2_RLCK-IXb, TraesCS7A02G364200.2_RLCK-IXb
OG0000106	AT4G37250.1_LRR-III, AT2G23300.1_LRR-III	LOC_Os02g38110.1_LRR-III, LOC_Os09g02250.1_LRR-III	TraesCS5B02G158000.1_LRR-III, TraesCS5A02G160500.1_LRR-III, TraesCS5D02G165400.1_LRR-III
OG0000107	AT2G39110.1_RLCK-VIIa, AT5G03320.1_RLCK-VIIa, AT3G09830.2_RLCK-VIIa	LOC_Os02g57420.1_RLCK-VIIa	TraesCS6A02G394900.1_RLCK-VIIa, TraesCS6B02G434800.1_RLCK-VIIa, TraesCS6D02G380200.1_RLCK-VIIa
OG0000108	AT4G08850.1_LRR-XIIb	LOC_Os01g19160.1_LRR-XIIb, LOC_Os02g34750.1_LRR-XIIb, LOC_Os02g34790.1_LRR-XIIb	TraesCS5B02G420900.1_LRR-XIIb, TraesCS5A02G418500.1_LRR-XIIb, TraesCS5B02G420700.1_LRR-XIIb
OG0000109	AT5G45840.1_LRR-VI, AT4G18640.1_LRR-VI	LOC_Os05g48660.2_LRR-VI, LOC_Os01g48390.1_LRR-VI	TraesCS3A02G270500.1_LRR-VI, TraesCS3D02G270300.1_LRR-VI, TraesCS3B02G304300.2_LRR-VI
OG0000110	AT5G35370.1_SD-2b	LOC_Os09g28180.1_SD-2b, LOC_Os12g44320.1_SD-2b	TraesCS5D02G243800.1_SD-2b, TraesCS5B02G236200.1_SD-2b, TraesCS5A02G237700.1_SD-2b, TraesCS5D02G001400.1_SD-2b
OG0000111		LOC_Os02g57700.1_RLCK-IXb	TraesCS5D02G210500.1_RLCK-IXb, TraesCS5B02G202600.1_RLCK-IXb, TraesCS5A02G203900.1_RLCK-IXb, TraesCS5D02G212200.1_RLCK-IXb, TraesCS5B02G204400.1_RLCK-IXb, TraesCS5A02G205800.1_RLCK-IXb
OG0000112		LOC_Os04g12580.1_SD-2b, LOC_Os04g12560.1_SD-2b, LOC_Os04g12540.1_SD-2b, LOC_Os04g12600.1_SD-2b, LOC_Os04g39910.1_SD-2b, LOC_Os04g39930.1_SD-2b	TraesCS2D02G052800.1_SD-2b
OG0000113		LOC_Os04g34420.1_SD-2b, LOC_Os04g34410.1_SD-2b, LOC_Os04g34370.1_SD-2b, LOC_Os04g34360.1_SD-2b, LOC_Os10g20120.1_SD-2b, LOC_Os10g20160.1_SD-2b	TraesCS2D02G527600.1_SD-2b
OG0000114		LOC_Os07g35680.1_DUF26-Ic, LOC_Os07g35660.1_DUF26-Ic, LOC_Os07g35700.1_DUF26-Ia	TraesCS2D02G221500.4_DUF26, TraesCS2D02G222700.1_DUF26, TraesCS2A02G216700.1_DUF26, TraesCS2B02G242100.2_DUF26
OG0000115		LOC_Os08g40270.1_L-LEC	TraesCS7D02G248100.1_L-LEC, TraesCS7B02G142000.1_L-LEC, TraesCS7A02G249200.1_L-LEC, TraesCSU02G179900.1_L-LEC, TraesCS7A02G249300.1_L-LEC, TraesCSU02G187400.1_L-LEC
OG0000116		LOC_Os10g04720.1_DUF26-Ia	TraesCS7A02G105100.1_DUF26, TraesCS7D02G099300.1_DUF26, TraesCS6A02G294700.1_DUF26, TraesCSU02G011500.1_DUF26, TraesCSU02G010800.1_DUF26, TraesCS2D02G003900.1_DUF26
OG0000117		LOC_Os10g10540.1_L-LEC	TraesCS2D02G503300.1_L-LEC, TraesCS2B02G628300.1_L-LEC, TraesCS2D02G579600.1_L-LEC, TraesCS2B02G628200.1_L-LEC, TraesCS2B02G628100.1_L-LEC, TraesCSU02G036000.1_L-LEC
OG0000118		LOC_Os11g03840.1_SD-2a, LOC_Os12g03650.1_SD-2a, LOC_Os12g03670.1_SD-2a, LOC_Os12g03690.1_SD-2a, LOC_Os11g03880.1_SD-2a	TraesCS4B02G132000.1_SD-2a, TraesCS4D02G126500.1_SD-2a
OG0000119			TraesCS3D02G072600.1_SD-2b, TraesCS1A02G014400.1_SD-2b, TraesCS2B02G384800.1_SD-2b, TraesCS1B02G018500.1_SD-2b, TraesCS2A02G367500.1_SD-2b, TraesCS5A02G016400.1_SD-2b, TraesCS5D02G023300.1_SD-2b
OG0000120			TraesCS1A02G017900.1_LRK10L-2, TraesCS1D02G015400.1_LRK10L-2, TraesCS1B02G020600.1_LRK10L-2, TraesCS1B02G022300.1_LRK10L-2, TraesCS1A02G018500.1_LRK10L-2, TraesCS1D02G017900.1_LRK10L-2, TraesCS1D02G017700.1_LRK10L-2
OG0000121			TraesCS6B02G029600.1_RLCK-VIII, TraesCS1B02G079900.1_RLCK-VIII, TraesCS1A02G061500.1_RLCK-VIII, TraesCS1D02G062300.1_RLCK-VIII, TraesCSU02G194300.1_RLCK-VIII, TraesCS6A02G020100.1_RLCK-VIII, TraesCS6D02G025700.1_RLCK-VIII
OG0000122			TraesCS7B02G428000.1_DUF26, TraesCS7D02G503600.1_DUF26, TraesCS1D02G271500.1_DUF26, TraesCS7D02G000800.1_DUF26, TraesCS7B02G424500.1_DUF26, TraesCS7B02G430300.1_DUF26, TraesCS7B02G427800.1_DUF26
OG0000123			TraesCS3B02G474500.1_WAK, TraesCS3D02G433100.1_WAK, TraesCS3B02G474400.1_WAK, TraesCS2B02G604500.1_WAK, TraesCS2D02G597700.1_WAK, TraesCS4A02G026203.1_WAK, TraesCS2A02G377700.1_WAK
OG0000124			TraesCS2B02G576600.2_DUF26, TraesCS7D02G486900.4_DUF26, TraesCS5B02G417000.1_DUF26, TraesCS5D02G422300.1_DUF26, TraesCS5A02G413900.1_DUF26, TraesCS5D02G422600.1_DUF26, TraesCS7D02G487900.1_DUF26
OG0000125			TraesCSU02G041800.1_RLCK-Os1, TraesCS3D02G002100.1_RLCK-Os1, TraesCS3A02G009100.1_RLCK-Os1, TraesCS3A02G008900.1_RLCK-Os1, TraesCS3A02G008800.1_RLCK-Os1, TraesCS3D02G002200.1_RLCK-Os1, TraesCS3A02G009000.1_RLCK-Os1
OG0000126			TraesCS3A02G014700.1_SD-2b, TraesCS3A02G015100.1_SD-2b, TraesCS3D02G012800.1_SD-2b, TraesCS3D02G013600.1_SD-2b, TraesCSU02G045500.1_SD-2b, TraesCS3A02G063700.1_SD-2b, TraesCS3A02G015300.1_SD-2b
OG0000127			TraesCS7B02G263100.1_LRR-XII, TraesCS7D02G358400.2_LRR-XII, TraesCS6A02G056300.1_LRR-XII, TraesCS7A02G364500.2_LRR-XII, TraesCS7D02G358300.1_LRR-XII, TraesCS3A02G307600.1_LRR-XII, TraesCS3D02G132500.1_LRR-XII
OG0000128			TraesCS3D02G440000.1_L-LEC, TraesCS3B02G483000.1_L-LEC, TraesCS3A02G447300.1_L-LEC, TraesCS3B02G482900.1_L-LEC, TraesCS7D02G140700.1_L-LEC, TraesCS7A02G139100.1_L-LEC, TraesCS7B02G041100.1_L-LEC
OG0000129			TraesCS7D02G072900.1_SD-2b, TraesCS7A02G037300.1_SD-2b, TraesCS3B02G103600.1_SD-2b, TraesCS4A02G488900.1_SD-2b, TraesCS4A02G487000.1_SD-2b, TraesCS4A02G375900.1_SD-2b, TraesCS7A02G077300.1_SD-2b
OG0000130			TraesCS5A02G519400.1_LRR-XII, TraesCSU02G069700.1_LRR-XII, TraesCS4D02G345700.1_LRR-XII, TraesCS4B02G350900.1_LRR-XII, TraesCSU02G069600.1_LRR-XII, TraesCS5A02G519600.1_LRR-XII, TraesCSU02G013700.1_LRR-XII
OG0000131			TraesCS5D02G061500.1_L-LEC, TraesCS5A02G051100.1_L-LEC, TraesCS5B02G056900.1_L-LEC, TraesCS5D02G061400.1_L-LEC, TraesCS5B02G056800.1_L-LEC, TraesCS5B02G056700.1_L-LEC, TraesCS5D02G061700.1_L-LEC
OG0000132	AT1G60630.1_LRR-III, AT1G10850.1_LRR-III	LOC_Os02g58390.1_LRR-III	TraesCS6A02G417300.1_LRR-III, TraesCS6D02G402600.1_LRR-III, TraesCS6B02G472100.1_LRR-III
OG0000133	AT1G14390.1_LRR-VI, AT2G02780.1_LRR-VI	LOC_Os06g38970.1_LRR-VI	TraesCS7D02G354900.1_LRR-VI, TraesCS7B02G260600.1_LRR-VI, TraesCS7A02G368000.1_LRR-VI
OG0000134	AT1G18390.2_WAK/LRK10L-1	LOC_Os01g04409.1_WAK/LRK10L-1, LOC_Os01g49529.1_WAK/LRK10L-1	TraesCS3D02G046000.1_WAK/LRK10L-1, TraesCS3D02G046900.1_WAK/LRK10L-1, TraesCS3A02G034300.1_WAK/LRK10L-1
OG0000135	AT1G77280.2_RLCK-VI, AT1G21590.1_RLCK-VI	LOC_Os11g08950.1_RLCK-VI	TraesCS4B02G099900.2_RLCK-VI, TraesCS4D02G096100.3_RLCK-VI, TraesCS4A02G221700.1_RLCK-VI
OG0000136	AT3G51990.1_CR4L, AT5G23170.1_CR4L, AT1G28390.2_CR4L	LOC_Os05g32170.1_CR4L	TraesCS1D02G242000.1_CR4L, TraesCS1A02G242100.1_CR4L
OG0000137	AT1G30570.1_CrRLK1L-1	LOC_Os07g05370.1_CrRLK1L-1, LOC_Os04g52860.1_CrRLK1L-1	TraesCS2B02G272800.1_CrRLK1L-1, TraesCS2D02G463600.1_CrRLK1L-1, TraesCS2A02G463000.1_CrRLK1L-1
OG0000138	AT3G17840.1_LRR-III, AT1G48480.1_LRR-III	LOC_Os03g50450.1_LRR-III, LOC_Os03g12250.1_LRR-III	TraesCS4D02G046900.1_LRR-III, TraesCS4D02G241100.1_LRR-III
OG0000139	AT3G15890.1_RLCK-XV, AT1G52540.1_RLCK-XV	LOC_Os02g09359.1_RLCK-XV	TraesCS6A02G180900.1_RLCK-XV, TraesCS6D02G164200.2_RLCK-XV, TraesCS6B02G204600.3_RLCK-XV
OG0000140	AT5G41180.1_LRR-VI, AT1G63430.2_LRR-VI	LOC_Os04g58700.1_LRR-VI, LOC_Os04g45170.1_LRR-VI	TraesCS2A02G368700.2_LRR-VI, TraesCS2B02G385900.1_LRR-VI
OG0000141	AT2G02220.1_LRR-Xb	LOC_Os04g57630.1_LRR-Xb, LOC_Os02g41890.1_LRR-Xb	TraesCS2D02G551200.1_LRR-Xb, TraesCS2A02G550200.1_LRR-Xb, TraesCS6D02G213000.1_LRR-Xb
OG0000142	AT3G56050.2_LRR-VI, AT2G40270.1_LRR-VI	LOC_Os03g18370.1_LRR-VI, LOC_Os07g49240.1_LRR-VI	TraesCS4D02G193500.1_LRR-VI, TraesCS2A02G088800.1_LRR-VI
OG0000143	AT2G41970.1_RLCK-VIII	LOC_Os02g35760.1_RLCK-VIII, LOC_Os03g12520.1_RLCK-VIII, LOC_Os03g51040.1_RLCK-VIII	TraesCS1D02G444300.1_RLCK-VIII, TraesCS4D02G052300.1_RLCK-VIII
OG0000144	AT2G42290.1_LRR-III, AT3G57830.3_LRR-III	LOC_Os08g39590.1_LRR-III	TraesCS7D02G244000.1_LRR-III, TraesCS7B02G146100.1_LRR-III, TraesCS7A02G245400.1_LRR-III
OG0000145	AT3G59700.1_L-LEC, AT3G59740.1_L-LEC, AT3G59750.1_L-LEC, AT3G59730.1_L-LEC, AT2G43700.1_L-LEC, AT2G43690.1_L-LEC
OG0000146	AT5G58300.3_LRR-III, AT3G08680.1_LRR-III	LOC_Os05g40200.1_LRR-III, LOC_Os01g60330.1_LRR-III	TraesCS1A02G301800.2_LRR-III, TraesCS3B02G374400.1_LRR-III
OG0000147	AT3G42880.1_LRR-III, AT5G20690.1_LRR-III	LOC_Os06g09860.1_LRR-III	TraesCS7D02G162700.1_LRR-III, TraesCS7A02G161400.1_LRR-III, TraesCS7B02G066500.1_LRR-III
OG0000148	AT5G67200.1_LRR-III, AT3G50230.2_LRR-III	LOC_Os04g55620.1_LRR-III	TraesCS2A02G512500.1_LRR-III, TraesCS2D02G513900.1_LRR-III, TraesCS2B02G540400.2_LRR-III
OG0000149	AT5G10290.1_LRR-II, AT5G65240.2_LRR-II	LOC_Os02g18320.1_LRR-II, LOC_Os03g49620.2_LRR-II	TraesCS3D02G299800.1_LRR-II, TraesCS3B02G334400.2_LRR-II
OG0000150	AT5G65530.1_RLCK-VI, AT5G10520.1_RLCK-VI	LOC_Os06g45350.1_RLCK-VI	TraesCS7A02G484300.1_RLCK-VI, TraesCS7B02G388000.3_RLCK-VI, TraesCS7D02G471700.1_RLCK-VI
OG0000151	AT5G12000.1_RLCK-IXb, AT5G26150.2_RLCK-IXb	LOC_Os01g39970.1_RLCK-IXb, LOC_Os02g12660.1_RLCK-IXb	TraesCS3A02G208900.1_RLCK-IXb, TraesCS6A02G182800.1_RLCK-IXb
OG0000152	AT5G56460.1_RLCK-VIIa	LOC_Os10g29620.1_RLCK-VIIa, LOC_Os03g06330.1_RLCK-VIIa	TraesCS1A02G138100.1_RLCK-VIIa, TraesCS4D02G273600.1_RLCK-VIIa, TraesCS4B02G275000.1_RLCK-VIIa
OG0000153		LOC_Os02g42150.1_WAK, LOC_Os02g42190.1_WAK, LOC_Os02g42160.1_WAK, LOC_Os05g04460.1_WAK, LOC_Os02g42110.1_WAK	TraesCS6B02G037600.1_WAK
OG0000154		LOC_Os12g42040.1_WAK, LOC_Os12g42070.1_WAK, LOC_Os03g44140.1_WAK, LOC_Os03g44050.1_WAK, LOC_Os12g42060.1_WAK	TraesCS4A02G351600.1_WAK
OG0000155		LOC_Os04g15630.1_LRR-XII, LOC_Os04g15650.1_LRR-XII	TraesCS2B02G080700.1_LRR-XII, TraesCS2A02G068300.1_LRR-XII, TraesCS2D02G067000.1_LRR-XII, TraesCS2B02G081100.1_LRR-XII
OG0000156		LOC_Os05g17604.1_DUF26, LOC_Os05g17810.1_DUF26, LOC_Os04g22470.1_DUF26, LOC_Os05g16930.1_DUF26, LOC_Os05g16824.1_DUF26, LOC_Os05g16740.1_DUF26
OG0000157		LOC_Os04g30040.2_DUF26, LOC_Os11g39420.1_DUF26, LOC_Os11g17440.1_DUF26, LOC_Os11g39530.1_DUF26, LOC_Os11g39490.1_DUF26	TraesCS5A02G433600.1_DUF26
OG0000158		LOC_Os04g34390.1_SD-2b, LOC_Os04g34320.1_SD-2b, LOC_Os04g34300.1_SD-2b, LOC_Os04g34290.1_SD-2b	TraesCS2A02G299700.1_SD-2b, TraesCS7D02G423200.1_SD-2b
OG0000159		LOC_Os05g41370.1_DUF26-Ia	TraesCS1D02G273600.1_DUF26, TraesCS1B02G283400.1_DUF26, TraesCS1D02G273700.1_DUF26, TraesCS1D02G273800.2_DUF26, TraesCS1A02G273600.1_DUF26
OG0000160		LOC_Os12g34320.1_SD-2a, LOC_Os06g06930.1_SD-2a, LOC_Os06g06920.1_SD-2a, LOC_Os06g06940.1_SD-2a, LOC_Os06g06960.1_SD-2a	TraesCS7A02G127100.1_SD-2a
OG0000161		LOC_Os06g40030.1_SD-2a, LOC_Os06g37670.1_SD-2a, LOC_Os06g38100.1_SD-2a, LOC_Os06g37750.1_SD-2a, LOC_Os06g37690.1_SD-2a	TraesCS7B02G253200.1_SD-2a
OG0000162		LOC_Os07g35540.1_DUF26-Ic, LOC_Os07g35410.1_DUF26-Ic, LOC_Os07g35340.1_DUF26-Ic, LOC_Os07g35380.1_DUF26-Ic, LOC_Os07g35330.1_DUF26-Ic	TraesCS2B02G241600.1_DUF26
OG0000163		LOC_Os08g08140.1_DUF26	TraesCS5A02G537900.1_DUF26, TraesCS5A02G537800.1_DUF26, TraesCS4D02G361600.1_DUF26, TraesCS4B02G375300.1_DUF26, TraesCS4B02G375400.1_DUF26
OG0000164			TraesCS1B02G410600.1_L-LEC, TraesCS1A02G383900.1_L-LEC, TraesCS4D02G325500.1_L-LEC, TraesCS4B02G328400.1_L-LEC, TraesCS5A02G500100.1_L-LEC, TraesCS1D02G392100.1_L-LEC
OG0000165			TraesCS6B02G057600.1_DUF26, TraesCS6B02G044800.1_DUF26, TraesCS6B02G057200.1_DUF26, TraesCS1B02G451600.1_DUF26, TraesCS1B02G451700.1_DUF26, TraesCS6B02G056700.1_DUF26
OG0000166			TraesCS5D02G005400.1_DUF26, TraesCS4A02G026300.1_DUF26, TraesCS5B02G059000.1_DUF26, TraesCS5B02G005700.1_DUF26, TraesCS6B02G117100.2_DUF26, TraesCS1D02G419600.1_DUF26
OG0000167			TraesCS2B02G059400.1_WAK, TraesCS2D02G046500.1_WAK, TraesCS2A02G047600.1_WAK, TraesCS6B02G073000.1_WAK, TraesCS6D02G056600.1_WAK, TraesCS6A02G054500.1_WAK
OG0000168			TraesCS2D02G070700.1_WAK, TraesCS2A02G071900.1_WAK, TraesCS2A02G071800.1_WAK, TraesCS2D02G070600.1_WAK, TraesCS2B02G087300.1_WAK, TraesCS2D02G070800.1_WAK
OG0000169			TraesCS2D02G001700.2_DUF26, TraesCS2A02G184500.1_DUF26, TraesCS2D02G203200.1_DUF26, TraesCS2B02G021500.1_DUF26, TraesCS2B02G021900.1_DUF26, TraesCS2B02G222900.1_DUF26
OG0000170			TraesCS2A02G536400.1_DUF26, TraesCS2B02G567000.1_DUF26, TraesCS2D02G537800.1_DUF26, TraesCS2A02G536500.2_DUF26, TraesCS2B02G567100.4_DUF26, TraesCS2D02G537900.1_DUF26
OG0000171			TraesCS2B02G081200.1_LRR-XII, TraesCS2B02G080200.1_LRR-XII, TraesCS2B02G080600.1_LRR-XII, TraesCS2D02G066400.1_LRR-XII, TraesCS2D02G067500.1_LRR-XII, TraesCS2D02G066900.1_LRR-XII
OG0000172			TraesCS4D02G042400.1_WAK, TraesCS2B02G563800.1_WAK, TraesCS6B02G009105.1_WAK, TraesCS6B02G009100.1_WAK, TraesCS6D02G001400.1_WAK, TraesCS4D02G042300.1_WAK
OG0000173			TraesCS6A02G401300.1_LRK10L-2, TraesCS3A02G013500.1_LRK10L-2, TraesCS3A02G012900.1_LRK10L-2, TraesCS3D02G011900.1_LRK10L-2, TraesCSU02G167800.1_LRK10L-2, TraesCS3B02G015400.1_LRK10L-2
OG0000174			TraesCS3B02G030000.1_LRR-XII, TraesCSU02G160500.1_LRR-XII, TraesCSU02G044000.1_LRR-XII, TraesCSU02G189000.1_LRR-XII, TraesCS3A02G016800.1_LRR-XII, TraesCS3D02G028000.1_LRR-XII
OG0000175			TraesCS3A02G049400.1_LRK10L-2, TraesCS3B02G057700.1_LRK10L-2, TraesCS3B02G055900.1_LRK10L-2, TraesCS3D02G049400.1_LRK10L-2, TraesCS3B02G058400.1_LRK10L-2, TraesCS3D02G048500.1_LRK10L-2
OG0000176			TraesCS3B02G596500.1_WAK, TraesCS3B02G596200.1_WAK, TraesCS3B02G596700.1_WAK, TraesCS3B02G596900.1_WAK, TraesCS3B02G596300.1_WAK, TraesCS3D02G533100.1_WAK
OG0000177			TraesCS5B02G047500.1_WAK, TraesCS5A02G043600.1_WAK, TraesCS5D02G052800.1_WAK, TraesCS7A02G086200.1_WAK, TraesCS4A02G482400.1_WAK, TraesCS7A02G013700.1_WAK
OG0000178			TraesCS5B02G455500.1_WAK, TraesCS5B02G454700.1_WAK, TraesCS5B02G452300.1_WAK, TraesCS5B02G454100.1_WAK, TraesCS5B02G458300.1_WAK, TraesCS5A02G445700.1_WAK
OG0000179			TraesCSU02G105400.1_LRR-XII, TraesCSU02G105700.1_LRR-XII, TraesCSU02G105600.1_LRR-XII, TraesCS7A02G550000.1_LRR-XII, TraesCS7B02G473500.1_LRR-XII, TraesCS7A02G550100.1_LRR-XII
OG0000180	AT1G11050.1_RKF3	LOC_Os05g34950.1_RKF3	TraesCS1D02G264600.1_RKF3, TraesCS1B02G275100.1_RKF3, TraesCS1A02G264400.1_RKF3
OG0000181	AT1G62950.1_LRR-VIIa, AT1G12460.1_LRR-VIIa	LOC_Os03g03570.2_LRR-VIIa	TraesCS4D02G317100.1_LRR-VIIa, TraesCS4B02G320600.1_LRR-VIIa
OG0000182	AT1G69990.1_LRR-Xa, AT1G27190.1_LRR-Xa, AT3G28450.1_LRR-Xa	LOC_Os04g41030.1_LRR-Xa	TraesCS2A02G346000.1_LRR-Xa
OG0000183	AT1G49730.1_URK-I	LOC_Os04g35114.1_URK-I	TraesCS2A02G302800.1_URK-I, TraesCS2D02G301500.1_URK-I, TraesCS2B02G319500.2_URK-I
OG0000184	AT1G51890.2_LRR-Ia, AT1G51910.1_LRR-Ia, AT1G51880.3_LRR-Ia, AT1G51870.2_LRR-Ia, AT1G51860.1_LRR-Ia
OG0000185	AT1G54820.1_Extensin	LOC_Os05g33080.1_Extensin	TraesCS1A02G249500.1_Extensin, TraesCS1D02G249000.1_Extensin, TraesCS1B02G260300.1_Extensin
OG0000186	AT3G13380.1_LRR-Xb, AT1G55610.1_LRR-Xb	LOC_Os09g12240.1_LRR-Xb	TraesCS5B02G174400.1_LRR-Xb, TraesCS5D02G181500.1_LRR-Xb
OG0000187	AT1G67510.1_LRR-III	LOC_Os12g13300.1_LRR-III	TraesCS2D02G443200.1_LRR-III, TraesCS2A02G444000.2_LRR-III, TraesCS2B02G465200.1_LRR-III
OG0000188	AT1G68400.1_LRR-III	LOC_Os01g04230.1_LRR-III	TraesCS3D02G042500.1_LRR-III, TraesCS3A02G037200.1_LRR-III, TraesCS3B02G046700.1_LRR-III
OG0000189	AT1G68690.1_PERK, AT5G38560.1_PERK	LOC_Os05g01040.3_PERK, LOC_Os01g02040.1_PERK	TraesCS3D02G005400.1_PERK
OG0000190	AT1G70520.1_DUF26-If	LOC_Os01g36790.1_DUF26-If	TraesCS3D02G097000.1_DUF26, TraesCS3B02G112300.1_DUF26, TraesCS3A02G096500.1_DUF26
OG0000191	AT1G70740.2_DUF26-Ig	LOC_Os09g24330.1_DUF26-Ig	TraesCS5B02G204900.1_DUF26, TraesCS5A02G206700.1_DUF26, TraesCS5D02G212900.1_DUF26
OG0000192	AT1G78530.1_LRR-XIIIa	LOC_Os01g14510.1_LRR-XIIIa	TraesCS3B02G199100.1_LRR-XIIIa, TraesCS3A02G167100.1_LRR-XIIIa, TraesCS3D02G173200.1_LRR-XIIIa
OG0000193	AT1G78980.1_LRR-V	LOC_Os09g38700.1_LRR-V	TraesCS5D02G372600.1_LRR-V, TraesCS5B02G365500.1_LRR-V, TraesCS5A02G363400.1_LRR-V
OG0000194	AT2G07180.1_RLCK-VIIa	LOC_Os06g45280.1_RLCK-VIIa	TraesCS7A02G487900.1_RLCK-VIIa, TraesCS7B02G391200.1_RLCK-VIIa, TraesCS7D02G474600.1_RLCK-VIIa
OG0000195	AT2G11520.1_RLCK-IV	LOC_Os09g03620.1_RLCK-IV	TraesCS5B02G160500.1_RLCK-IV, TraesCS5A02G163300.1_RLCK-IV, TraesCS5D02G168100.2_RLCK-IV
OG0000196	AT2G16250.1_LRR-XIV	LOC_Os03g51440.1_LRR-XIV	TraesCS4D02G055900.1_LRR-XIV, TraesCS4A02G259100.1_LRR-XIV, TraesCS4B02G055600.1_LRR-XIV
OG0000197	AT2G24130.2_LRR-XII	LOC_Os06g08710.1_LRR-XII	TraesCS7D02G152600.1_LRR-XII, TraesCS7B02G054600.1_LRR-XII, TraesCS7A02G150700.1_LRR-XII
OG0000198	AT2G27060.1_LRR-III	LOC_Os03g20450.1_LRR-III	TraesCS4B02G177400.1_LRR-III, TraesCS4A02G127200.1_LRR-III, TraesCS4D02G179100.1_LRR-III
OG0000199	AT2G28250.2_RLCK-VIII-sis	LOC_Os02g02040.1_RLCK-VIII-sis	TraesCS6B02G039900.1_RLCK-VIII-sis, TraesCS6D02G031600.1_RLCK-VIII-sis, TraesCSU02G079900.1_RLCK-VIII-sis
OG0000200	AT2G36570.1_LRR-III	LOC_Os12g05120.1_LRR-III	TraesCS5B02G130800.1_LRR-III, TraesCS5A02G130900.1_LRR-III, TraesCS5D02G138400.1_LRR-III
OG0000201	AT2G45910.2_RLCK-IXb	LOC_Os10g40100.1_RLCK-IXb	TraesCS6A02G245500.1_RLCK-IXb, TraesCS6D02G227900.1_RLCK-IXb, TraesCS6B02G278900.1_RLCK-IXb
OG0000202	AT2G46850.1_URK-III	LOC_Os10g21090.1_URK-III	TraesCS2D02G024300.1_URK-III, TraesCS2B02G033300.1_URK-III, TraesCS2A02G023200.1_URK-III
OG0000203	AT2G48010.1_RKF3	LOC_Os01g28730.1_RKF3	TraesCS4B02G109400.1_RKF3, TraesCS4D02G106700.1_RKF3, TraesCS4A02G205800.1_RKF3
OG0000204	AT3G02130.1_LRR-XV	LOC_Os03g54900.2_LRR-XV, LOC_Os07g41140.1_LRR-XV	TraesCS5A02G393000.1_LRR-XV, TraesCS2A02G176500.1_LRR-XV
OG0000205	AT3G09010.1_DUF26	LOC_Os03g15770.1_DUF26	TraesCS4A02G089700.1_DUF26, TraesCS4D02G215200.1_DUF26, TraesCS4B02G214600.1_DUF26
OG0000206	AT3G19300.1_URK-I	LOC_Os04g59320.1_URK-I	TraesCSU02G038500.1_URK-I, TraesCS2A02G570800.1_URK-I, TraesCS2D02G582300.1_URK-I
OG0000207	AT3G55950.1_CR4L	LOC_Os05g03620.1_CR4L, LOC_Os01g14926.1_CrRLK1L-1, LOC_Os11g11490.1_CR4L, LOC_Os08g01830.1_CR4L
OG0000208	AT4G00330.2_RLCK-IV	LOC_Os03g05470.1_RLCK-IV	TraesCS4A02G414700.1_RLCK-IV, TraesCS4B02G315400.1_RLCK-IV, TraesCS4D02G312400.1_RLCK-IV
OG0000209	AT4G00960.1_DUF26-Ib	LOC_Os04g54190.1_DUF26-Ig	TraesCS2A02G533000.1_DUF26, TraesCS2B02G562500.1_DUF26, TraesCS2D02G534800.1_DUF26
OG0000210	AT4G04490.1_DUF26-Ib, AT4G04500.1_DUF26-Ib, AT4G04510.2_DUF26-Ib, AT4G04540.1_DUF26-Ib, AT4G04570.1_DUF26-Ib
OG0000211	AT5G47070.1_RLCK-VIIa, AT4G17660.1_RLCK-VIIa	LOC_Os09g36320.1_RLCK-VIIa	TraesCS5A02G322300.1_RLCK-VIIa, TraesCS5D02G329100.1_RLCK-VIIa
OG0000212	AT5G44700.1_LRR-XI, AT4G20140.1_LRR-XI	LOC_Os07g31500.1_LRR-XI	TraesCS2A02G230100.1_LRR-XI, TraesCS2B02G251700.1_LRR-XI
OG0000213	AT4G21390.1_DUF26	LOC_Os07g36570.1_DUF26	TraesCS2A02G211300.1_DUF26, TraesCS2D02G217500.3_DUF26, TraesCS2B02G236900.1_DUF26
OG0000214	AT4G39400.1_LRR-Xb	LOC_Os01g52050.1_LRR-Xb	TraesCS3D02G246500.1_LRR-Xb, TraesCS3A02G245000.1_LRR-Xb, TraesCS3B02G275000.1_LRR-Xb
OG0000215	AT5G02070.1_WAK	LOC_Os05g25390.1_WAK	TraesCS3A02G122300.1_WAK, TraesCS3D02G124200.1_WAK, TraesCS3B02G141500.1_WAK
OG0000216	AT5G06940.1_LRR-VIIa	LOC_Os04g39650.1_LRR-VIIa	TraesCS2A02G330000.1_LRR-VIIa, TraesCS2B02G352300.1_LRR-VIIa, TraesCS2D02G332700.1_LRR-VIIa
OG0000217	AT5G10020.1_LRR-III	LOC_Os07g43350.1_LRR-III	TraesCS2B02G185800.3_LRR-III, TraesCS2D02G167300.2_LRR-III, TraesCS2A02G159900.2_LRR-III
OG0000218	AT5G10530.1_L-LEC, AT5G65600.1_L-LEC		TraesCS2A02G198800.1_L-LEC, TraesCS2B02G226200.1_L-LEC, TraesCS2D02G206600.1_L-LEC
OG0000219	AT5G14210.2_LRR-VI	LOC_Os11g20360.2_LRR-VI	TraesCS4D02G074100.1_LRR-VI, TraesCS4A02G239600.1_LRR-VI, TraesCS4B02G075400.1_LRR-VI
OG0000220	AT5G15730.3_LRR-Ib	LOC_Os06g17285.1_LRR-Ib	TraesCS7D02G214900.2_LRR-Ib, TraesCS7B02G119700.1_LRR-Ib, TraesCS7A02G213000.1_LRR-Ib
OG0000221	AT5G20050.1_RLCK-XVI	LOC_Os06g05070.1_RLCK-XVI	TraesCS4A02G390900.1_RLCK-XVI, TraesCS7A02G091000.1_RLCK-XVI, TraesCS7D02G086800.1_RLCK-XVI
OG0000222	AT5G22050.2_URK-I	LOC_Os07g06570.1_URK-I	TraesCS2B02G266100.1_URK-I, TraesCS2A02G249300.2_URK-I, TraesCS2D02G250800.2_URK-I
OG0000223	AT5G24010.1_CrRLK1L-1	LOC_Os03g03280.1_CrRLK1L-1	TraesCS4D02G340500.1_CrRLK1L-1, TraesCS5A02G514500.1_CrRLK1L-1, TraesCS4B02G345400.1_CrRLK1L-1
OG0000224	AT5G42120.1_L-LEC	LOC_Os02g26160.2_L-LEC	TraesCS1A02G299900.1_L-LEC, TraesCS1B02G309800.1_L-LEC, TraesCS1D02G299200.1_L-LEC
OG0000225	AT5G46330.1_LRR-XII	LOC_Os04g52780.1_LRR-XII	TraesCS2B02G483400.1_LRR-XII, TraesCS2A02G461800.1_LRR-XII, TraesCS2D02G462000.1_LRR-XII
OG0000226	AT5G51560.1_LRR-IV	LOC_Os08g02440.1_LRR-IV	TraesCS7D02G313000.1_LRR-IV, TraesCS7B02G217000.1_LRR-IV, TraesCS7A02G316000.1_LRR-IV
OG0000227	AT5G55830.1_L-LEC	LOC_Os06g17490.1_L-LEC	TraesCS7A02G214400.1_L-LEC, TraesCS7B02G121700.1_L-LEC, TraesCS7D02G216300.1_L-LEC
OG0000228	AT5G57670.2_RLCK-VI	LOC_Os08g15060.1_RLCK-VI	TraesCS7A02G502700.1_RLCK-VI, TraesCS7B02G409600.1_RLCK-VI, TraesCS7D02G490000.2_RLCK-VI
OG0000229	AT5G58940.4_RLCK-IV	LOC_Os01g63280.2_RLCK-IV	TraesCS3A02G366500.1_RLCK-IV, TraesCS3D02G359400.1_RLCK-IV, TraesCS3B02G398100.1_RLCK-IV
OG0000230	AT5G67280.1_LRR-III	LOC_Os06g43170.1_LRR-III	TraesCS7A02G523900.1_LRR-III, TraesCS7B02G441200.1_LRR-III, TraesCS7D02G512900.1_LRR-III
OG0000231		LOC_Os03g62430.1_WAK, LOC_Os04g03830.1_WAK, LOC_Os01g26210.1_WAK, LOC_Os01g26300.1_WAK	TraesCS5B02G526000.1_WAK
OG0000232		LOC_Os01g26390.1_DUF26-Ia	TraesCS3D02G500800.1_DUF26, TraesCS3A02G493100.1_DUF26, TraesCS3A02G493600.1_DUF26, TraesCS3D02G501200.1_DUF26
OG0000233		LOC_Os01g49614.1_LRK10L-2, LOC_Os01g49580.1_LRK10L-2	TraesCS3A02G261800.5_LRK10L-2, TraesCS3D02G261800.3_LRK10L-2, TraesCS3B02G295000.3_LRK10L-2
OG0000234		LOC_Os01g59560.1_LRR-Ia, LOC_Os01g59550.1_LRR-Ia, LOC_Os01g59580.1_LRR-Ia, LOC_Os01g59570.1_LRR-Ia	TraesCS3D02G328700.1_LRR-Ia
OG0000235		LOC_Os02g01800.1_LRR-XII, LOC_Os02g12010.1_LRR-XII, LOC_Os02g12030.1_LRR-XII, LOC_Os02g11930.1_LRR-XII, LOC_Os02g11980.1_LRR-XII
OG0000236		LOC_Os06g46330.1_DUF26, LOC_Os02g06930.1_DUF26	TraesCS7A02G463500.1_DUF26, TraesCS7D02G451300.1_DUF26, TraesCS6B02G167900.1_DUF26
OG0000237		LOC_Os04g09770.1_LRK10L-2	TraesCS5D02G284500.1_LRK10L-2, TraesCS5D02G284600.1_LRK10L-2, TraesCS5B02G277000.1_LRK10L-2, TraesCS5A02G277200.1_LRK10L-2
OG0000238		LOC_Os07g35260.1_DUF26-Ic, LOC_Os04g12180.1_DUF26-Ic, LOC_Os04g12080.1_DUF26-Ic	TraesCS3B02G345300.1_DUF26, TraesCS5D02G568100.1_DUF26
OG0000239		LOC_Os05g47750.1_WAK/LRK10L-1, LOC_Os05g47770.1_WAK/LRK10L-1	TraesCS1D02G381800.1_WAK/LRK10L-1, TraesCS1A02G374700.1_WAK/LRK10L-1, TraesCS1B02G394900.1_WAK/LRK10L-1
OG0000240		LOC_Os06g41560.1_SD-2b, LOC_Os06g41510.1_SD-2b, LOC_Os06g41500.1_SD-2b	TraesCS7B02G301500.1_SD-2b, TraesCS7A02G401400.1_SD-2b
OG0000241		LOC_Os06g41980.1_LysM-II	TraesCS4A02G428200.1_LysM-II, TraesCS4A02G427200.1_LysM-II, TraesCS7D02G056600.1_LysM-II, TraesCS7A02G061600.1_LysM-II
OG0000242		LOC_Os06g47750.1_LRR-Xb, LOC_Os06g47700.1_LRR-Xb, LOC_Os06g47740.1_LRR-Xb, LOC_Os06g47720.1_LRR-Xb	TraesCS7A02G435000.1_LRR-Xb
OG0000243		LOC_Os07g35300.1_DUF26-Ia, LOC_Os07g35290.1_DUF26-Ic	TraesCS2B02G241800.1_DUF26, TraesCS2D02G222300.2_DUF26, TraesCS2A02G216500.1_DUF26
OG0000244		LOC_Os08g24310.1_LRR-XII	TraesCS4A02G330000.1_LRR-XII, TraesCS5D02G542800.1_LRR-XII, TraesCS5D02G543000.1_LRR-XII, TraesCS5B02G544800.1_LRR-XII
OG0000245		LOC_Os09g37890.1_DUF26, LOC_Os09g37880.1_DUF26, LOC_Os09g37840.1_DUF26, LOC_Os09g37800.1_DUF26	TraesCS5B02G353600.1_DUF26
OG0000246		LOC_Os10g04730.1_DUF26-Ia	TraesCS7A02G032600.1_DUF26, TraesCS4A02G457000.1_DUF26, TraesCSU02G207400.1_DUF26, TraesCS7D02G029200.1_DUF26
OG0000247		LOC_Os10g09620.1_WAK	TraesCS6D02G395700.1_WAK, TraesCS6B02G460900.1_WAK, TraesCS6D02G395600.1_WAK, TraesCS6D02G395400.1_WAK
OG0000248		LOC_Os11g42440.1_RLCK-VI	TraesCS4A02G145600.1_RLCK-VI, TraesCS4D02G149200.1_RLCK-VI, TraesCS7B02G262500.1_RLCK-VI, TraesCS7D02G357700.1_RLCK-VI
OG0000249		LOC_Os12g07990.1_RLCK-VI, LOC_Os12g08050.1_RLCK-VI	TraesCS5B02G115700.1_RLCK-VI, TraesCS5D02G125300.1_RLCK-VI, TraesCS5A02G114900.1_RLCK-VI
OG0000250			TraesCS1D02G016200.1_WAK, TraesCS1D02G016800.1_WAK, TraesCS1B02G020200.1_WAK, TraesCS1D02G014900.1_WAK, TraesCS1A02G016300.1_WAK
OG0000251			TraesCS5B02G540400.1_LRR-XII, TraesCS5D02G547600.1_LRR-XII, TraesCS5B02G541000.1_LRR-XII, TraesCS1A02G229500.1_LRR-XII, TraesCS5D02G547500.1_LRR-XII
OG0000252			TraesCS1D02G050300.1_LRR-XIIb, TraesCS1D02G050400.1_LRR-XIIb, TraesCS1D02G051000.1_LRR-XIIb, TraesCS1B02G064500.1_LRR-XIIb, TraesCS1B02G065100.2_LRR-XIIb
OG0000253			TraesCS3B02G578100.1_DUF26, TraesCS7A02G457000.1_DUF26, TraesCS7B02G357800.1_DUF26, TraesCS1D02G284700.1_DUF26, TraesCS1B02G294900.1_DUF26
OG0000254			TraesCS5B02G534000.2_DUF26, TraesCS3D02G439500.2_DUF26, TraesCS4B02G301100.1_DUF26, TraesCS1B02G348800.1_DUF26, TraesCS2D02G068800.1_DUF26
OG0000255			TraesCS2B02G029000.1_SD-2b, TraesCS2B02G028900.1_SD-2b, TraesCS2B02G028700.1_SD-2b, TraesCS2D02G021100.1_SD-2b, TraesCS2A02G020900.1_SD-2b
OG0000256			TraesCS2D02G067800.1_LRR-XII, TraesCS2D02G067400.1_LRR-XII, TraesCS2A02G068900.1_LRR-XII, TraesCS2D02G067300.1_LRR-XII, TraesCS2B02G080300.1_LRR-XII
OG0000257			TraesCS2A02G456900.1_LysM-II, TraesCS2B02G479400.1_LysM-II, TraesCS2D02G457400.1_LysM-II, TraesCS2D02G457300.1_LysM-II, TraesCS2D02G457600.1_LysM-II
OG0000258			TraesCS3D02G040800.2_DUF26, TraesCS3A02G039100.1_DUF26, TraesCS3D02G040600.1_DUF26, TraesCS3A02G039300.1_DUF26, TraesCS3B02G044200.1_DUF26
OG0000259			TraesCS5A02G051200.1_L-LEC, TraesCS5B02G057205.1_L-LEC, TraesCS5D02G062100.1_L-LEC, TraesCS4A02G315100.1_L-LEC, TraesCS5D02G062200.1_L-LEC
OG0000260			TraesCS4A02G497900.1_LRK10L-2, TraesCS4A02G499000.1_LRK10L-2, TraesCS4A02G499400.1_LRK10L-2, TraesCS7A02G000900.1_LRK10L-2, TraesCS4A02G497300.1_LRK10L-2
OG0000261			TraesCS5B02G324400.1_WAK, TraesCS5D02G330600.1_WAK, TraesCS5A02G323800.1_WAK, TraesCS5B02G324500.1_WAK, TraesCS5A02G323900.1_WAK
OG0000262	AT1G07650.2_DUF26	LOC_Os09g17630.1_DUF26	TraesCS5B02G184900.1_DUF26, TraesCS5A02G186500.1_DUF26
OG0000263	AT1G09440.1_RLCK-V, AT1G56720.3_RLCK-V	LOC_Os01g21960.1_RLCK-V	TraesCS3B02G193200.1_RLCK-V
OG0000264	AT2G01210.1_LRR-III, AT1G25320.1_LRR-III	LOC_Os01g33090.1_LRR-III	TraesCS1A02G240300.1_LRR-III
OG0000265	AT1G31420.1_LRR-XIIIa, AT2G35620.3_LRR-XIIIa	LOC_Os03g16010.1_LRR-XIIIa	TraesCS4D02G212600.1_LRR-XIIIa
OG0000266	AT1G34300.1_SD-2b	LOC_Os03g62180.3_SD-2b	TraesCS5B02G520600.1_SD-2b, TraesCS4A02G353300.1_SD-2b
OG0000267	AT1G34420.1_LRR-Xc	LOC_Os12g08180.1_LRR-Xc	TraesCS5D02G126100.1_LRR-Xc, TraesCS5B02G116500.1_LRR-Xc
OG0000268	AT1G51940.1_LysM-I	LOC_Os01g53840.1_LysM-I	TraesCS3B02G310800.2_LysM-I, TraesCS3D02G276800.1_LysM-I
OG0000269	AT1G52310.1_C-LEC	LOC_Os01g01410.1_C-LEC	TraesCS3D02G079200.2_C-LEC, TraesCS3A02G078700.1_C-LEC
OG0000270	AT1G61590.1_RLCK-VIIa	LOC_Os03g24930.1_RLCK-VIIa	TraesCS4D02G166800.1_RLCK-VIIa, TraesCS4B02G162700.1_RLCK-VIIa
OG0000271	AT4G36180.1_LRR-VIIa, AT1G75640.1_LRR-VIIa	LOC_Os04g48760.1_LRR-VIIa	TraesCS2B02G415500.1_LRR-VIIa
OG0000272	AT2G01950.1_LRR-Xb	LOC_Os10g02500.1_LRR-Xb	TraesCS3D02G099700.1_LRR-Xb, TraesCS3B02G115800.1_LRR-Xb
OG0000273	AT2G23450.1_WAK/LRK10L-1	LOC_Os03g12470.1_WAK/LRK10L-1	TraesCS4B02G238700.1_WAK/LRK10L-1, TraesCS4A02G062000.1_WAK/LRK10L-1
OG0000274	AT2G24230.1_LRR-VIIb	LOC_Os08g17410.1_LRR-VIIb	TraesCS5D02G190000.1_LRR-VIIb, TraesCS5B02G183000.1_LRR-VIIb
OG0000275	AT2G26730.1_LRR-III	LOC_Os01g42294.1_LRR-III	TraesCS3B02G248200.1_LRR-III, TraesCS3D02G234500.1_LRR-III
OG0000276	AT2G41820.1_LRR-Xc	LOC_Os07g10630.1_LRR-Xc	TraesCS3B02G162500.2_LRR-Xc, TraesCS3A02G142200.1_LRR-Xc
OG0000277	AT2G45340.1_LRR-IV	LOC_Os06g04370.1_LRR-IV	TraesCS7A02G073700.1_LRR-IV, TraesCS7D02G068600.1_LRR-IV
OG0000278	AT3G03770.1_LRR-VI	LOC_Os07g07230.2_LRR-VI	TraesCS2D02G248200.2_LRR-VI, TraesCS2A02G243400.4_LRR-VI
OG0000279	AT5G01560.1_L-LEC, AT5G01540.1_L-LEC, AT5G01550.1_L-LEC, AT3G08870.2_L-LEC
OG0000280	AT3G51740.1_LRR-III	LOC_Os11g01620.1_LRR-III, LOC_Os12g01700.1_LRR-III	TraesCS4D02G132100.1_LRR-III
OG0000281	AT3G53380.1_L-LEC, AT5G03140.1_L-LEC	LOC_Os05g03450.1_L-LEC	TraesCS1B02G084500.1_L-LEC
OG0000282	AT4G23740.1_LRR-III	LOC_Os01g12390.1_LRR-III	TraesCS3A02G148400.1_LRR-III, TraesCS3D02G156100.1_LRR-III
OG0000283	AT5G25930.1_LRR-XI	LOC_Os05g44770.1_LRR-XI, LOC_Os01g53920.1_LRR-XI	TraesCS6A02G359600.2_LRR-XI
OG0000284	AT5G38990.1_CrRLK1L-1, AT5G39000.1_CrRLK1L-1, AT5G39020.1_LRK10L-2, AT5G39030.1_LRK10L-2
OG0000285	AT5G45780.1_LRR-II	LOC_Os02g14120.1_LRR-II	TraesCS6D02G146100.1_LRR-II, TraesCS6A02G156100.1_LRR-II
OG0000286	AT5G48380.1_LRR-Xa	LOC_Os05g34270.1_LRR-Xa	TraesCS1A02G259600.1_LRR-Xa, TraesCS1B02G269900.1_LRR-Xa
OG0000287	AT5G53890.1_LRR-Xb	LOC_Os07g01710.1_LRR-Xb	TraesCS2A02G260000.1_LRR-Xb, TraesCS2B02G281900.1_LRR-Xb
OG0000288	AT5G62710.1_LRR-XIIIa	LOC_Os12g44090.1_LRR-XIIIa	TraesCS5D02G007200.1_LRR-XIIIa, TraesCS5A02G005300.1_LRR-XIIIa
OG0000289		LOC_Os01g02300.1_LRK10L-2	TraesCS3D02G011400.1_LRK10L-2, TraesCS3B02G015500.1_LRK10L-2, TraesCSU02G167900.1_LRK10L-2
OG0000290		LOC_Os01g04550.1_LRK10L-2, LOC_Os01g04570.1_LRK10L-2	TraesCS3D02G048700.1_LRK10L-2, TraesCS3D02G049100.1_LRK10L-2
OG0000291		LOC_Os01g05980.1_LRR-XII, LOC_Os01g05640.1_LRR-XII, LOC_Os01g05940.1_LRR-XII, LOC_Os01g05960.1_LRR-XII
OG0000292		LOC_Os01g12400.2_SD-2b, LOC_Os01g12410.1_SD-2b	TraesCS3D02G156200.1_SD-2b, TraesCS3A02G148300.1_SD-2b
OG0000293		LOC_Os01g12430.1_SD-2b, LOC_Os01g12420.1_SD-2b	TraesCS3A02G148200.1_SD-2b, TraesCS3B02G175500.1_SD-2b
OG0000294		LOC_Os01g48020.1_SD-2a, LOC_Os01g47900.1_SD-2a, LOC_Os01g48000.1_SD-2a	TraesCS3B02G273200.1_SD-2a
OG0000295		LOC_Os01g54700.1_PERK	TraesCS3D02G290100.1_PERK, TraesCS3A02G290300.2_PERK, TraesCS3B02G325100.2_PERK
OG0000296		LOC_Os01g57100.1_L-LEC	TraesCS3B02G348100.1_L-LEC, TraesCS3D02G313500.1_L-LEC, TraesCS3A02G317800.1_L-LEC
OG0000297		LOC_Os01g70410.2_RLCK-IXa	TraesCS3D02G436200.1_RLCK-IXa, TraesCS3A02G443800.1_RLCK-IXa, TraesCS3B02G477400.1_RLCK-IXa
OG0000298		LOC_Os02g02120.1_WAK	TraesCSU02G079300.1_WAK, TraesCS6D02G032300.1_WAK, TraesCS6B02G040700.1_WAK
OG0000299		LOC_Os02g02490.1_LRR-Xb	TraesCS6B02G061000.1_LRR-Xb, TraesCS6A02G044700.1_LRR-Xb, TraesCS6D02G052100.1_LRR-Xb
OG0000300		LOC_Os02g04430.1_LRR-V	TraesCS6A02G103900.1_LRR-V, TraesCS6B02G133000.1_LRR-V, TraesCS6D02G092300.1_LRR-V
OG0000301		LOC_Os02g05820.1_RLCK-IXb	TraesCS6A02G122700.2_RLCK-IXb, TraesCS6B02G150900.1_RLCK-IXb, TraesCS6D02G112900.1_RLCK-IXb
OG0000302		LOC_Os02g07810.1_LRR-III	TraesCS6A02G154900.1_LRR-III, TraesCS6B02G182900.1_LRR-III, TraesCS6D02G144800.1_LRR-III
OG0000303		LOC_Os02g12420.1_LRR-XII	TraesCS6B02G212300.1_LRR-XII, TraesCS6B02G008900.1_LRR-XII, TraesCS6D02G002200.1_LRR-XII
OG0000304		LOC_Os02g45750.1_LysM-II	TraesCS6D02G240100.1_LysM-II, TraesCS6B02G266500.1_LysM-II, TraesCS6A02G258900.1_LysM-II
OG0000305		LOC_Os06g30130.1_DUF26-Ig, LOC_Os02g48080.1_DUF26-Ig	TraesCS7D02G230200.1_DUF26, TraesCS6B02G303800.1_DUF26
OG0000306		LOC_Os02g57560.1_RLCK-IV	TraesCS6B02G439700.1_RLCK-IV, TraesCS6A02G399500.1_RLCK-IV, TraesCS6D02G383700.1_RLCK-IV
OG0000307		LOC_Os03g57780.1_LRR-VI	TraesCS5A02G428900.1_LRR-VI, TraesCS5D02G437000.1_LRR-VI, TraesCS5B02G431000.1_LRR-VI
OG0000308		LOC_Os04g01860.1_L-LEC, LOC_Os04g01874.1_L-LEC	TraesCS3B02G490000.1_L-LEC, TraesCS3B02G490300.1_L-LEC
OG0000309		LOC_Os04g24510.1_WAK, LOC_Os10g10130.1_WAK, LOC_Os10g10030.1_WAK	TraesCS7A02G425700.1_WAK
OG0000310		LOC_Os11g17380.1_DUF26, LOC_Os11g39450.1_DUF26, LOC_Os04g30030.1_DUF26	TraesCS4A02G026600.1_DUF26
OG0000311		LOC_Os04g34250.1_SD-2b	TraesCS2B02G315900.1_SD-2b, TraesCS2D02G297300.1_SD-2b, TraesCS2A02G299400.1_SD-2b
OG0000312		LOC_Os04g42480.1_RLCK-IV	TraesCS2B02G377100.1_RLCK-IV, TraesCS2A02G357800.1_RLCK-IV, TraesCS2D02G356600.1_RLCK-IV
OG0000313		LOC_Os04g54130.1_DUF26	TraesCS2A02G486200.1_DUF26, TraesCS2D02G486200.1_DUF26, TraesCS2B02G512900.1_DUF26
OG0000314		LOC_Os04g54180.1_DUF26	TraesCS2B02G513600.1_DUF26, TraesCS2D02G486800.1_DUF26, TraesCS2A02G486600.1_DUF26
OG0000315		LOC_Os04g56110.1_RLCK-Os4	TraesCS2D02G504300.1_RLCK-Os4, TraesCS2D02G504400.1_RLCK-Os4, TraesCS2A02G503800.1_RLCK-Os4
OG0000316		LOC_Os04g56120.1_RLCK-Os4, LOC_Os04g56130.1_RLCK-Os4, LOC_Os11g25510.1_RLCK-Os4	TraesCS2B02G531800.1_RLCK-Os4
OG0000317		LOC_Os05g38770.1_RLCK-VIIa	TraesCS1A02G287900.1_RLCK-VIIa, TraesCS1D02G286800.1_RLCK-VIIa, TraesCS1B02G297300.1_RLCK-VIIa
OG0000318		LOC_Os05g39410.1_LRR-VI	TraesCS1D02G295800.1_LRR-VI, TraesCS1B02G305200.2_LRR-VI, TraesCS1A02G296300.2_LRR-VI
OG0000319		LOC_Os06g08690.1_LRR-XII	TraesCS7D02G152500.1_LRR-XII, TraesCS7B02G054500.1_LRR-XII, TraesCS7A02G150600.1_LRR-XII
OG0000320		LOC_Os07g04820.1_RLCK-Os4, LOC_Os06g13320.1_RLCK-Os4, LOC_Os07g04810.1_RLCK-Os4	TraesCS6A02G301300.1_RLCK-Os4
OG0000321		LOC_Os06g44430.1_RLCK-XV	TraesCS7B02G404400.1_RLCK-XV, TraesCS7A02G497600.1_RLCK-XV, TraesCS7D02G484900.1_RLCK-XV
OG0000322		LOC_Os06g48980.1_RLCK-VIIa	TraesCS7D02G409400.1_RLCK-VIIa, TraesCS7B02G316100.1_RLCK-VIIa, TraesCS7A02G416100.1_RLCK-VIIa
OG0000323		LOC_Os07g03000.1_LRR-XII	TraesCS2B02G379000.2_LRR-XII, TraesCS2D02G358600.1_LRR-XII, TraesCS2A02G359700.1_LRR-XII
OG0000324		LOC_Os07g31250.1_WAK, LOC_Os07g31190.1_WAK, LOC_Os07g31210.1_WAK, LOC_Os07g31130.1_WAK
OG0000325		LOC_Os07g36590.1_DUF26	TraesCS2B02G236800.8_DUF26, TraesCS2A02G211200.4_DUF26, TraesCS2D02G217400.1_DUF26
OG0000326		LOC_Os07g38250.1_L-LEC	TraesCS4A02G468700.1_L-LEC, TraesCS4A02G469300.1_L-LEC, TraesCS4A02G466600.1_L-LEC
OG0000327		LOC_Os08g33090.1_LRR-III	TraesCS7B02G121600.1_LRR-III, TraesCS7A02G214300.1_LRR-III, TraesCS7D02G216400.1_LRR-III
OG0000328		LOC_Os09g27010.1_RLCK-VIIa, LOC_Os08g35600.1_RLCK-VIIa	TraesCS5A02G215200.1_RLCK-VIIa, TraesCS1D02G091600.1_RLCK-VIIa
OG0000329		LOC_Os08g40990.1_LRR-III	TraesCS7A02G251200.1_LRR-III, TraesCS7B02G139900.1_LRR-III, TraesCS7D02G251100.1_LRR-III
OG0000330		LOC_Os09g16950.1_L-LEC, LOC_Os09g17110.1_L-LEC	TraesCS7A02G507600.1_L-LEC, TraesCS7A02G507200.1_L-LEC
OG0000331		LOC_Os09g19160.1_LRR-Ia, LOC_Os09g18594.1_LRR-Ia, LOC_Os09g18530.1_LRR-Ia	TraesCS5D02G194500.1_LRR-Ia
OG0000332		LOC_Os09g23570.1_LRR-III	TraesCS5D02G210800.1_LRR-III, TraesCS5A02G205500.1_LRR-III, TraesCS5B02G202900.1_LRR-III
OG0000333		LOC_Os09g36180.1_RLCK-XV	TraesCS5B02G319800.1_RLCK-XV, TraesCS5D02G325600.1_RLCK-XV, TraesCS5A02G319400.1_RLCK-XV
OG0000334		LOC_Os10g01060.1_RLCK-IXb	TraesCS2A02G079300.1_RLCK-IXb, TraesCS2D02G076700.1_RLCK-IXb, TraesCS2B02G094100.1_RLCK-IXb
OG0000335		LOC_Os10g09700.1_WAK, LOC_Os10g07556.1_WAK, LOC_Os10g07548.1_WAK	TraesCS5B02G063600.1_WAK
OG0000336		LOC_Os10g18260.1_DUF26-Ic, LOC_Os10g17950.1_DUF26-Ic, LOC_Os10g17960.1_DUF26-Ic	TraesCS3B02G024500.1_DUF26
OG0000337		LOC_Os10g32990.1_LRR-XIIb	TraesCS1B02G167500.1_LRR-XIIb, TraesCS1A02G149500.1_LRR-XIIb, TraesCS1D02G146800.1_LRR-XIIb
OG0000338		LOC_Os10g35040.1_LRR-III	TraesCS1A02G165600.1_LRR-III, TraesCS1D02G175100.1_LRR-III, TraesCS1B02G182300.1_LRR-III
OG0000339		LOC_Os11g03820.1_SD-2a, LOC_Os12g03640.1_SD-2a	TraesCS4B02G132100.1_SD-2a, TraesCS4D02G126900.1_SD-2a
OG0000340		LOC_Os11g26130.1_LRR-IX	TraesCS4A02G147700.1_LRR-IX, TraesCS4B02G165600.1_LRR-IX, TraesCS4D02G163300.1_LRR-IX
OG0000341		LOC_Os11g29790.1_LRR-XII	TraesCS6B02G424100.1_LRR-XII, TraesCS6A02G384700.1_LRR-XII, TraesCS6A02G385100.1_LRR-XII
OG0000342		LOC_Os11g40550.1_LRR-III	TraesCS4A02G150100.1_LRR-III, TraesCS4B02G149500.1_LRR-III, TraesCS4D02G150200.1_LRR-III
OG0000343			TraesCS1A02G012000.1_WAK, TraesCS1B02G414200.1_WAK, TraesCS1A02G011900.1_WAK, TraesCS1D02G010100.1_WAK
OG0000344			TraesCS1D02G018000.1_LRK10L-2, TraesCS1A02G018000.1_LRK10L-2, TraesCS1B02G020700.3_LRK10L-2, TraesCS1D02G017800.1_LRK10L-2
OG0000345			TraesCS1A02G058200.1_WAK, TraesCS1B02G075700.1_WAK, TraesCS1B02G076100.1_WAK, TraesCS1D02G058800.1_WAK
OG0000346			TraesCS1B02G360100.1_LRR-Ia, TraesCS1A02G344600.1_LRR-Ia, TraesCS1D02G349000.2_LRR-Ia, TraesCS1A02G346300.2_LRR-Ia
OG0000347			TraesCS1A02G359700.1_RLCK-VIIa, TraesCS1B02G376000.1_RLCK-VIIa, TraesCS2B02G540200.1_RLCK-VIIa, TraesCS1D02G364100.1_RLCK-VIIa
OG0000348			TraesCS1B02G454400.1_DUF26, TraesCS1A02G422600.1_DUF26, TraesCS1D02G431400.1_DUF26, TraesCS1D02G431000.2_DUF26
OG0000349			TraesCS2A02G003700.1_LRR-XIIb, TraesCS4B02G009500.1_LRR-XIIb, TraesCS2D02G003500.1_LRR-XIIb, TraesCS3B02G084000.1_LRR-XIIb
OG0000350			TraesCS2B02G011800.1_LRR-XIIb, TraesCS2B02G011400.2_LRR-XIIb, TraesCS2D02G010900.1_LRR-XIIb, TraesCS2A02G010300.1_LRR-XIIb
OG0000351			TraesCS2A02G023900.1_DUF26, TraesCS2D02G026500.1_DUF26, TraesCS7B02G446400.1_DUF26, TraesCS2B02G036600.1_DUF26
OG0000352			TraesCS2A02G031900.1_DUF26, TraesCS5A02G351500.1_DUF26, TraesCS5A02G351900.1_DUF26, TraesCS2A02G032200.1_DUF26
OG0000353			TraesCS2A02G055200.1_L-LEC, TraesCS2D02G055900.1_L-LEC, TraesCS2A02G057000.1_L-LEC, TraesCS2D02G054100.1_L-LEC
OG0000354			TraesCS2D02G389400.2_RLCK-IXb, TraesCS2A02G391300.1_RLCK-IXb, TraesCS2B02G409700.1_RLCK-IXb, TraesCS2D02G389200.1_RLCK-IXb
OG0000355			TraesCS2A02G509600.1_RLCK-Os1, TraesCS2A02G508700.1_RLCK-Os1, TraesCS2D02G510400.1_RLCK-Os1, TraesCS2B02G537500.1_RLCK-Os1
OG0000356			TraesCS2B02G024100.1_L-LEC, TraesCS2D02G017500.1_L-LEC, TraesCS2B02G024000.1_L-LEC, TraesCS2D02G017600.1_L-LEC
OG0000357			TraesCS2B02G485000.1_L-LEC, TraesCS5B02G456500.1_L-LEC, TraesCS5D02G455600.1_L-LEC, TraesCS2D02G464000.1_L-LEC
OG0000358			TraesCS6D02G003900.1_LRK10L-2, TraesCS6A02G001700.2_LRK10L-2, TraesCS6B02G006500.2_LRK10L-2, TraesCS3A02G049600.1_LRK10L-2
OG0000359			TraesCS3B02G079400.1_SD-2b, TraesCS3B02G077000.1_SD-2b, TraesCS3D02G064800.1_SD-2b, TraesCS3A02G064400.1_SD-2b
OG0000360			TraesCS3B02G551200.1_LRR-XII, TraesCS3D02G496100.1_LRR-XII, TraesCS3B02G550900.1_LRR-XII, TraesCS3A02G490100.1_LRR-XII
OG0000361			TraesCS3D02G080600.1_DUF26, TraesCS3B02G095300.2_DUF26, TraesCS3D02G080500.1_DUF26, TraesCS3B02G095200.2_DUF26
OG0000362			TraesCSU02G101600.1_SD-2b, TraesCS7D02G123700.1_SD-2b, TraesCS7A02G126100.1_SD-2b, TraesCS3B02G174800.1_SD-2b
OG0000363			TraesCS6B02G136200.1_SD-2b, TraesCS6A02G107500.1_SD-2b, TraesCS3B02G291900.1_SD-2b, TraesCS6B02G136100.1_SD-2b
OG0000364			TraesCS3D02G494200.1_WAK, TraesCS3B02G548100.1_WAK, TraesCS5D02G374600.1_WAK, TraesCS5D02G374700.1_WAK
OG0000365			TraesCS3B02G588200.1_L-LEC, TraesCSU02G125700.1_L-LEC, TraesCS5A02G552200.1_L-LEC, TraesCS4B02G387600.1_L-LEC
OG0000366			TraesCS4A02G261500.1_L-LEC, TraesCS4B02G053300.1_L-LEC, TraesCS4B02G053100.1_L-LEC, TraesCS4B02G053500.1_L-LEC
OG0000367			TraesCS5B02G056000.1_L-LEC, TraesCS5D02G062800.2_L-LEC, TraesCS5A02G051700.1_L-LEC, TraesCS5B02G057700.1_L-LEC
OG0000368			TraesCS5B02G502500.1_L-LEC, TraesCS5D02G503600.1_L-LEC, TraesCS5B02G502400.1_L-LEC, TraesCS7A02G173900.1_L-LEC
OG0000369			TraesCS6A02G051600.1_RLCK-VIIa, TraesCS6B02G069300.1_RLCK-VIIa, TraesCSU02G110700.2_RLCK-VIIa, TraesCSU02G111300.1_RLCK-VIIa
OG0000370			TraesCS6B02G082900.2_DUF26, TraesCS6D02G047800.2_DUF26, TraesCS6B02G056200.1_DUF26, TraesCS6D02G047500.2_DUF26
OG0000371			TraesCS7D02G394800.1_SD-2b, TraesCS7B02G301100.1_SD-2b, TraesCS7A02G400900.1_SD-2b, TraesCS7B02G301200.1_SD-2b
OG0000372			TraesCS7A02G433900.1_DUF26, TraesCS7D02G424800.2_DUF26, TraesCS7A02G433100.1_DUF26, TraesCS7B02G333500.1_DUF26
OG0000373			TraesCS7B02G362200.1_RLCK-VIIa, TraesCS7D02G220700.1_RLCK-VIIa, TraesCS7B02G362300.1_RLCK-VIIa, TraesCS7A02G460900.1_RLCK-VIIa
OG0000374	AT1G07550.1_LRR-Ia, AT2G14510.2_LRR-Ia, AT2G14440.1_LRR-Ia
OG0000375	AT1G11340.1_DUF26, AT1G11410.4_DUF26	LOC_Os11g44660.1_DUF26-Ih
OG0000376	AT1G16260.1_WAK	LOC_Os04g55760.1_WAK	TraesCS2D02G509500.1_WAK
OG0000377	AT1G24030.1_RLCK-VIIb	LOC_Os09g20880.2_RLCK-VIIb	TraesCS5B02G196600.1_RLCK-VIIb
OG0000378	AT1G70110.1_L-LEC, AT4G29050.2_L-LEC, AT1G70130.1_L-LEC
OG0000379	AT5G38280.2_LRK10L-2, AT1G70250.1_LRK10L-2, AT4G18250.1_LRK10L-2
OG0000380	AT5G63930.1_LRR-XI, AT2G33170.2_LRR-XI	LOC_Os04g42700.1_LRR-XI
OG0000381	AT3G28040.1_LRR-VIIa	LOC_Os01g72700.1_LRR-VIIa	TraesCS3A02G495400.1_LRR-VIIa
OG0000382	AT3G46760.1_L-LEC, AT5G59270.2_L-LEC, AT5G59260.1_L-LEC
OG0000383	AT3G55550.1_L-LEC	LOC_Os12g38610.1_L-LEC	TraesCS5B02G084800.1_L-LEC
OG0000384	AT3G58690.1_Extensin	LOC_Os05g11750.1_Extensin	TraesCS1A02G124700.1_Extensin
OG0000385	AT4G21400.1_DUF26-Ib, AT4G00970.1_DUF26-Ib, AT4G21410.3_DUF26-Ib
OG0000386	AT4G20940.1_LRR-III	LOC_Os07g05190.1_LRR-III	TraesCS2B02G273100.1_LRR-III
OG0000387	AT4G22130.1_LRR-V	LOC_Os02g09740.1_LRR-V	TraesCS6B02G199500.1_LRR-V
OG0000388	AT4G32300.1_SD-2b	LOC_Os06g29810.3_SD-2b	TraesCS7D02G231000.1_SD-2b
OG0000389	AT5G45800.1_LRR-VIIb	LOC_Os02g14480.1_LRR-VIIb, LOC_Os06g35200.1_LRR-VIIb
OG0000390	AT5G46570.1_RLCK-XII	LOC_Os10g42110.1_RLCK-XII	TraesCS1B02G192300.3_RLCK-XII
OG0000391	AT5G49760.1_LRR-VIII-1, AT5G49770.1_LRR-VIII-1	LOC_Os12g10740.1_LRR-VIII-1
OG0000392	AT5G54590.3_LRR-Ib	LOC_Os08g04420.1_LRR-Ib	TraesCS7B02G207700.1_LRR-Ib
OG0000393		LOC_Os01g04450.1_WAK/LRK10L-1	TraesCS3D02G048000.1_WAK/LRK10L-1, TraesCS3A02G033000.1_WAK/LRK10L-1
OG0000394		LOC_Os01g04520.1_LRK10L-2, LOC_Os01g04460.1_LRK10L-2	TraesCS3D02G048400.1_LRK10L-2
OG0000395		LOC_Os01g04480.1_LRK10L-2	TraesCS3B02G055600.1_LRK10L-2, TraesCS3A02G049375.1_LRK10L-2
OG0000396		LOC_Os01g04490.1_LRK10L-2	TraesCS3B02G057300.1_LRK10L-2, TraesCS3B02G058000.1_LRK10L-2
OG0000397		LOC_Os01g04580.1_LRK10L-2	TraesCS3A02G050300.1_LRK10L-2, TraesCS3D02G049700.1_LRK10L-2
OG0000398		LOC_Os01g06280.2_CrRLK1L-1	TraesCS3D02G134400.1_CrRLK1L-1, TraesCS3B02G151200.1_CrRLK1L-1
OG0000399		LOC_Os01g15470.1_RLCK-VIIa	TraesCS3D02G182300.2_RLCK-VIIa, TraesCS3B02G206500.1_RLCK-VIIa
OG0000400		LOC_Os01g26174.1_WAK, LOC_Os01g26280.1_WAK	TraesCS6A02G027400.1_WAK
OG0000401		LOC_Os01g33110.1_LRR-XIIb	TraesCS5D02G339600.1_LRR-XIIb, TraesCS5A02G334700.1_LRR-XIIb
OG0000402		LOC_Os01g47820.1_SD-2a, LOC_Os01g48040.1_SD-2a	TraesCS3A02G246300.1_SD-2a
OG0000403		LOC_Os01g51400.1_LRR-III, LOC_Os02g16790.1_LRR-III	TraesCS3D02G250700.1_LRR-III
OG0000404		LOC_Os01g66250.1_SD-2a, LOC_Os12g07800.1_SD-2a	TraesCS6A02G282900.1_SD-2a
OG0000405		LOC_Os02g01730.1_RLCK-XIII	TraesCS6B02G033600.1_RLCK-XIII, TraesCS6A02G024700.1_RLCK-XIII
OG0000406		LOC_Os02g06160.1_L-LEC	TraesCS3B02G334100.1_L-LEC, TraesCS3D02G299500.1_L-LEC
OG0000407		LOC_Os02g10110.1_LRR-V	TraesCS6D02G154700.1_LRR-V, TraesCS6A02G166100.1_LRR-V
OG0000408		LOC_Os02g27310.1_DUF26-Ic	TraesCS3A02G477300.1_DUF26, TraesCS3D02G472000.1_DUF26
OG0000409		LOC_Os02g40180.1_LRR-XII, LOC_Os02g40200.1_LRR-XII	TraesCS1A02G391700.1_LRR-XII
OG0000410		LOC_Os04g58250.1_DUF26, LOC_Os02g42620.1_DUF26	TraesCS2D02G564300.1_DUF26
OG0000411		LOC_Os04g45920.1_RLCK-VIIa, LOC_Os02g43430.1_RLCK-VIIa	TraesCS6B02G283600.2_RLCK-VIIa
OG0000412		LOC_Os02g44610.1_RLCK-IXb	TraesCS6D02G227800.1_RLCK-IXb, TraesCS6A02G245400.1_RLCK-IXb
OG0000413		LOC_Os03g16260.1_PERK, LOC_Os09g14580.1_PERK, LOC_Os03g38710.1_PERK
OG0000414		LOC_Os03g18630.1_LRR-III	TraesCS4D02G191000.1_LRR-III, TraesCS4B02G189600.1_LRR-III
OG0000415		LOC_Os03g31000.1_RLCK-IXb, LOC_Os03g31070.1_RLCK-IXb, LOC_Os03g31044.2_RLCK-IXb
OG0000416		LOC_Os03g61060.1_RLCK-IV	TraesCS5D02G501800.1_RLCK-IV, TraesCS5B02G501300.2_RLCK-IV
OG0000417		LOC_Os08g13420.1_SD-2b, LOC_Os03g61310.1_SD-2b, LOC_Os08g13870.1_SD-2b
OG0000418		LOC_Os04g22120.1_L-LEC	TraesCS1B02G467700.1_L-LEC, TraesCS1D02G441400.1_L-LEC
OG0000419		LOC_Os04g43730.1_WAK	TraesCS2D02G377900.1_WAK, TraesCS2A02G381400.1_WAK
OG0000420		LOC_Os04g51030.1_WAK	TraesCS2D02G442100.1_WAK, TraesCS2B02G464100.1_WAK
OG0000421		LOC_Os04g51040.1_WAK	TraesCS7D02G053900.1_WAK, TraesCSU02G092400.1_WAK
OG0000422		LOC_Os04g54020.1_DUF26, LOC_Os04g54070.1_DUF26	TraesCS2D02G536900.3_DUF26
OG0000423		LOC_Os04g54140.1_DUF26	TraesCS2D02G486300.1_DUF26, TraesCS2A02G486400.1_DUF26
OG0000424		LOC_Os04g56080.1_SD-2a, LOC_Os04g56090.1_SD-2a	TraesCS2D02G505200.1_SD-2a
OG0000425		LOC_Os06g06760.3_RLCK-IXb	TraesCS7D02G121000.1_RLCK-IXb, TraesCS7A02G122600.1_RLCK-IXb
OG0000426		LOC_Os06g38590.1_LRR-XII, LOC_Os06g38650.1_LRR-XII	TraesCS7A02G367100.1_LRR-XII
OG0000427		LOC_Os06g38780.1_LRR-XII, LOC_Os06g38930.1_LRR-XII	TraesCS7D02G355800.1_LRR-XII
OG0000428		LOC_Os06g50100.1_RLCK-VIIa, LOC_Os07g31290.1_RLCK-VIIa	TraesCS7A02G385300.2_RLCK-VIIa
OG0000429		LOC_Os07g34980.1_DUF26-Ia, LOC_Os07g12850.1_DUF26-Ih	TraesCS2B02G243000.1_DUF26
OG0000430		LOC_Os07g35004.1_DUF26-Ia, LOC_Os07g47230.1_DUF26-Ia	TraesCS2A02G217300.2_DUF26
OG0000431		LOC_Os07g35280.1_DUF26-Ic	TraesCS2A02G216600.1_DUF26, TraesCS2B02G241900.1_DUF26
OG0000432		LOC_Os07g35690.1_DUF26-Ic, LOC_Os07g35650.1_DUF26-Ic	TraesCS2B02G240800.3_DUF26
OG0000433		LOC_Os09g37834.1_DUF26	TraesCS5B02G353400.1_DUF26, TraesCS5D02G357800.1_DUF26
OG0000434		LOC_Os10g12620.1_DUF26, LOC_Os11g11780.1_DUF26, LOC_Os11g11890.1_DUF26
OG0000435		LOC_Os10g19160.1_LRR-XII	TraesCS1D02G317500.2_LRR-XII, TraesCS1A02G317800.1_LRR-XII
OG0000436		LOC_Os10g22890.1_LRR-XII, LOC_Os10g22860.1_LRR-XII	TraesCS1B02G187300.1_LRR-XII
OG0000437		LOC_Os11g28104.1_DUF26-If, LOC_Os10g34220.1_DUF26-If	TraesCS1A02G159500.2_DUF26
OG0000438		LOC_Os11g01740.2_RLCK-V, LOC_Os12g01740.1_RLCK-V	TraesCS4B02G138100.2_RLCK-V
OG0000439		LOC_Os11g36180.1_LRR-XII, LOC_Os11g35500.1_LRR-XII, LOC_Os11g36160.1_LRR-XII
OG0000440		LOC_Os11g36090.1_LRR-XII, LOC_Os11g36150.1_LRR-XII	TraesCS1B02G467800.1_LRR-XII
OG0000441		LOC_Os11g40370.2_RLCK-IXb, LOC_Os11g40430.1_RLCK-IXb, LOC_Os11g40380.1_RLCK-IXb
OG0000442		LOC_Os11g47300.1_LRR-XII, LOC_Os11g47030.1_LRR-XII, LOC_Os11g47240.1_LRR-XII
OG0000443		LOC_Os12g14480.1_DUF26-Ih, LOC_Os12g14699.1_DUF26-Ih, LOC_Os12g14610.1_DUF26-Ih
OG0000444		LOC_Os12g30180.1_DUF26	TraesCS2B02G071900.1_DUF26, TraesCS2B02G071400.1_DUF26
OG0000445			TraesCS1D02G012900.1_SD-2b, TraesCS1A02G015000.1_SD-2b, TraesCS1B02G019500.1_SD-2b
OG0000446			TraesCS1B02G039500.1_LRR-Ia, TraesCS1D02G033300.2_LRR-Ia, TraesCS1A02G031800.1_LRR-Ia
OG0000447			TraesCS1A02G035700.1_WAK, TraesCS1D02G037200.1_WAK, TraesCS7D02G136700.1_WAK
OG0000448			TraesCS1D02G067700.1_RLCK-VIIa, TraesCS1B02G085000.1_RLCK-VIIa, TraesCS1A02G066700.1_RLCK-VIIa
OG0000449			TraesCS1A02G149400.1_LRR-XIIb, TraesCS1D02G146700.1_LRR-XIIb, TraesCS1B02G167400.1_LRR-XIIb
OG0000450			TraesCS1D02G211400.1_RLCK-IXb, TraesCS1A02G208100.1_RLCK-IXb, TraesCS1B02G222200.1_RLCK-IXb
OG0000451			TraesCS1B02G352600.1_WAK, TraesCS1D02G342300.1_WAK, TraesCS1A02G340300.1_WAK
OG0000452			TraesCS1B02G358300.1_LRR-Ia, TraesCS1D02G347000.1_LRR-Ia, TraesCS1A02G344400.2_LRR-Ia
OG0000453			TraesCS1A02G407000.2_LRK10L-2, TraesCS5D02G527500.1_LRK10L-2, TraesCS5B02G528300.2_LRK10L-2
OG0000454			TraesCS1B02G110600.1_DUF26, TraesCS1D02G092400.1_DUF26, TraesCS6A02G000500.1_DUF26
OG0000455			TraesCS2B02G114900.1_RLCK-VIIa, TraesCS2A02G098700.1_RLCK-VIIa, TraesCS2D02G098200.1_RLCK-VIIa
OG0000456			TraesCS2A02G170600.1_RLCK-VIIa, TraesCS2B02G197000.1_RLCK-VIIa, TraesCS2D02G178100.1_RLCK-VIIa
OG0000457			TraesCS2A02G216300.1_DUF26, TraesCS2B02G241400.1_DUF26, TraesCS2D02G221900.1_DUF26
OG0000458			TraesCS2A02G216900.1_DUF26, TraesCS2B02G242300.1_DUF26, TraesCS2D02G222900.1_DUF26
OG0000459			TraesCS2D02G223400.1_DUF26, TraesCS2B02G243100.1_DUF26, TraesCS2A02G217600.1_DUF26
OG0000460			TraesCS2D02G425900.1_RLCK-Os4, TraesCS2A02G427900.1_RLCK-Os4, TraesCS2B02G448300.1_RLCK-Os4
OG0000461			TraesCS2D02G491600.1_LRR-XII, TraesCS2A02G491300.1_LRR-XII, TraesCS2B02G519500.1_LRR-XII
OG0000462			TraesCS2B02G524300.1_LRR-XII, TraesCS2D02G496300.1_LRR-XII, TraesCS2A02G496000.1_LRR-XII
OG0000463			TraesCS2A02G505200.1_SD-2b, TraesCS2B02G533400.2_SD-2b, TraesCS2D02G505900.1_SD-2b
OG0000464			TraesCS2B02G555200.1_RLCK-VIIa, TraesCS2D02G528200.1_RLCK-VIIa, TraesCS2A02G525300.1_RLCK-VIIa
OG0000465			TraesCS2A02G532600.1_DUF26, TraesCS2B02G562100.1_DUF26, TraesCS2D02G534400.1_DUF26
OG0000466			TraesCS2A02G533400.1_DUF26, TraesCS2B02G563400.1_DUF26, TraesCS2D02G535600.2_DUF26
OG0000467			TraesCS2D02G538500.1_DUF26, TraesCS2B02G568000.1_DUF26, TraesCS2A02G537200.1_DUF26
OG0000468			TraesCS2D02G571100.1_LRR-XII, TraesCS2B02G620800.1_LRR-XII, TraesCS2A02G559400.1_LRR-XII
OG0000469			TraesCS2B02G612100.1_LRR-XII, TraesCS2D02G585500.1_LRR-XII, TraesCS2A02G574800.1_LRR-XII
OG0000470			TraesCS2D02G474300.1_LRR-XII, TraesCS2D02G475300.1_LRR-XII, TraesCS2B02G499100.1_LRR-XII
OG0000471			TraesCS2D02G512900.1_DUF26, TraesCS2B02G539800.1_DUF26, TraesCS2D02G512845.1_DUF26
OG0000472			TraesCS2B02G588800.1_WAK, TraesCS5B02G368200.1_WAK, TraesCS5D02G375200.1_WAK
OG0000473			TraesCS2D02G002600.1_WAK, TraesCS7D02G545900.1_WAK, TraesCS7A02G565200.1_WAK
OG0000474			TraesCS4A02G317600.1_DUF26, TraesCS2D02G052900.1_DUF26, TraesCS4A02G317500.1_DUF26
OG0000475			TraesCS3A02G009800.1_DUF26, TraesCS4A02G357700.1_DUF26, TraesCS3B02G012600.1_DUF26
OG0000476			TraesCS3B02G016300.1_LRK10L-2, TraesCS3D02G011800.1_LRK10L-2, TraesCS3A02G013000.1_LRK10L-2
OG0000477			TraesCS3B02G049100.1_WAK/LRK10L-1, TraesCS3D02G045200.1_WAK/LRK10L-1, TraesCS3A02G034600.1_WAK/LRK10L-1
OG0000478			TraesCS3D02G040700.1_DUF26, TraesCS3B02G044300.1_DUF26, TraesCS3A02G039200.1_DUF26
OG0000479			TraesCS3A02G045200.1_DUF26, TraesCS3D02G036000.1_DUF26, TraesCS3B02G038900.1_DUF26
OG0000480			TraesCS3D02G064700.2_SD-2b, TraesCS3B02G076900.1_SD-2b, TraesCS3A02G064300.1_SD-2b
OG0000481			TraesCS3A02G184400.1_CR4L, TraesCS3D02G188500.1_CR4L, TraesCS3B02G214300.1_CR4L
OG0000482			TraesCS3A02G261700.1_LRK10L-2, TraesCS3B02G294900.1_LRK10L-2, TraesCS3D02G261700.1_LRK10L-2
OG0000483			TraesCS3A02G262100.4_WAK/LRK10L-1, TraesCS3B02G295400.4_WAK/LRK10L-1, TraesCS3D02G262200.4_WAK/LRK10L-1
OG0000484			TraesCS3D02G286200.1_LRR-Ia, TraesCS3B02G320700.1_LRR-Ia, TraesCS3A02G286500.1_LRR-Ia
OG0000485			TraesCS3D02G319800.1_RLCK-VIIa, TraesCS3A02G326400.1_RLCK-VIIa, TraesCS3B02G355700.1_RLCK-VIIa
OG0000486			TraesCS6A02G010200.1_LRR-Ia, TraesCS3B02G366300.1_LRR-Ia, TraesCS3A02G335300.1_LRR-Ia
OG0000487			TraesCS3D02G328800.1_LRR-Ia, TraesCS3B02G366600.1_LRR-Ia, TraesCS3A02G335700.1_LRR-Ia
OG0000488			TraesCS3A02G397700.1_LRR-III, TraesCS3D02G391600.1_LRR-III, TraesCS3B02G429600.1_LRR-III
OG0000489			TraesCS3A02G485600.1_DUF26, TraesCS3D02G481800.1_DUF26, TraesCS3B02G534400.1_DUF26
OG0000490			TraesCS3D02G543300.1_RLCK-VIIa, TraesCS3B02G603300.1_RLCK-VIIa, TraesCS3A02G537900.1_RLCK-VIIa
OG0000491			TraesCS3B02G043400.1_LRR-XII, TraesCS6D02G206000.1_LRR-XII, TraesCS6D02G205900.1_LRR-XII
OG0000492			TraesCS3D02G048800.1_LRK10L-2, TraesCS3B02G109480.1_LRK10L-2, TraesCS3B02G055700.1_LRK10L-2
OG0000493			TraesCS3B02G059017.1_LRK10L-2, TraesCS7B02G061900.1_LRK10L-2, TraesCS7D02G158100.1_LRK10L-2
OG0000494			TraesCSU02G260100.1_LRR-XII, TraesCS3D02G013700.1_LRR-XII, TraesCSU02G189800.1_LRR-XII
OG0000495			TraesCSU02G164700.2_LRK10L-2, TraesCSU02G165300.1_LRK10L-2, TraesCS3D02G013900.1_LRK10L-2
OG0000496			TraesCSU02G156300.1_LRK10L-2, TraesCS3D02G014500.1_LRK10L-2, TraesCSU02G046500.1_LRK10L-2
OG0000497			TraesCS3D02G430500.1_L-LEC, TraesCSU02G199000.1_L-LEC, TraesCS4A02G394200.1_L-LEC
OG0000498			TraesCS4A02G088000.1_SD-2b, TraesCS4B02G216000.1_SD-2b, TraesCS4D02G216600.1_SD-2b
OG0000499			TraesCS4B02G198900.1_RLCK-VIIa, TraesCS4A02G105100.1_RLCK-VIIa, TraesCS4D02G199800.1_RLCK-VIIa
OG0000500			TraesCS4A02G183000.1_RLCK-VIIa, TraesCS4B02G135600.1_RLCK-VIIa, TraesCS4D02G130300.1_RLCK-VIIa
OG0000501			TraesCS4A02G201800.1_L-LEC, TraesCS4B02G106000.1_L-LEC, TraesCS4D02G102700.1_L-LEC
OG0000502			TraesCS4D02G095000.1_RLCK-IXb, TraesCS4B02G098900.1_RLCK-IXb, TraesCS4A02G220300.1_RLCK-IXb
OG0000503			TraesCS4B02G063400.1_L-LEC, TraesCS4D02G062400.1_L-LEC, TraesCS4A02G251400.1_L-LEC
OG0000504			TraesCS4A02G310100.1_WAK, TraesCS4D02G005100.1_WAK, TraesCS6D02G046818.1_WAK
OG0000505			TraesCS5B02G555000.1_DUF26, TraesCS4A02G323400.1_DUF26, TraesCS5D02G553900.1_DUF26
OG0000506			TraesCS5D02G554000.1_DUF26, TraesCS4A02G323500.2_DUF26, TraesCS5B02G554900.1_DUF26
OG0000507			TraesCS5D02G546900.1_LRR-XII, TraesCS4A02G327100.1_LRR-XII, TraesCS5D02G548100.1_LRR-XII
OG0000508			TraesCS7D02G053400.1_LRR-XII, TraesCS7A02G058900.1_LRR-XII, TraesCS4A02G430400.1_LRR-XII
OG0000509			TraesCS7A02G053400.2_LRR-XII, TraesCS4A02G438700.1_LRR-XII, TraesCS7D02G048600.1_LRR-XII
OG0000510			TraesCS7D02G029300.1_DUF26, TraesCS7A02G032700.1_DUF26, TraesCS4A02G456900.1_DUF26
OG0000511			TraesCS7D02G015600.1_LRR-XII, TraesCS7A02G018300.1_LRR-XII, TraesCS4A02G473300.1_LRR-XII
OG0000512			TraesCS4B02G351400.1_LRR-XII, TraesCS4D02G346200.1_LRR-XII, TraesCS5A02G520000.1_LRR-XII
OG0000513			TraesCS5A02G542700.1_RLCK-IXb, TraesCS4B02G371600.1_RLCK-IXb, TraesCS4D02G365900.1_RLCK-IXb
OG0000514			TraesCS5A02G524700.2_DUF26, TraesCS5A02G444900.1_DUF26, TraesCS4D02G348900.1_DUF26
OG0000515			TraesCS5D02G075500.2_LRR-XII, TraesCS5B02G068100.1_LRR-XII, TraesCS5A02G064600.1_LRR-XII
OG0000516			TraesCS5A02G084200.1_WAK, TraesCS5D02G096200.1_WAK, TraesCS5B02G089800.1_WAK
OG0000517			TraesCS5B02G138400.1_SD-2a, TraesCS5A02G138600.1_SD-2a, TraesCS5D02G152300.1_SD-2a
OG0000518			TraesCS5A02G152800.1_LRR-XIIb, TraesCS5B02G151600.1_LRR-XIIb, TraesCS5D02G158000.1_LRR-XIIb
OG0000519			TraesCS5D02G268600.1_WAK, TraesCS5B02G259500.1_WAK, TraesCS5A02G261200.1_WAK
OG0000520			TraesCS5A02G274100.1_WAK, TraesCS5D02G281200.1_WAK, TraesCS5B02G273500.1_WAK
OG0000521			TraesCS5B02G284400.1_LRR-XII, TraesCS5D02G292500.1_LRR-XII, TraesCS5A02G285000.1_LRR-XII
OG0000522			TraesCS5D02G299800.1_DUF26, TraesCS5B02G292000.2_DUF26, TraesCS5A02G292500.1_DUF26
OG0000523			TraesCS5D02G359500.1_DUF26, TraesCS5A02G352000.1_DUF26, TraesCS5B02G354700.1_DUF26
OG0000524			TraesCS5D02G373700.1_WAK, TraesCS5B02G366900.1_WAK, TraesCS5A02G365300.1_WAK
OG0000525			TraesCS5D02G398800.1_LRR-XII, TraesCS5B02G393400.1_LRR-XII, TraesCS5A02G388800.1_LRR-XII
OG0000526			TraesCS5A02G444600.1_WAK, TraesCS5D02G452200.1_WAK, TraesCS5B02G449200.1_WAK
OG0000527			TraesCS5A02G444700.1_WAK, TraesCS5B02G449300.1_WAK, TraesCS5D02G452300.1_WAK
OG0000528			TraesCS6A02G018500.1_RLCK-IXb, TraesCS6B02G027000.1_RLCK-IXb, TraesCS6D02G022900.1_RLCK-IXb
OG0000529			TraesCS6A02G043900.1_WAK, TraesCS6B02G059800.1_WAK, TraesCS6D02G050900.1_WAK
OG0000530			TraesCS6B02G153100.1_LRR-Xb, TraesCS6A02G125000.1_LRR-Xb, TraesCS6D02G115400.1_LRR-Xb
OG0000531			TraesCS6A02G130400.1_LRR-Ia, TraesCS6D02G119900.1_LRR-Ia, TraesCS6B02G158700.1_LRR-Ia
OG0000532			TraesCS6B02G225800.1_SD-2b, TraesCS6D02G189800.1_SD-2b, TraesCS6A02G204600.1_SD-2b
OG0000533			TraesCS6A02G376200.1_WAK, TraesCS6B02G414000.1_WAK, TraesCS6D02G361400.1_WAK
OG0000534			TraesCS6B02G414900.1_WAK, TraesCS6D02G362100.1_WAK, TraesCS6A02G377500.1_WAK
OG0000535			TraesCS6B02G454800.1_L-LEC, TraesCS6A02G408600.1_L-LEC, TraesCS6D02G392500.1_L-LEC
OG0000536			TraesCS6B02G459600.1_WAK, TraesCS6B02G458200.1_WAK, TraesCS6A02G411900.1_WAK
OG0000537			TraesCS6B02G097000.1_WAK, TraesCS6B02G056400.1_WAK, TraesCS6D02G070300.1_WAK
OG0000538			TraesCS7D02G230500.1_DUF26, TraesCS7B02G195700.1_DUF26, TraesCS7A02G229800.1_DUF26
OG0000539			TraesCS7B02G229900.1_DUF26, TraesCS7D02G326100.1_DUF26, TraesCS7A02G329200.1_DUF26
OG0000540			TraesCS7A02G366800.1_LRR-XII, TraesCS7D02G356000.1_LRR-XII, TraesCS7D02G355400.1_LRR-XII
OG0000541			TraesCS7A02G388500.1_SD-2a, TraesCS7D02G384400.1_SD-2a, TraesCS7B02G290400.1_SD-2a
OG0000542			TraesCS7B02G357100.1_SD-2b, TraesCS7A02G456300.1_SD-2b, TraesCS7D02G445000.1_SD-2b
OG0000543			TraesCS7A02G476800.1_LRR-XII, TraesCS7B02G378300.1_LRR-XII, TraesCS7D02G463700.1_LRR-XII
OG0000544			TraesCS7A02G532900.1_RLCK-IXb, TraesCS7B02G450000.2_RLCK-IXb, TraesCS7D02G520100.1_RLCK-IXb
OG0000545			TraesCS7B02G279600.1_LRR-XII, TraesCS7B02G396600.1_LRR-XII, TraesCS7B02G279700.1_LRR-XII
OG0000546	AT1G09970.2_LRR-XI	LOC_Os12g43640.1_LRR-XI
OG0000547	AT1G17230.2_LRR-XI	LOC_Os07g05740.1_LRR-XI
OG0000548	AT1G72760.2_RLCK-IXb, AT1G17540.1_RLCK-IXb
OG0000549	AT1G28440.1_LRR-XI	LOC_Os01g13800.1_LRR-XI
OG0000550	AT1G29740.1_DUF26, AT1G29730.2_DUF26
OG0000551	AT1G34110.1_LRR-XI	LOC_Os06g38990.1_LRR-XI
OG0000552	AT1G53440.1_DUF26, AT1G53430.1_DUF26
OG0000553	AT1G64210.1_LRR-III, AT5G41680.1_LRR-III
OG0000554	AT1G66460.3_RLCK-VI, AT5G37790.1_RLCK-VI
OG0000555	AT1G66880.1_WAK/LRK10L-1, AT5G38210.2_WAK/LRK10L-1
OG0000556	AT3G16030.6_DUF26, AT1G67520.6_DUF26
OG0000557	AT1G69910.1_WAK/LRK10L-1	LOC_Os03g58750.1_WAK/LRK10L-1
OG0000558	AT1G72180.1_LRR-XI	LOC_Os01g65650.1_LRR-XI
OG0000559	AT1G73080.1_LRR-XI	LOC_Os08g34640.1_LRR-XI
OG0000560	AT1G74360.1_LRR-Xb	LOC_Os07g40630.1_LRR-Xb
OG0000561	AT1G79620.5_LRR-VIII-1	LOC_Os03g21230.1_LRR-VIII-1
OG0000562	AT1G80870.1_LRR-XI	LOC_Os08g17320.1_RLCK-XI
OG0000563	AT4G34220.1_LRR-III, AT2G15300.1_LRR-III
OG0000564	AT2G16750.1_RLCK-VI, AT4G35030.7_RLCK-VI
OG0000565	AT2G20300.1_Extensin	LOC_Os02g57080.1_Extensin
OG0000566	AT2G29250.1_L-LEC, AT2G29220.1_L-LEC
OG0000567	AT2G31880.1_LRR-VIIb	LOC_Os06g18000.1_LRR-VIIb
OG0000568	AT2G32800.1_RLCK-XII	LOC_Os11g25860.1_RLCK-XII
OG0000569	AT3G09780.1_CR4L, AT2G39180.1_CR4L
OG0000570	AT3G02880.1_LRR-III, AT5G16590.1_LRR-III
OG0000571	AT3G08760.3_RLCK-II	LOC_Os01g60700.1_RLCK-II
OG0000572	AT5G01060.1_RLCK-XII, AT3G09240.3_RLCK-XII
OG0000573	AT3G13690.3_PERK	LOC_Os01g41870.1_PERK
OG0000574	AT5G18500.6_RLCK-V, AT3G17420.1_RLCK-V
OG0000575	AT3G24240.1_LRR-XI	LOC_Os04g04330.1_LRR-XI
OG0000576	AT3G57120.1_LysM-I	LOC_Os02g57440.1_LysM-I
OG0000577	AT3G59420.1_CR4L	LOC_Os03g43670.1_CR4L
OG0000578	AT4G02010.1_Extensin	LOC_Os01g14932.1_Extensin
OG0000579	AT4G28350.1_L-LEC, AT4G04960.1_L-LEC
OG0000580	AT4G21230.1_DUF26-Ih	LOC_Os11g44690.1_DUF26
OG0000581	AT4G25390.1_RLCK-XI, AT5G51770.1_RLCK-XI
OG0000582	AT4G28650.1_LRR-XI	LOC_Os03g05140.1_LRR-XI
OG0000583	AT4G29450.1_LRR-Ia, AT4G29180.2_LRR-Ia
OG0000584	AT5G07150.2_LRR-VI, AT5G58540.1_LRR-VI
OG0000585	AT5G13290.2_LRR-VIIb	LOC_Os01g70260.2_LRR-VIIb
OG0000586	AT5G42440.1_LRR-Xb	LOC_Os11g06780.1_LRR-Xb
OG0000587	AT5G47850.1_CR4L	LOC_Os04g35890.1_CR4L
OG0000588	AT5G49660.1_LRR-XI	LOC_Os12g43660.1_LRR-XI
OG0000589	AT5G56040.2_LRR-XI	LOC_Os08g38560.1_LRR-XI
OG0000590	AT5G56890.1_Extensin	LOC_Os01g09860.1_Extensin
OG0000591	AT5G60090.1_RLCK-XVII, AT5G60080.1_RLCK-XVII
OG0000592	AT5G61480.1_LRR-XI	LOC_Os08g05290.1_LRR-XI
OG0000593	AT5G65700.2_LRR-XI	LOC_Os03g56270.1_LRR-XI
OG0000594		LOC_Os01g02310.1_SD-2b	TraesCS2D02G419800.1_SD-2b
OG0000595		LOC_Os05g07740.1_LRR-XI, LOC_Os01g07560.1_LRR-XI
OG0000596		LOC_Os01g10900.1_LRR-VI	TraesCS3A02G135400.1_LRR-VI
OG0000597		LOC_Os01g12290.1_SD-2b	TraesCS3A02G003600.1_SD-2b
OG0000598		LOC_Os01g20900.1_RLCK-VIII, LOC_Os01g20880.1_RLCK-VIII
OG0000599		LOC_Os01g36550.1_LysM-I	TraesCS3A02G370900.1_LysM-I
OG0000600		LOC_Os01g39600.1_LRR-IV	TraesCS3A02G208100.2_LRR-IV
OG0000601		LOC_Os01g47810.1_SD-2a	TraesCS3D02G245100.1_SD-2a
OG0000602		LOC_Os01g47840.1_SD-2a	TraesCS3B02G273100.1_SD-2a
OG0000603		LOC_Os01g53640.1_PERK	TraesCS3B02G312300.1_PERK
OG0000604		LOC_Os01g57560.1_DUF26	TraesCS3D02G317300.2_DUF26
OG0000605		LOC_Os01g65060.1_SD-2b, LOC_Os01g65010.1_SD-2b
OG0000606		LOC_Os01g66020.1_RKF3	TraesCS3D02G401800.1_RKF3
OG0000607		LOC_Os02g05730.1_LRR-Ia	TraesCS6B02G150000.1_LRR-Ia
OG0000608		LOC_Os02g12440.1_LRR-XII	TraesCS6A02G184000.1_LRR-XII
OG0000609		LOC_Os02g12910.1_LRR-XI	TraesCS6B02G392500.1_LRR-XI
OG0000610		LOC_Os02g13965.1_SD-2b	TraesCS2B02G449900.1_SD-2b
OG0000611		LOC_Os02g41500.1_WAK	TraesCS6D02G210200.1_WAK
OG0000612		LOC_Os02g44920.1_RLCK-VIIa	TraesCS6A02G253700.1_RLCK-VIIa
OG0000613		LOC_Os02g52850.1_SD-2b	TraesCS6D02G310400.1_SD-2b
OG0000614		LOC_Os03g03880.1_RLCK-VIIa	TraesCS6A02G206300.2_RLCK-VIIa
OG0000615		LOC_Os03g12150.1_SD-2b	TraesCS4A02G064800.1_SD-2b
OG0000616		LOC_Os03g13820.1_RLCK-VI	TraesCS4B02G228200.1_RLCK-VI
OG0000617		LOC_Os03g21510.3_LRR-III	TraesCS4D02G173400.1_LRR-III
OG0000618		LOC_Os03g30890.1_SD-2a	TraesCS5B02G532700.3_SD-2a
OG0000619		LOC_Os05g38010.1_LRR-III, LOC_Os03g51060.1_LRR-III
OG0000620		LOC_Os07g15940.1_L-LEC, LOC_Os03g56160.1_L-LEC
OG0000621		LOC_Os03g56250.1_LRR-XIV	TraesCS5D02G417200.1_LRR-XIV
OG0000622		LOC_Os03g62340.1_RLCK-VI	TraesCS4A02G351900.1_RLCK-VI
OG0000623		LOC_Os04g34270.1_SD-2b	TraesCS2A02G545800.1_SD-2b
OG0000624		LOC_Os04g34330.1_SD-2b	TraesCS2B02G316100.1_SD-2b
OG0000625		LOC_Os04g38910.1_LRR-III	TraesCS2B02G344900.1_LRR-III
OG0000626		LOC_Os04g39180.1_URK-II	TraesCS2B02G347500.1_URK-II
OG0000627		LOC_Os04g41310.1_RLCK-VIII	TraesCS2D02G346600.1_RLCK-VIII
OG0000628		LOC_Os04g51050.1_WAK	TraesCS2B02G464000.1_WAK
OG0000629		LOC_Os04g56360.1_DUF26-If	TraesCS2A02G500700.1_DUF26
OG0000630		LOC_Os05g03920.1_DUF26-If	TraesCS1B02G091900.1_DUF26
OG0000631		LOC_Os06g07070.1_RLCK-XV	TraesCS7A02G129300.1_RLCK-XV
OG0000632		LOC_Os06g07230.1_RLCK-VIIa	TraesCS7D02G130600.2_RLCK-VIIa
OG0000633		LOC_Os06g10790.1_L-LEC	TraesCS4D02G288200.1_L-LEC
OG0000634		LOC_Os06g35850.2_SD-2b	TraesCS7A02G354700.1_SD-2b
OG0000635		LOC_Os06g36270.1_LRR-XI	TraesCS7A02G356900.1_LRR-XI
OG0000636		LOC_Os06g38730.1_LRR-XII, LOC_Os06g38760.1_LRR-XII
OG0000637		LOC_Os06g45630.1_LRR-XII	TraesCS7B02G377900.1_LRR-XII
OG0000638		LOC_Os06g47650.1_LRR-Xb	TraesCS7D02G426000.1_LRR-Xb
OG0000639		LOC_Os06g49260.1_WAK, LOC_Os06g49170.1_WAK
OG0000640		LOC_Os07g04220.1_LRR-XIV	TraesCS2B02G266900.1_LRR-XIV
OG0000641		LOC_Os07g18230.1_L-LEC	TraesCS3D02G104000.1_L-LEC
OG0000642		LOC_Os07g20610.1_DUF26	TraesCSU02G212500.1_DUF26
OG0000643		LOC_Os07g30510.1_DUF26-Ia, LOC_Os07g30410.1_DUF26-Ia
OG0000644		LOC_Os07g35140.1_DUF26-Ia	TraesCS2D02G223000.1_DUF26
OG0000645		LOC_Os07g38070.1_LRR-Ic	TraesCS2B02G227700.1_LRR-Ic
OG0000646		LOC_Os07g38640.1_LRR-III	TraesCS2D02G202600.1_LRR-III
OG0000647		LOC_Os07g43560.1_DUF26-Ic	TraesCSU02G066200.1_DUF26
OG0000648		LOC_Os07g47270.1_RLCK-VIIa	TraesCS2A02G117800.2_RLCK-VIIa
OG0000649		LOC_Os07g48310.1_LRR-III	TraesCS2A02G104100.1_LRR-III
OG0000650		LOC_Os08g03200.1_L-LEC, LOC_Os08g02990.1_L-LEC
OG0000651		LOC_Os08g10300.1_DUF26, LOC_Os08g10290.1_DUF26
OG0000652		LOC_Os08g24770.1_LRK10L-2, LOC_Os08g24630.1_LRK10L-2
OG0000653		LOC_Os08g39220.1_WAK	TraesCSU02G058438.1_WAK
OG0000654		LOC_Os08g40280.1_L-LEC	TraesCS7A02G249400.1_L-LEC
OG0000655		LOC_Os09g07730.1_L-LEC	TraesCS5A02G168800.1_L-LEC
OG0000656		LOC_Os09g16540.1_L-LEC	TraesCS5D02G191000.1_L-LEC
OG0000657		LOC_Os09g25540.1_LRR-XII	TraesCS5A02G222200.1_LRR-XII
OG0000658		LOC_Os09g39620.1_RLCK-IXb	TraesCS5B02G293900.1_RLCK-IXb
OG0000659		LOC_Os09g39640.1_RLCK-IXb	TraesCS5B02G294000.1_RLCK-IXb
OG0000660		LOC_Os09g39650.3_RLCK-IXb	TraesCS5D02G302200.1_RLCK-IXb
OG0000661		LOC_Os10g01100.1_SD-2a	TraesCS4B02G059700.1_SD-2a
OG0000662		LOC_Os10g02720.1_WAK	TraesCS7A02G103000.1_WAK
OG0000663		LOC_Os10g06760.1_LRR-XI, LOC_Os10g06740.1_LRR-XI
OG0000664		LOC_Os10g30600.1_RLCK-VIIa	TraesCS1D02G140300.1_RLCK-VIIa
OG0000665		LOC_Os10g33040.1_LRR-XIIb	TraesCS1A02G149700.1_LRR-XIIb
OG0000666		LOC_Os10g38960.1_L-LEC	TraesCS1A02G184400.1_L-LEC
OG0000667		LOC_Os12g02810.1_RLCK-VIIa, LOC_Os11g02830.1_RLCK-VIIa
OG0000668		LOC_Os11g10310.1_LRR-XII	TraesCS1D02G426400.2_LRR-XII
OG0000669		LOC_Os11g10640.1_DUF26, LOC_Os11g10710.1_DUF26
OG0000670		LOC_Os11g14420.1_LRR-Xa	TraesCS4B02G086300.1_LRR-Xa
OG0000671		LOC_Os11g26140.1_RLCK-Os3	TraesCS6B02G238100.1_RLCK-Os3
OG0000672		LOC_Os11g34624.1_DUF26-Ic, LOC_Os11g34610.1_DUF26-Ic
OG0000673		LOC_Os11g39370.1_LRR-II	TraesCS7B02G036100.2_LRR-II
OG0000674		LOC_Os11g40810.1_LRR-XII	TraesCS2B02G084000.1_LRR-XII
OG0000675		LOC_Os12g37980.1_LRR-Ia	TraesCS5B02G089000.1_LRR-Ia
OG0000676		LOC_Os12g40419.1_WAK/LRK10L-1	TraesCS5B02G069900.1_WAK/LRK10L-1
OG0000677		LOC_Os12g41710.1_DUF26	TraesCS5A02G048600.1_DUF26
OG0000678			TraesCS1A02G004800.1_WAK, TraesCSU02G185400.1_WAK
OG0000679			TraesCS1D02G012800.1_SD-2b, TraesCS1A02G014900.1_SD-2b
OG0000680			TraesCS1A02G017700.1_WAK, TraesCS1B02G021800.1_WAK
OG0000681			TraesCS1A02G344300.1_LRR-Ia, TraesCS1D02G346700.1_LRR-Ia
OG0000682			TraesCS1B02G358800.1_LRR-Ia, TraesCS1A02G345000.1_LRR-Ia
OG0000683			TraesCS1D02G360600.1_SD-2a, TraesCS1A02G356300.1_SD-2a
OG0000684			TraesCS1D02G360500.1_SD-2a, TraesCS1A02G356400.1_SD-2a
OG0000685			TraesCS1A02G370300.1_LRR-Ia, TraesCS1B02G389300.1_LRR-Ia
OG0000686			TraesCS1A02G422700.2_DUF26, TraesCS1B02G454000.2_DUF26
OG0000687			TraesCS1B02G039600.1_LRR-Ia, TraesCS1D02G033200.1_LRR-Ia
OG0000688			TraesCS4A02G448100.1_WAK, TraesCS1B02G043400.1_WAK
OG0000689			TraesCS6B02G010600.1_WAK, TraesCS1B02G050100.1_WAK
OG0000690			TraesCS1B02G251700.1_DUF26, TraesCS1D02G239700.1_DUF26
OG0000691			TraesCS1D02G330300.2_DUF26, TraesCS1B02G341600.1_DUF26
OG0000692			TraesCS1D02G339600.1_PERK, TraesCS1B02G350100.1_PERK
OG0000693			TraesCS1B02G359300.2_LRR-Ia, TraesCS1D02G348100.1_LRR-Ia
OG0000694			TraesCS1B02G454100.1_DUF26, TraesCS1B02G454600.1_DUF26
OG0000695			TraesCS2D02G038200.1_RLCK-VIIa, TraesCS2A02G039600.1_RLCK-VIIa
OG0000696			TraesCS2A02G041000.1_L-LEC, TraesCS2B02G053500.1_L-LEC
OG0000697			TraesCS2D02G045900.1_WAK, TraesCS2A02G047800.1_WAK
OG0000698			TraesCS2B02G094400.1_CrRLK1L-1, TraesCS2A02G079600.1_CrRLK1L-1
OG0000699			TraesCS2A02G090400.1_L-LEC, TraesCS2D02G088300.1_L-LEC
OG0000700			TraesCS2A02G129700.1_WAK, TraesCS2B02G151900.1_WAK
OG0000701			TraesCS2A02G260600.1_LRR-XV, TraesCS2D02G263100.1_LRR-XV
OG0000702			TraesCS2D02G378000.1_WAK, TraesCS2A02G381500.1_WAK
OG0000703			TraesCS2A02G485100.1_DUF26, TraesCS2D02G485400.1_DUF26
OG0000704			TraesCS2A02G485200.1_DUF26, TraesCS2B02G512200.1_DUF26
OG0000705			TraesCS2A02G534100.1_DUF26, TraesCS2D02G536400.1_DUF26
OG0000706			TraesCS2B02G028300.1_SD-2b, TraesCS7B02G330200.1_SD-2b
OG0000707			TraesCS2B02G065600.1_DUF26, TraesCS2B02G030200.1_DUF26
OG0000708			TraesCS2B02G034700.1_DUF26, TraesCS2B02G035400.1_DUF26
OG0000709			TraesCS2B02G047800.1_LRR-XII, TraesCS2D02G033400.1_LRR-XII
OG0000710			TraesCS2D02G086600.1_LRR-VI, TraesCS2B02G104200.1_LRR-VI
OG0000711			TraesCS2D02G131600.1_SD-2b, TraesCS2B02G151000.1_SD-2b
OG0000712			TraesCS2B02G364400.1_LRR-Xa, TraesCS2D02G344700.1_LRR-Xa
OG0000713			TraesCS2D02G364300.1_SD-2b, TraesCS2B02G384900.1_SD-2b
OG0000714			TraesCS2B02G408700.1_RLCK-VIIa, TraesCS2D02G388000.1_RLCK-VIIa
OG0000715			TraesCS2B02G511200.1_DUF26, TraesCS2B02G510900.1_DUF26
OG0000716			TraesCS2D02G485200.2_DUF26, TraesCS2B02G511600.1_DUF26
OG0000717			TraesCS2D02G485300.1_DUF26, TraesCS2B02G511700.1_DUF26
OG0000718			TraesCS2D02G509205.1_WAK, TraesCS2B02G536500.1_WAK
OG0000719			TraesCS2B02G536700.1_CrRLK1L-1, TraesCS2D02G509800.1_CrRLK1L-1
OG0000720			TraesCS2B02G537600.1_WAK, TraesCS2D02G511000.1_WAK
OG0000721			TraesCS2B02G558500.1_LRK10L-2, TraesCS2D02G530700.1_LRK10L-2
OG0000722			TraesCS2D02G530900.1_LRK10L-2, TraesCS2B02G558600.1_LRK10L-2
OG0000723			TraesCS2B02G564500.1_DUF26, TraesCS2B02G564700.1_DUF26
OG0000724			TraesCS2B02G565100.1_DUF26, TraesCS2D02G537100.1_DUF26
OG0000725			TraesCS2B02G567500.2_DUF26, TraesCS2D02G538200.1_DUF26
OG0000726			TraesCS2D02G538400.1_DUF26, TraesCS2B02G567700.1_DUF26
OG0000727			TraesCS2D02G550900.1_WAK, TraesCS2B02G580400.1_WAK
OG0000728			TraesCS2B02G584100.1_L-LEC, TraesCS2D02G554400.1_L-LEC
OG0000729			TraesCS2D02G582800.1_L-LEC, TraesCS2B02G616000.1_L-LEC
OG0000730			TraesCS2D02G582700.1_L-LEC, TraesCS2B02G616100.1_L-LEC
OG0000731			TraesCS2B02G625200.1_LRR-XII, TraesCS2D02G573700.1_LRR-XII
OG0000732			TraesCS2D02G003800.1_DUF26, TraesCSU02G182500.1_DUF26
OG0000733			TraesCSU02G015900.1_LRR-XIIb, TraesCS2D02G032600.1_LRR-XIIb
OG0000734			TraesCS3A02G006900.1_WAK, TraesCS3D02G003900.1_WAK
OG0000735			TraesCS3A02G016600.1_LRK10L-2, TraesCS3A02G018300.1_LRK10L-2
OG0000736			TraesCS3A02G018100.2_LRK10L-2, TraesCSU02G156100.1_LRK10L-2
OG0000737			TraesCS3A02G039400.1_DUF26, TraesCS3B02G044100.1_DUF26
OG0000738			TraesCS3A02G039500.1_DUF26, TraesCS3B02G044000.1_DUF26
OG0000739			TraesCS3D02G088300.1_LRR-XII, TraesCS3A02G088100.1_LRR-XII
OG0000740			TraesCS3B02G292600.1_LRR-XII, TraesCS3A02G259500.1_LRR-XII
OG0000741			TraesCS3A02G445900.1_LRR-XII, TraesCS3D02G438600.1_LRR-XII
OG0000742			TraesCS3B02G555500.2_DUF26, TraesCS3A02G493500.1_DUF26
OG0000743			TraesCS3D02G501400.1_DUF26, TraesCS3A02G493800.1_DUF26
OG0000744			TraesCS3A02G522100.1_WAK, TraesCS3A02G522900.1_WAK
OG0000745			TraesCS3B02G595500.1_WAK, TraesCS3A02G533100.1_WAK
OG0000746			TraesCS3B02G011500.1_LRR-XII, TraesCS3B02G007000.1_LRR-XII
OG0000747			TraesCS3B02G022400.1_DUF26, TraesCS3D02G023600.1_DUF26
OG0000748			TraesCS3B02G032400.1_LRR-XII, TraesCS3B02G052600.1_LRR-XII
OG0000749			TraesCS3B02G057000.2_LRK10L-2, TraesCS3B02G057900.2_LRK10L-2
OG0000750			TraesCS3B02G057400.1_LRK10L-2, TraesCS3B02G057947.2_LRK10L-2
OG0000751			TraesCS3B02G072700.1_LRR-XII, TraesCS3D02G060000.1_LRR-XII
OG0000752			TraesCS3B02G072900.1_LRR-XII, TraesCS3B02G073100.1_LRR-XII
OG0000753			TraesCS3B02G096000.1_LRR-XV, TraesCS3D02G081000.1_LRR-XV
OG0000754			TraesCS3D02G083900.1_WAK, TraesCS3B02G098900.1_WAK
OG0000755			TraesCS3D02G151400.1_LRR-VI, TraesCS3B02G169200.1_LRR-VI
OG0000756			TraesCS3D02G156400.1_SD-2b, TraesCS3B02G175800.1_SD-2b
OG0000757			TraesCS3D02G481200.2_DUF26, TraesCS3B02G533500.1_DUF26
OG0000758			TraesCS3B02G547600.1_RLCK-Os1, TraesCS3D02G493600.1_RLCK-Os1
OG0000759			TraesCS3D02G012900.1_SD-2b, TraesCSU02G045400.1_SD-2b
OG0000760			TraesCS7B02G357700.1_DUF26, TraesCS3D02G022700.2_DUF26
OG0000761			TraesCS3D02G062500.1_SD-2b, TraesCS3D02G063800.1_SD-2b
OG0000762			TraesCS3D02G527500.1_WAK, TraesCS3D02G527400.1_WAK
OG0000763			TraesCS4A02G282300.1_DUF26, TraesCS4A02G281900.1_DUF26
OG0000764			TraesCS4D02G006300.1_LRR-XIIb, TraesCS4A02G307500.1_LRR-XIIb
OG0000765			TraesCS5B02G538800.1_SD-2b, TraesCS4A02G325900.1_SD-2b
OG0000766			TraesCS4A02G342500.1_SD-2a, TraesCS5D02G530600.1_SD-2a
OG0000767			TraesCS4B02G311900.1_LRR-XII, TraesCS4A02G411700.1_LRR-XII
OG0000768			TraesCS7A02G056800.1_DUF26, TraesCS4A02G433800.1_DUF26
OG0000769			TraesCS4A02G468500.1_L-LEC, TraesCSU02G230100.1_L-LEC
OG0000770			TraesCS4A02G474800.2_LRR-XIIb, TraesCS4A02G491600.1_LRR-XIIb
OG0000771			TraesCS4A02G488000.1_LRR-XIIb, TraesCS7D02G004900.1_LRR-XIIb
OG0000772			TraesCS7D02G002400.1_LRR-Ia, TraesCS4A02G497200.1_LRR-Ia
OG0000773			TraesCS4D02G352700.1_LRR-XII, TraesCS5A02G528000.1_LRR-XII
OG0000774			TraesCS5D02G256700.1_WAK, TraesCS5A02G249400.1_WAK
OG0000775			TraesCS5B02G437300.1_DUF26, TraesCS5A02G434300.1_DUF26
OG0000776			TraesCS5A02G464700.1_WAK, TraesCS5D02G477400.1_WAK
OG0000777			TraesCS5D02G478700.1_DUF26, TraesCS5A02G465700.1_DUF26
OG0000778			TraesCS5B02G184600.1_L-LEC, TraesCS5D02G191400.1_L-LEC
OG0000779			TraesCS5D02G193700.1_LRR-Ia, TraesCS5B02G186400.1_LRR-Ia
OG0000780			TraesCS5D02G344700.1_L-LEC, TraesCS5B02G339700.1_L-LEC
OG0000781			TraesCS5D02G359000.1_DUF26, TraesCS5B02G354200.1_DUF26
OG0000782			TraesCS5D02G359200.1_DUF26, TraesCS5B02G354400.1_DUF26
OG0000783			TraesCS5D02G374300.1_WAK, TraesCS5B02G366400.1_WAK
OG0000784			TraesCS5B02G367600.1_WAK, TraesCS5D02G374500.1_WAK
OG0000785			TraesCS5B02G391900.1_LRK10L-2, TraesCS5D02G396800.1_LRK10L-2
OG0000786			TraesCS5D02G396900.1_LRK10L-2, TraesCS5B02G392000.1_LRK10L-2
OG0000787			TraesCS5D02G005500.1_DUF26, TraesCS5D02G017400.1_DUF26
OG0000788			TraesCS6A02G041200.1_DUF26, TraesCS5D02G539100.3_DUF26
OG0000789			TraesCS6A02G058500.1_L-LEC, TraesCSU02G142100.2_L-LEC
OG0000790			TraesCS6A02G061200.1_WAK, TraesCS6D02G063400.1_WAK
OG0000791			TraesCS6D02G072300.1_SD-2b, TraesCS6A02G078700.1_SD-2b
OG0000792			TraesCS6A02G225300.1_WAK, TraesCS6B02G256300.1_WAK
OG0000793			TraesCS6A02G336600.1_RLCK-VIIa, TraesCS6B02G367100.1_RLCK-VIIa
OG0000794			TraesCS6B02G374000.1_WAK, TraesCS6A02G342000.1_WAK
OG0000795			TraesCS6A02G361700.1_WAK, TraesCS6B02G394800.1_WAK
OG0000796			TraesCS6A02G408800.1_L-LEC, TraesCS6A02G409000.1_L-LEC
OG0000797			TraesCS6D02G027700.1_RLCK-VIIa, TraesCS6B02G033300.1_RLCK-VIIa
OG0000798			TraesCS6B02G051700.1_LRR-XII, TraesCS6B02G052400.1_LRR-XII
OG0000799			TraesCS6B02G095800.1_WAK, TraesCS6D02G069500.1_WAK
OG0000800			TraesCS6B02G193600.1_LRR-Xb, TraesCS6D02G154800.2_LRR-Xb
OG0000801			TraesCS6B02G320800.1_LRR-XII, TraesCS6D02G271500.1_LRR-XII
OG0000802			TraesCS6D02G348800.1_DUF26, TraesCS6B02G399900.1_DUF26
OG0000803			TraesCS6B02G412500.1_LRR-XII, TraesCS6D02G359100.2_LRR-XII
OG0000804			TraesCS6B02G426200.1_SD-2b, TraesCS7D02G423300.1_SD-2b
OG0000805			TraesCS7A02G243000.1_WAK, TraesCS7D02G241700.1_WAK
OG0000806			TraesCS7A02G366200.1_LRR-XII, TraesCS7D02G356200.1_LRR-XII
OG0000807			TraesCS7A02G377900.1_LRR-XII, TraesCS7D02G374700.1_LRR-XII
OG0000808			TraesCS7B02G300700.1_SD-2b, TraesCS7A02G400600.1_SD-2b
OG0000809			TraesCS7A02G434300.1_DUF26, TraesCS7B02G334100.1_DUF26
OG0000810			TraesCS7A02G455700.1_SD-2b, TraesCS7A02G456200.1_SD-2b
OG0000811			TraesCS7A02G476700.1_LRR-XII, TraesCS7D02G463300.1_LRR-XII
OG0000812			TraesCS7D02G527100.1_DUF26, TraesCS7A02G541200.1_DUF26
OG0000813			TraesCS7A02G544000.1_SD-2a, TraesCS7B02G467400.1_SD-2a
OG0000814			TraesCSU02G243800.1_SD-2b, TraesCS7A02G566300.1_SD-2b
OG0000815			TraesCS7A02G569900.1_LRR-XIIb, TraesCS7D02G542700.1_LRR-XIIb
OG0000816			TraesCS7B02G045600.1_LRR-XII, TraesCS7D02G144900.1_LRR-XII
OG0000817			TraesCS7D02G166200.1_DUF26, TraesCS7B02G070000.2_DUF26
OG0000818			TraesCS7D02G198000.1_L-LEC, TraesCS7B02G102200.2_L-LEC
OG0000819			TraesCS7B02G214000.1_L-LEC, TraesCS7D02G310000.1_L-LEC
OG0000820			TraesCS7D02G328900.1_LRK10L-2, TraesCS7B02G233100.1_LRK10L-2
OG0000821			TraesCS7D02G341100.1_LRR-XII, TraesCS7B02G245100.1_LRR-XII
OG0000822			TraesCS7B02G261000.1_LRR-XII, TraesCS7D02G355600.1_LRR-XII
OG0000823			TraesCS7B02G262000.1_LRR-XII, TraesCS7D02G357100.1_LRR-XII
OG0000824			TraesCS7D02G379400.1_SD-2b, TraesCS7B02G285800.1_SD-2b
OG0000825			TraesCS7D02G394100.1_SD-2b, TraesCS7B02G300400.1_SD-2b
OG0000826			TraesCS7B02G325900.1_DUF26, TraesCS7B02G326100.1_DUF26
OG0000827			TraesCS7B02G356400.1_SD-2b, TraesCS7D02G444400.1_SD-2b
OG0000828			TraesCS7B02G356700.1_SD-2b, TraesCS7D02G444500.1_SD-2b
OG0000829			TraesCS7D02G444700.1_SD-2b, TraesCS7B02G356800.1_SD-2b
OG0000830			TraesCS7B02G371400.1_WAK, TraesCS7B02G371500.1_WAK
OG0000831			TraesCS7D02G497200.1_WAK, TraesCS7B02G418300.1_WAK
OG0000832			TraesCS7B02G463700.1_RLCK-Os4, TraesCSU02G241700.1_RLCK-Os4
OG0000833			TraesCSU02G168800.1_WAK, TraesCSU02G010300.1_WAK
OG0000834			TraesCSU02G254200.1_WAK, TraesCSU02G054200.1_WAK
OG0000835			TraesCSU02G165400.1_LRK10L-2, TraesCSU02G164800.1_LRK10L-2
OG0000836			TraesCSU02G198500.1_LRR-XII, TraesCSU02G190700.1_LRR-XII
