# Supplementary material for: Evolutionary characteristics, expression patterns of wheat receptor-like kinases and functional analysis of TaCrRLK1L16
Source: Stress Biol. 2025 Apr 3;5(1):24. doi: 10.1007/s44154-025-00215-y (PMC11968617; doi:10.1007/s44154-025-00215-y)
Supplement: Supplementary file 9 — Additional file 9: Table S3. The Ka/Ks ratio values of duplication gene pairs of TaRLKs. [file 44154_2025_215_MOESM9_ESM.xlsx]

## Sheet: Table S3
Table S3. The Ka/Ks ratio values of duplication gene pairs of TaRLKs.

## Sheet: Full legenth_kaks
Seq_1	subfamily	Seq_2	subfamily	Ka	Ks	Ka/Ks
TraesCS3A02G078700.1	C-LEC	TraesCS3B02G093800.2	C-LEC	0.00887763	0.147378	0.0602372
TraesCS3B02G093800.2	C-LEC	TraesCS3D02G079200.2	C-LEC	0.0145842	0.149104	0.0978121
TraesCS3A02G078700.1	C-LEC	TraesCS3D02G079200.2	C-LEC	0.0142069	0.135819	0.104601
TraesCS1A02G242100.1	CR4L	TraesCS1D02G242000.1	CR4L	0.0178531	0.0930213	0.191924
TraesCS3A02G184400.1	CR4L	TraesCS3D02G188500.1	CR4L	0.0127527	0.0417984	0.3051
TraesCS3A02G184400.1	CR4L	TraesCS3B02G214300.1	CR4L	0.0503983	0.0833746	0.604481
TraesCS3B02G214300.1	CR4L	TraesCS3D02G188500.1	CR4L	0.0549238	0.0869139	0.631933
TraesCS7A02G340700.1	CrRLK1L-1	TraesCS7B02G241900.1	CrRLK1L-1	0.00829597	0.130074	0.063779
TraesCS7A02G340700.1	CrRLK1L-1	TraesCS7D02G338800.3	CrRLK1L-1	0.012866	0.157323	0.0817811
TraesCS3B02G202500.1	CrRLK1L-1	TraesCS3D02G178200.1	CrRLK1L-1	0.00480265	0.0564729	0.0850433
TraesCS5B02G402100.1	CrRLK1L-1	TraesCS5D02G406800.1	CrRLK1L-1	0.0099119	0.113339	0.0874532
TraesCS2A02G463000.1	CrRLK1L-1	TraesCS2D02G463600.1	CrRLK1L-1	0.00569729	0.0646971	0.088061
TraesCS2A02G463000.1	CrRLK1L-1	TraesCS2B02G484700.1	CrRLK1L-1	0.0132689	0.136699	0.0970666
TraesCS7B02G241900.1	CrRLK1L-1	TraesCS7D02G338800.3	CrRLK1L-1	0.0109088	0.107341	0.101627
TraesCS2B02G484700.1	CrRLK1L-1	TraesCS2D02G463600.1	CrRLK1L-1	0.0132741	0.130506	0.101713
TraesCS5A02G397100.1	CrRLK1L-1	TraesCS5B02G402100.1	CrRLK1L-1	0.012018	0.109445	0.109809
TraesCS5A02G397100.1	CrRLK1L-1	TraesCS5D02G406800.1	CrRLK1L-1	0.00624543	0.0509895	0.122485
TraesCS1A02G227300.1	CrRLK1L-1	TraesCS1B02G241400.1	CrRLK1L-1	0.0148433	0.11765	0.126165
TraesCS4B02G171100.1	CrRLK1L-1	TraesCS4D02G173100.1	CrRLK1L-1	0.00851144	0.066359	0.128263
TraesCS1B02G241400.1	CrRLK1L-1	TraesCS1D02G228900.1	CrRLK1L-1	0.0112803	0.086604	0.130251
TraesCS4A02G133800.1	CrRLK1L-1	TraesCS4B02G171100.1	CrRLK1L-1	0.00599803	0.045185	0.132744
TraesCS3A02G171500.1	CrRLK1L-1	TraesCS3B02G202500.1	CrRLK1L-1	0.00912482	0.0673169	0.13555
TraesCS1A02G227300.1	CrRLK1L-1	TraesCS1D02G228900.1	CrRLK1L-1	0.0163625	0.110268	0.148388
TraesCS4A02G133800.1	CrRLK1L-1	TraesCS4D02G173100.1	CrRLK1L-1	0.00851357	0.0483661	0.176023
TraesCS3A02G171500.1	CrRLK1L-1	TraesCS3D02G178200.1	CrRLK1L-1	0.00988983	0.0532039	0.185885
TraesCS4A02G441600.1	CrRLK1L-1	TraesCS7D02G050100.1	CrRLK1L-1	0.0105436	0.0515939	0.204358
TraesCS7A02G055000.1	CrRLK1L-1	TraesCS7D02G050100.1	CrRLK1L-1	0.00815726	0.035417	0.230321
TraesCS1A02G108100.1	CrRLK1L-1	TraesCS1D02G110900.1	CrRLK1L-1	0.00774415	0.0333291	0.232354
TraesCS3A02G308100.1	CrRLK1L-1	TraesCS3B02G151200.1	CrRLK1L-1	0.0257635	0.106192	0.242612
TraesCS4B02G003700.1	CrRLK1L-1	TraesCS4D02G004300.1	CrRLK1L-1	0.0334665	0.133647	0.250409
TraesCS2B02G272800.1	CrRLK1L-1	TraesCS2D02G253800.1	CrRLK1L-1	0.0141644	0.0548738	0.258126
TraesCS2A02G253200.1	CrRLK1L-1	TraesCS2B02G272800.1	CrRLK1L-1	0.0144361	0.0556762	0.259287
TraesCS5B02G330700.1	CrRLK1L-1	TraesCS5D02G336300.1	CrRLK1L-1	0.0283692	0.109015	0.260232
TraesCS3A02G308100.1	CrRLK1L-1	TraesCS3D02G134400.1	CrRLK1L-1	0.0268514	0.101723	0.263965
TraesCS4B02G002300.1	CrRLK1L-1	TraesCS4D02G001000.1	CrRLK1L-1	0.0156046	0.0582971	0.267674
TraesCS4A02G441600.1	CrRLK1L-1	TraesCS7A02G055000.1	CrRLK1L-1	0.0134776	0.0489191	0.275507
TraesCS5A02G330500.1	CrRLK1L-1	TraesCS5B02G330700.1	CrRLK1L-1	0.0252333	0.0879668	0.28685
TraesCS4B02G201600.1	CrRLK1L-1	TraesCS4D02G202300.1	CrRLK1L-1	0.0242696	0.0823851	0.294587
TraesCS1B02G130300.2	CrRLK1L-1	TraesCS1D02G110900.1	CrRLK1L-1	0.0110775	0.0368387	0.300702
TraesCS5A02G330500.1	CrRLK1L-1	TraesCS5D02G336300.1	CrRLK1L-1	0.0352991	0.115449	0.305755
TraesCS4A02G001100.1	CrRLK1L-1	TraesCS4D02G001000.1	CrRLK1L-1	0.0204509	0.0660942	0.309421
TraesCS1A02G108100.1	CrRLK1L-1	TraesCS1B02G130300.2	CrRLK1L-1	0.0128826	0.0410144	0.3141
TraesCS2B02G536700.1	CrRLK1L-1	TraesCS2D02G509800.1	CrRLK1L-1	0.0149836	0.0456249	0.328407
TraesCS4D02G340500.1	CrRLK1L-1	TraesCS5A02G514500.1	CrRLK1L-1	0.0404977	0.121123	0.334351
TraesCS4B02G345400.1	CrRLK1L-1	TraesCS5A02G514500.1	CrRLK1L-1	0.0571353	0.169578	0.336927
TraesCS4A02G001100.1	CrRLK1L-1	TraesCS4B02G002300.1	CrRLK1L-1	0.0270357	0.0799798	0.338031
TraesCS3B02G151200.1	CrRLK1L-1	TraesCS3D02G134400.1	CrRLK1L-1	0.0299822	0.0877294	0.341758
TraesCS2A02G253200.1	CrRLK1L-1	TraesCS2D02G253800.1	CrRLK1L-1	0.0191838	0.0536932	0.357285
TraesCS4B02G345400.1	CrRLK1L-1	TraesCS4D02G340500.1	CrRLK1L-1	0.0415755	0.103489	0.401739
TraesCS3A02G072500.1	CrRLK1L-1	TraesCS3B02G086500.1	CrRLK1L-1	0.103462	0.225323	0.459171
TraesCS3B02G086500.1	CrRLK1L-1	TraesCS3D02G072100.1	CrRLK1L-1	0.114532	0.245235	0.467029
TraesCS2A02G079600.1	CrRLK1L-1	TraesCS2B02G094400.1	CrRLK1L-1	0.0485393	0.0998203	0.486267
TraesCS3A02G072500.1	CrRLK1L-1	TraesCS3D02G072100.1	CrRLK1L-1	0.10938	0.212551	0.514607
TraesCS2A02G462700.1	DUF26	TraesCS2B02G484300.1	DUF26	0.00234513	0.0880423	0.0266363
TraesCS7A02G463500.1	DUF26	TraesCS7B02G364100.1	DUF26	0.00230725	0.0848048	0.0272066
TraesCS7B02G364100.1	DUF26	TraesCS7D02G451300.1	DUF26	0.00346354	0.0887187	0.0390396
TraesCS2A02G462700.1	DUF26	TraesCS2D02G463100.1	DUF26	0.00587374	0.123016	0.0477477
TraesCS7A02G463500.1	DUF26	TraesCS7D02G451300.1	DUF26	0.00346221	0.0618157	0.0560086
TraesCS2B02G484300.1	DUF26	TraesCS2D02G463100.1	DUF26	0.00587489	0.100993	0.0581715
TraesCS6B02G167900.1	DUF26	TraesCS6D02G129900.1	DUF26	0.00219018	0.0354886	0.0617151
TraesCS4B02G092900.1	DUF26	TraesCS4D02G089600.1	DUF26	0.00539389	0.0820423	0.0657452
TraesCS3A02G045200.1	DUF26	TraesCS3D02G036000.1	DUF26	0.00673594	0.0951141	0.0708196
TraesCS2B02G528600.1	DUF26	TraesCS2D02G500900.1	DUF26	0.00673056	0.0933481	0.0721018
TraesCS6A02G276300.1	DUF26	TraesCS6D02G256700.1	DUF26	0.0031579	0.0400095	0.0789288
TraesCS7B02G195500.1	DUF26	TraesCS7D02G230200.1	DUF26	0.0057651	0.0711815	0.0809916
TraesCS5A02G048600.1	DUF26	TraesCS5B02G053800.1	DUF26	0.00576538	0.0708026	0.0814289
TraesCS2A02G589900.1	DUF26	TraesCS2B02G594100.1	DUF26	0.022822	0.277947	0.082109
TraesCS2B02G236800.8	DUF26	TraesCS2D02G217400.1	DUF26	0.0046572	0.0560057	0.0831558
TraesCS2A02G533000.1	DUF26	TraesCS2B02G562500.1	DUF26	0.0186218	0.223294	0.0833962
TraesCS2A02G217600.1	DUF26	TraesCS2B02G243100.1	DUF26	0.00767516	0.0870209	0.088199
TraesCS2A02G500700.1	DUF26	TraesCS2D02G500900.1	DUF26	0.00621282	0.0692733	0.0896857
TraesCS6A02G139400.2	DUF26	TraesCS6B02G167900.1	DUF26	0.00328948	0.0354257	0.0928557
TraesCS1B02G333300.5	DUF26	TraesCS1D02G320800.3	DUF26	0.0115145	0.121958	0.0944138
TraesCS3B02G351800.1	DUF26	TraesCS3D02G316400.1	DUF26	0.0116253	0.122408	0.0949716
TraesCS2B02G562500.1	DUF26	TraesCS2D02G534800.1	DUF26	0.019215	0.185855	0.103387
TraesCS2A02G217200.1	DUF26	TraesCS2D02G223000.1	DUF26	0.00764541	0.073616	0.103855
TraesCS3A02G096500.1	DUF26	TraesCS3B02G112300.1	DUF26	0.0111004	0.105224	0.105493
TraesCS3A02G323200.2	DUF26	TraesCS3D02G316700.1	DUF26	0.0119612	0.112496	0.106326
TraesCS2A02G211200.4	DUF26	TraesCS2B02G236800.8	DUF26	0.00621604	0.0577698	0.1076
TraesCS2A02G211200.4	DUF26	TraesCS2D02G217400.1	DUF26	0.00725645	0.0666726	0.108837
TraesCS1A02G320900.2	DUF26	TraesCS1D02G320800.3	DUF26	0.0128668	0.117011	0.109963
TraesCS3B02G112300.1	DUF26	TraesCS3D02G097000.1	DUF26	0.0111036	0.100441	0.110549
TraesCS2B02G594100.1	DUF26	TraesCS2D02G564300.1	DUF26	0.0194593	0.172181	0.113017
TraesCS3A02G045200.1	DUF26	TraesCS3B02G038900.1	DUF26	0.0148139	0.127386	0.116292
TraesCS7A02G361500.1	DUF26	TraesCS7B02G266400.2	DUF26	0.00427809	0.036548	0.117054
TraesCS7A02G541000.1	DUF26	TraesCS7B02G462700.2	DUF26	0.0135274	0.11173	0.121072
TraesCS2B02G240900.1	DUF26	TraesCS2D02G221500.4	DUF26	0.0118664	0.0972858	0.121975
TraesCS1A02G073300.1	DUF26	TraesCS1D02G076200.1	DUF26	0.0114809	0.093498	0.122793
TraesCS1A02G320900.2	DUF26	TraesCS1B02G333300.5	DUF26	0.0165593	0.134727	0.12291
TraesCS2A02G215900.1	DUF26	TraesCS2B02G240900.1	DUF26	0.0137259	0.106892	0.128409
TraesCS2A02G500700.1	DUF26	TraesCS2B02G528600.1	DUF26	0.00882058	0.067364	0.130939
TraesCS2A02G562800.1	DUF26	TraesCS2D02G572600.1	DUF26	0.011447	0.0873016	0.13112
TraesCS4A02G323400.1	DUF26	TraesCS5B02G555000.1	DUF26	0.0127506	0.0966483	0.131928
TraesCS7A02G229600.2	DUF26	TraesCS7B02G195500.1	DUF26	0.00840934	0.062812	0.133881
TraesCS7A02G539100.1	DUF26	TraesCS7B02G460000.2	DUF26	0.128775	0.954926	0.134853
TraesCS2A02G589900.1	DUF26	TraesCS2D02G564300.1	DUF26	0.0217344	0.159731	0.136069
TraesCS4A02G089700.1	DUF26	TraesCS4B02G214600.1	DUF26	0.00668342	0.0478837	0.139576
TraesCS4A02G449700.1	DUF26	TraesCS7D02G034800.1	DUF26	0.0127641	0.0903475	0.141278
TraesCS6A02G139400.2	DUF26	TraesCS7B02G364100.1	DUF26	0.189169	1.31899	0.143419
TraesCS3A02G315100.1	DUF26	TraesCS3B02G351800.1	DUF26	0.0160453	0.11108	0.144448
TraesCS2B02G437200.1	DUF26	TraesCS2D02G415600.1	DUF26	0.00874741	0.0602917	0.145085
TraesCS2A02G418200.1	DUF26	TraesCS2B02G437200.1	DUF26	0.0109639	0.0750537	0.146081
TraesCS4A02G449700.1	DUF26	TraesCS7A02G038600.1	DUF26	0.0137853	0.0941943	0.146349
TraesCS3B02G352900.2	DUF26	TraesCS3D02G317300.2	DUF26	0.0111868	0.0763694	0.146482
TraesCS4B02G092200.1	DUF26	TraesCS4D02G089100.1	DUF26	0.0123234	0.0836933	0.147245
TraesCS3B02G038900.1	DUF26	TraesCS3D02G036000.1	DUF26	0.0171175	0.115613	0.148059
TraesCS2A02G418200.1	DUF26	TraesCS2D02G415600.1	DUF26	0.00961902	0.0646013	0.148898
TraesCS6A02G139400.2	DUF26	TraesCS7D02G451300.1	DUF26	0.195821	1.31293	0.149148
TraesCS6B02G167900.1	DUF26	TraesCS7B02G364100.1	DUF26	0.184669	1.22365	0.150916
TraesCS6A02G139400.2	DUF26	TraesCS7A02G463500.1	DUF26	0.195113	1.28061	0.152359
TraesCS6A02G139400.2	DUF26	TraesCS6D02G129900.1	DUF26	0.0054885	0.0354676	0.154747
TraesCS3A02G323700.2	DUF26	TraesCS3D02G317300.2	DUF26	0.0114521	0.0733834	0.156059
TraesCS7A02G038600.1	DUF26	TraesCS7D02G034800.1	DUF26	0.00832429	0.053018	0.157009
TraesCS6B02G167900.1	DUF26	TraesCS7D02G451300.1	DUF26	0.191282	1.2182	0.15702
TraesCS6A02G276300.1	DUF26	TraesCS6B02G303800.1	DUF26	0.0126741	0.0786149	0.161218
TraesCS6B02G167900.1	DUF26	TraesCS7A02G463500.1	DUF26	0.190577	1.1724	0.162553
TraesCS2A02G216500.1	DUF26	TraesCS2D02G222300.2	DUF26	0.0165214	0.0995643	0.165937
TraesCS2B02G242500.1	DUF26	TraesCS2D02G223000.1	DUF26	0.0108317	0.0647083	0.167392
TraesCS2B02G243100.1	DUF26	TraesCS2D02G223400.1	DUF26	0.010777	0.0643136	0.16757
TraesCS7A02G541000.1	DUF26	TraesCS7D02G526800.1	DUF26	0.0150551	0.0878115	0.171448
TraesCS4A02G089700.1	DUF26	TraesCS4D02G215200.1	DUF26	0.00893366	0.0515224	0.173394
TraesCS4A02G323400.1	DUF26	TraesCS5D02G553900.1	DUF26	0.0147304	0.0843981	0.174535
TraesCS2A02G216400.1	DUF26	TraesCS2D02G222000.1	DUF26	0.00950293	0.0543042	0.174994
TraesCS2A02G216400.1	DUF26	TraesCS2B02G241500.1	DUF26	0.0191529	0.109284	0.175258
TraesCS2B02G513100.1	DUF26	TraesCS2D02G486300.1	DUF26	0.0243248	0.13874	0.175326
TraesCS4B02G214600.1	DUF26	TraesCS4D02G215200.1	DUF26	0.00948585	0.0536107	0.176939
TraesCS5A02G048600.1	DUF26	TraesCS5D02G059300.1	DUF26	0.0162545	0.0917477	0.177165
TraesCS2A02G215900.1	DUF26	TraesCS2D02G221500.4	DUF26	0.0138291	0.0772322	0.179058
TraesCS2A02G184500.1	DUF26	TraesCS2D02G203200.1	DUF26	0.0121065	0.067597	0.179099
TraesCS7B02G461600.1	DUF26	TraesCS7D02G525000.1	DUF26	0.195596	1.08897	0.179615
TraesCS3A02G021600.1	DUF26	TraesCS3B02G024100.1	DUF26	0.0219136	0.120646	0.181636
TraesCS2A02G533000.1	DUF26	TraesCS2D02G534800.1	DUF26	0.0222152	0.122221	0.181762
TraesCS5B02G053800.1	DUF26	TraesCS5D02G059300.1	DUF26	0.0151065	0.0828427	0.182352
TraesCS5A02G186500.1	DUF26	TraesCS5B02G184900.1	DUF26	0.010984	0.0597543	0.183819
TraesCS3B02G352300.1	DUF26	TraesCS3D02G316700.1	DUF26	0.0153594	0.0832021	0.184603
TraesCS3A02G021600.1	DUF26	TraesCS3D02G025100.1	DUF26	0.0248543	0.13445	0.18486
TraesCS5A02G206700.1	DUF26	TraesCS5D02G212900.1	DUF26	0.0103943	0.0561424	0.185141
TraesCS3B02G024100.1	DUF26	TraesCS3D02G025100.1	DUF26	0.0282836	0.152274	0.185741
TraesCS5B02G204900.1	DUF26	TraesCS5D02G212900.1	DUF26	0.00935725	0.0503396	0.185883
TraesCS6B02G303800.1	DUF26	TraesCS6D02G256700.1	DUF26	0.0143114	0.0769467	0.185991
TraesCS2A02G023700.1	DUF26	TraesCS2D02G024900.1	DUF26	0.0446806	0.237559	0.188083
TraesCS3A02G323200.2	DUF26	TraesCS3B02G352300.1	DUF26	0.0183211	0.0968523	0.189165
TraesCS2A02G533400.1	DUF26	TraesCS2D02G535600.2	DUF26	0.0185126	0.0975055	0.189862
TraesCS2B02G241500.1	DUF26	TraesCS2D02G222000.1	DUF26	0.0191061	0.100411	0.190279
TraesCS2A02G534400.2	DUF26	TraesCS2B02G565000.1	DUF26	0.0375016	0.197034	0.190331
TraesCS2A02G217200.1	DUF26	TraesCS2B02G242500.1	DUF26	0.0153614	0.0797346	0.192656
TraesCS7A02G540400.2	DUF26	TraesCS7B02G462600.1	DUF26	0.0551762	0.286361	0.192681
TraesCS4A02G223200.1	DUF26	TraesCS4B02G092200.1	DUF26	0.168753	0.874298	0.193015
TraesCS2B02G623700.1	DUF26	TraesCS2D02G572600.1	DUF26	0.0207869	0.106919	0.194417
TraesCS7A02G539100.1	DUF26	TraesCS7D02G526200.1	DUF26	0.237991	1.20568	0.197391
TraesCS2A02G216500.1	DUF26	TraesCS2B02G241800.1	DUF26	0.0213111	0.106866	0.199419
TraesCS2B02G565000.1	DUF26	TraesCS2D02G536900.3	DUF26	0.0365118	0.181599	0.201057
TraesCS2B02G034000.1	DUF26	TraesCS2D02G024900.1	DUF26	0.0646953	0.321477	0.201244
TraesCS7B02G460000.2	DUF26	TraesCS7D02G525000.1	DUF26	0.160147	0.795457	0.201327
TraesCS5A02G206700.1	DUF26	TraesCS5B02G204900.1	DUF26	0.0146079	0.0720734	0.202681
TraesCS2B02G241800.1	DUF26	TraesCS2D02G222300.2	DUF26	0.0186169	0.0914892	0.203488
TraesCS7B02G461900.1	DUF26	TraesCS7D02G526200.1	DUF26	0.241065	1.16454	0.207005
TraesCS2A02G484900.1	DUF26	TraesCS2A02G537200.1	DUF26	0.0976918	0.471881	0.207027
TraesCS5A02G413900.1	DUF26	TraesCS5B02G417000.1	DUF26	0.0222651	0.105226	0.211593
TraesCS5B02G544700.1	DUF26	TraesCS5D02G543500.1	DUF26	0.0727285	0.343159	0.211939
TraesCS2A02G485700.2	DUF26	TraesCS2D02G536900.3	DUF26	0.0610694	0.287742	0.212236
TraesCS7A02G229600.2	DUF26	TraesCS7D02G230200.1	DUF26	0.00776274	0.0363877	0.213334
TraesCS2A02G534400.2	DUF26	TraesCS2D02G536900.3	DUF26	0.0237612	0.111304	0.21348
TraesCS2A02G484900.1	DUF26	TraesCS2B02G568000.1	DUF26	0.0839983	0.388689	0.216107
TraesCS2A02G215800.2	DUF26	TraesCS2B02G240800.3	DUF26	0.0185235	0.0856284	0.216325
TraesCS7A02G032700.1	DUF26	TraesCS7D02G029300.1	DUF26	0.0127925	0.0587475	0.217754
TraesCS7B02G460800.1	DUF26	TraesCS7D02G525000.1	DUF26	0.221691	1.01582	0.218238
TraesCS5A02G434300.1	DUF26	TraesCS5B02G437300.1	DUF26	0.0224436	0.101101	0.221991
TraesCS2A02G484900.1	DUF26	TraesCS2D02G538500.1	DUF26	0.0863698	0.386844	0.223268
TraesCS3A02G096500.1	DUF26	TraesCS3D02G097000.1	DUF26	0.0138724	0.0617918	0.224503
TraesCS2A02G485700.2	DUF26	TraesCS2A02G534400.2	DUF26	0.0676006	0.300545	0.224927
TraesCS3A02G477300.1	DUF26	TraesCS3D02G472000.1	DUF26	0.0263843	0.116427	0.226616
TraesCS2A02G562800.1	DUF26	TraesCS2B02G623700.1	DUF26	0.0249796	0.11021	0.226654
TraesCS2A02G484900.1	DUF26	TraesCS2D02G484800.1	DUF26	0.0371758	0.163781	0.226984
TraesCS3A02G039100.1	DUF26	TraesCS3D02G040300.1	DUF26	0.084521	0.371134	0.227737
TraesCS5B02G555000.1	DUF26	TraesCS5D02G553900.1	DUF26	0.0226583	0.0993367	0.228096
TraesCS2B02G568000.1	DUF26	TraesCS2D02G484800.1	DUF26	0.0954249	0.417139	0.22876
TraesCS3B02G534400.1	DUF26	TraesCS3D02G481800.1	DUF26	0.0296225	0.128684	0.230195
TraesCS4A02G456900.1	DUF26	TraesCS7A02G032700.1	DUF26	0.0229288	0.0994248	0.230615
TraesCS2A02G215800.2	DUF26	TraesCS2D02G221400.3	DUF26	0.0158187	0.0681231	0.232207
TraesCS2A02G532600.1	DUF26	TraesCS2D02G534400.1	DUF26	0.0227	0.0974101	0.233035
TraesCS2B02G240800.3	DUF26	TraesCS2D02G221400.3	DUF26	0.017188	0.0724326	0.237296
TraesCS2A02G534400.2	DUF26	TraesCS2B02G512400.1	DUF26	0.0912474	0.384134	0.23754
TraesCS1B02G251700.1	DUF26	TraesCS1D02G239700.1	DUF26	0.0240895	0.100474	0.239759
TraesCS2A02G485700.2	DUF26	TraesCS2B02G565000.1	DUF26	0.0702289	0.291824	0.240655
TraesCS7A02G032600.1	DUF26	TraesCS7D02G029200.1	DUF26	0.0146851	0.0605484	0.242535
TraesCS1A02G422600.1	DUF26	TraesCS1D02G431000.2	DUF26	0.0330135	0.135433	0.243763
TraesCS2B02G562100.1	DUF26	TraesCS2D02G535600.2	DUF26	0.122297	0.498894	0.245136
TraesCS2B02G578200.4	DUF26	TraesCS2D02G548600.4	DUF26	0.0265714	0.10811	0.245782
TraesCS7B02G462700.2	DUF26	TraesCS7D02G526800.1	DUF26	0.0183383	0.074405	0.246466
TraesCS4A02G323500.2	DUF26	TraesCS5B02G554900.1	DUF26	0.0346397	0.13972	0.247923
TraesCS4A02G281900.1	DUF26	TraesCS4B02G031100.1	DUF26	0.113456	0.453041	0.250431
TraesCS2B02G513100.1	DUF26	TraesCS2D02G535600.2	DUF26	0.276247	1.09393	0.252528
TraesCS4A02G457000.1	DUF26	TraesCS7A02G032600.1	DUF26	0.0214288	0.0846451	0.253161
TraesCS1A02G320900.2	DUF26	TraesCS3D02G317300.2	DUF26	0.214334	0.838259	0.25569
TraesCS2A02G023700.1	DUF26	TraesCS2B02G034000.1	DUF26	0.0398095	0.155618	0.255815
TraesCS2A02G533400.1	DUF26	TraesCS2B02G513100.1	DUF26	0.269996	1.04919	0.257337
TraesCS2A02G533400.1	DUF26	TraesCS2B02G562100.1	DUF26	0.128239	0.496784	0.258139
TraesCS2B02G512400.1	DUF26	TraesCS2B02G565000.1	DUF26	0.0933215	0.361044	0.258477
TraesCS2A02G533400.1	DUF26	TraesCS2D02G534400.1	DUF26	0.124142	0.478961	0.259191
TraesCS4A02G457000.1	DUF26	TraesCS7D02G029200.1	DUF26	0.013327	0.0514072	0.259244
TraesCS1B02G333300.5	DUF26	TraesCS3D02G317300.2	DUF26	0.213877	0.82116	0.260457
TraesCS2B02G565100.1	DUF26	TraesCS2D02G485200.2	DUF26	0.275939	1.05906	0.260551
TraesCS2D02G485200.2	DUF26	TraesCS2D02G537100.1	DUF26	0.2518	0.957192	0.263061
TraesCS2A02G563400.1	DUF26	TraesCS2D02G572000.2	DUF26	0.0111582	0.0421904	0.264473
TraesCS2B02G566100.1	DUF26	TraesCS2D02G537800.1	DUF26	0.170545	0.643316	0.265103
TraesCS2B02G512400.1	DUF26	TraesCS2D02G536900.3	DUF26	0.0897289	0.337642	0.265752
TraesCS2B02G563400.1	DUF26	TraesCS2D02G534400.1	DUF26	0.129252	0.485102	0.266443
TraesCS1D02G320800.3	DUF26	TraesCS3D02G317300.2	DUF26	0.215518	0.806475	0.267235
TraesCS5B02G184900.1	DUF26	TraesCS5D02G191800.1	DUF26	0.0173647	0.0646248	0.2687
TraesCS3A02G485600.1	DUF26	TraesCS3D02G481200.2	DUF26	0.0473058	0.174446	0.271177
TraesCS2D02G486300.1	DUF26	TraesCS2D02G534400.1	DUF26	0.272215	1.00115	0.271901
TraesCS4B02G031100.1	DUF26	TraesCS4D02G028600.1	DUF26	0.0642868	0.235498	0.272983
TraesCS2A02G537200.1	DUF26	TraesCS2D02G538400.1	DUF26	0.214292	0.784671	0.273098
TraesCS2A02G216300.1	DUF26	TraesCS2D02G221900.1	DUF26	0.0249027	0.0909384	0.273842
TraesCS2A02G537200.1	DUF26	TraesCS2B02G568600.1	DUF26	0.246796	0.895831	0.275494
TraesCS7A02G541000.1	DUF26	TraesCS7B02G460800.1	DUF26	0.180948	0.655507	0.276043
TraesCS2A02G537200.1	DUF26	TraesCS2B02G567700.1	DUF26	0.216008	0.781182	0.276514
TraesCS3A02G493100.1	DUF26	TraesCS3B02G554900.1	DUF26	0.145636	0.525564	0.277103
TraesCS2A02G534100.1	DUF26	TraesCS2D02G486400.1	DUF26	0.204545	0.736026	0.277904
TraesCS2A02G486600.1	DUF26	TraesCS2B02G513100.1	DUF26	0.249869	0.897696	0.278345
TraesCS2A02G537700.1	DUF26	TraesCS2D02G537900.1	DUF26	0.259925	0.927798	0.280153
TraesCS5A02G351600.2	DUF26	TraesCS5D02G358900.1	DUF26	0.0420533	0.150091	0.280186
TraesCS2D02G484800.1	DUF26	TraesCS2D02G539100.1	DUF26	0.243262	0.86464	0.281345
TraesCS1B02G110600.1	DUF26	TraesCS1D02G092400.1	DUF26	0.0396259	0.13959	0.283874
TraesCS4A02G317500.1	DUF26	TraesCS5D02G568100.1	DUF26	0.0955129	0.335373	0.284796
TraesCS5B02G354200.1	DUF26	TraesCS5D02G359000.1	DUF26	0.0151415	0.0529531	0.285941
TraesCS5A02G413900.1	DUF26	TraesCS5D02G422300.1	DUF26	0.0247035	0.0858303	0.287818
TraesCS5A02G465700.1	DUF26	TraesCS5D02G478700.1	DUF26	0.0382468	0.132845	0.287906
TraesCS3A02G323700.2	DUF26	TraesCS3B02G352700.1	DUF26	0.455905	1.57936	0.288664
TraesCS6B02G417000.1	DUF26	TraesCS6D02G363200.1	DUF26	0.0886539	0.306628	0.289125
TraesCS2A02G485100.1	DUF26	TraesCS2B02G567800.1	DUF26	0.231327	0.798467	0.289713
TraesCS2A02G534100.1	DUF26	TraesCS2D02G535600.2	DUF26	0.245831	0.838964	0.293017
TraesCS2A02G486400.1	DUF26	TraesCS2A02G533400.1	DUF26	0.276528	0.942354	0.293444
TraesCS3A02G009800.1	DUF26	TraesCS3B02G012600.1	DUF26	0.0313449	0.106594	0.294058
TraesCS7A02G433100.1	DUF26	TraesCS7D02G424800.2	DUF26	0.11374	0.384994	0.295434
TraesCS2A02G485100.1	DUF26	TraesCS2D02G537700.8	DUF26	0.235001	0.795442	0.295435
TraesCS3A02G039100.1	DUF26	TraesCS3B02G043700.1	DUF26	0.110495	0.373926	0.295499
TraesCS2B02G510900.1	DUF26	TraesCS2D02G484700.2	DUF26	0.031118	0.104909	0.296619
TraesCS2A02G486400.1	DUF26	TraesCS2D02G535600.2	DUF26	0.282311	0.949778	0.297238
TraesCS2B02G568500.1	DUF26	TraesCS2D02G484700.2	DUF26	0.106166	0.354051	0.299861
TraesCS2B02G511600.1	DUF26	TraesCS2D02G537700.8	DUF26	0.24216	0.804364	0.301058
TraesCS2B02G036600.1	DUF26	TraesCS2D02G026500.1	DUF26	0.229491	0.760319	0.301835
TraesCS2A02G536400.1	DUF26	TraesCS2D02G537800.1	DUF26	0.0361751	0.119776	0.302022
TraesCS2A02G534100.1	DUF26	TraesCS2B02G563400.1	DUF26	0.258202	0.851264	0.303317
TraesCS3B02G043700.1	DUF26	TraesCS3D02G040300.1	DUF26	0.104287	0.342063	0.304876
TraesCS7B02G427800.1	DUF26	TraesCS7D02G503600.1	DUF26	0.151869	0.496305	0.306
TraesCS2A02G537900.2	DUF26	TraesCS2D02G484700.2	DUF26	0.105256	0.341677	0.308057
TraesCS6A02G378900.1	DUF26	TraesCS6B02G417000.1	DUF26	0.089705	0.289279	0.310099
TraesCS2B02G512000.1	DUF26	TraesCS2B02G565100.1	DUF26	0.176728	0.569465	0.31034
TraesCS3B02G022400.1	DUF26	TraesCS3D02G023600.1	DUF26	0.0350867	0.113051	0.310361
TraesCS2B02G567700.1	DUF26	TraesCS2D02G539100.1	DUF26	0.20326	0.654767	0.310431
TraesCS7B02G459500.1	DUF26	TraesCS7D02G526700.1	DUF26	0.244988	0.784127	0.312434
TraesCS2B02G567800.1	DUF26	TraesCS2D02G537700.8	DUF26	0.0231353	0.0737628	0.313644
TraesCS2B02G562100.1	DUF26	TraesCS2D02G534400.1	DUF26	0.0293733	0.0930841	0.315556
TraesCS7A02G539900.1	DUF26	TraesCS7D02G526400.1	DUF26	0.174353	0.552437	0.315607
TraesCS2A02G024900.1	DUF26	TraesCS2D02G026500.1	DUF26	0.0972704	0.304268	0.319686
TraesCS7B02G070000.2	DUF26	TraesCS7D02G166200.1	DUF26	0.0232891	0.0728245	0.319797
TraesCS2B02G565100.1	DUF26	TraesCS2D02G537100.1	DUF26	0.0352464	0.109563	0.321699
TraesCS2B02G033800.1	DUF26	TraesCS2D02G024700.1	DUF26	0.193945	0.600089	0.323193
TraesCS1B02G454400.1	DUF26	TraesCS1D02G431000.2	DUF26	0.0440411	0.135083	0.32603
TraesCS2A02G532600.1	DUF26	TraesCS2B02G513600.1	DUF26	0.12677	0.38769	0.326989
TraesCS3B02G554900.1	DUF26	TraesCS3D02G500800.1	DUF26	0.148538	0.453531	0.327516
TraesCS3A02G094800.1	DUF26	TraesCS3D02G095000.1	DUF26	0.0224143	0.0683956	0.327716
TraesCS2B02G567000.1	DUF26	TraesCS2D02G537800.1	DUF26	0.0435706	0.132943	0.32774
TraesCS4A02G456900.1	DUF26	TraesCS7D02G029300.1	DUF26	0.0173629	0.0528716	0.328398
TraesCS6B02G057200.1	DUF26	TraesCS6D02G047500.2	DUF26	0.241597	0.735469	0.328493
TraesCS2B02G567700.1	DUF26	TraesCS2D02G538400.1	DUF26	0.0255726	0.0776196	0.32946
TraesCS2A02G486200.1	DUF26	TraesCS2B02G512900.1	DUF26	0.0291193	0.0881823	0.330217
TraesCS4A02G433800.1	DUF26	TraesCS7A02G056800.1	DUF26	0.0641369	0.194026	0.330559
TraesCS3B02G459200.1	DUF26	TraesCS3D02G418900.2	DUF26	0.127187	0.383791	0.331395
TraesCS5B02G067800.1	DUF26	TraesCS5D02G071900.1	DUF26	0.0145459	0.043721	0.332699
TraesCS2B02G510900.1	DUF26	TraesCS2D02G539100.1	DUF26	0.111707	0.332984	0.335472
TraesCS3A02G485600.1	DUF26	TraesCS3B02G533500.1	DUF26	0.0545116	0.161863	0.336777
TraesCS2A02G538100.1	DUF26	TraesCS2B02G568500.1	DUF26	0.0930904	0.276123	0.337134
TraesCS7B02G430300.1	DUF26	TraesCS7D02G503600.1	DUF26	0.135016	0.400472	0.337142
TraesCS2A02G538100.1	DUF26	TraesCS2D02G538900.1	DUF26	0.101077	0.298968	0.338088
TraesCS2A02G532600.1	DUF26	TraesCS2B02G562100.1	DUF26	0.0325131	0.0959461	0.338868
TraesCS3A02G493500.1	DUF26	TraesCS3B02G555500.2	DUF26	0.0303958	0.0893208	0.340299
TraesCS7B02G459800.1	DUF26	TraesCS7D02G526500.1	DUF26	0.0987654	0.287969	0.342972
TraesCS1B02G454000.2	DUF26	TraesCS1D02G430800.1	DUF26	0.21217	0.618427	0.34308
TraesCS2A02G211900.1	DUF26	TraesCS2D02G217600.1	DUF26	0.0240258	0.0697605	0.344404
TraesCS6B02G056200.1	DUF26	TraesCS6D02G047500.2	DUF26	0.210122	0.610101	0.344405
TraesCS2A02G486600.1	DUF26	TraesCS2A02G532600.1	DUF26	0.132196	0.383285	0.344902
TraesCS2A02G536400.1	DUF26	TraesCS2B02G567000.1	DUF26	0.0444447	0.128517	0.345826
TraesCS7A02G541100.1	DUF26	TraesCS7B02G459500.1	DUF26	0.272057	0.780533	0.348553
TraesCS5B02G292000.2	DUF26	TraesCS5D02G299800.1	DUF26	0.117256	0.335995	0.34898
TraesCS5B02G554900.1	DUF26	TraesCS5D02G554000.1	DUF26	0.0461313	0.131824	0.349946
TraesCS2A02G534400.2	DUF26	TraesCS2D02G486300.1	DUF26	0.457225	1.30573	0.350169
TraesCS5B02G353300.1	DUF26	TraesCS5D02G357700.1	DUF26	0.0929863	0.265	0.350891
TraesCS2A02G184500.1	DUF26	TraesCS2B02G222900.1	DUF26	0.0141498	0.0402463	0.351579
TraesCS2A02G537900.2	DUF26	TraesCS2B02G510900.1	DUF26	0.111986	0.317363	0.352863
TraesCS2B02G511200.1	DUF26	TraesCS2B02G567700.1	DUF26	0.207319	0.586155	0.353693
TraesCS2B02G510900.1	DUF26	TraesCS2B02G568500.1	DUF26	0.112594	0.317181	0.354985
TraesCS2B02G241400.1	DUF26	TraesCS2D02G221900.1	DUF26	0.0338734	0.0953664	0.355193
TraesCS1A02G422600.1	DUF26	TraesCS1B02G454400.1	DUF26	0.0438606	0.123241	0.355893
TraesCS4A02G281900.1	DUF26	TraesCS4D02G028600.1	DUF26	0.15195	0.426741	0.356071
TraesCS2A02G578900.1	DUF26	TraesCS2D02G598800.1	DUF26	0.45776	1.28468	0.356323
TraesCS6A02G041100.1	DUF26	TraesCS6B02G057200.1	DUF26	0.21854	0.613318	0.356325
TraesCS2A02G216300.1	DUF26	TraesCS2B02G241400.1	DUF26	0.036268	0.10148	0.35739
TraesCS2B02G035300.1	DUF26	TraesCS2D02G024900.1	DUF26	0.211178	0.589541	0.358207
TraesCS3A02G039200.1	DUF26	TraesCS3B02G043600.1	DUF26	0.123814	0.343542	0.360405
TraesCS7B02G462400.1	DUF26	TraesCS7D02G526500.1	DUF26	0.153017	0.424159	0.360755
TraesCS2B02G511200.1	DUF26	TraesCS2D02G538400.1	DUF26	0.200018	0.554086	0.360988
TraesCS7A02G433900.1	DUF26	TraesCS7D02G424800.2	DUF26	0.115642	0.319783	0.361625
TraesCS5A02G060300.2	DUF26	TraesCS5B02G067800.1	DUF26	0.0145283	0.0397971	0.365059
TraesCS6B02G057600.1	DUF26	TraesCS6D02G047800.2	DUF26	0.201464	0.551005	0.36563
TraesCS2B02G222900.1	DUF26	TraesCS2D02G203200.1	DUF26	0.0182688	0.0497813	0.366982
TraesCS2B02G606100.1	DUF26	TraesCS2D02G598800.1	DUF26	0.418872	1.14051	0.367265
TraesCS2A02G534100.1	DUF26	TraesCS2D02G536400.1	DUF26	0.128208	0.347582	0.368858
TraesCS2A02G024900.1	DUF26	TraesCS2B02G036800.1	DUF26	0.0764288	0.206086	0.370859
TraesCS6B02G399900.1	DUF26	TraesCS6D02G348800.1	DUF26	0.0464807	0.123791	0.375478
TraesCS3A02G493100.1	DUF26	TraesCS3D02G500800.1	DUF26	0.0960014	0.255577	0.375626
TraesCS3B02G095200.2	DUF26	TraesCS3D02G080500.1	DUF26	0.0194077	0.0515885	0.376202
TraesCS4A02G323500.2	DUF26	TraesCS5D02G554000.1	DUF26	0.0413222	0.109659	0.376824
TraesCS7B02G494500.1	DUF26	TraesCS7D02G545800.1	DUF26	0.466066	1.23506	0.377362
TraesCS7B02G494500.1	DUF26	TraesCS7D02G545800.1	DUF26	0.466066	1.23506	0.377362
TraesCS3A02G493700.3	DUF26	TraesCS3D02G501000.1	DUF26	0.161302	0.425931	0.378703
TraesCS1B02G341600.1	DUF26	TraesCS1D02G330300.2	DUF26	0.0191034	0.0502008	0.380539
TraesCS4A02G481200.1	DUF26	TraesCS7D02G011800.2	DUF26	0.136701	0.358481	0.381335
TraesCS7A02G541100.1	DUF26	TraesCS7D02G526700.1	DUF26	0.224368	0.582975	0.384868
TraesCS6B02G303800.1	DUF26	TraesCS7B02G195500.1	DUF26	0.165258	0.427126	0.386907
TraesCS2B02G512400.1	DUF26	TraesCS2D02G486300.1	DUF26	0.447561	1.15585	0.387213
TraesCS2D02G026500.1	DUF26	TraesCSU02G008100.1	DUF26	0.161851	0.413199	0.391701
TraesCS7A02G329200.1	DUF26	TraesCS7B02G229900.1	DUF26	0.0221737	0.0555467	0.39919
TraesCS6B02G303800.1	DUF26	TraesCS7D02G230200.1	DUF26	0.172705	0.431407	0.400329
TraesCS6B02G303800.1	DUF26	TraesCS7A02G229600.2	DUF26	0.17282	0.43156	0.400454
TraesCS7B02G333500.1	DUF26	TraesCS7D02G424800.2	DUF26	0.119388	0.296846	0.402189
TraesCS7A02G014800.1	DUF26	TraesCS7D02G011800.2	DUF26	0.0701136	0.173639	0.403788
TraesCS6A02G378900.1	DUF26	TraesCS6D02G363200.1	DUF26	0.0304357	0.0752496	0.404464
TraesCS7A02G433100.1	DUF26	TraesCS7B02G333500.1	DUF26	0.0604839	0.149178	0.405448
TraesCS4A02G383000.1	DUF26	TraesCS7D02G079100.1	DUF26	0.14317	0.351515	0.407294
TraesCS7B02G462900.3	DUF26	TraesCS7D02G526700.1	DUF26	0.296579	0.726667	0.408136
TraesCS7B02G459900.1	DUF26	TraesCS7D02G526400.1	DUF26	0.169971	0.415808	0.408773
TraesCS2A02G486400.1	DUF26	TraesCS2B02G512400.1	DUF26	0.454139	1.10788	0.409918
TraesCS7B02G424500.1	DUF26	TraesCS7D02G503600.1	DUF26	0.144273	0.348201	0.414339
TraesCS3A02G493800.1	DUF26	TraesCS3D02G501100.1	DUF26	0.0955499	0.229976	0.415478
TraesCS1D02G320800.3	DUF26	TraesCS3A02G323500.3	DUF26	0.448242	1.07467	0.417098
TraesCS4A02G481200.1	DUF26	TraesCS7A02G014800.1	DUF26	0.117659	0.281988	0.417247
TraesCS1B02G283400.1	DUF26	TraesCS1D02G273600.1	DUF26	0.0666031	0.158711	0.419651
TraesCS2B02G512900.1	DUF26	TraesCS2B02G564500.1	DUF26	0.184661	0.4386	0.421025
TraesCS7A02G540300.1	DUF26	TraesCS7B02G459800.1	DUF26	0.161543	0.383565	0.421161
TraesCS3B02G555800.1	DUF26	TraesCS3D02G501100.1	DUF26	0.0938827	0.221158	0.424505
TraesCS2D02G485700.1	DUF26	TraesCS2D02G536400.1	DUF26	0.348137	0.818429	0.425372
TraesCS2A02G486200.1	DUF26	TraesCS2B02G564500.1	DUF26	0.191767	0.45079	0.425401
TraesCS2B02G512900.1	DUF26	TraesCS2D02G536400.1	DUF26	0.337383	0.791428	0.426297
TraesCS7A02G539900.1	DUF26	TraesCS7B02G459600.1	DUF26	0.56858	1.32867	0.427933
TraesCS1D02G320800.3	DUF26	TraesCS3B02G352700.1	DUF26	0.457381	1.06167	0.430812
TraesCS1A02G239500.1	DUF26	TraesCS1B02G251700.1	DUF26	0.114825	0.265014	0.433278
TraesCS2B02G511600.1	DUF26	TraesCS2D02G485200.2	DUF26	0.0213013	0.0486657	0.437706
TraesCS7B02G462600.1	DUF26	TraesCS7D02G526400.1	DUF26	0.173642	0.396575	0.437854
TraesCS2A02G486200.1	DUF26	TraesCS2D02G536400.1	DUF26	0.349017	0.795678	0.438641
TraesCS2A02G485100.1	DUF26	TraesCS2D02G485200.2	DUF26	0.0757827	0.171914	0.440817
TraesCS1B02G333300.5	DUF26	TraesCS3B02G352700.1	DUF26	0.476298	1.08035	0.440872
TraesCS7A02G105100.1	DUF26	TraesCS7D02G099300.1	DUF26	0.0324643	0.0735529	0.441374
TraesCS3B02G534400.1	DUF26	TraesCS3D02G481200.2	DUF26	0.145193	0.328909	0.441438
TraesCS1A02G320900.2	DUF26	TraesCS3B02G352700.1	DUF26	0.468779	1.05851	0.442865
TraesCS1A02G320900.2	DUF26	TraesCS3A02G323500.3	DUF26	0.462004	1.03527	0.446264
TraesCS7A02G541100.1	DUF26	TraesCS7B02G462900.3	DUF26	0.254449	0.569042	0.447154
TraesCS1B02G294900.1	DUF26	TraesCS1D02G284700.1	DUF26	0.0658148	0.146097	0.450487
TraesCS7B02G495800.1	DUF26	TraesCS7D02G545800.1	DUF26	0.271793	0.596536	0.455618
TraesCS1B02G333300.5	DUF26	TraesCS3A02G323500.3	DUF26	0.472005	1.03316	0.456855
TraesCS2B02G564500.1	DUF26	TraesCS2D02G485700.1	DUF26	0.229943	0.493631	0.465819
TraesCS1A02G159500.2	DUF26	TraesCS1B02G175900.3	DUF26	0.0060878	0.0130403	0.466846
TraesCS2A02G578900.1	DUF26	TraesCS2B02G606100.1	DUF26	0.293401	0.626776	0.468112
TraesCS6A02G276300.1	DUF26	TraesCS7B02G195500.1	DUF26	0.177009	0.377586	0.468792
TraesCS7A02G539900.1	DUF26	TraesCS7B02G462400.1	DUF26	0.298567	0.635683	0.469679
TraesCS1A02G273600.1	DUF26	TraesCS1B02G283400.1	DUF26	0.0778062	0.165061	0.471377
TraesCS7A02G564900.2	DUF26	TraesCS7B02G498000.1	DUF26	0.171436	0.359515	0.476854
TraesCS6D02G256700.1	DUF26	TraesCS7B02G195500.1	DUF26	0.17949	0.376224	0.477085
TraesCS3A02G315100.1	DUF26	TraesCS3D02G316400.1	DUF26	0.0399177	0.0831002	0.480356
TraesCS1A02G239500.1	DUF26	TraesCS1D02G239700.1	DUF26	0.106976	0.217971	0.490784
TraesCS4D02G348900.1	DUF26	TraesCS5A02G524700.2	DUF26	0.0409146	0.082811	0.494072
TraesCS6A02G276300.1	DUF26	TraesCS7D02G230200.1	DUF26	0.188428	0.376921	0.499914
TraesCS6D02G256700.1	DUF26	TraesCS7A02G229600.2	DUF26	0.190248	0.379591	0.501191
TraesCS6A02G041100.1	DUF26	TraesCS6B02G056200.1	DUF26	0.498001	0.993382	0.501319
TraesCS5A02G292500.1	DUF26	TraesCS5D02G299800.1	DUF26	0.0299136	0.0591439	0.505777
TraesCS6D02G256700.1	DUF26	TraesCS7D02G230200.1	DUF26	0.182276	0.359101	0.50759
TraesCS2A02G485700.2	DUF26	TraesCS2B02G512400.1	DUF26	0.0422286	0.082747	0.510334
TraesCS5A02G060300.2	DUF26	TraesCS5D02G071900.1	DUF26	0.0120849	0.0236395	0.511214
TraesCS7A02G484800.1	DUF26	TraesCS7B02G388600.1	DUF26	0.0777989	0.151556	0.513336
TraesCS2A02G485100.1	DUF26	TraesCS2B02G511600.1	DUF26	0.0745103	0.144511	0.515604
TraesCS6A02G276300.1	DUF26	TraesCS7A02G229600.2	DUF26	0.23896	0.460665	0.518728
TraesCS5B02G417000.1	DUF26	TraesCS5D02G422300.1	DUF26	0.0236043	0.0454791	0.519014
TraesCS7B02G229900.1	DUF26	TraesCS7D02G326100.1	DUF26	0.024091	0.0462824	0.520522
TraesCS5A02G186500.1	DUF26	TraesCS5D02G191800.1	DUF26	0.0100956	0.0193359	0.522119
TraesCS7A02G564900.2	DUF26	TraesCS7D02G545800.1	DUF26	0.227935	0.434897	0.524113
TraesCS1A02G273600.1	DUF26	TraesCS1D02G273600.1	DUF26	0.0795191	0.151259	0.525715
TraesCS6A02G041100.1	DUF26	TraesCS6D02G047800.2	DUF26	0.514266	0.964173	0.533375
TraesCS2A02G024900.1	DUF26	TraesCS2D02G025400.2	DUF26	0.00597613	0.0108305	0.551786
TraesCS2B02G026800.1	DUF26	TraesCS2D02G019600.2	DUF26	0.231958	0.409067	0.56704
TraesCS7B02G460800.1	DUF26	TraesCS7D02G526200.1	DUF26	0.0407368	0.0713795	0.570708
TraesCS1A02G159500.2	DUF26	TraesCS1D02G156900.1	DUF26	0.0336009	0.057622	0.583127
TraesCS7A02G564900.2	DUF26	TraesCS7B02G495800.1	DUF26	0.252616	0.429279	0.588466
TraesCS2B02G021500.1	DUF26	TraesCS2D02G001700.2	DUF26	0.273594	0.457077	0.598572
TraesCS7A02G014800.1	DUF26	TraesCS7D02G012400.1	DUF26	0.127098	0.211616	0.600608
TraesCS2B02G539800.1	DUF26	TraesCS2D02G512845.1	DUF26	0.106846	0.175603	0.608449
TraesCS7A02G457000.1	DUF26	TraesCS7B02G357800.1	DUF26	0.0843378	0.113758	0.741377
TraesCS1B02G175900.3	DUF26	TraesCS1D02G156900.1	DUF26	0.0452446	0.0589469	0.767549
TraesCS7A02G329200.1	DUF26	TraesCS7D02G326100.1	DUF26	0.025358	0.031121	0.81482
TraesCS1A02G124700.1	Extensin	TraesCS1D02G129100.1	Extensin	0.00439803	0.0487448	0.0902257
TraesCS1B02G143700.1	Extensin	TraesCS1D02G129100.1	Extensin	0.00543776	0.0447656	0.121472
TraesCS1A02G124700.1	Extensin	TraesCS1B02G143700.1	Extensin	0.00550158	0.0420595	0.130805
TraesCS1B02G260300.1	Extensin	TraesCS1D02G249000.1	Extensin	0.00984105	0.0586184	0.167883
TraesCS1A02G249500.1	Extensin	TraesCS1B02G260300.1	Extensin	0.012346	0.0680164	0.181515
TraesCS1A02G249500.1	Extensin	TraesCS1D02G249000.1	Extensin	0.0152665	0.0818506	0.186516
TraesCS2B02G388800.1	L-LEC	TraesCS2D02G367900.1	L-LEC	0.00666375	0.0977653	0.0681607
TraesCS1B02G084500.1	L-LEC	TraesCS1D02G067200.1	L-LEC	0.00874372	0.127969	0.0683268
TraesCS3A02G317800.1	L-LEC	TraesCS3B02G348100.1	L-LEC	0.00866965	0.0925514	0.093674
TraesCS1A02G066200.1	L-LEC	TraesCS1B02G084500.1	L-LEC	0.0171508	0.169254	0.101332
TraesCS5B02G084800.1	L-LEC	TraesCS5D02G091000.1	L-LEC	0.00729529	0.0706185	0.103306
TraesCS3A02G447300.1	L-LEC	TraesCS3B02G482900.1	L-LEC	0.0353849	0.331206	0.106837
TraesCS2A02G090400.1	L-LEC	TraesCS2D02G088300.1	L-LEC	0.0412846	0.372201	0.11092
TraesCS2A02G041000.1	L-LEC	TraesCS2B02G053500.1	L-LEC	0.0176432	0.157438	0.112064
TraesCS5A02G081600.1	L-LEC	TraesCS5D02G091000.1	L-LEC	0.00596721	0.0494006	0.120792
TraesCS4A02G201800.1	L-LEC	TraesCS4B02G106000.1	L-LEC	0.015493	0.127707	0.121317
TraesCS3A02G447300.1	L-LEC	TraesCS3D02G440000.1	L-LEC	0.0543685	0.444299	0.122369
TraesCS4B02G106000.1	L-LEC	TraesCS4D02G102700.1	L-LEC	0.0135636	0.108305	0.125235
TraesCS3A02G317800.1	L-LEC	TraesCS3D02G313500.1	L-LEC	0.00797261	0.0623893	0.127788
TraesCS5A02G081600.1	L-LEC	TraesCS5B02G084800.1	L-LEC	0.0106296	0.0825187	0.128815
TraesCS3B02G482900.1	L-LEC	TraesCS3D02G440000.1	L-LEC	0.0530022	0.395172	0.134124
TraesCS2A02G186200.1	L-LEC	TraesCS2D02G201700.1	L-LEC	0.0125464	0.0928312	0.135153
TraesCS5A02G051700.1	L-LEC	TraesCS5B02G057700.1	L-LEC	0.0188843	0.137318	0.137522
TraesCS6B02G385500.1	L-LEC	TraesCS6D02G335300.1	L-LEC	0.0412625	0.298534	0.138217
TraesCS2A02G371600.1	L-LEC	TraesCS2D02G367900.1	L-LEC	0.0113753	0.079836	0.142483
TraesCS2A02G371600.1	L-LEC	TraesCS2B02G388800.1	L-LEC	0.0140739	0.0975332	0.144299
TraesCS1A02G066200.1	L-LEC	TraesCS1D02G067200.1	L-LEC	0.0226765	0.156336	0.145049
TraesCS4A02G384500.1	L-LEC	TraesCS7A02G085400.1	L-LEC	0.0483987	0.331349	0.146066
TraesCS2B02G150100.1	L-LEC	TraesCS2D02G130500.1	L-LEC	0.0240049	0.16414	0.146247
TraesCS2A02G057000.1	L-LEC	TraesCS2D02G055900.1	L-LEC	0.0228642	0.152828	0.149607
TraesCS1A02G048000.1	L-LEC	TraesCS1B02G062200.1	L-LEC	0.0187761	0.124627	0.150659
TraesCS4A02G384600.1	L-LEC	TraesCS7A02G085600.1	L-LEC	0.0227883	0.14946	0.152471
TraesCS3A02G101800.1	L-LEC	TraesCS3D02G104000.1	L-LEC	0.0215938	0.140071	0.154164
TraesCS1A02G383900.1	L-LEC	TraesCS1B02G410600.1	L-LEC	0.00965834	0.0616469	0.156672
TraesCS6A02G132400.1	L-LEC	TraesCS6D02G122100.1	L-LEC	0.0232564	0.14582	0.159487
TraesCS2A02G128000.1	L-LEC	TraesCS2B02G150100.1	L-LEC	0.025353	0.157022	0.161462
TraesCS1A02G048000.1	L-LEC	TraesCS1D02G048900.1	L-LEC	0.0204155	0.124787	0.163602
TraesCS2B02G158700.1	L-LEC	TraesCS2D02G137400.1	L-LEC	0.0261162	0.159221	0.164025
TraesCS4A02G261500.1	L-LEC	TraesCS4B02G053100.1	L-LEC	0.031783	0.193155	0.164546
TraesCS2A02G041000.1	L-LEC	TraesCS2D02G039400.1	L-LEC	0.0208933	0.126849	0.16471
TraesCS1B02G062200.1	L-LEC	TraesCS1D02G048900.1	L-LEC	0.0165161	0.096405	0.17132
TraesCS6B02G160500.1	L-LEC	TraesCS6D02G122100.1	L-LEC	0.0218378	0.127346	0.171484
TraesCS2A02G128000.1	L-LEC	TraesCS2D02G130500.1	L-LEC	0.0353402	0.202572	0.174457
TraesCS3B02G348100.1	L-LEC	TraesCS3D02G313500.1	L-LEC	0.011355	0.0646647	0.175598
TraesCS1B02G410600.1	L-LEC	TraesCS1D02G392100.1	L-LEC	0.00906649	0.0515844	0.17576
TraesCS2A02G186200.1	L-LEC	TraesCS2B02G220900.1	L-LEC	0.0246183	0.136965	0.179742
TraesCS7A02G139100.1	L-LEC	TraesCS7D02G140700.1	L-LEC	0.0235182	0.130572	0.180117
TraesCS5A02G051700.1	L-LEC	TraesCS5D02G062800.2	L-LEC	0.0173335	0.0957239	0.181078
TraesCS6B02G265000.1	L-LEC	TraesCS6D02G219000.1	L-LEC	0.00939978	0.0515047	0.182503
TraesCS6B02G160600.1	L-LEC	TraesCS6D02G122200.1	L-LEC	0.022176	0.121403	0.182664
TraesCS4A02G201800.1	L-LEC	TraesCS4D02G102700.1	L-LEC	0.0196307	0.106659	0.184052
TraesCS5B02G497800.1	L-LEC	TraesCS5D02G497900.1	L-LEC	0.0162247	0.0879103	0.18456
TraesCS2B02G220900.1	L-LEC	TraesCS2D02G201700.1	L-LEC	0.0219382	0.117763	0.186291
TraesCS5B02G090300.1	L-LEC	TraesCS5D02G096800.1	L-LEC	0.0247892	0.132676	0.18684
TraesCS6A02G352600.1	L-LEC	TraesCS6D02G335300.1	L-LEC	0.0512088	0.2667	0.192009
TraesCS2A02G214100.1	L-LEC	TraesCS2D02G219900.1	L-LEC	0.0126186	0.0650416	0.194008
TraesCS2B02G220700.1	L-LEC	TraesCS2D02G201400.1	L-LEC	0.0223329	0.114083	0.195759
TraesCS7A02G214400.1	L-LEC	TraesCS7B02G121700.1	L-LEC	0.0211417	0.1067	0.198142
TraesCS4B02G289100.1	L-LEC	TraesCS4D02G288200.1	L-LEC	0.0207004	0.103355	0.200285
TraesCS5B02G057700.1	L-LEC	TraesCS5D02G062800.2	L-LEC	0.0228626	0.11102	0.205932
TraesCS7B02G041100.1	L-LEC	TraesCS7D02G140700.1	L-LEC	0.0256003	0.122857	0.208375
TraesCS5B02G165600.1	L-LEC	TraesCS5D02G173100.1	L-LEC	0.00778406	0.0370541	0.210073
TraesCS1B02G062300.1	L-LEC	TraesCS1D02G049000.1	L-LEC	0.0125429	0.0593064	0.211494
TraesCS1A02G299900.1	L-LEC	TraesCS1D02G299200.1	L-LEC	0.0128824	0.0603732	0.213379
TraesCS2D02G582500.1	L-LEC	TraesCSU02G038700.1	L-LEC	0.100312	0.46182	0.217211
TraesCS5A02G051100.1	L-LEC	TraesCS5D02G061400.1	L-LEC	0.120357	0.552088	0.218004
TraesCS5B02G256900.1	L-LEC	TraesCS5D02G265800.1	L-LEC	0.0236754	0.108363	0.218482
TraesCS5A02G185900.1	L-LEC	TraesCS5D02G191000.1	L-LEC	0.0122709	0.0559901	0.219161
TraesCS4A02G384500.1	L-LEC	TraesCS7D02G080600.1	L-LEC	0.0316603	0.144279	0.219438
TraesCS6A02G236300.1	L-LEC	TraesCS6D02G219000.1	L-LEC	0.0166737	0.0756248	0.220479
TraesCS2A02G214000.1	L-LEC	TraesCS2D02G219800.1	L-LEC	0.022527	0.100376	0.224426
TraesCS7A02G085600.1	L-LEC	TraesCS7D02G080500.1	L-LEC	0.0185018	0.0810352	0.228318
TraesCS6A02G277600.1	L-LEC	TraesCS6D02G258200.1	L-LEC	0.0141217	0.0618251	0.228413
TraesCS3B02G196900.1	L-LEC	TraesCS3D02G172200.1	L-LEC	0.00870011	0.0377372	0.230545
TraesCS1A02G383900.1	L-LEC	TraesCS1D02G392100.1	L-LEC	0.0110362	0.0471547	0.234042
TraesCS5A02G484300.1	L-LEC	TraesCS5B02G497800.1	L-LEC	0.029666	0.126004	0.235437
TraesCS5B02G064400.1	L-LEC	TraesCS5D02G063800.1	L-LEC	0.0238908	0.101051	0.236424
TraesCS4B02G328400.1	L-LEC	TraesCS5A02G500100.1	L-LEC	0.0573494	0.241141	0.237825
TraesCS5A02G084400.1	L-LEC	TraesCS5B02G090300.1	L-LEC	0.0309176	0.126781	0.243867
TraesCS5A02G484300.1	L-LEC	TraesCS5D02G497900.1	L-LEC	0.0303538	0.123566	0.245648
TraesCS5A02G168800.1	L-LEC	TraesCS5D02G173100.1	L-LEC	0.00820848	0.032432	0.253098
TraesCS3B02G519500.1	L-LEC	TraesCS3D02G471000.1	L-LEC	0.0300889	0.117222	0.256682
TraesCS5B02G056700.1	L-LEC	TraesCS5D02G061400.1	L-LEC	0.20235	0.786975	0.257124
TraesCS5A02G406100.1	L-LEC	TraesCS5B02G410900.1	L-LEC	0.0260998	0.0985864	0.26474
TraesCS5A02G051100.1	L-LEC	TraesCS5B02G056700.1	L-LEC	0.225697	0.845799	0.266845
TraesCS2A02G455600.1	L-LEC	TraesCS2B02G477600.1	L-LEC	0.0230775	0.0856472	0.269449
TraesCS5A02G168800.1	L-LEC	TraesCS5B02G165600.1	L-LEC	0.0126791	0.0467441	0.271245
TraesCS5B02G184000.1	L-LEC	TraesCS5D02G191000.1	L-LEC	0.0128017	0.0470575	0.272043
TraesCS2A02G055200.1	L-LEC	TraesCS2D02G054100.1	L-LEC	0.0339187	0.124094	0.273331
TraesCS3A02G488900.1	L-LEC	TraesCS3D02G484200.1	L-LEC	0.116636	0.417403	0.279432
TraesCS7A02G507100.1	L-LEC	TraesCS7D02G495600.1	L-LEC	0.097151	0.344736	0.281813
TraesCS6A02G277600.1	L-LEC	TraesCS6B02G305600.1	L-LEC	0.0191152	0.0677082	0.282317
TraesCS3B02G334100.1	L-LEC	TraesCS3D02G299500.1	L-LEC	0.0352394	0.124171	0.283798
TraesCS2A02G571000.1	L-LEC	TraesCSU02G038700.1	L-LEC	0.129499	0.454541	0.2849
TraesCS6A02G132300.1	L-LEC	TraesCS6B02G160500.1	L-LEC	0.270003	0.931931	0.289724
TraesCS3A02G016200.1	L-LEC	TraesCSU02G045000.1	L-LEC	0.0717993	0.245837	0.29206
TraesCS3A02G015200.1	L-LEC	TraesCSU02G045000.1	L-LEC	0.065136	0.222527	0.29271
TraesCS3A02G015200.1	L-LEC	TraesCSU02G166700.1	L-LEC	0.065136	0.222527	0.29271
TraesCS6A02G352700.1	L-LEC	TraesCS6D02G335400.1	L-LEC	0.0684771	0.231814	0.295397
TraesCS7A02G507100.1	L-LEC	TraesCS7B02G414900.1	L-LEC	0.100576	0.33966	0.296108
TraesCS5A02G185900.1	L-LEC	TraesCS5B02G184000.1	L-LEC	0.017485	0.0583763	0.299522
TraesCS2B02G616000.1	L-LEC	TraesCS2D02G582500.1	L-LEC	0.142679	0.474816	0.300492
TraesCS2B02G008400.1	L-LEC	TraesCS2D02G017500.1	L-LEC	0.144391	0.478877	0.30152
TraesCS7A02G139100.1	L-LEC	TraesCS7B02G041100.1	L-LEC	0.0270569	0.0894606	0.302445
TraesCS5B02G057205.1	L-LEC	TraesCS5D02G062100.1	L-LEC	0.149867	0.495328	0.30256
TraesCS1B02G309800.1	L-LEC	TraesCS1D02G299200.1	L-LEC	0.0142361	0.0464515	0.306473
TraesCS7B02G414900.1	L-LEC	TraesCS7D02G495600.1	L-LEC	0.0958584	0.31207	0.307169
TraesCS2A02G055200.1	L-LEC	TraesCS2D02G055900.1	L-LEC	0.138979	0.449473	0.309205
TraesCS5A02G463300.1	L-LEC	TraesCS5D02G476100.1	L-LEC	0.0941688	0.302388	0.311417
TraesCS5B02G410900.1	L-LEC	TraesCS5D02G416100.1	L-LEC	0.0444725	0.141652	0.313956
TraesCS3A02G488900.1	L-LEC	TraesCS3B02G536800.1	L-LEC	0.140213	0.446379	0.314112
TraesCS5A02G463200.1	L-LEC	TraesCS5D02G476000.1	L-LEC	0.0796591	0.249041	0.319864
TraesCS2B02G053500.1	L-LEC	TraesCS2D02G039400.1	L-LEC	0.0599121	0.185885	0.322307
TraesCS3B02G536800.1	L-LEC	TraesCS3D02G484200.1	L-LEC	0.0300557	0.0931661	0.322603
TraesCS4B02G387600.1	L-LEC	TraesCSU02G125700.1	L-LEC	0.0559808	0.173201	0.323213
TraesCS6A02G236300.1	L-LEC	TraesCS6B02G265000.1	L-LEC	0.0212794	0.0658085	0.323353
TraesCS5A02G084400.1	L-LEC	TraesCS5D02G096800.1	L-LEC	0.0203838	0.0624779	0.326257
TraesCS7A02G249200.1	L-LEC	TraesCS7D02G248100.1	L-LEC	0.0264278	0.0806581	0.327652
TraesCS2B02G024000.1	L-LEC	TraesCS2D02G017500.1	L-LEC	0.175954	0.530481	0.331687
TraesCS2A02G198800.1	L-LEC	TraesCS2B02G226200.1	L-LEC	0.0201054	0.0603927	0.332912
TraesCS1B02G157300.1	L-LEC	TraesCS1D02G139700.1	L-LEC	0.0298893	0.0895067	0.333933
TraesCS2B02G478500.1	L-LEC	TraesCS2D02G456700.1	L-LEC	0.0603634	0.17525	0.344441
TraesCS7A02G507700.1	L-LEC	TraesCS7B02G415600.1	L-LEC	0.164966	0.453917	0.363427
TraesCS7B02G214000.1	L-LEC	TraesCS7D02G310000.1	L-LEC	0.0658724	0.180158	0.365638
TraesCS2B02G477600.1	L-LEC	TraesCS2D02G455900.1	L-LEC	0.0251218	0.0686308	0.366042
TraesCS2B02G054500.1	L-LEC	TraesCS2D02G040700.1	L-LEC	0.0446061	0.121851	0.36607
TraesCS2A02G455600.1	L-LEC	TraesCS2D02G455900.1	L-LEC	0.0231936	0.0628065	0.369287
TraesCS6B02G305600.1	L-LEC	TraesCS6D02G258200.1	L-LEC	0.0159621	0.0430418	0.370851
TraesCS6A02G408600.1	L-LEC	TraesCS6D02G392500.1	L-LEC	0.056006	0.150653	0.371753
TraesCS6A02G408600.1	L-LEC	TraesCS6B02G454800.1	L-LEC	0.0636462	0.169805	0.37482
TraesCS1B02G467700.1	L-LEC	TraesCS1D02G441400.1	L-LEC	0.0327601	0.0864836	0.378802
TraesCS4B02G387600.1	L-LEC	TraesCS5A02G552200.1	L-LEC	0.0497623	0.130419	0.381556
TraesCS4A02G251400.1	L-LEC	TraesCS4B02G063400.1	L-LEC	0.0290411	0.0752339	0.386012
TraesCS7B02G102200.2	L-LEC	TraesCS7D02G198000.1	L-LEC	0.0693779	0.177357	0.391177
TraesCS2A02G571000.1	L-LEC	TraesCS2B02G616100.1	L-LEC	0.197151	0.498253	0.395684
TraesCS1A02G299900.1	L-LEC	TraesCS1B02G309800.1	L-LEC	0.0169758	0.0424892	0.399531
TraesCS3A02G297800.1	L-LEC	TraesCS3B02G338900.1	L-LEC	0.0167108	0.0417657	0.400108
TraesCS5A02G406100.1	L-LEC	TraesCS5D02G416100.1	L-LEC	0.059353	0.147884	0.401348
TraesCS2A02G371700.1	L-LEC	TraesCS6D02G219000.1	L-LEC	0.2262	0.562547	0.4021
TraesCS2B02G485000.1	L-LEC	TraesCS2D02G464000.1	L-LEC	0.0173338	0.0428603	0.404427
TraesCS2A02G371700.1	L-LEC	TraesCS6A02G236300.1	L-LEC	0.210008	0.507811	0.413555
TraesCS6B02G454800.1	L-LEC	TraesCS6D02G392500.1	L-LEC	0.0640123	0.151821	0.421631
TraesCS5B02G502400.1	L-LEC	TraesCS5D02G503600.1	L-LEC	0.204041	0.481403	0.423846
TraesCS3B02G338800.1	L-LEC	TraesCS3D02G304400.1	L-LEC	0.0130665	0.0306612	0.426158
TraesCS2D02G368000.1	L-LEC	TraesCS6A02G236300.1	L-LEC	0.218709	0.504111	0.433851
TraesCS2D02G368000.1	L-LEC	TraesCS6D02G219000.1	L-LEC	0.234774	0.538798	0.435737
TraesCS2A02G571000.1	L-LEC	TraesCS2D02G582500.1	L-LEC	0.117555	0.267664	0.439189
TraesCS2B02G628100.1	L-LEC	TraesCS2D02G579600.1	L-LEC	0.188693	0.428412	0.440447
TraesCS7A02G166100.1	L-LEC	TraesCS7D02G166700.1	L-LEC	0.0259988	0.0582424	0.446389
TraesCS5A02G552200.1	L-LEC	TraesCSU02G125700.1	L-LEC	0.0460924	0.103143	0.446877
TraesCS2B02G388800.1	L-LEC	TraesCS6D02G219000.1	L-LEC	0.309376	0.655039	0.472302
TraesCS2A02G371600.1	L-LEC	TraesCS6B02G265000.1	L-LEC	0.318722	0.646901	0.492691
TraesCS4A02G315100.1	L-LEC	TraesCS5D02G558000.1	L-LEC	0.293374	0.592798	0.494898
TraesCS5B02G339700.1	L-LEC	TraesCS5D02G344700.1	L-LEC	0.0920465	0.182657	0.503932
TraesCS2D02G367900.1	L-LEC	TraesCS6B02G265000.1	L-LEC	0.31454	0.615705	0.510861
TraesCS5B02G449800.1	L-LEC	TraesCS5D02G452800.1	L-LEC	0.0246425	0.04741	0.519775
TraesCS4B02G063400.1	L-LEC	TraesCS4D02G062400.1	L-LEC	0.0362071	0.0664064	0.545235
TraesCS4A02G251400.1	L-LEC	TraesCS4D02G062400.1	L-LEC	0.0474639	0.084118	0.564254
TraesCS3A02G297800.1	L-LEC	TraesCS3D02G304500.1	L-LEC	0.0150732	0.0251671	0.598923
TraesCS7A02G249200.1	L-LEC	TraesCS7B02G141900.1	L-LEC	0.515942	0.55867	0.923518
TraesCS7B02G141900.1	L-LEC	TraesCS7D02G248100.1	L-LEC	0.529597	0.566617	0.934665
TraesCS5B02G456500.1	L-LEC	TraesCS5D02G455600.1	L-LEC	0.0268861	0.0241761	1.11209
TraesCS3A02G018500.1	LRK10L-2	TraesCSU02G046400.1	LRK10L-2	0.0411022	0.418954	0.0981066
TraesCS3B02G054700.1	LRK10L-2	TraesCS3D02G014500.1	LRK10L-2	0.0669641	0.641077	0.104456
TraesCSU02G044400.1	LRK10L-2	TraesCSU02G156400.1	LRK10L-2	0.0449057	0.377473	0.118964
TraesCS4A02G497300.1	LRK10L-2	TraesCS7A02G000600.1	LRK10L-2	0.054669	0.415506	0.131572
TraesCS3B02G054700.1	LRK10L-2	TraesCSU02G046500.1	LRK10L-2	0.0784984	0.565224	0.13888
TraesCS3D02G014000.1	LRK10L-2	TraesCSU02G164800.1	LRK10L-2	0.0281403	0.192441	0.146228
TraesCS3D02G014600.1	LRK10L-2	TraesCSU02G046400.1	LRK10L-2	0.052489	0.355083	0.147822
TraesCS3D02G064100.1	LRK10L-2	TraesCSU02G046400.1	LRK10L-2	0.066484	0.449386	0.147944
TraesCS3B02G030600.1	LRK10L-2	TraesCS3B02G054700.1	LRK10L-2	0.0534412	0.357801	0.14936
TraesCS3B02G056600.2	LRK10L-2	TraesCS3D02G048700.1	LRK10L-2	0.038116	0.253673	0.150256
TraesCS3A02G050300.1	LRK10L-2	TraesCS3D02G049700.1	LRK10L-2	0.0150321	0.0903811	0.166319
TraesCS3A02G012900.1	LRK10L-2	TraesCS3D02G011900.1	LRK10L-2	0.0213867	0.128383	0.166585
TraesCS3B02G059100.1	LRK10L-2	TraesCS3D02G049700.1	LRK10L-2	0.0233669	0.137563	0.169863
TraesCS7B02G233100.1	LRK10L-2	TraesCS7D02G328900.1	LRK10L-2	0.0228194	0.12704	0.179624
TraesCS3A02G049500.2	LRK10L-2	TraesCS3D02G048700.1	LRK10L-2	0.0327027	0.178395	0.183316
TraesCS3A02G017900.1	LRK10L-2	TraesCSU02G042900.1	LRK10L-2	0.175958	0.922826	0.190673
TraesCS3B02G015400.1	LRK10L-2	TraesCS3D02G011900.1	LRK10L-2	0.0286141	0.146718	0.195027
TraesCS3B02G294900.1	LRK10L-2	TraesCS3D02G261700.1	LRK10L-2	0.0272713	0.139205	0.195907
TraesCS3A02G012900.1	LRK10L-2	TraesCS3B02G015400.1	LRK10L-2	0.0305194	0.150534	0.202741
TraesCS3A02G012900.1	LRK10L-2	TraesCSU02G167800.1	LRK10L-2	0.0305194	0.150534	0.202741
TraesCS3B02G016300.1	LRK10L-2	TraesCS3D02G013900.1	LRK10L-2	0.276356	1.31227	0.210594
TraesCS3D02G011900.1	LRK10L-2	TraesCSU02G044100.2	LRK10L-2	0.236259	1.10631	0.213556
TraesCS3A02G017900.1	LRK10L-2	TraesCSU02G158800.1	LRK10L-2	0.188572	0.881906	0.213823
TraesCS3D02G011900.1	LRK10L-2	TraesCS3D02G064100.1	LRK10L-2	0.238501	1.11289	0.214308
TraesCS3A02G017900.1	LRK10L-2	TraesCSU02G044200.1	LRK10L-2	0.182879	0.840302	0.217634
TraesCS3A02G017100.1	LRK10L-2	TraesCS3B02G016300.1	LRK10L-2	0.25761	1.16837	0.220488
TraesCS3D02G013900.1	LRK10L-2	TraesCSU02G165300.1	LRK10L-2	0.0286307	0.128499	0.222808
TraesCS5B02G391900.1	LRK10L-2	TraesCS5D02G396800.1	LRK10L-2	0.0312034	0.139102	0.22432
TraesCS3B02G055600.1	LRK10L-2	TraesCS3D02G049400.1	LRK10L-2	0.0499113	0.217106	0.229893
TraesCS3A02G261700.1	LRK10L-2	TraesCS3D02G261700.1	LRK10L-2	0.0319578	0.137304	0.232752
TraesCS6A02G001700.2	LRK10L-2	TraesCS6B02G006500.2	LRK10L-2	0.0229413	0.0965539	0.237601
TraesCS3A02G012900.1	LRK10L-2	TraesCS3D02G011300.1	LRK10L-2	0.0358897	0.149968	0.239315
TraesCS3A02G017200.1	LRK10L-2	TraesCSU02G164800.1	LRK10L-2	0.128101	0.527495	0.242848
TraesCS5A02G387000.1	LRK10L-2	TraesCS5B02G392000.1	LRK10L-2	0.0365005	0.146761	0.248707
TraesCS3D02G011400.1	LRK10L-2	TraesCS3D02G064300.1	LRK10L-2	0.160666	0.642706	0.249984
TraesCS3D02G011300.1	LRK10L-2	TraesCSU02G167800.1	LRK10L-2	0.0396322	0.1576	0.251473
TraesCS3A02G018200.1	LRK10L-2	TraesCSU02G156200.1	LRK10L-2	0.118813	0.466303	0.254797
TraesCS3A02G017200.1	LRK10L-2	TraesCS3D02G014000.1	LRK10L-2	0.134298	0.506994	0.264892
TraesCS3A02G016600.1	LRK10L-2	TraesCS3D02G014100.2	LRK10L-2	0.162929	0.609858	0.267159
TraesCS1B02G022300.1	LRK10L-2	TraesCS1D02G015400.1	LRK10L-2	0.0745099	0.277495	0.268509
TraesCS3A02G016700.1	LRK10L-2	TraesCS3D02G064100.1	LRK10L-2	0.0807508	0.298498	0.270524
TraesCS4A02G499000.1	LRK10L-2	TraesCS7A02G000600.1	LRK10L-2	0.0294374	0.108444	0.271452
TraesCS3A02G016700.1	LRK10L-2	TraesCSU02G044100.2	LRK10L-2	0.0813541	0.29941	0.271715
TraesCS3A02G017100.1	LRK10L-2	TraesCS3D02G063100.3	LRK10L-2	0.197263	0.725592	0.271865
TraesCS3A02G261700.1	LRK10L-2	TraesCS3B02G294900.1	LRK10L-2	0.0359686	0.131307	0.273927
TraesCS3A02G050300.1	LRK10L-2	TraesCS3B02G058700.3	LRK10L-2	0.496038	1.79895	0.275738
TraesCS1A02G018000.1	LRK10L-2	TraesCS1B02G020700.3	LRK10L-2	0.0536256	0.193177	0.277598
TraesCS5A02G387000.1	LRK10L-2	TraesCS5D02G396900.1	LRK10L-2	0.042675	0.152274	0.28025
TraesCS1A02G017900.1	LRK10L-2	TraesCS1D02G015400.1	LRK10L-2	0.0562559	0.200219	0.280971
TraesCS3A02G049375.1	LRK10L-2	TraesCS3D02G048400.1	LRK10L-2	0.381	1.34126	0.284061
TraesCS1A02G017900.1	LRK10L-2	TraesCS1B02G022300.1	LRK10L-2	0.0665274	0.234002	0.284303
TraesCS3A02G016600.1	LRK10L-2	TraesCS3D02G064200.1	LRK10L-2	0.179897	0.632382	0.284474
TraesCS3B02G030600.1	LRK10L-2	TraesCS3D02G013900.1	LRK10L-2	0.23412	0.82263	0.284599
TraesCS3A02G018200.1	LRK10L-2	TraesCSU02G044100.2	LRK10L-2	0.117211	0.405775	0.288857
TraesCS3A02G018200.1	LRK10L-2	TraesCSU02G044100.2	LRK10L-2	0.117211	0.405775	0.288857
TraesCS3B02G058400.1	LRK10L-2	TraesCS3D02G049400.1	LRK10L-2	0.0292958	0.100589	0.291243
TraesCS3A02G016600.1	LRK10L-2	TraesCSU02G042900.1	LRK10L-2	0.0903373	0.306707	0.294539
TraesCS3D02G013900.1	LRK10L-2	TraesCS3D02G063100.3	LRK10L-2	0.178976	0.606774	0.294963
TraesCS3D02G014100.2	LRK10L-2	TraesCSU02G044200.1	LRK10L-2	0.164211	0.553483	0.296687
TraesCS5A02G277200.1	LRK10L-2	TraesCS5D02G284500.1	LRK10L-2	0.0822384	0.276327	0.297612
TraesCS1A02G018000.1	LRK10L-2	TraesCS1D02G017800.1	LRK10L-2	0.051509	0.172324	0.298908
TraesCS3A02G017100.1	LRK10L-2	TraesCS3D02G013900.1	LRK10L-2	0.175327	0.584137	0.300146
TraesCS3A02G017200.1	LRK10L-2	TraesCS3D02G014600.1	LRK10L-2	0.18549	0.617173	0.300548
TraesCS3D02G014000.1	LRK10L-2	TraesCS3D02G063000.1	LRK10L-2	0.181066	0.598428	0.30257
TraesCS5B02G528300.2	LRK10L-2	TraesCS5D02G527500.1	LRK10L-2	0.0339017	0.111496	0.304061
TraesCS3D02G011400.1	LRK10L-2	TraesCSU02G167900.1	LRK10L-2	0.0281032	0.092251	0.304639
TraesCS3A02G017100.1	LRK10L-2	TraesCSU02G165300.1	LRK10L-2	0.170587	0.549708	0.310323
TraesCS3B02G030600.1	LRK10L-2	TraesCSU02G046500.1	LRK10L-2	0.22934	0.738056	0.310735
TraesCS1A02G018600.1	LRK10L-2	TraesCS1D02G017800.1	LRK10L-2	0.068864	0.21956	0.313645
TraesCS3A02G018200.1	LRK10L-2	TraesCS3D02G014600.1	LRK10L-2	0.13362	0.424891	0.314482
TraesCS1A02G018000.1	LRK10L-2	TraesCS1D02G015300.1	LRK10L-2	0.0675881	0.211827	0.319072
TraesCS3A02G018100.2	LRK10L-2	TraesCS3D02G014500.1	LRK10L-2	0.17261	0.537487	0.321143
TraesCS1B02G022400.1	LRK10L-2	TraesCS1D02G015300.1	LRK10L-2	0.0714696	0.220925	0.323502
TraesCS1A02G018500.1	LRK10L-2	TraesCS1D02G015400.1	LRK10L-2	0.0869322	0.267727	0.324705
TraesCS1B02G020600.1	LRK10L-2	TraesCS1D02G015400.1	LRK10L-2	0.090934	0.275623	0.329922
TraesCS3A02G049400.1	LRK10L-2	TraesCS3D02G048500.1	LRK10L-2	0.0350251	0.105754	0.331195
TraesCS3A02G018200.1	LRK10L-2	TraesCS3B02G030500.1	LRK10L-2	0.119635	0.359614	0.332676
TraesCS1A02G018000.1	LRK10L-2	TraesCS1B02G022400.1	LRK10L-2	0.0568746	0.169954	0.334647
TraesCSU02G046500.1	LRK10L-2	TraesCSU02G158800.1	LRK10L-2	0.172423	0.514874	0.334884
TraesCSU02G044200.1	LRK10L-2	TraesCSU02G156100.1	LRK10L-2	0.166892	0.489424	0.340996
TraesCS2B02G558600.1	LRK10L-2	TraesCS2D02G530900.1	LRK10L-2	0.033877	0.0992649	0.341279
TraesCS1A02G018000.1	LRK10L-2	TraesCS1D02G015900.1	LRK10L-2	0.0880464	0.257318	0.342169
TraesCS1A02G017900.1	LRK10L-2	TraesCS1B02G020600.1	LRK10L-2	0.0762304	0.222685	0.342325
TraesCS1A02G017900.1	LRK10L-2	TraesCS1D02G017700.1	LRK10L-2	0.0761258	0.220646	0.345014
TraesCS3A02G017200.1	LRK10L-2	TraesCS3D02G063000.1	LRK10L-2	0.179639	0.511206	0.351402
TraesCS3A02G016600.1	LRK10L-2	TraesCSU02G044200.1	LRK10L-2	0.130093	0.364911	0.356505
TraesCS1A02G018600.1	LRK10L-2	TraesCS1B02G020700.3	LRK10L-2	0.0715691	0.200203	0.357483
TraesCS1A02G018500.1	LRK10L-2	TraesCS1D02G017700.1	LRK10L-2	0.0770732	0.213714	0.360636
TraesCS3A02G016700.1	LRK10L-2	TraesCS3B02G030500.1	LRK10L-2	0.191398	0.521066	0.36732
TraesCS2B02G558500.1	LRK10L-2	TraesCS2D02G530700.1	LRK10L-2	0.0420481	0.114405	0.367538
TraesCS1A02G018500.1	LRK10L-2	TraesCS1B02G020600.1	LRK10L-2	0.0905902	0.245175	0.369491
TraesCS1B02G022300.1	LRK10L-2	TraesCS1D02G015800.2	LRK10L-2	0.105852	0.284153	0.372517
TraesCS3B02G058500.1	LRK10L-2	TraesCS3D02G049500.1	LRK10L-2	0.155532	0.413081	0.376517
TraesCS1B02G020700.3	LRK10L-2	TraesCS1D02G015900.1	LRK10L-2	0.0994641	0.262431	0.37901
TraesCS3A02G049500.2	LRK10L-2	TraesCS3B02G058100.1	LRK10L-2	0.153681	0.401209	0.383043
TraesCS1A02G018500.1	LRK10L-2	TraesCS1B02G022300.1	LRK10L-2	0.0650716	0.168643	0.385854
TraesCS3A02G017100.1	LRK10L-2	TraesCS3B02G030600.1	LRK10L-2	0.243708	0.631113	0.386155
TraesCS1A02G017900.1	LRK10L-2	TraesCS1D02G015800.2	LRK10L-2	0.112741	0.288668	0.390556
TraesCS3B02G058700.3	LRK10L-2	TraesCS3D02G048400.1	LRK10L-2	0.421341	1.07869	0.390603
TraesCS1A02G018600.1	LRK10L-2	TraesCS1D02G015300.1	LRK10L-2	0.0883102	0.225913	0.390903
TraesCS1A02G018600.1	LRK10L-2	TraesCS1B02G022400.1	LRK10L-2	0.0735114	0.187404	0.392262
TraesCS5B02G392000.1	LRK10L-2	TraesCS5D02G396900.1	LRK10L-2	0.0481757	0.122698	0.392635
TraesCS1B02G020600.1	LRK10L-2	TraesCS1D02G015800.2	LRK10L-2	0.134324	0.329102	0.408153
TraesCS1B02G020700.3	LRK10L-2	TraesCS1D02G015300.1	LRK10L-2	0.082407	0.200153	0.411721
TraesCS7B02G061900.1	LRK10L-2	TraesCS7D02G158100.1	LRK10L-2	0.0280564	0.0645194	0.434853
TraesCS1B02G022300.1	LRK10L-2	TraesCS1D02G017700.1	LRK10L-2	0.0594531	0.136386	0.435917
TraesCS3B02G055600.1	LRK10L-2	TraesCS3D02G048500.1	LRK10L-2	0.204596	0.469066	0.436177
TraesCS1A02G018600.1	LRK10L-2	TraesCS1D02G015900.1	LRK10L-2	0.10337	0.235135	0.43962
TraesCS3A02G049600.1	LRK10L-2	TraesCS3D02G049500.1	LRK10L-2	0.212446	0.476359	0.445978
TraesCS3B02G058400.1	LRK10L-2	TraesCS3D02G048500.1	LRK10L-2	0.0321095	0.0679622	0.472462
TraesCS3A02G013000.1	LRK10L-2	TraesCS3B02G015500.1	LRK10L-2	0.095892	0.195687	0.490026
TraesCS3A02G013000.1	LRK10L-2	TraesCS3D02G011400.1	LRK10L-2	0.095038	0.18255	0.520615
TraesCS3A02G049375.1	LRK10L-2	TraesCS3B02G057700.1	LRK10L-2	0.202447	0.380578	0.531948
TraesCS1B02G022400.1	LRK10L-2	TraesCS1D02G017800.1	LRK10L-2	0.047392	0.0668935	0.708469
TraesCS5B02G186300.1	LRR-Ia	TraesCS5D02G193500.1	LRR-Ia	0.00977212	0.071973	0.135775
TraesCS1A02G344800.1	LRR-Ia	TraesCS1B02G358500.1	LRR-Ia	0.164269	1.00058	0.164174
TraesCS1A02G344100.1	LRR-Ia	TraesCS1B02G357900.1	LRR-Ia	0.0446147	0.255804	0.174409
TraesCS3B02G320700.1	LRR-Ia	TraesCS3D02G286200.1	LRR-Ia	0.0168238	0.0946691	0.177712
TraesCS4A02G173400.1	LRR-Ia	TraesCS5D02G095300.1	LRR-Ia	0.355175	1.78122	0.1994
TraesCS4A02G173400.1	LRR-Ia	TraesCS5B02G089000.1	LRR-Ia	0.353775	1.74085	0.20322
TraesCS3A02G335800.1	LRR-Ia	TraesCS3B02G366500.1	LRR-Ia	0.055772	0.269393	0.207028
TraesCS4A02G173400.1	LRR-Ia	TraesCS5A02G082900.1	LRR-Ia	0.357354	1.64087	0.217783
TraesCS3B02G366100.1	LRR-Ia	TraesCS3D02G328400.1	LRR-Ia	0.0205182	0.0936407	0.219116
TraesCS1A02G344800.1	LRR-Ia	TraesCS1B02G359400.1	LRR-Ia	0.198831	0.869288	0.228729
TraesCS3A02G335800.1	LRR-Ia	TraesCS3D02G328800.1	LRR-Ia	0.0529632	0.230337	0.229937
TraesCS1A02G344300.1	LRR-Ia	TraesCS1B02G359900.1	LRR-Ia	0.301309	1.26728	0.23776
TraesCS6A02G130400.1	LRR-Ia	TraesCS6B02G158700.1	LRR-Ia	0.0328732	0.136651	0.240563
TraesCS5A02G082900.1	LRR-Ia	TraesCS5D02G095300.1	LRR-Ia	0.0207048	0.0813499	0.254516
TraesCS6A02G130400.1	LRR-Ia	TraesCS6D02G119900.1	LRR-Ia	0.0331263	0.122199	0.271085
TraesCS1A02G344300.1	LRR-Ia	TraesCS1B02G358100.1	LRR-Ia	0.111216	0.40941	0.27165
TraesCS1B02G358100.1	LRR-Ia	TraesCS1D02G346700.1	LRR-Ia	0.123996	0.448881	0.276234
TraesCS1A02G345100.1	LRR-Ia	TraesCS1B02G358600.1	LRR-Ia	0.286364	0.965821	0.296498
TraesCS5A02G082900.1	LRR-Ia	TraesCS5B02G089000.1	LRR-Ia	0.0245568	0.0812399	0.302274
TraesCS1A02G344300.1	LRR-Ia	TraesCS1D02G346700.1	LRR-Ia	0.0300096	0.0979058	0.306514
TraesCS1B02G358400.1	LRR-Ia	TraesCS1D02G347100.1	LRR-Ia	0.0346132	0.111989	0.309076
TraesCS1A02G346300.2	LRR-Ia	TraesCS1B02G358100.1	LRR-Ia	0.230764	0.741577	0.311181
TraesCS1A02G031800.1	LRR-Ia	TraesCS1B02G039500.1	LRR-Ia	0.0336611	0.107282	0.313763
TraesCS6A02G121700.1	LRR-Ia	TraesCS6B02G150000.1	LRR-Ia	0.0255067	0.0800542	0.318618
TraesCS1A02G345700.2	LRR-Ia	TraesCS1B02G358400.1	LRR-Ia	0.281551	0.882217	0.31914
TraesCS1A02G346300.2	LRR-Ia	TraesCS1D02G349000.2	LRR-Ia	0.0366616	0.110466	0.331881
TraesCS3A02G335400.1	LRR-Ia	TraesCS3B02G366100.1	LRR-Ia	0.0574807	0.169723	0.338674
TraesCS1A02G370300.1	LRR-Ia	TraesCS1B02G389300.1	LRR-Ia	0.0250436	0.0732504	0.34189
TraesCS5B02G089000.1	LRR-Ia	TraesCS5D02G095300.1	LRR-Ia	0.0103115	0.0298866	0.34502
TraesCS6B02G158700.1	LRR-Ia	TraesCS6D02G119900.1	LRR-Ia	0.02802	0.0790004	0.354682
TraesCS1A02G031800.1	LRR-Ia	TraesCS1D02G033200.1	LRR-Ia	0.109293	0.284154	0.384626
TraesCS3A02G286500.1	LRR-Ia	TraesCS3B02G320700.1	LRR-Ia	0.0465027	0.117361	0.396236
TraesCS3A02G286500.1	LRR-Ia	TraesCS3D02G286200.1	LRR-Ia	0.0447353	0.111722	0.400416
TraesCS4A02G497200.1	LRR-Ia	TraesCS7D02G002400.1	LRR-Ia	0.0737838	0.180624	0.408494
TraesCS1B02G039500.1	LRR-Ia	TraesCS1D02G033200.1	LRR-Ia	0.117085	0.282746	0.414098
TraesCS6A02G121700.1	LRR-Ia	TraesCS6D02G111800.1	LRR-Ia	0.0631351	0.150256	0.420184
TraesCS6A02G001800.1	LRR-Ia	TraesCS6D02G003800.1	LRR-Ia	0.0713799	0.168599	0.423371
TraesCS6A02G001800.1	LRR-Ia	TraesCS6B02G006600.1	LRR-Ia	0.0612685	0.140278	0.436766
TraesCS1B02G360100.1	LRR-Ia	TraesCS1D02G349000.2	LRR-Ia	0.0464347	0.105955	0.438252
TraesCS5B02G544900.1	LRR-Ia	TraesCS5D02G542600.1	LRR-Ia	0.146892	0.334658	0.438932
TraesCS6B02G006600.1	LRR-Ia	TraesCS6D02G003800.1	LRR-Ia	0.066596	0.145458	0.457837
TraesCS3A02G335400.1	LRR-Ia	TraesCS3D02G328400.1	LRR-Ia	0.0608525	0.130655	0.465748
TraesCS6B02G150000.1	LRR-Ia	TraesCS6D02G111800.1	LRR-Ia	0.0599806	0.123277	0.486552
TraesCS4B02G389700.1	LRR-Ia	TraesCSU02G123800.1	LRR-Ia	0.056499	0.116109	0.486604
TraesCS1A02G345000.1	LRR-Ia	TraesCS1B02G358800.1	LRR-Ia	0.0338852	0.0548493	0.617788
TraesCS7B02G207700.1	LRR-Ib	TraesCS7D02G304200.1	LRR-Ib	0.0030851	0.0960782	0.0321103
TraesCS7A02G307400.1	LRR-Ib	TraesCS7B02G207700.1	LRR-Ib	0.00411948	0.110075	0.0374242
TraesCS7A02G213000.1	LRR-Ib	TraesCS7B02G119700.1	LRR-Ib	0.00618242	0.0970712	0.0636895
TraesCS7A02G213000.1	LRR-Ib	TraesCS7D02G214900.2	LRR-Ib	0.00825602	0.0587256	0.140586
TraesCS7B02G119700.1	LRR-Ib	TraesCS7D02G214900.2	LRR-Ib	0.0103396	0.0688632	0.150148
TraesCS7A02G307400.1	LRR-Ib	TraesCS7D02G304200.1	LRR-Ib	0.00515068	0.0317256	0.162351
TraesCS5A02G156400.2	LRR-Ic	TraesCS5D02G161800.1	LRR-Ic	0.00190024	0.0567796	0.0334669
TraesCS5B02G154600.2	LRR-Ic	TraesCS5D02G161800.1	LRR-Ic	0.00261428	0.0658282	0.0397136
TraesCS2A02G200300.1	LRR-Ic	TraesCS2D02G208100.1	LRR-Ic	0.00770799	0.0735904	0.104742
TraesCS3A02G538300.1	LRR-Ic	TraesCS3D02G543900.2	LRR-Ic	0.0177939	0.160631	0.110775
TraesCS3B02G603800.1	LRR-Ic	TraesCS3D02G543900.2	LRR-Ic	0.0165843	0.144965	0.114402
TraesCS3A02G538300.1	LRR-Ic	TraesCS3B02G603800.1	LRR-Ic	0.02009	0.154466	0.13006
TraesCS2A02G200300.1	LRR-Ic	TraesCS2B02G227700.1	LRR-Ic	0.0106136	0.0778815	0.136279
TraesCS2B02G227700.1	LRR-Ic	TraesCS2D02G208100.1	LRR-Ic	0.0113746	0.067747	0.167899
TraesCS7A02G211100.1	LRR-II	TraesCS7D02G212800.1	LRR-II	0.00212527	0.0751624	0.0282758
TraesCS7A02G211100.1	LRR-II	TraesCS7B02G118100.1	LRR-II	0.00283588	0.0944861	0.0300137
TraesCS6A02G203600.2	LRR-II	TraesCS6B02G223700.3	LRR-II	0.000724	0.0181552	0.0399039
TraesCS7B02G118100.1	LRR-II	TraesCS7D02G212800.1	LRR-II	0.00212502	0.0492806	0.0431209
TraesCS6A02G289500.1	LRR-II	TraesCS6D02G269400.1	LRR-II	0.00283053	0.0616551	0.045909
TraesCS6B02G319700.1	LRR-II	TraesCS6D02G269400.1	LRR-II	0.00353399	0.0735376	0.0480569
TraesCS3A02G302200.1	LRR-II	TraesCS3D02G299800.1	LRR-II	0.00236174	0.0435555	0.0542238
TraesCS6A02G289500.1	LRR-II	TraesCS6B02G319700.1	LRR-II	0.00495694	0.0786848	0.0629974
TraesCS3B02G334400.2	LRR-II	TraesCS3D02G299800.1	LRR-II	0.00365097	0.0567423	0.0643431
TraesCS2B02G340700.1	LRR-II	TraesCS2D02G321400.1	LRR-II	0.00425961	0.0646159	0.065922
TraesCS2A02G343100.1	LRR-II	TraesCS2D02G321400.1	LRR-II	0.00283655	0.0417232	0.067985
TraesCS3A02G302200.1	LRR-II	TraesCS3B02G334400.2	LRR-II	0.00473343	0.0626315	0.075576
TraesCS6A02G156100.1	LRR-II	TraesCS6B02G184300.1	LRR-II	0.00493539	0.0642103	0.0768629
TraesCS6B02G319700.1	LRR-II	TraesCS7B02G118100.1	LRR-II	0.10582	1.15706	0.0914563
TraesCS6B02G319700.1	LRR-II	TraesCS7D02G212800.1	LRR-II	0.106195	1.15445	0.0919874
TraesCS6D02G269400.1	LRR-II	TraesCS7B02G118100.1	LRR-II	0.103593	1.11047	0.0932878
TraesCS6B02G319700.1	LRR-II	TraesCS7A02G211100.1	LRR-II	0.105561	1.12922	0.0934814
TraesCS6D02G269400.1	LRR-II	TraesCS7D02G212800.1	LRR-II	0.103967	1.10799	0.0938341
TraesCS6B02G184300.1	LRR-II	TraesCS6D02G146100.1	LRR-II	0.00564509	0.0593691	0.0950846
TraesCS6D02G269400.1	LRR-II	TraesCS7A02G211100.1	LRR-II	0.103335	1.08443	0.0952898
TraesCS6A02G289500.1	LRR-II	TraesCS7D02G212800.1	LRR-II	0.103157	1.06845	0.0965483
TraesCS6A02G289500.1	LRR-II	TraesCS7B02G118100.1	LRR-II	0.102782	1.05277	0.09763
TraesCS6A02G289500.1	LRR-II	TraesCS7A02G211100.1	LRR-II	0.102523	1.04601	0.098014
TraesCS7B02G036100.2	LRR-II	TraesCS7D02G134300.3	LRR-II	0.0085705	0.0832437	0.102957
TraesCS7A02G134700.2	LRR-II	TraesCS7B02G036100.2	LRR-II	0.00856591	0.0807332	0.106102
TraesCS6A02G156100.1	LRR-II	TraesCS6D02G146100.1	LRR-II	0.00493829	0.0405657	0.121736
TraesCS2A02G343100.1	LRR-II	TraesCS2B02G340700.1	LRR-II	0.00711116	0.0554064	0.128346
TraesCS7A02G134700.2	LRR-II	TraesCS7D02G134300.3	LRR-II	0.00713909	0.0416519	0.171399
TraesCS6B02G223700.3	LRR-II	TraesCS6D02G186900.2	LRR-II	0.00758633	0.0433669	0.174934
TraesCS7A02G425500.1	LRR-II	TraesCS7B02G324500.1	LRR-II	0.0134105	0.0743643	0.180336
TraesCS7B02G324500.1	LRR-II	TraesCS7D02G416400.1	LRR-II	0.0126995	0.0635735	0.19976
TraesCS7A02G425500.1	LRR-II	TraesCS7D02G416400.1	LRR-II	0.0140874	0.0675418	0.208573
TraesCS7A02G293300.3	LRR-II	TraesCS7D02G291200.3	LRR-II	0.00427149	0.0200755	0.212771
TraesCS1A02G114900.1	LRR-II	TraesCS1B02G134800.1	LRR-II	0.0276291	0.100477	0.27498
TraesCS6A02G203600.2	LRR-II	TraesCS6D02G186900.2	LRR-II	0.00985889	0.0337287	0.2923
TraesCS1A02G114900.1	LRR-II	TraesCS1D02G116300.1	LRR-II	0.0241053	0.0751335	0.320833
TraesCS3A02G091100.1	LRR-II	TraesCS3B02G106100.1	LRR-II	0.0786177	0.244025	0.322171
TraesCS1B02G134800.1	LRR-II	TraesCS1D02G116300.1	LRR-II	0.0227791	0.0700811	0.32504
TraesCS1B02G134800.1	LRR-II	TraesCS3A02G091100.1	LRR-II	0.485665	1.35543	0.358311
TraesCS1D02G116300.1	LRR-II	TraesCS3A02G091100.1	LRR-II	0.483402	1.27924	0.377881
TraesCS1D02G116300.1	LRR-II	TraesCS3D02G091000.2	LRR-II	0.399765	1.05008	0.3807
TraesCS1A02G114900.1	LRR-II	TraesCS3A02G091100.1	LRR-II	0.489275	1.2834	0.381234
TraesCS1B02G134800.1	LRR-II	TraesCS3D02G091000.2	LRR-II	0.405362	1.02358	0.396023
TraesCS3A02G091100.1	LRR-II	TraesCS3D02G091000.2	LRR-II	0.0791422	0.196383	0.402999
TraesCS1A02G114900.1	LRR-II	TraesCS3D02G091000.2	LRR-II	0.414352	0.987827	0.419458
TraesCS2A02G512500.1	LRR-III	TraesCS2D02G513900.1	LRR-III	0.00522309	0.118386	0.0441192
TraesCS3A02G342300.1	LRR-III	TraesCS3D02G336200.1	LRR-III	0.00566308	0.0875629	0.0646744
TraesCS3B02G374400.1	LRR-III	TraesCS3D02G336200.1	LRR-III	0.00745568	0.107644	0.0692625
TraesCS3A02G342300.1	LRR-III	TraesCS3B02G374400.1	LRR-III	0.00888215	0.124633	0.0712667
TraesCS2A02G253500.1	LRR-III	TraesCS2B02G273100.1	LRR-III	0.00376885	0.0512801	0.0734954
TraesCS7A02G214300.1	LRR-III	TraesCS7D02G216400.1	LRR-III	0.00641334	0.0865751	0.0740784
TraesCS2A02G416400.1	LRR-III	TraesCS2D02G413400.1	LRR-III	0.0081839	0.105911	0.0772715
TraesCS2B02G540400.2	LRR-III	TraesCS2D02G513900.1	LRR-III	0.00719822	0.0892611	0.0806423
TraesCS6A02G244100.1	LRR-III	TraesCS6D02G226500.2	LRR-III	0.00909274	0.107026	0.0849583
TraesCS2A02G253500.1	LRR-III	TraesCS2D02G254000.1	LRR-III	0.0041863	0.0458985	0.0912077
TraesCS2B02G344900.1	LRR-III	TraesCS2D02G325900.1	LRR-III	0.00694128	0.0739702	0.0938389
TraesCS2B02G273100.1	LRR-III	TraesCS2D02G254000.1	LRR-III	0.00545095	0.0539097	0.101113
TraesCS5A02G130900.1	LRR-III	TraesCS5B02G130800.1	LRR-III	0.00795196	0.0727305	0.109335
TraesCS4B02G177400.1	LRR-III	TraesCS4D02G179100.1	LRR-III	0.0116236	0.106261	0.109387
TraesCS2A02G104100.1	LRR-III	TraesCS2B02G121100.1	LRR-III	0.0104756	0.0947025	0.110616
TraesCS3A02G217800.1	LRR-III	TraesCS3D02G234500.1	LRR-III	0.00790926	0.0689433	0.114721
TraesCS4B02G171300.1	LRR-III	TraesCS4D02G173400.1	LRR-III	0.0133111	0.114486	0.116269
TraesCS2A02G104100.1	LRR-III	TraesCS2D02G103800.1	LRR-III	0.00980578	0.0824424	0.118941
TraesCS1A02G301800.2	LRR-III	TraesCS1D02G301400.1	LRR-III	0.00697679	0.0584712	0.11932
TraesCS6A02G244100.1	LRR-III	TraesCS6B02G280100.1	LRR-III	0.010241	0.0856662	0.119545
TraesCS3A02G148400.1	LRR-III	TraesCS3B02G175300.1	LRR-III	0.0104613	0.0868111	0.120507
TraesCS4A02G133400.1	LRR-III	TraesCS4B02G171300.1	LRR-III	0.0140199	0.114442	0.122507
TraesCS2B02G121100.1	LRR-III	TraesCS2D02G103800.1	LRR-III	0.0119064	0.0971646	0.122538
TraesCS2B02G154100.1	LRR-III	TraesCS2D02G133800.1	LRR-III	0.0116231	0.0946268	0.122831
TraesCS2B02G185800.3	LRR-III	TraesCS2D02G167300.2	LRR-III	0.00732479	0.0595576	0.122987
TraesCS2A02G159900.2	LRR-III	TraesCS2B02G185800.3	LRR-III	0.0104963	0.0850398	0.123428
TraesCS6B02G280100.1	LRR-III	TraesCS6D02G226500.2	LRR-III	0.0100113	0.0803766	0.124555
TraesCS2A02G512500.1	LRR-III	TraesCS2B02G540400.2	LRR-III	0.0150825	0.115687	0.130373
TraesCS7B02G121600.1	LRR-III	TraesCS7D02G216400.1	LRR-III	0.00891594	0.0683682	0.130411
TraesCS5A02G130900.1	LRR-III	TraesCS5D02G138400.1	LRR-III	0.00919317	0.0687908	0.133639
TraesCS2A02G337000.1	LRR-III	TraesCS2B02G344900.1	LRR-III	0.0118353	0.0881255	0.1343
TraesCS2A02G337000.1	LRR-III	TraesCS2D02G325900.1	LRR-III	0.0104042	0.0737485	0.141077
TraesCS2A02G159900.2	LRR-III	TraesCS2D02G167300.2	LRR-III	0.00950973	0.0663559	0.143314
TraesCS3B02G248200.1	LRR-III	TraesCS3D02G234500.1	LRR-III	0.0127027	0.0881278	0.14414
TraesCS3A02G217800.1	LRR-III	TraesCS3B02G248200.1	LRR-III	0.0118954	0.0806395	0.147513
TraesCS4A02G114600.1	LRR-III	TraesCS4B02G189600.1	LRR-III	0.013379	0.0903821	0.148028
TraesCS3B02G175300.1	LRR-III	TraesCS3D02G156100.1	LRR-III	0.0137023	0.091909	0.149086
TraesCS2A02G131700.1	LRR-III	TraesCS2B02G154100.1	LRR-III	0.0135192	0.0879881	0.153648
TraesCS2A02G131700.1	LRR-III	TraesCS2D02G133800.1	LRR-III	0.0123333	0.0790758	0.155968
TraesCS5B02G130800.1	LRR-III	TraesCS5D02G138400.1	LRR-III	0.0110364	0.0689531	0.160056
TraesCS2A02G416400.1	LRR-III	TraesCS2B02G435300.1	LRR-III	0.021054	0.130722	0.161059
TraesCS4A02G133400.1	LRR-III	TraesCS4D02G173400.1	LRR-III	0.0104897	0.0642459	0.163274
TraesCS6B02G472100.1	LRR-III	TraesCS6D02G402600.1	LRR-III	0.0256012	0.156225	0.163874
TraesCS4B02G189600.1	LRR-III	TraesCS4D02G191000.1	LRR-III	0.0132338	0.0802883	0.164829
TraesCS2B02G435300.1	LRR-III	TraesCS2D02G413400.1	LRR-III	0.0151393	0.0902213	0.167802
TraesCS7A02G214300.1	LRR-III	TraesCS7B02G121600.1	LRR-III	0.0132367	0.0769116	0.172103
TraesCS2A02G091900.1	LRR-III	TraesCS2D02G091000.1	LRR-III	0.016787	0.0962279	0.17445
TraesCS1A02G301800.2	LRR-III	TraesCS3B02G374400.1	LRR-III	0.145927	0.834208	0.174929
TraesCS4B02G137400.1	LRR-III	TraesCS4D02G132100.1	LRR-III	0.0128071	0.0724672	0.17673
TraesCS2A02G104100.1	LRR-III	TraesCS4D02G173400.1	LRR-III	0.15356	0.86838	0.176835
TraesCS3A02G037200.1	LRR-III	TraesCS3D02G042500.1	LRR-III	0.0187673	0.10603	0.176999
TraesCS7B02G267900.1	LRR-III	TraesCS7D02G363200.1	LRR-III	0.0109006	0.0615443	0.177118
TraesCS2B02G121100.1	LRR-III	TraesCS4D02G173400.1	LRR-III	0.156748	0.868868	0.180405
TraesCS2B02G121100.1	LRR-III	TraesCS4B02G171300.1	LRR-III	0.154823	0.850077	0.182128
TraesCS2D02G103800.1	LRR-III	TraesCS4D02G173400.1	LRR-III	0.155249	0.849151	0.182828
TraesCS5B02G202900.1	LRR-III	TraesCS5D02G210800.1	LRR-III	0.0157205	0.0858936	0.183023
TraesCS2A02G104100.1	LRR-III	TraesCS4B02G171300.1	LRR-III	0.151641	0.823693	0.184099
TraesCS1A02G301800.2	LRR-III	TraesCS4B02G171300.1	LRR-III	0.347488	1.88542	0.184302
TraesCS2D02G103800.1	LRR-III	TraesCS4B02G171300.1	LRR-III	0.153755	0.827697	0.185762
TraesCS2A02G104100.1	LRR-III	TraesCS4A02G133400.1	LRR-III	0.157885	0.847754	0.18624
TraesCS1D02G301400.1	LRR-III	TraesCS4B02G171300.1	LRR-III	0.345965	1.84398	0.187618
TraesCS7A02G359300.1	LRR-III	TraesCS7B02G267900.1	LRR-III	0.015027	0.0792817	0.189539
TraesCS2B02G121100.1	LRR-III	TraesCS4A02G133400.1	LRR-III	0.161086	0.848137	0.189929
TraesCS1D02G301400.1	LRR-III	TraesCS4D02G173400.1	LRR-III	0.355354	1.86688	0.190347
TraesCS2D02G103800.1	LRR-III	TraesCS4A02G133400.1	LRR-III	0.159583	0.835498	0.191004
TraesCS1A02G301800.2	LRR-III	TraesCS4D02G173400.1	LRR-III	0.358505	1.87413	0.191292
TraesCS1A02G301800.2	LRR-III	TraesCS3D02G336200.1	LRR-III	0.151557	0.792001	0.191359
TraesCS1B02G311800.1	LRR-III	TraesCS4D02G173400.1	LRR-III	0.363785	1.88432	0.193059
TraesCS4A02G064200.1	LRR-III	TraesCS4D02G241100.1	LRR-III	0.0171143	0.0880776	0.194309
TraesCS1D02G301400.1	LRR-III	TraesCS3B02G374400.1	LRR-III	0.148522	0.761173	0.195123
TraesCS1D02G301400.1	LRR-III	TraesCS4A02G133400.1	LRR-III	0.353757	1.8034	0.196161
TraesCS6A02G417300.1	LRR-III	TraesCS6B02G472100.1	LRR-III	0.0313716	0.15935	0.196872
TraesCS1A02G301800.2	LRR-III	TraesCS4A02G133400.1	LRR-III	0.356901	1.81004	0.197179
TraesCS1B02G311800.1	LRR-III	TraesCS4A02G133400.1	LRR-III	0.36217	1.81938	0.199063
TraesCS2A02G091900.1	LRR-III	TraesCS2B02G106900.1	LRR-III	0.0220456	0.109487	0.201353
TraesCS7A02G359300.1	LRR-III	TraesCS7D02G363200.1	LRR-III	0.0150235	0.0733782	0.204741
TraesCS4A02G114600.1	LRR-III	TraesCS4D02G191000.1	LRR-III	0.0158729	0.0773234	0.205279
TraesCS1A02G301800.2	LRR-III	TraesCS3A02G342300.1	LRR-III	0.155259	0.755799	0.205424
TraesCS3A02G037200.1	LRR-III	TraesCS3B02G046700.1	LRR-III	0.0238268	0.114805	0.207541
TraesCS3B02G374400.1	LRR-III	TraesCS4D02G173400.1	LRR-III	0.349642	1.68383	0.207647
TraesCS1D02G301400.1	LRR-III	TraesCS3D02G336200.1	LRR-III	0.154166	0.739359	0.208513
TraesCS3B02G374400.1	LRR-III	TraesCS4B02G171300.1	LRR-III	0.349306	1.63266	0.213949
TraesCS3B02G046700.1	LRR-III	TraesCS3D02G042500.1	LRR-III	0.0206427	0.0949238	0.217466
TraesCS3A02G250300.1	LRR-III	TraesCS3D02G250700.1	LRR-III	0.0149312	0.0674612	0.22133
TraesCS6A02G417300.1	LRR-III	TraesCS6D02G402600.1	LRR-III	0.0324522	0.145261	0.223406
TraesCS3B02G374400.1	LRR-III	TraesCS4A02G133400.1	LRR-III	0.346811	1.54667	0.22423
TraesCS1D02G301400.1	LRR-III	TraesCS3A02G342300.1	LRR-III	0.157882	0.6949	0.227201
TraesCS2B02G222100.1	LRR-III	TraesCS2D02G202600.1	LRR-III	0.0258515	0.113423	0.227921
TraesCS4A02G267300.1	LRR-III	TraesCS4B02G047100.1	LRR-III	0.0213758	0.0921523	0.231962
TraesCS2A02G185000.1	LRR-III	TraesCS2B02G222100.1	LRR-III	0.0277951	0.119733	0.232142
TraesCS1A02G165600.1	LRR-III	TraesCS1B02G182300.1	LRR-III	0.0168055	0.0721462	0.232936
TraesCS4B02G047100.1	LRR-III	TraesCS4D02G046900.1	LRR-III	0.01983	0.0845828	0.234445
TraesCS3A02G342300.1	LRR-III	TraesCS4B02G171300.1	LRR-III	0.355267	1.51038	0.235217
TraesCS6A02G154900.1	LRR-III	TraesCS6D02G144800.1	LRR-III	0.00827309	0.0351284	0.23551
TraesCS3A02G342300.1	LRR-III	TraesCS4D02G173400.1	LRR-III	0.354954	1.49938	0.236735
TraesCS6B02G182900.1	LRR-III	TraesCS6D02G144800.1	LRR-III	0.0083925	0.0347502	0.241509
TraesCS3A02G342300.1	LRR-III	TraesCS4A02G133400.1	LRR-III	0.351731	1.42235	0.247288
TraesCS3D02G336200.1	LRR-III	TraesCS4D02G173400.1	LRR-III	0.352648	1.40854	0.250365
TraesCS2B02G106900.1	LRR-III	TraesCS2D02G091000.1	LRR-III	0.0261002	0.104225	0.250422
TraesCS2A02G185000.1	LRR-III	TraesCS2D02G202600.1	LRR-III	0.0196336	0.0775767	0.253087
TraesCS7A02G251200.1	LRR-III	TraesCS7B02G139900.1	LRR-III	0.0127935	0.0496962	0.257434
TraesCS5B02G025300.1	LRR-III	TraesCS5D02G034200.1	LRR-III	0.0274711	0.106474	0.258008
TraesCS5A02G026300.1	LRR-III	TraesCS5D02G034200.1	LRR-III	0.0314812	0.120006	0.262329
TraesCS3D02G336200.1	LRR-III	TraesCS4A02G133400.1	LRR-III	0.349433	1.31504	0.265721
TraesCS1B02G311700.1	LRR-III	TraesCS3B02G374400.1	LRR-III	0.212721	0.787901	0.269984
TraesCS4A02G267300.1	LRR-III	TraesCS4D02G046900.1	LRR-III	0.0179031	0.0637039	0.281036
TraesCS4A02G150100.1	LRR-III	TraesCS4D02G150200.1	LRR-III	0.0148782	0.0504953	0.294645
TraesCS3A02G250300.1	LRR-III	TraesCS3B02G279800.1	LRR-III	0.0257597	0.0871747	0.295496
TraesCS1B02G311700.1	LRR-III	TraesCS3D02G336200.1	LRR-III	0.21841	0.736548	0.296532
TraesCS5A02G026300.1	LRR-III	TraesCS5B02G025300.1	LRR-III	0.0366904	0.123	0.298296
TraesCS7A02G161400.1	LRR-III	TraesCS7D02G162700.1	LRR-III	0.0207325	0.0682745	0.303663
TraesCS5A02G205500.1	LRR-III	TraesCS5D02G210800.1	LRR-III	0.0306504	0.0982641	0.311918
TraesCS1B02G311700.1	LRR-III	TraesCS3A02G342300.1	LRR-III	0.22862	0.727787	0.31413
TraesCS7A02G251200.1	LRR-III	TraesCS7D02G251100.1	LRR-III	0.0133959	0.0422388	0.317147
TraesCS7B02G139900.1	LRR-III	TraesCS7D02G251100.1	LRR-III	0.012716	0.0400946	0.317151
TraesCS5A02G205500.1	LRR-III	TraesCS5B02G202900.1	LRR-III	0.0252942	0.0784684	0.322349
TraesCS1B02G182300.1	LRR-III	TraesCS1D02G175100.1	LRR-III	0.0238826	0.0720348	0.331543
TraesCS3B02G279800.1	LRR-III	TraesCS3D02G250700.1	LRR-III	0.0275786	0.0817204	0.337475
TraesCS4A02G064200.1	LRR-III	TraesCS4B02G241500.1	LRR-III	0.0602465	0.176487	0.341365
TraesCS7A02G488800.1	LRR-III	TraesCS7B02G392000.1	LRR-III	0.0232457	0.0642824	0.361618
TraesCS6A02G154900.1	LRR-III	TraesCS6B02G182900.1	LRR-III	0.0111685	0.0308018	0.362591
TraesCS4B02G241500.1	LRR-III	TraesCS4D02G241100.1	LRR-III	0.0514314	0.141518	0.363426
TraesCS1A02G165600.1	LRR-III	TraesCS1D02G175100.1	LRR-III	0.0231774	0.0616258	0.376099
TraesCS7A02G488800.1	LRR-III	TraesCS7D02G475200.1	LRR-III	0.0207205	0.0505423	0.409963
TraesCS7B02G392000.1	LRR-III	TraesCS7D02G475200.1	LRR-III	0.0133504	0.0321478	0.415283
TraesCS7A02G161400.1	LRR-III	TraesCS7B02G066500.1	LRR-III	0.0276115	0.0637151	0.433359
TraesCS7B02G066500.1	LRR-III	TraesCS7D02G162700.1	LRR-III	0.0297995	0.0636279	0.46834
TraesCS3A02G397700.1	LRR-III	TraesCS3B02G429600.1	LRR-III	0.033944	0.0700934	0.484267
TraesCS3B02G429600.1	LRR-III	TraesCS3D02G391600.1	LRR-III	0.0333482	0.0680533	0.49003
TraesCS1A02G301800.2	LRR-III	TraesCS1B02G311700.1	LRR-III	0.137768	0.277985	0.495593
TraesCS1B02G311700.1	LRR-III	TraesCS1D02G301400.1	LRR-III	0.13772	0.25363	0.542997
TraesCS6D02G144800.1	LRR-III	TraesCS7D02G475200.1	LRR-III	0.364949	0.557736	0.65434
TraesCS3A02G397700.1	LRR-III	TraesCS3D02G391600.1	LRR-III	0.0322721	0.0485417	0.664832
TraesCS6B02G182900.1	LRR-III	TraesCS7D02G475200.1	LRR-III	0.375985	0.544508	0.690504
TraesCS6D02G144800.1	LRR-III	TraesCS7B02G392000.1	LRR-III	0.368666	0.52519	0.701967
TraesCS6A02G154900.1	LRR-III	TraesCS7D02G475200.1	LRR-III	0.378097	0.529283	0.714357
TraesCS6B02G182900.1	LRR-III	TraesCS7B02G392000.1	LRR-III	0.363113	0.504347	0.719966
TraesCS6B02G182900.1	LRR-III	TraesCS7A02G488800.1	LRR-III	0.376263	0.515111	0.73045
TraesCS6A02G154900.1	LRR-III	TraesCS7B02G392000.1	LRR-III	0.378485	0.511785	0.739538
TraesCS6D02G144800.1	LRR-III	TraesCS7A02G488800.1	LRR-III	0.389627	0.526548	0.739966
TraesCS6A02G154900.1	LRR-III	TraesCS7A02G488800.1	LRR-III	0.389645	0.51463	0.757135
TraesCS7A02G073700.1	LRR-IV	TraesCS7D02G068600.1	LRR-IV	0.0159739	0.159407	0.100208
TraesCS4A02G371100.1	LRR-IV	TraesCS7D02G068600.1	LRR-IV	0.0221139	0.150565	0.146873
TraesCS7B02G217000.1	LRR-IV	TraesCS7D02G313000.1	LRR-IV	0.0163387	0.0966808	0.168997
TraesCS3A02G208100.2	LRR-IV	TraesCS3B02G236500.1	LRR-IV	0.0125003	0.0669661	0.186666
TraesCS7A02G316000.1	LRR-IV	TraesCS7D02G313000.1	LRR-IV	0.0229979	0.122555	0.187654
TraesCS4A02G371100.1	LRR-IV	TraesCS7A02G073700.1	LRR-IV	0.0438833	0.204331	0.214765
TraesCS7A02G316000.1	LRR-IV	TraesCS7B02G217000.1	LRR-IV	0.0183435	0.0752361	0.243813
TraesCS4A02G265100.1	LRR-IX	TraesCS4B02G049800.1	LRR-IX	0.00589328	0.0798303	0.0738226
TraesCS4A02G265100.1	LRR-IX	TraesCS4D02G050200.1	LRR-IX	0.010749	0.0912952	0.117739
TraesCS2D02G595000.1	LRR-IX	TraesCSU02G035900.2	LRR-IX	0.0213192	0.134602	0.158387
TraesCS2B02G602000.1	LRR-IX	TraesCS2D02G595000.1	LRR-IX	0.0210047	0.105695	0.19873
TraesCS2B02G602000.1	LRR-IX	TraesCSU02G035900.2	LRR-IX	0.0295007	0.144689	0.20389
TraesCS4B02G049800.1	LRR-IX	TraesCS4D02G050200.1	LRR-IX	0.0343831	0.0919942	0.373753
TraesCS4B02G165600.1	LRR-IX	TraesCS4D02G163300.1	LRR-IX	0.0496486	0.0808252	0.614272
TraesCS4A02G005100.4	LRR-V	TraesCS4D02G298800.1	LRR-V	0.00948792	0.107326	0.0884031
TraesCS4A02G005100.4	LRR-V	TraesCS4B02G299900.2	LRR-V	0.00957591	0.100078	0.0956844
TraesCS4B02G299900.2	LRR-V	TraesCS4D02G298800.1	LRR-V	0.010219	0.0910524	0.112232
TraesCS7A02G491200.1	LRR-V	TraesCS7D02G477500.2	LRR-V	0.00713204	0.060453	0.117977
TraesCS2A02G166900.1	LRR-V	TraesCS2D02G174500.1	LRR-V	0.0130155	0.109791	0.118548
TraesCS2A02G166900.1	LRR-V	TraesCS4D02G298800.1	LRR-V	0.293529	2.13385	0.137558
TraesCS7A02G390300.1	LRR-V	TraesCS7B02G291900.2	LRR-V	0.0151075	0.107254	0.140857
TraesCS2B02G193000.1	LRR-V	TraesCS4D02G298800.1	LRR-V	0.290381	2.0338	0.142777
TraesCS2D02G174500.1	LRR-V	TraesCS4D02G298800.1	LRR-V	0.300075	2.08966	0.1436
TraesCS7B02G291900.2	LRR-V	TraesCS7D02G386000.1	LRR-V	0.0189304	0.131162	0.144329
TraesCS7B02G395000.3	LRR-V	TraesCS7D02G477500.2	LRR-V	0.013172	0.0780615	0.168739
TraesCS7A02G491200.1	LRR-V	TraesCS7B02G395000.3	LRR-V	0.014565	0.0786244	0.185247
TraesCS2B02G193000.1	LRR-V	TraesCS2D02G174500.1	LRR-V	0.0122364	0.0648395	0.188719
TraesCS2A02G166900.1	LRR-V	TraesCS2B02G193000.1	LRR-V	0.0134594	0.0671521	0.200432
TraesCS6A02G153600.1	LRR-V	TraesCS6B02G181300.1	LRR-V	0.00866102	0.0427893	0.202411
TraesCS7A02G390300.1	LRR-V	TraesCS7D02G386000.1	LRR-V	0.0151154	0.0737265	0.205021
TraesCS6B02G181300.1	LRR-V	TraesCS7B02G395000.3	LRR-V	0.182066	0.875423	0.207975
TraesCS6B02G181300.1	LRR-V	TraesCS7D02G477500.2	LRR-V	0.174873	0.83851	0.208552
TraesCS6B02G181300.1	LRR-V	TraesCS7A02G491200.1	LRR-V	0.175898	0.841402	0.209053
TraesCS6A02G153600.1	LRR-V	TraesCS7A02G491200.1	LRR-V	0.188402	0.895313	0.210432
TraesCS6D02G142900.1	LRR-V	TraesCS7B02G395000.3	LRR-V	0.187732	0.889208	0.211123
TraesCS6A02G153600.1	LRR-V	TraesCS7D02G477500.2	LRR-V	0.187369	0.886627	0.211327
TraesCS6D02G142900.1	LRR-V	TraesCS7A02G491200.1	LRR-V	0.185762	0.861242	0.215691
TraesCS6A02G153600.1	LRR-V	TraesCS7B02G395000.3	LRR-V	0.191234	0.883372	0.216482
TraesCS6D02G142900.1	LRR-V	TraesCS7D02G477500.2	LRR-V	0.189824	0.862572	0.220067
TraesCS6A02G153600.1	LRR-V	TraesCS6D02G142900.1	LRR-V	0.00919288	0.040838	0.225106
TraesCS6A02G166100.1	LRR-V	TraesCS6D02G154700.1	LRR-V	0.0052509	0.0222238	0.236273
TraesCS6B02G199500.1	LRR-V	TraesCS7B02G291900.2	LRR-V	0.202371	0.805847	0.251128
TraesCS6B02G199500.1	LRR-V	TraesCS7D02G386000.1	LRR-V	0.199517	0.753287	0.264862
TraesCS6B02G199500.1	LRR-V	TraesCS7A02G390300.1	LRR-V	0.201416	0.741825	0.271515
TraesCS2A02G202600.1	LRR-V	TraesCS2B02G229600.2	LRR-V	0.0142353	0.052109	0.273183
TraesCS6A02G166100.1	LRR-V	TraesCS6B02G193500.1	LRR-V	0.0166085	0.0600099	0.276762
TraesCS6B02G193500.1	LRR-V	TraesCS6D02G154700.1	LRR-V	0.0172368	0.0602957	0.285871
TraesCS5B02G365500.1	LRR-V	TraesCS5D02G372600.1	LRR-V	0.0177972	0.0616713	0.288581
TraesCS6B02G181300.1	LRR-V	TraesCS6D02G142900.1	LRR-V	0.0104648	0.0360946	0.289926
TraesCS5A02G363400.1	LRR-V	TraesCS5B02G365500.1	LRR-V	0.0248121	0.0736985	0.33667
TraesCS6B02G133000.1	LRR-V	TraesCS6D02G092300.1	LRR-V	0.0401613	0.094581	0.424623
TraesCS6A02G103900.1	LRR-V	TraesCS6D02G092300.1	LRR-V	0.0394723	0.0925009	0.426723
TraesCS5A02G363400.1	LRR-V	TraesCS5D02G372600.1	LRR-V	0.0241556	0.0517994	0.46633
TraesCS6A02G103900.1	LRR-V	TraesCS6B02G133000.1	LRR-V	0.0450175	0.0783107	0.574858
TraesCS5A02G428900.1	LRR-VI	TraesCS5B02G431000.1	LRR-VI	0.00859567	0.124721	0.0689194
TraesCS4A02G239600.1	LRR-VI	TraesCS4D02G074100.1	LRR-VI	0.00919992	0.123235	0.0746534
TraesCS5A02G428900.1	LRR-VI	TraesCS5D02G437000.1	LRR-VI	0.00860266	0.114941	0.0748444
TraesCS5B02G431000.1	LRR-VI	TraesCS5D02G437000.1	LRR-VI	0.00831311	0.106565	0.0780098
TraesCS4A02G239600.1	LRR-VI	TraesCS4B02G075400.1	LRR-VI	0.0112356	0.111545	0.100727
TraesCS4B02G075400.1	LRR-VI	TraesCS4D02G074100.1	LRR-VI	0.0132613	0.10666	0.124332
TraesCS3B02G169200.1	LRR-VI	TraesCS3D02G151400.1	LRR-VI	0.00330106	0.0231273	0.142735
TraesCS2A02G088800.1	LRR-VI	TraesCS2D02G086600.1	LRR-VI	0.0333428	0.180701	0.184519
TraesCS2A02G368700.2	LRR-VI	TraesCS2B02G385900.1	LRR-VI	0.0210481	0.110373	0.190699
TraesCS3A02G270500.1	LRR-VI	TraesCS3D02G270300.1	LRR-VI	0.0101685	0.0509258	0.199673
TraesCS2A02G088800.1	LRR-VI	TraesCS4D02G193500.1	LRR-VI	0.210311	1.01062	0.208101
TraesCS2B02G104200.1	LRR-VI	TraesCS2D02G086600.1	LRR-VI	0.0332932	0.142727	0.233264
TraesCS7B02G260600.1	LRR-VI	TraesCS7D02G354900.1	LRR-VI	0.0292441	0.120368	0.242956
TraesCS1A02G296300.2	LRR-VI	TraesCS1D02G295800.1	LRR-VI	0.0133267	0.0540065	0.246761
TraesCS1A02G296300.2	LRR-VI	TraesCS1B02G305200.2	LRR-VI	0.0168576	0.0678812	0.24834
TraesCS7A02G368000.1	LRR-VI	TraesCS7D02G354900.1	LRR-VI	0.0433914	0.169452	0.256069
TraesCS7A02G368000.1	LRR-VI	TraesCS7B02G260600.1	LRR-VI	0.0379693	0.147593	0.257257
TraesCS1B02G305200.2	LRR-VI	TraesCS1D02G295800.1	LRR-VI	0.0183108	0.0703463	0.260295
TraesCS2D02G086600.1	LRR-VI	TraesCS4D02G193500.1	LRR-VI	0.252974	0.868005	0.291443
TraesCS2B02G104200.1	LRR-VI	TraesCS4D02G193500.1	LRR-VI	0.252537	0.863974	0.292297
TraesCS2A02G088800.1	LRR-VI	TraesCS2B02G104200.1	LRR-VI	0.0576266	0.19368	0.297535
TraesCS2A02G243400.4	LRR-VI	TraesCS2B02G270100.2	LRR-VI	0.0211406	0.0689531	0.306593
TraesCS3A02G270500.1	LRR-VI	TraesCS3B02G304300.2	LRR-VI	0.0180793	0.0543171	0.332848
TraesCS2A02G243400.4	LRR-VI	TraesCS5B02G431000.1	LRR-VI	0.233835	0.695712	0.336109
TraesCS2D02G248200.2	LRR-VI	TraesCS5B02G431000.1	LRR-VI	0.233818	0.692866	0.337465
TraesCS2D02G248200.2	LRR-VI	TraesCS5D02G437000.1	LRR-VI	0.229631	0.675289	0.340049
TraesCS3A02G135400.1	LRR-VI	TraesCS3D02G151400.1	LRR-VI	0.0241092	0.0692633	0.348081
TraesCS2A02G243400.4	LRR-VI	TraesCS5A02G428900.1	LRR-VI	0.236218	0.677235	0.348797
TraesCS2A02G243400.4	LRR-VI	TraesCS5D02G437000.1	LRR-VI	0.233583	0.668863	0.349223
TraesCS2B02G270100.2	LRR-VI	TraesCS2D02G248200.2	LRR-VI	0.0198978	0.0559537	0.355612
TraesCS2D02G248200.2	LRR-VI	TraesCS5A02G428900.1	LRR-VI	0.234429	0.645214	0.363335
TraesCS3A02G135400.1	LRR-VI	TraesCS3B02G169200.1	LRR-VI	0.0254574	0.0693886	0.366882
TraesCS3B02G304300.2	LRR-VI	TraesCS3D02G270300.1	LRR-VI	0.0149614	0.0366905	0.407773
TraesCS3B02G376200.1	LRR-VIIa	TraesCS3D02G337800.1	LRR-VIIa	0.00686348	0.0975031	0.0703925
TraesCS7A02G245400.1	LRR-III	TraesCS7B02G146100.1	LRR-III	0.00640611	0.0703526	0.0910572
TraesCS7A02G245400.1	LRR-III	TraesCS7D02G244000.1	LRR-III	0.00569297	0.0601388	0.0946637
TraesCS2A02G397200.1	LRR-VIIa	TraesCS2D02G395000.1	LRR-VIIa	0.00980919	0.102753	0.0954634
TraesCS2B02G415500.1	LRR-VIIa	TraesCS2D02G395000.1	LRR-VIIa	0.00982525	0.0873632	0.112464
TraesCS2A02G444000.2	LRR-III	TraesCS2B02G465200.1	LRR-III	0.00981208	0.0865513	0.113367
TraesCS2A02G397200.1	LRR-VIIa	TraesCS2B02G415500.1	LRR-VIIa	0.0106106	0.0934842	0.113502
TraesCS7B02G146100.1	LRR-III	TraesCS7D02G244000.1	LRR-III	0.00640345	0.052195	0.122683
TraesCS4D02G317100.1	LRR-VIIa	TraesCS5A02G491400.1	LRR-VIIa	0.0101628	0.0808298	0.12573
TraesCS4A02G135200.1	LRR-VIIa	TraesCS4D02G172000.1	LRR-VIIa	0.00903033	0.0708885	0.127388
TraesCS2A02G330000.1	LRR-VIIa	TraesCS2D02G332700.1	LRR-VIIa	0.0155682	0.119292	0.130505
TraesCS3A02G495400.1	LRR-VIIa	TraesCS3D02G502600.1	LRR-VIIa	0.0150119	0.112041	0.133985
TraesCS2A02G330000.1	LRR-VIIa	TraesCS2B02G352300.1	LRR-VIIa	0.0155377	0.110487	0.140628
TraesCS2A02G444000.2	LRR-III	TraesCS2D02G443200.1	LRR-III	0.0101161	0.0676153	0.149613
TraesCS4B02G320600.1	LRR-VIIa	TraesCS4D02G317100.1	LRR-VIIa	0.0163313	0.104123	0.156846
TraesCS2B02G352300.1	LRR-VIIa	TraesCS2D02G332700.1	LRR-VIIa	0.0149698	0.0947166	0.158048
TraesCS4B02G169900.1	LRR-VIIa	TraesCS4D02G172000.1	LRR-VIIa	0.00787348	0.0482814	0.163075
TraesCS4B02G320600.1	LRR-VIIa	TraesCS5A02G491400.1	LRR-VIIa	0.0160844	0.0882694	0.182219
TraesCS2B02G465200.1	LRR-III	TraesCS2D02G443200.1	LRR-III	0.0125892	0.0658261	0.19125
TraesCS4A02G135200.1	LRR-VIIa	TraesCS4B02G169900.1	LRR-VIIa	0.0113678	0.0576873	0.197059
TraesCS3D02G337800.1	LRR-VIIa	TraesCS4A02G135200.1	LRR-VIIa	0.298331	1.49477	0.199583
TraesCS3D02G337800.1	LRR-VIIa	TraesCS4D02G172000.1	LRR-VIIa	0.295142	1.47661	0.199878
TraesCS3B02G376200.1	LRR-VIIa	TraesCS4A02G135200.1	LRR-VIIa	0.300918	1.47915	0.203439
TraesCS3D02G337800.1	LRR-VIIa	TraesCS4B02G169900.1	LRR-VIIa	0.297776	1.45555	0.20458
TraesCS3B02G376200.1	LRR-VIIa	TraesCS4D02G172000.1	LRR-VIIa	0.298444	1.45186	0.205559
TraesCS3B02G376200.1	LRR-VIIa	TraesCS4B02G169900.1	LRR-VIIa	0.300366	1.42239	0.21117
TraesCS4A02G240200.1	LRR-III	TraesCS4D02G073300.1	LRR-III	0.0224369	0.100321	0.223652
TraesCS1A02G240300.1	LRR-III	TraesCS1D02G240400.1	LRR-III	0.0175247	0.0745834	0.234968
TraesCS4A02G240200.1	LRR-III	TraesCS4B02G074700.1	LRR-III	0.0308404	0.12438	0.247953
TraesCS7A02G523900.1	LRR-III	TraesCS7B02G441200.1	LRR-III	0.0360679	0.141207	0.255426
TraesCS4B02G074700.1	LRR-III	TraesCS4D02G073300.1	LRR-III	0.0289016	0.102481	0.28202
TraesCS7B02G441200.1	LRR-III	TraesCS7D02G512900.1	LRR-III	0.0336528	0.116789	0.288151
TraesCS7A02G523900.1	LRR-III	TraesCS7D02G512900.1	LRR-III	0.0297766	0.101916	0.292167
TraesCS5A02G160500.1	LRR-III	TraesCS5D02G165400.1	LRR-III	0.0200747	0.0606744	0.33086
TraesCS5A02G160500.1	LRR-III	TraesCS5B02G158000.1	LRR-III	0.0233027	0.0701775	0.332053
TraesCS1B02G252400.1	LRR-III	TraesCS1D02G240400.1	LRR-III	0.0204622	0.0615826	0.332272
TraesCS1A02G240300.1	LRR-III	TraesCS1B02G252400.1	LRR-III	0.0294043	0.0826931	0.355584
TraesCS5B02G158000.1	LRR-III	TraesCS5D02G165400.1	LRR-III	0.019018	0.040545	0.469059
TraesCS5A02G185000.1	LRR-VIIb	TraesCS5D02G190000.1	LRR-VIIb	0.00864057	0.089143	0.0969293
TraesCS5A02G185000.1	LRR-VIIb	TraesCS5B02G183000.1	LRR-VIIb	0.00918269	0.0856155	0.107255
TraesCS5B02G183000.1	LRR-VIIb	TraesCS5D02G190000.1	LRR-VIIb	0.00917979	0.0698469	0.131427
TraesCS3B02G602700.1	LRR-VIII-1	TraesCS3D02G542300.1	LRR-VIII-1	0.00609093	0.105327	0.0578285
TraesCS1B02G312800.1	LRR-VIII-1	TraesCS1D02G302000.1	LRR-VIII-1	0.0173493	0.0975834	0.177789
TraesCS1A02G302600.2	LRR-VIII-1	TraesCS1B02G312800.1	LRR-VIII-1	0.0159306	0.0809074	0.1969
TraesCS3B02G373900.1	LRR-VIII-1	TraesCS3D02G335600.1	LRR-VIII-1	0.0134884	0.0604588	0.2231
TraesCS7B02G030400.1	LRR-VIII-1	TraesCS7D02G129500.1	LRR-VIII-1	0.0185601	0.0808125	0.229668
TraesCS1A02G302600.2	LRR-VIII-1	TraesCS3B02G373900.1	LRR-VIII-1	0.197659	0.843925	0.234214
TraesCS1B02G312800.1	LRR-VIII-1	TraesCS3B02G373900.1	LRR-VIII-1	0.19971	0.828145	0.241153
TraesCS1A02G302600.2	LRR-VIII-1	TraesCS3D02G335600.1	LRR-VIII-1	0.207199	0.85788	0.241524
TraesCS1A02G302600.2	LRR-VIII-1	TraesCS3A02G341800.1	LRR-VIII-1	0.204786	0.844751	0.242421
TraesCS1D02G302000.1	LRR-VIII-1	TraesCS3B02G373900.1	LRR-VIII-1	0.203335	0.826817	0.245925
TraesCS1B02G312800.1	LRR-VIII-1	TraesCS3D02G335600.1	LRR-VIII-1	0.20833	0.844158	0.24679
TraesCS1B02G312800.1	LRR-VIII-1	TraesCS3A02G341800.1	LRR-VIII-1	0.206144	0.831246	0.247993
TraesCS1A02G302600.2	LRR-VIII-1	TraesCS1D02G302000.1	LRR-VIII-1	0.0168698	0.0679914	0.248116
TraesCS1D02G302000.1	LRR-VIII-1	TraesCS3D02G335600.1	LRR-VIII-1	0.21231	0.840498	0.252601
TraesCS1D02G302000.1	LRR-VIII-1	TraesCS3A02G341800.1	LRR-VIII-1	0.210977	0.821477	0.256827
TraesCS3A02G341800.1	LRR-VIII-1	TraesCS3D02G335600.1	LRR-VIII-1	0.052612	0.163658	0.321475
TraesCS3A02G341800.1	LRR-VIII-1	TraesCS3B02G373900.1	LRR-VIII-1	0.0523626	0.158965	0.329398
TraesCS7A02G130100.2	LRR-VIII-1	TraesCS7B02G030400.1	LRR-VIII-1	0.049902	0.138917	0.359222
TraesCS7A02G130100.2	LRR-VIII-1	TraesCS7D02G129500.1	LRR-VIII-1	0.046286	0.114827	0.403092
TraesCS2B02G364400.1	LRR-Xa	TraesCS2D02G344700.1	LRR-Xa	0.00340716	0.0959955	0.0354929
TraesCS1A02G259600.1	LRR-Xa	TraesCS1D02G259400.1	LRR-Xa	0.00653441	0.0812268	0.0804464
TraesCS4A02G229800.1	LRR-Xa	TraesCS4B02G086300.1	LRR-Xa	0.0167006	0.114023	0.146467
TraesCS1A02G259600.1	LRR-Xa	TraesCS1B02G269900.1	LRR-Xa	0.0310423	0.129192	0.240281
TraesCS1B02G269900.1	LRR-Xa	TraesCS1D02G259400.1	LRR-Xa	0.0314723	0.128024	0.245832
TraesCS3A02G245000.1	LRR-Xb	TraesCS3D02G246500.1	LRR-Xb	0.00555044	0.0739948	0.0750112
TraesCS3B02G275000.1	LRR-Xb	TraesCS3D02G246500.1	LRR-Xb	0.00476224	0.0509618	0.0934471
TraesCS3A02G245000.1	LRR-Xb	TraesCS3B02G275000.1	LRR-Xb	0.00596267	0.0611565	0.0974984
TraesCS3A02G423400.1	LRR-Xb	TraesCS3B02G458900.1	LRR-Xb	0.00852186	0.0730642	0.116635
TraesCS2B02G281900.1	LRR-Xb	TraesCS2D02G263500.1	LRR-Xb	0.00527166	0.0441501	0.119403
TraesCS3B02G458900.1	LRR-Xb	TraesCS3D02G418600.1	LRR-Xb	0.0124064	0.0964107	0.128683
TraesCS3A02G423400.1	LRR-Xb	TraesCS3D02G418600.1	LRR-Xb	0.0115816	0.0792642	0.146114
TraesCS5B02G174400.1	LRR-Xb	TraesCS5D02G181500.1	LRR-Xb	0.0168879	0.112867	0.149626
TraesCS2A02G550200.1	LRR-Xb	TraesCS2B02G580800.1	LRR-Xb	0.0201108	0.121554	0.165448
TraesCS2A02G550200.1	LRR-Xb	TraesCS2D02G551200.1	LRR-Xb	0.0187928	0.110246	0.170463
TraesCS2B02G580800.1	LRR-Xb	TraesCS2D02G551200.1	LRR-Xb	0.0216606	0.127054	0.170484
TraesCS3A02G099400.1	LRR-Xb	TraesCS3B02G115800.1	LRR-Xb	0.013315	0.0692733	0.192209
TraesCS2A02G260000.1	LRR-Xb	TraesCS2D02G263500.1	LRR-Xb	0.00991568	0.0503658	0.196873
TraesCS5A02G177300.1	LRR-Xb	TraesCS5B02G174400.1	LRR-Xb	0.0210421	0.103117	0.20406
TraesCS2A02G260000.1	LRR-Xb	TraesCS2B02G281900.1	LRR-Xb	0.010809	0.0516752	0.209172
TraesCS7B02G334900.1	LRR-Xb	TraesCS7D02G425700.1	LRR-Xb	0.0176698	0.0844574	0.209215
TraesCS6A02G222000.1	LRR-Xb	TraesCS6D02G213000.1	LRR-Xb	0.00879653	0.0402688	0.218445
TraesCS3B02G115800.1	LRR-Xb	TraesCS3D02G099700.1	LRR-Xb	0.0153001	0.0682091	0.224312
TraesCS5A02G177300.1	LRR-Xb	TraesCS5D02G181500.1	LRR-Xb	0.0197262	0.0867905	0.227286
TraesCS6A02G124300.1	LRR-Xb	TraesCS6B02G153700.1	LRR-Xb	0.200065	0.873476	0.229045
TraesCS3A02G099400.1	LRR-Xb	TraesCS3D02G099700.1	LRR-Xb	0.0156551	0.066826	0.234267
TraesCS6A02G222000.1	LRR-Xb	TraesCS6B02G259100.1	LRR-Xb	0.00921188	0.0375035	0.245627
TraesCS6B02G152300.1	LRR-Xb	TraesCS6D02G114600.1	LRR-Xb	0.0241268	0.0974842	0.247494
TraesCS6B02G259100.1	LRR-Xb	TraesCS6D02G213000.1	LRR-Xb	0.00979011	0.0366982	0.266773
TraesCS6A02G124600.1	LRR-Xb	TraesCS6B02G153300.1	LRR-Xb	0.103493	0.386754	0.267593
TraesCS6A02G125300.1	LRR-Xb	TraesCS6B02G153300.1	LRR-Xb	0.144407	0.529642	0.27265
TraesCS6A02G125500.1	LRR-Xb	TraesCS6D02G114600.1	LRR-Xb	0.206285	0.741976	0.278021
TraesCS6A02G124600.1	LRR-Xb	TraesCS6B02G152700.1	LRR-Xb	0.10173	0.347773	0.29252
TraesCS6A02G125500.1	LRR-Xb	TraesCS6B02G152900.1	LRR-Xb	0.149793	0.496712	0.301569
TraesCS6A02G044700.1	LRR-Xb	TraesCS6D02G052100.1	LRR-Xb	0.0249444	0.0826147	0.301937
TraesCS6A02G124600.1	LRR-Xb	TraesCS6D02G115100.1	LRR-Xb	0.0996515	0.324386	0.3072
TraesCS6A02G124300.1	LRR-Xb	TraesCS6D02G114600.1	LRR-Xb	0.0409709	0.132217	0.309876
TraesCS6A02G125500.1	LRR-Xb	TraesCS6D02G115700.1	LRR-Xb	0.165648	0.515624	0.321258
TraesCS6A02G044700.1	LRR-Xb	TraesCS6B02G061000.1	LRR-Xb	0.0263749	0.0820276	0.321537
TraesCS6B02G153500.1	LRR-Xb	TraesCS6D02G115300.1	LRR-Xb	0.145638	0.452413	0.321914
TraesCS6A02G124800.1	LRR-Xb	TraesCS6D02G115200.2	LRR-Xb	0.0343875	0.10458	0.328817
TraesCS6A02G124800.1	LRR-Xb	TraesCS6B02G152800.1	LRR-Xb	0.046733	0.140804	0.3319
TraesCS6B02G153100.1	LRR-Xb	TraesCS6D02G115100.1	LRR-Xb	0.126833	0.375136	0.338099
TraesCS6B02G152600.1	LRR-Xb	TraesCS6D02G114800.1	LRR-Xb	0.0381676	0.111869	0.341179
TraesCS6B02G061000.1	LRR-Xb	TraesCS6D02G052100.1	LRR-Xb	0.0306158	0.0894934	0.342101
TraesCS6B02G153400.1	LRR-Xb	TraesCS6D02G115200.2	LRR-Xb	0.145937	0.410091	0.355864
TraesCS6A02G124300.1	LRR-Xb	TraesCS6B02G152300.1	LRR-Xb	0.0388073	0.10897	0.356129
TraesCS6A02G166200.1	LRR-Xb	TraesCS6B02G193600.1	LRR-Xb	0.014296	0.0397832	0.359348
TraesCS6B02G152800.1	LRR-Xb	TraesCS6D02G115200.2	LRR-Xb	0.0324834	0.0887664	0.365942
TraesCS6A02G124500.1	LRR-Xb	TraesCS6B02G152600.1	LRR-Xb	0.0323875	0.0863863	0.374914
TraesCS6A02G166200.1	LRR-Xb	TraesCS6D02G154800.2	LRR-Xb	0.0131591	0.0349782	0.376208
TraesCS6B02G193600.1	LRR-Xb	TraesCS6D02G154800.2	LRR-Xb	0.0143178	0.0379726	0.377055
TraesCS7A02G435000.1	LRR-Xb	TraesCS7D02G425700.1	LRR-Xb	0.0402	0.105737	0.380189
TraesCS7A02G435000.1	LRR-Xb	TraesCS7B02G334900.1	LRR-Xb	0.0388143	0.10093	0.384568
TraesCS6A02G125400.3	LRR-Xb	TraesCS6B02G153100.1	LRR-Xb	0.112693	0.290767	0.387573
TraesCS6B02G152700.1	LRR-Xb	TraesCS6D02G115000.1	LRR-Xb	0.155248	0.374723	0.414301
TraesCS3B02G162500.2	LRR-Xc	TraesCS3D02G145100.1	LRR-Xc	0.0072926	0.0780828	0.0933957
TraesCS3A02G142200.1	LRR-Xc	TraesCS3B02G162500.2	LRR-Xc	0.0188429	0.146709	0.128437
TraesCS3A02G142200.1	LRR-Xc	TraesCS3D02G145100.1	LRR-Xc	0.021683	0.138501	0.156554
TraesCS5B02G116500.1	LRR-Xc	TraesCS5D02G126100.1	LRR-Xc	0.0110878	0.0333348	0.332619
TraesCS2A02G230100.1	LRR-XI	TraesCS2B02G251700.1	LRR-XI	0.0117696	0.0538606	0.218519
TraesCS2A02G230100.1	LRR-XI	TraesCS2D02G233800.1	LRR-XI	0.0130128	0.0509154	0.255576
TraesCS2B02G251700.1	LRR-XI	TraesCS2D02G233800.1	LRR-XI	0.0166794	0.048823	0.34163
TraesCS5A02G222200.1	LRR-XII	TraesCS5B02G221100.1	LRR-XII	0.0112265	0.107414	0.104516
TraesCS2B02G612100.1	LRR-XII	TraesCS2D02G585500.1	LRR-XII	0.00862195	0.0676314	0.127484
TraesCS5A02G064600.1	LRR-XII	TraesCS5B02G068100.1	LRR-XII	0.0156821	0.111315	0.140881
TraesCS6A02G184000.1	LRR-XII	TraesCS6D02G171100.1	LRR-XII	0.0199347	0.136555	0.145983
TraesCS6D02G171100.1	LRR-XII	TraesCS7A02G364500.2	LRR-XII	0.377225	2.55258	0.147782
TraesCS5B02G068100.1	LRR-XII	TraesCS5D02G075500.2	LRR-XII	0.023235	0.148424	0.156545
TraesCS4A02G330000.1	LRR-XII	TraesCS5B02G544800.1	LRR-XII	0.0182431	0.116354	0.156789
TraesCS4A02G206000.1	LRR-XII	TraesCS4B02G109600.1	LRR-XII	0.0104168	0.0623246	0.167138
TraesCS2A02G574800.1	LRR-XII	TraesCS2B02G612100.1	LRR-XII	0.00916207	0.0529164	0.173142
TraesCS6D02G171100.1	LRR-XII	TraesCS7B02G263100.1	LRR-XII	0.379992	2.16823	0.175254
TraesCS5B02G221100.1	LRR-XII	TraesCS5D02G230000.1	LRR-XII	0.0335188	0.188816	0.177521
TraesCS6B02G212700.2	LRR-XII	TraesCS7B02G263100.1	LRR-XII	0.373885	2.03664	0.18358
TraesCS4D02G352700.1	LRR-XII	TraesCS5A02G528000.1	LRR-XII	0.0086729	0.0470105	0.184488
TraesCS2B02G047800.1	LRR-XII	TraesCS2D02G033400.1	LRR-XII	0.0148823	0.0799601	0.186121
TraesCS3A02G060100.1	LRR-XII	TraesCS3B02G072700.1	LRR-XII	0.0338067	0.175554	0.192571
TraesCS5A02G064600.1	LRR-XII	TraesCS5D02G075500.2	LRR-XII	0.0193618	0.0973538	0.19888
TraesCS2A02G359700.1	LRR-XII	TraesCS2D02G358600.1	LRR-XII	0.023398	0.1159	0.201881
TraesCS5A02G222200.1	LRR-XII	TraesCS5D02G230000.1	LRR-XII	0.035181	0.174073	0.202105
TraesCS7B02G261900.1	LRR-XII	TraesCS7D02G357000.1	LRR-XII	0.0208106	0.100549	0.20697
TraesCS6A02G184000.1	LRR-XII	TraesCS6B02G212700.2	LRR-XII	0.0205462	0.0970851	0.211631
TraesCS3A02G061400.1	LRR-XII	TraesCS3D02G061200.1	LRR-XII	0.0188817	0.0840238	0.224719
TraesCS6B02G212700.2	LRR-XII	TraesCS6D02G171100.1	LRR-XII	0.0233055	0.101872	0.228772
TraesCS4A02G313900.1	LRR-XII	TraesCS5D02G547600.1	LRR-XII	0.306568	1.32459	0.231443
TraesCS2D02G358600.1	LRR-XII	TraesCS6A02G228900.1	LRR-XII	0.360253	1.53841	0.234172
TraesCS2B02G379000.2	LRR-XII	TraesCS6D02G205900.1	LRR-XII	0.360732	1.52489	0.236563
TraesCS2A02G496000.1	LRR-XII	TraesCS2D02G496300.1	LRR-XII	0.0208752	0.085773	0.243378
TraesCS2B02G379000.2	LRR-XII	TraesCS6A02G228900.1	LRR-XII	0.356236	1.45239	0.245276
TraesCS2D02G358600.1	LRR-XII	TraesCS6D02G205900.1	LRR-XII	0.367408	1.48168	0.247968
TraesCS6A02G184000.1	LRR-XII	TraesCS7B02G279600.1	LRR-XII	0.313884	1.26353	0.248419
TraesCS2B02G379000.2	LRR-XII	TraesCS2D02G358600.1	LRR-XII	0.0235676	0.0936759	0.251587
TraesCS7A02G058900.1	LRR-XII	TraesCS7D02G053400.1	LRR-XII	0.0110269	0.0437893	0.251818
TraesCS2A02G359700.1	LRR-XII	TraesCS6A02G228900.1	LRR-XII	0.364564	1.44648	0.252036
TraesCS4A02G438700.1	LRR-XII	TraesCS7D02G048600.1	LRR-XII	0.0303849	0.119075	0.255176
TraesCS6D02G171200.1	LRR-XII	TraesCS7D02G358400.2	LRR-XII	0.40787	1.59464	0.255776
TraesCS6A02G184000.1	LRR-XII	TraesCS7D02G374700.1	LRR-XII	0.302227	1.17209	0.257854
TraesCS6A02G184000.1	LRR-XII	TraesCS7A02G377900.1	LRR-XII	0.30163	1.15486	0.261182
TraesCS7A02G150600.1	LRR-XII	TraesCS7D02G152500.1	LRR-XII	0.0200428	0.076337	0.262556
TraesCS2B02G625200.1	LRR-XII	TraesCS2D02G573700.1	LRR-XII	0.0183841	0.0698251	0.263288
TraesCS6A02G037300.1	LRR-XII	TraesCS6B02G051700.1	LRR-XII	0.0440763	0.167315	0.263433
TraesCS2D02G358600.1	LRR-XII	TraesCS6B02G252800.1	LRR-XII	0.369313	1.39408	0.264915
TraesCS7B02G054500.1	LRR-XII	TraesCS7D02G152500.1	LRR-XII	0.0227434	0.0855792	0.265758
TraesCS6A02G037300.1	LRR-XII	TraesCS6B02G052400.1	LRR-XII	0.0440811	0.165566	0.266245
TraesCS2A02G359700.1	LRR-XII	TraesCS6B02G252800.1	LRR-XII	0.37044	1.37191	0.270017
TraesCS7A02G470600.1	LRR-XII	TraesCS7D02G457900.1	LRR-XII	0.0109952	0.0406754	0.270317
TraesCS2B02G379000.2	LRR-XII	TraesCS6B02G252800.1	LRR-XII	0.364725	1.34477	0.271216
TraesCS4A02G327100.1	LRR-XII	TraesCS5B02G539900.1	LRR-XII	0.129812	0.475666	0.272907
TraesCS3A02G061400.1	LRR-XII	TraesCS3B02G074000.1	LRR-XII	0.0212864	0.0771451	0.275927
TraesCS7A02G150600.1	LRR-XII	TraesCS7B02G054500.1	LRR-XII	0.0247523	0.0892937	0.277201
TraesCS7B02G045600.1	LRR-XII	TraesCS7D02G144900.1	LRR-XII	0.00697578	0.0251186	0.277713
TraesCS6D02G171100.1	LRR-XII	TraesCS7A02G377900.1	LRR-XII	0.351926	1.25786	0.279782
TraesCS2A02G359700.1	LRR-XII	TraesCS2B02G379000.2	LRR-XII	0.0260656	0.0925037	0.281779
TraesCS1B02G448700.2	LRR-XII	TraesCS1D02G426400.2	LRR-XII	0.0189988	0.065886	0.288359
TraesCS6B02G212300.1	LRR-XII	TraesCS7D02G374700.1	LRR-XII	0.184235	0.637541	0.288977
TraesCS5B02G284400.1	LRR-XII	TraesCS5D02G292500.1	LRR-XII	0.0275935	0.0954469	0.289098
TraesCS6B02G212300.1	LRR-XII	TraesCS7A02G377900.1	LRR-XII	0.181502	0.627007	0.289474
TraesCS2B02G620800.1	LRR-XII	TraesCS2D02G571100.1	LRR-XII	0.0382545	0.131777	0.290298
TraesCS7A02G018300.1	LRR-XII	TraesCS7D02G015600.1	LRR-XII	0.0581814	0.199021	0.292338
TraesCS4A02G446600.1	LRR-XII	TraesCS7D02G036700.1	LRR-XII	0.183319	0.625352	0.293145
TraesCS2B02G608600.1	LRR-XII	TraesCS2D02G590600.1	LRR-XII	0.0718703	0.244742	0.293657
TraesCS6A02G037300.1	LRR-XII	TraesCS6D02G042800.1	LRR-XII	0.0240933	0.0820197	0.293751
TraesCS5A02G285000.1	LRR-XII	TraesCS5B02G284400.1	LRR-XII	0.0284924	0.0968974	0.294047
TraesCS6B02G052400.1	LRR-XII	TraesCS6D02G042800.1	LRR-XII	0.0388408	0.13166	0.295009
TraesCS2B02G499100.1	LRR-XII	TraesCS2D02G475300.1	LRR-XII	0.0652951	0.219679	0.29723
TraesCS5A02G285000.1	LRR-XII	TraesCS5D02G292500.1	LRR-XII	0.0186792	0.0628159	0.297365
TraesCS3B02G074000.1	LRR-XII	TraesCS3D02G061200.1	LRR-XII	0.0219672	0.0738072	0.29763
TraesCS4A02G438700.1	LRR-XII	TraesCS7A02G053400.2	LRR-XII	0.0418277	0.139067	0.300774
TraesCS2B02G082200.1	LRR-XII	TraesCS2D02G066900.1	LRR-XII	0.190528	0.630394	0.302236
TraesCS3A02G060200.1	LRR-XII	TraesCS3D02G060300.1	LRR-XII	0.132081	0.435657	0.303177
TraesCSU02G160500.1	LRR-XII	TraesCSU02G189000.1	LRR-XII	0.0224988	0.0741711	0.303336
TraesCS1A02G418700.2	LRR-XII	TraesCS1D02G426400.2	LRR-XII	0.013156	0.0432017	0.304525
TraesCS2B02G519500.1	LRR-XII	TraesCS2D02G491600.1	LRR-XII	0.0158688	0.0519908	0.305222
TraesCS3B02G011500.1	LRR-XII	TraesCS3D02G003700.1	LRR-XII	0.0306518	0.100419	0.305238
TraesCS3B02G007000.1	LRR-XII	TraesCS3D02G003700.1	LRR-XII	0.030672	0.100203	0.3061
TraesCS6A02G384700.1	LRR-XII	TraesCS6B02G424000.1	LRR-XII	0.0653573	0.210597	0.310343
TraesCS2B02G483400.1	LRR-XII	TraesCS2D02G462000.1	LRR-XII	0.0292686	0.0924331	0.316646
TraesCS6B02G051700.1	LRR-XII	TraesCS6D02G042800.1	LRR-XII	0.0383939	0.120593	0.318377
TraesCS4A02G232200.1	LRR-XII	TraesCS4D02G081700.1	LRR-XII	0.042155	0.131821	0.31979
TraesCS2A02G563900.1	LRR-XII	TraesCS2B02G625200.1	LRR-XII	0.0915791	0.283211	0.32336
TraesCS4A02G232200.1	LRR-XII	TraesCS4B02G083700.2	LRR-XII	0.0392845	0.121467	0.323418
TraesCS2B02G080100.1	LRR-XII	TraesCS2D02G066200.1	LRR-XII	0.092785	0.283563	0.327212
TraesCS2A02G496000.1	LRR-XII	TraesCS2B02G524300.1	LRR-XII	0.0259507	0.0787661	0.329465
TraesCS7B02G245100.1	LRR-XII	TraesCS7D02G341100.1	LRR-XII	0.0170445	0.0516121	0.330243
TraesCS4A02G310800.1	LRR-XII	TraesCS4D02G003300.1	LRR-XII	0.0175943	0.0530292	0.331784
TraesCS2B02G524300.1	LRR-XII	TraesCS2D02G496300.1	LRR-XII	0.0155394	0.0468071	0.331989
TraesCS1A02G418700.2	LRR-XII	TraesCS1B02G448700.2	LRR-XII	0.014617	0.0438179	0.333586
TraesCS7A02G550000.1	LRR-XII	TraesCS7B02G473500.1	LRR-XII	0.0296533	0.0888322	0.333812
TraesCS7B02G261000.1	LRR-XII	TraesCS7D02G355400.1	LRR-XII	0.055932	0.16515	0.338674
TraesCS5B02G538600.1	LRR-XII	TraesCS5D02G556900.1	LRR-XII	0.0260077	0.0767253	0.338971
TraesCS4A02G473300.1	LRR-XII	TraesCS7D02G015600.1	LRR-XII	0.052048	0.15264	0.340985
TraesCS2A02G068600.1	LRR-XII	TraesCS2B02G081500.1	LRR-XII	0.0439456	0.127969	0.343408
TraesCS6B02G212300.1	LRR-XII	TraesCS7B02G279600.1	LRR-XII	0.190191	0.55088	0.34525
TraesCS5A02G388800.1	LRR-XII	TraesCS5D02G398800.1	LRR-XII	0.0370095	0.10606	0.348949
TraesCS2A02G563900.1	LRR-XII	TraesCS2D02G573700.1	LRR-XII	0.0948567	0.271311	0.349623
TraesCS3B02G481000.1	LRR-XII	TraesCS3D02G438600.1	LRR-XII	0.0162326	0.0462532	0.350952
TraesCS6B02G412500.1	LRR-XII	TraesCS6D02G359100.2	LRR-XII	0.0211747	0.0602734	0.35131
TraesCS2A02G461800.1	LRR-XII	TraesCS2D02G462000.1	LRR-XII	0.0301558	0.0857512	0.351666
TraesCS2A02G491300.1	LRR-XII	TraesCS2D02G491600.1	LRR-XII	0.01894	0.0528152	0.358609
TraesCS2A02G491300.1	LRR-XII	TraesCS2B02G519500.1	LRR-XII	0.0216165	0.0601859	0.359163
TraesCS7B02G377900.1	LRR-XII	TraesCS7D02G463300.1	LRR-XII	0.0413926	0.114441	0.361694
TraesCS2A02G559400.1	LRR-XII	TraesCS2B02G620800.1	LRR-XII	0.0683878	0.188965	0.361907
TraesCS2B02G001400.1	LRR-XII	TraesCS2D02G013100.1	LRR-XII	0.115615	0.318336	0.363184
TraesCS7A02G476700.1	LRR-XII	TraesCS7D02G463300.1	LRR-XII	0.0458781	0.124463	0.368609
TraesCS4A02G473300.1	LRR-XII	TraesCS7A02G018300.1	LRR-XII	0.0666405	0.180141	0.369934
TraesCS6A02G004100.1	LRR-XII	TraesCS6D02G000900.1	LRR-XII	0.145827	0.392808	0.371243
TraesCS6A02G228900.1	LRR-XII	TraesCS6B02G252800.1	LRR-XII	0.14287	0.384781	0.371303
TraesCS7A02G377900.1	LRR-XII	TraesCS7D02G374700.1	LRR-XII	0.0241092	0.0648144	0.371973
TraesCS2B02G081100.1	LRR-XII	TraesCS2D02G067700.1	LRR-XII	0.182176	0.489519	0.372153
TraesCS1A02G317800.1	LRR-XII	TraesCS1D02G317400.1	LRR-XII	0.0702769	0.188512	0.372798
TraesCS4A02G411700.1	LRR-XII	TraesCS4B02G311900.1	LRR-XII	0.101439	0.271625	0.373454
TraesCS7B02G261300.1	LRR-XII	TraesCS7D02G356400.1	LRR-XII	0.0282427	0.0748546	0.377301
TraesCS1B02G330100.1	LRR-XII	TraesCS1D02G317400.1	LRR-XII	0.0715177	0.188908	0.378584
TraesCS7A02G476700.1	LRR-XII	TraesCS7B02G377900.1	LRR-XII	0.055739	0.143281	0.389019
TraesCS7A02G053400.2	LRR-XII	TraesCS7D02G048600.1	LRR-XII	0.0299514	0.0769571	0.389196
TraesCS7A02G461300.1	LRR-XII	TraesCS7D02G449500.1	LRR-XII	0.0180782	0.0462732	0.390685
TraesCS3A02G259500.1	LRR-XII	TraesCS3B02G292600.1	LRR-XII	0.0123228	0.0311536	0.395548
TraesCS3A02G445900.1	LRR-XII	TraesCS3B02G481000.1	LRR-XII	0.0269967	0.0673431	0.400883
TraesCS7B02G263100.1	LRR-XII	TraesCS7D02G358300.1	LRR-XII	0.0470294	0.117163	0.4014
TraesCS2A02G461800.1	LRR-XII	TraesCS2B02G483400.1	LRR-XII	0.0326376	0.080969	0.403088
TraesCS3A02G016800.1	LRR-XII	TraesCSU02G044000.1	LRR-XII	0.0576739	0.142918	0.403544
TraesCS3A02G016800.1	LRR-XII	TraesCSU02G160500.1	LRR-XII	0.0576739	0.142918	0.403544
TraesCS2A02G068300.1	LRR-XII	TraesCS2B02G080400.1	LRR-XII	0.161882	0.398575	0.406152
TraesCS3A02G490100.1	LRR-XII	TraesCS3D02G496100.1	LRR-XII	0.0568062	0.138246	0.410908
TraesCS3B02G550900.1	LRR-XII	TraesCS3D02G496100.1	LRR-XII	0.0309613	0.0742552	0.416959
TraesCS7A02G461300.1	LRR-XII	TraesCS7B02G362800.1	LRR-XII	0.0218938	0.0522011	0.419412
TraesCS7A02G364500.2	LRR-XII	TraesCS7B02G263100.1	LRR-XII	0.088646	0.207321	0.427579
TraesCS3A02G445900.1	LRR-XII	TraesCS3D02G438600.1	LRR-XII	0.0254391	0.0591783	0.429872
TraesCS4B02G083700.2	LRR-XII	TraesCS4D02G081700.1	LRR-XII	0.0688874	0.160198	0.430013
TraesCS6B02G424000.1	LRR-XII	TraesCS6D02G369600.1	LRR-XII	0.132226	0.302473	0.437151
TraesCS2A02G559400.1	LRR-XII	TraesCS2D02G571100.1	LRR-XII	0.0748755	0.170059	0.440292
TraesCS2B02G080200.1	LRR-XII	TraesCS2D02G066400.1	LRR-XII	0.0687974	0.154758	0.444549
TraesCS1A02G317800.1	LRR-XII	TraesCS1B02G330100.1	LRR-XII	0.0680926	0.152685	0.445968
TraesCS6A02G384900.1	LRR-XII	TraesCS6D02G369600.1	LRR-XII	0.11078	0.246915	0.448655
TraesCS7A02G364500.2	LRR-XII	TraesCS7D02G358300.1	LRR-XII	0.0438399	0.0953338	0.459857
TraesCS4B02G350900.1	LRR-XII	TraesCS5A02G519400.1	LRR-XII	0.048426	0.101262	0.478226
TraesCS6B02G320800.1	LRR-XII	TraesCS6D02G271500.1	LRR-XII	0.0714706	0.148062	0.482706
TraesCS4A02G325700.1	LRR-XII	TraesCS5D02G556900.1	LRR-XII	0.0347792	0.0718786	0.48386
TraesCS6A02G018400.1	LRR-XII	TraesCS6B02G025400.1	LRR-XII	0.0235591	0.0478795	0.492049
TraesCS2B02G596700.1	LRR-XII	TraesCS2D02G599800.1	LRR-XII	0.0352874	0.0697544	0.505881
TraesCS3A02G490100.1	LRR-XII	TraesCS3B02G550900.1	LRR-XII	0.0541886	0.105267	0.514774
TraesCS4A02G325700.1	LRR-XII	TraesCS5B02G538600.1	LRR-XII	0.0357	0.0689182	0.518006
TraesCS7B02G279600.1	LRR-XII	TraesCS7D02G374700.1	LRR-XII	0.0838351	0.160946	0.520889
TraesCS7B02G362800.1	LRR-XII	TraesCS7D02G449500.1	LRR-XII	0.0218954	0.040593	0.539388
TraesCS6A02G290500.1	LRR-XII	TraesCS6D02G271500.1	LRR-XII	0.083339	0.152819	0.545346
TraesCS7A02G377900.1	LRR-XII	TraesCS7B02G279600.1	LRR-XII	0.0919722	0.163308	0.563181
TraesCS5B02G221100.1	LRR-XII	TraesCS7D02G152500.1	LRR-XII	0.567258	1.00241	0.565893
TraesCS2A02G574800.1	LRR-XII	TraesCS2D02G585500.1	LRR-XII	0.0725332	0.123603	0.586825
TraesCS2A02G068600.1	LRR-XII	TraesCS2D02G067700.1	LRR-XII	0.0329863	0.0551875	0.597713
TraesCS6A02G290500.1	LRR-XII	TraesCS6B02G320800.1	LRR-XII	0.0731436	0.121686	0.601087
TraesCS5B02G221100.1	LRR-XII	TraesCS7A02G150600.1	LRR-XII	0.572831	0.942425	0.607826
TraesCS5D02G230000.1	LRR-XII	TraesCS7D02G152500.1	LRR-XII	0.558797	0.905249	0.617285
TraesCS5A02G222200.1	LRR-XII	TraesCS7A02G150600.1	LRR-XII	0.571253	0.912928	0.625737
TraesCS6B02G089100.1	LRR-XII	TraesCSU02G118000.1	LRR-XII	0.0370036	0.0557662	0.663548
TraesCS3A02G307600.1	LRR-XII	TraesCS3D02G132500.1	LRR-XII	0.00933646	0.0120273	0.776271
TraesCS3B02G032400.1	LRR-XII	TraesCS3B02G052600.1	LRR-XII	0.0203093	0.026106	0.777956
TraesCS3B02G007000.1	LRR-XII	TraesCS3B02G011500.1	LRR-XII	0.00768499	0	#NAME?	High Sequence Divergence Value (pS>=0.75)
TraesCS1B02G167400.1	LRR-XIIb	TraesCS1D02G146700.1	LRR-XIIb	0.0148878	0.0892611	0.166789
TraesCS2A02G010300.1	LRR-XIIb	TraesCS2B02G011400.2	LRR-XIIb	0.0379315	0.162359	0.233627
TraesCS1B02G007100.1	LRR-XIIb	TraesCS1D02G001700.1	LRR-XIIb	0.0636696	0.270723	0.235183
TraesCS1B02G007100.1	LRR-XIIb	TraesCS1D02G002900.1	LRR-XIIb	0.0472042	0.194948	0.242137
TraesCS1A02G149400.1	LRR-XIIb	TraesCS1D02G146700.1	LRR-XIIb	0.0276064	0.110967	0.24878
TraesCS1A02G149400.1	LRR-XIIb	TraesCS1B02G167400.1	LRR-XIIb	0.0311916	0.109467	0.284942
TraesCS4A02G488000.1	LRR-XIIb	TraesCS7D02G004900.1	LRR-XIIb	0.0367745	0.124658	0.295003
TraesCS4B02G007400.1	LRR-XIIb	TraesCS4D02G006300.1	LRR-XIIb	0.117398	0.387968	0.302597
TraesCS2B02G011400.2	LRR-XIIb	TraesCS2D02G010900.1	LRR-XIIb	0.0291118	0.0950227	0.306367
TraesCS4A02G491600.1	LRR-XIIb	TraesCS7D02G004900.1	LRR-XIIb	0.119999	0.390169	0.307557
TraesCS7A02G006400.1	LRR-XIIb	TraesCS7D02G004900.1	LRR-XIIb	0.133562	0.431572	0.309478
TraesCS2A02G003700.1	LRR-XIIb	TraesCS2B02G011900.1	LRR-XIIb	0.195118	0.629061	0.310173
TraesCS5B02G151600.1	LRR-XIIb	TraesCS5D02G158000.1	LRR-XIIb	0.025725	0.0818995	0.314104
TraesCS5A02G152800.1	LRR-XIIb	TraesCS5B02G151600.1	LRR-XIIb	0.026608	0.0843895	0.3153
TraesCS1A02G007000.1	LRR-XIIb	TraesCS1B02G008300.1	LRR-XIIb	0.0483582	0.148453	0.325748
TraesCS1B02G480300.1	LRR-XIIb	TraesCS1D02G453800.1	LRR-XIIb	0.0158233	0.0471783	0.335393
TraesCS4B02G009500.1	LRR-XIIb	TraesCS4D02G007400.1	LRR-XIIb	0.115986	0.345747	0.335466
TraesCS5A02G334700.1	LRR-XIIb	TraesCS5B02G334200.1	LRR-XIIb	0.087447	0.259963	0.336382
TraesCS4A02G491600.1	LRR-XIIb	TraesCS7A02G006400.1	LRR-XIIb	0.133671	0.394934	0.338464
TraesCS1B02G008300.1	LRR-XIIb	TraesCS1D02G002700.1	LRR-XIIb	0.041301	0.119419	0.345851
TraesCS4A02G488000.1	LRR-XIIb	TraesCS7A02G006400.1	LRR-XIIb	0.14487	0.415478	0.348684
TraesCS2A02G003700.1	LRR-XIIb	TraesCS2D02G003500.1	LRR-XIIb	0.0208074	0.0591773	0.351611
TraesCS4B02G009500.1	LRR-XIIb	TraesCS4D02G006300.1	LRR-XIIb	0.100682	0.286297	0.351669
TraesCS1B02G006500.1	LRR-XIIb	TraesCS1D02G002700.1	LRR-XIIb	0.084213	0.236194	0.356542
TraesCS7A02G089300.1	LRR-XIIb	TraesCS7D02G084600.1	LRR-XIIb	0.0350322	0.0978128	0.358155
TraesCS4B02G007400.1	LRR-XIIb	TraesCS4D02G007400.1	LRR-XIIb	0.0295835	0.0811602	0.364507
TraesCS4A02G307500.1	LRR-XIIb	TraesCS4D02G006300.1	LRR-XIIb	0.0537234	0.146875	0.365776
TraesCS4A02G388500.1	LRR-XIIb	TraesCS7A02G089300.1	LRR-XIIb	0.0181339	0.0482775	0.375617
TraesCS1A02G006300.1	LRR-XIIb	TraesCS1D02G001500.1	LRR-XIIb	0.138162	0.366971	0.376493
TraesCS4A02G307500.1	LRR-XIIb	TraesCS4D02G007400.1	LRR-XIIb	0.146932	0.387279	0.379396
TraesCS4A02G307500.1	LRR-XIIb	TraesCS4B02G009500.1	LRR-XIIb	0.118119	0.310875	0.379955
TraesCS4A02G307500.1	LRR-XIIb	TraesCS4B02G007400.1	LRR-XIIb	0.150722	0.380309	0.396315
TraesCS2A02G010300.1	LRR-XIIb	TraesCS2D02G010900.1	LRR-XIIb	0.0554456	0.136644	0.405768
TraesCS1B02G008500.1	LRR-XIIb	TraesCS1D02G001500.1	LRR-XIIb	0.125159	0.304639	0.410842
TraesCS1B02G006800.1	LRR-XIIb	TraesCS1D02G001500.1	LRR-XIIb	0.121152	0.281301	0.430686
TraesCS5A02G334700.1	LRR-XIIb	TraesCS5D02G339600.1	LRR-XIIb	0.0220843	0.0505939	0.436501
TraesCS1A02G006500.1	LRR-XIIb	TraesCS1B02G009500.1	LRR-XIIb	0.132825	0.302687	0.43882
TraesCS1A02G006200.1	LRR-XIIb	TraesCS1B02G006800.1	LRR-XIIb	0.123017	0.279437	0.440231
TraesCS1A02G005200.1	LRR-XIIb	TraesCS1B02G006800.1	LRR-XIIb	0.119774	0.270999	0.441971
TraesCS2B02G038400.1	LRR-XIIb	TraesCS2D02G027500.1	LRR-XIIb	0.0372376	0.0794288	0.468818
TraesCS4A02G445500.1	LRR-XIIb	TraesCS7D02G037700.1	LRR-XIIb	0.0194909	0.0400638	0.486498
TraesCS5A02G152800.1	LRR-XIIb	TraesCS5D02G158000.1	LRR-XIIb	0.0294902	0.0573313	0.514382
TraesCS5A02G418500.1	LRR-XIIb	TraesCS5B02G420700.1	LRR-XIIb	0.0323795	0.0603636	0.536408
TraesCS4A02G388500.1	LRR-XIIb	TraesCS7D02G084600.1	LRR-XIIb	0.0422396	0.0777453	0.543307
TraesCS4A02G445500.1	LRR-XIIb	TraesCS7A02G042200.1	LRR-XIIb	0.0219507	0.0403247	0.544348
TraesCS7A02G042200.1	LRR-XIIb	TraesCS7D02G037700.1	LRR-XIIb	0.0241225	0.0382848	0.63008
TraesCS3A02G167100.1	LRR-XIIIa	TraesCS3B02G199100.1	LRR-XIIIa	0.00125865	0.0716334	0.0175708
TraesCS3A02G167100.1	LRR-XIIIa	TraesCS3D02G173200.1	LRR-XIIIa	0.00252313	0.0538906	0.0468195
TraesCS5A02G005300.1	LRR-XIIIa	TraesCS5B02G004300.1	LRR-XIIIa	0.0102691	0.136635	0.0751571
TraesCS3B02G199100.1	LRR-XIIIa	TraesCS3D02G173200.1	LRR-XIIIa	0.00378391	0.0497764	0.0760181
TraesCS5B02G004300.1	LRR-XIIIa	TraesCS5D02G007200.1	LRR-XIIIa	0.00952568	0.119267	0.0798689
TraesCS4B02G211800.1	LRR-XIIIa	TraesCS4D02G212600.1	LRR-XIIIa	0.00932268	0.0794526	0.117336
TraesCS4A02G092500.1	LRR-XIIIa	TraesCS4D02G212600.1	LRR-XIIIa	0.00669315	0.0547961	0.122146
TraesCS5A02G005300.1	LRR-XIIIa	TraesCS5D02G007200.1	LRR-XIIIa	0.016897	0.126811	0.133245
TraesCS4A02G092500.1	LRR-XIIIa	TraesCS4B02G211800.1	LRR-XIIIa	0.0130763	0.0585846	0.223204
TraesCS7A02G164000.1	LRR-XIIIb	TraesCS7B02G069800.2	LRR-XIIIb	0.00679045	0.109118	0.0622304
TraesCS7A02G164000.1	LRR-XIIIb	TraesCS7D02G166100.1	LRR-XIIIb	0.00589439	0.0792372	0.0743891
TraesCS7B02G069800.2	LRR-XIIIb	TraesCS7D02G166100.1	LRR-XIIIb	0.00726068	0.09038	0.080335
TraesCS4A02G422700.1	LRR-XIIIb	TraesCS7A02G066200.1	LRR-XIIIb	0.0143447	0.125985	0.11386
TraesCS4A02G422700.1	LRR-XIIIb	TraesCS7D02G060400.1	LRR-XIIIb	0.0148854	0.128499	0.115841
TraesCS7A02G066200.1	LRR-XIIIb	TraesCS7D02G060400.1	LRR-XIIIb	0.0127436	0.107544	0.118496
TraesCS6A02G336300.1	LRR-XIIIb	TraesCS7D02G166100.1	LRR-XIIIb	0.112614	0.873462	0.128928
TraesCS6B02G366900.1	LRR-XIIIb	TraesCS7B02G069800.2	LRR-XIIIb	0.113747	0.852739	0.13339
TraesCS6A02G336300.1	LRR-XIIIb	TraesCS7B02G069800.2	LRR-XIIIb	0.115149	0.848294	0.135741
TraesCS6D02G316000.1	LRR-XIIIb	TraesCS7B02G069800.2	LRR-XIIIb	0.113171	0.813002	0.139201
TraesCS6A02G336300.1	LRR-XIIIb	TraesCS6B02G366900.1	LRR-XIIIb	0.0111088	0.0563985	0.196971
TraesCS6A02G336300.1	LRR-XIIIb	TraesCS6D02G316000.1	LRR-XIIIb	0.0082068	0.03929	0.208878
TraesCS6B02G366900.1	LRR-XIIIb	TraesCS6D02G316000.1	LRR-XIIIb	0.0119785	0.0548123	0.218537
TraesCS4B02G055600.1	LRR-XIV	TraesCS4D02G055900.1	LRR-XIV	0.0178075	0.0865888	0.205657
TraesCS2A02G255300.1	LRR-XIV	TraesCS2B02G266900.1	LRR-XIV	0.0130995	0.0538993	0.243036
TraesCS4A02G259100.1	LRR-XIV	TraesCS4B02G055600.1	LRR-XIV	0.0198821	0.0795331	0.249986
TraesCS2A02G255300.1	LRR-XIV	TraesCS2D02G255700.1	LRR-XIV	0.00830787	0.0318914	0.260505
TraesCS2D02G255700.1	LRR-XIV	TraesCS5A02G407300.1	LRR-XIV	0.269555	1.0051	0.268187
TraesCS2D02G255700.1	LRR-XIV	TraesCS5D02G417200.1	LRR-XIV	0.271043	0.968142	0.279963
TraesCS2B02G266900.1	LRR-XIV	TraesCS2D02G255700.1	LRR-XIV	0.0130956	0.0446827	0.293079
TraesCS4A02G259100.1	LRR-XIV	TraesCS4D02G055900.1	LRR-XIV	0.01675	0.0475878	0.351981
TraesCS5A02G407300.1	LRR-XIV	TraesCS5B02G412200.1	LRR-XIV	0.0251973	0.066791	0.377257
TraesCS5A02G407300.1	LRR-XIV	TraesCS5D02G417200.1	LRR-XIV	0.0209219	0.0519611	0.402645
TraesCS5B02G412200.1	LRR-XIV	TraesCS5D02G417200.1	LRR-XIV	0.0242294	0.0433749	0.558605
TraesCS3B02G096000.1	LRR-XV	TraesCS3D02G081000.1	LRR-XV	0.0192899	0.104352	0.184854
TraesCS5A02G393000.1	LRR-XV	TraesCS5D02G402900.1	LRR-XV	0.0160943	0.0788138	0.204207
TraesCS2A02G176500.1	LRR-XV	TraesCS2D02G183900.1	LRR-XV	0.0150158	0.0733782	0.204635
TraesCS5B02G397900.1	LRR-XV	TraesCS5D02G402900.1	LRR-XV	0.0175713	0.0793871	0.221337
TraesCS5A02G393000.1	LRR-XV	TraesCS5B02G397900.1	LRR-XV	0.0180242	0.0779218	0.231312
TraesCS2A02G260600.1	LRR-XV	TraesCS2D02G263100.1	LRR-XV	0.0133502	0.0547045	0.244043
TraesCS2B02G281400.1	LRR-XV	TraesCS5B02G397900.1	LRR-XV	0.266568	1.02601	0.259809
TraesCS2A02G176500.1	LRR-XV	TraesCS2B02G202900.1	LRR-XV	0.0232751	0.0870717	0.267309
TraesCS2B02G281400.1	LRR-XV	TraesCS2D02G263100.1	LRR-XV	0.0110486	0.0402481	0.274511
TraesCS2D02G263100.1	LRR-XV	TraesCS5B02G397900.1	LRR-XV	0.285196	0.991259	0.287711
TraesCS2A02G260600.1	LRR-XV	TraesCS5B02G397900.1	LRR-XV	0.28563	0.988429	0.288974
TraesCS7A02G356900.1	LRR-XI	TraesCS7D02G365800.1	LRR-XI	0.0224206	0.071727	0.312582
TraesCS2A02G260600.1	LRR-XV	TraesCS2B02G281400.1	LRR-XV	0.0141163	0.04052	0.348379
TraesCS6A02G359600.2	LRR-XI	TraesCS6B02G392500.1	LRR-XI	0.0495163	0.134914	0.367022
TraesCS2B02G202900.1	LRR-XV	TraesCS2D02G183900.1	LRR-XV	0.0211696	0.0564656	0.374911
TraesCS6A02G187400.1	LRR-XI	TraesCS6D02G174300.1	LRR-XI	0.0258722	0.0670194	0.38604
TraesCS7A02G356900.1	LRR-XI	TraesCS7B02G270900.1	LRR-XI	0.0492399	0.125942	0.390973
TraesCS7B02G270900.1	LRR-XI	TraesCS7D02G365800.1	LRR-XI	0.0467776	0.116664	0.40096
TraesCS3B02G310800.2	LysM-I	TraesCS3D02G276800.1	LysM-I	0.0123305	0.0802747	0.153604
TraesCS3A02G276600.2	LysM-I	TraesCS3D02G276800.1	LysM-I	0.0107228	0.0655036	0.163699
TraesCS3A02G276600.2	LysM-I	TraesCS3B02G310800.2	LysM-I	0.0114205	0.0680762	0.16776
TraesCS7A02G264400.1	LysM-I	TraesCS7D02G265400.1	LysM-I	0.0148126	0.0736856	0.201025
TraesCS3A02G370900.1	LysM-I	TraesCS3D02G364000.1	LysM-I	0.0165064	0.0748671	0.220475
TraesCS3B02G403100.1	LysM-I	TraesCS3D02G364000.1	LysM-I	0.0136302	0.0568544	0.239739
TraesCS7B02G162500.1	LysM-I	TraesCS7D02G265400.1	LysM-I	0.0151721	0.061147	0.248125
TraesCS3A02G370900.1	LysM-I	TraesCS3B02G403100.1	LysM-I	0.0164825	0.0651411	0.253028
TraesCS7A02G264400.1	LysM-I	TraesCS7B02G162500.1	LysM-I	0.018468	0.0576998	0.320071
TraesCS6A02G258900.1	LysM-II	TraesCS6B02G266500.1	LysM-II	0.0136472	0.0748964	0.182214
TraesCS6B02G196800.1	LysM-II	TraesCS6D02G157800.1	LysM-II	0.021141	0.0997664	0.211905
TraesCS6A02G258900.1	LysM-II	TraesCS6D02G240100.1	LysM-II	0.0126441	0.0528601	0.239199
TraesCS6B02G266500.1	LysM-II	TraesCS6D02G240100.1	LysM-II	0.0154255	0.0644074	0.2395
TraesCS2A02G456900.1	LysM-II	TraesCS2D02G457300.1	LysM-II	0.031515	0.0765596	0.41164
TraesCS7A02G061600.1	LysM-II	TraesCS7D02G056600.1	LysM-II	0.0545561	0.114611	0.476011
TraesCS6A02G168800.1	LysM-II	TraesCS6D02G157800.1	LysM-II	0.102205	0.209822	0.487105
TraesCS2B02G479400.1	LysM-II	TraesCS2D02G457300.1	LysM-II	0.0342049	0.0637298	0.536718
TraesCS6A02G168800.1	LysM-II	TraesCS6B02G196800.1	LysM-II	0.0941448	0.1652	0.569883
TraesCS2A02G456900.1	LysM-II	TraesCS2B02G479400.1	LysM-II	0.0332206	0.0539619	0.615631
TraesCS1B02G001500.1	PERK	TraesCS1D02G004300.1	PERK	0.0061038	0.306312	0.0199267
TraesCS3A02G278100.1	PERK	TraesCS3B02G312300.1	PERK	0.00403611	0.110698	0.0364606
TraesCS3A02G290300.2	PERK	TraesCS3D02G290100.1	PERK	0.00411171	0.059437	0.0691776
TraesCS3A02G152200.1	PERK	TraesCS3D02G160000.1	PERK	0.0110947	0.130841	0.0847957
TraesCS3A02G152200.1	PERK	TraesCS3B02G179300.1	PERK	0.0128943	0.112252	0.114869
TraesCS3B02G008600.2	PERK	TraesCS3D02G005400.1	PERK	0.0257404	0.218229	0.117952
TraesCS3B02G179300.1	PERK	TraesCS3D02G160000.1	PERK	0.0128155	0.10336	0.123989
TraesCS1B02G147000.2	PERK	TraesCS1D02G126300.1	PERK	0.00590991	0.0456663	0.129415
TraesCS7A02G231900.1	PERK	TraesCS7B02G130400.2	PERK	0.0119212	0.0792878	0.150354
TraesCS1A02G127900.1	PERK	TraesCS1B02G147000.2	PERK	0.00588527	0.0364879	0.161294
TraesCS3B02G325100.2	PERK	TraesCS3D02G290100.1	PERK	0.0113746	0.0696887	0.16322
TraesCS3A02G003900.1	PERK	TraesCS3D02G005400.1	PERK	0.0251799	0.144032	0.174821
TraesCS1A02G127900.1	PERK	TraesCS1D02G126300.1	PERK	0.00553253	0.0301447	0.183532
TraesCS3A02G003900.1	PERK	TraesCS3B02G008600.2	PERK	0.0327349	0.158702	0.206267
TraesCS1B02G350100.1	PERK	TraesCS1D02G339600.1	PERK	0.0171956	0.0775268	0.221803
TraesCS3A02G290300.2	PERK	TraesCS3B02G325100.2	PERK	0.0224904	0.0977193	0.230153
TraesCS4A02G077500.1	PERK	TraesCS4B02G233600.1	PERK	0.0259676	0.0947118	0.274175
TraesCS3A02G229800.1	PERK	TraesCS3B02G259100.1	PERK	0.0400297	0.0987184	0.405494
TraesCS5A02G411300.1	PERK	TraesCS5B02G415000.1	PERK	0.0382352	0.0885136	0.43197
TraesCS7B02G131000.1	PERK	TraesCS7D02G232700.1	PERK	0.0307699	0.0656384	0.468778
TraesCS1B02G350100.1	PERK	TraesCS3B02G325100.2	PERK	0.295626	0.543524	0.543907
TraesCS1B02G350100.1	PERK	TraesCS3A02G290300.2	PERK	0.290607	0.532261	0.545985
TraesCS1D02G339600.1	PERK	TraesCS3A02G290300.2	PERK	0.290476	0.509111	0.570557
TraesCS1D02G339600.1	PERK	TraesCS3B02G325100.2	PERK	0.299736	0.514936	0.582083
TraesCS1B02G350100.1	PERK	TraesCS3D02G290100.1	PERK	0.280945	0.465652	0.603336
TraesCS1D02G339600.1	PERK	TraesCS3D02G290100.1	PERK	0.281437	0.425121	0.662017
TraesCS4A02G205800.1	RKF3	TraesCS4D02G106700.1	RKF3	0.00713824	0.0867235	0.0823103
TraesCS4B02G109400.1	RKF3	TraesCS4D02G106700.1	RKF3	0.0122877	0.105337	0.116652
TraesCS1A02G264400.1	RKF3	TraesCS1B02G275100.1	RKF3	0.0155785	0.0881313	0.176765
TraesCS4A02G205800.1	RKF3	TraesCS4B02G109400.1	RKF3	0.0152867	0.0839332	0.182129
TraesCS3A02G406600.1	RKF3	TraesCS3B02G440300.1	RKF3	0.0221218	0.115653	0.191277
TraesCS1B02G275100.1	RKF3	TraesCS1D02G264600.1	RKF3	0.0168873	0.0747817	0.225821
TraesCS3B02G440300.1	RKF3	TraesCS3D02G401800.1	RKF3	0.0232704	0.0810916	0.286964
TraesCS3A02G406600.1	RKF3	TraesCS3D02G401800.1	RKF3	0.0184758	0.0631953	0.292361
TraesCS1A02G264400.1	RKF3	TraesCS1D02G264600.1	RKF3	0.0230951	0.0737774	0.313038
TraesCS1B02G275100.1	RKF3	TraesCS3A02G406600.1	RKF3	0.274565	0.69017	0.397823
TraesCS1B02G275100.1	RKF3	TraesCS3B02G440300.1	RKF3	0.274444	0.670607	0.409247
TraesCS1B02G275100.1	RKF3	TraesCS3D02G401800.1	RKF3	0.267969	0.654764	0.409261
TraesCS1D02G264600.1	RKF3	TraesCS3A02G406600.1	RKF3	0.273895	0.631931	0.433425
TraesCS1D02G264600.1	RKF3	TraesCS3B02G440300.1	RKF3	0.279765	0.623763	0.448512
TraesCS1A02G264400.1	RKF3	TraesCS3A02G406600.1	RKF3	0.280168	0.623605	0.449272
TraesCS1D02G264600.1	RKF3	TraesCS3D02G401800.1	RKF3	0.274824	0.602214	0.456356
TraesCS1A02G264400.1	RKF3	TraesCS3B02G440300.1	RKF3	0.28896	0.626153	0.461485
TraesCS1A02G264400.1	RKF3	TraesCS3D02G401800.1	RKF3	0.28388	0.592044	0.479491
TraesCS6A02G399500.1	RLCK-IV	TraesCS6D02G383700.1	RLCK-IV	0.00291853	0.098038	0.0297694
TraesCS6A02G399500.1	RLCK-IV	TraesCS6B02G439700.1	RLCK-IV	0.00485242	0.0787321	0.0616321
TraesCS4A02G414700.1	RLCK-IV	TraesCS4D02G312400.1	RLCK-IV	0.0103871	0.131712	0.0788622
TraesCS2A02G357800.1	RLCK-IV	TraesCS2D02G356600.1	RLCK-IV	0.00228746	0.0260572	0.087786
TraesCS2B02G377100.1	RLCK-IV	TraesCS2D02G356600.1	RLCK-IV	0.0057285	0.0650503	0.0880626
TraesCS4A02G414700.1	RLCK-IV	TraesCS4B02G315400.1	RLCK-IV	0.0135244	0.151167	0.089467
TraesCS2A02G357800.1	RLCK-IV	TraesCS2B02G377100.1	RLCK-IV	0.0068821	0.060986	0.112847
TraesCS4B02G315400.1	RLCK-IV	TraesCS4D02G312400.1	RLCK-IV	0.0124549	0.1101	0.113123
TraesCS6B02G439700.1	RLCK-IV	TraesCS6D02G383700.1	RLCK-IV	0.00681049	0.0518192	0.131428
TraesCS5B02G160500.1	RLCK-IV	TraesCS5D02G168100.2	RLCK-IV	0.0182058	0.0871949	0.208794
TraesCS5B02G501300.2	RLCK-IV	TraesCS5D02G501800.1	RLCK-IV	0.0268285	0.123037	0.218052
TraesCS3B02G398100.1	RLCK-IV	TraesCS3D02G359400.1	RLCK-IV	0.0234334	0.107296	0.218401
TraesCS3A02G366500.1	RLCK-IV	TraesCS3B02G398100.1	RLCK-IV	0.0347326	0.105815	0.328239
TraesCS3A02G366500.1	RLCK-IV	TraesCS3D02G359400.1	RLCK-IV	0.0380806	0.107146	0.355409
TraesCS1B02G246900.2	RLCK-IXa	TraesCS1D02G235500.2	RLCK-IXa	0.00352251	0.051681	0.0681588
TraesCS3A02G460900.1	RLCK-IXa	TraesCS3B02G501900.1	RLCK-IXa	0.0155523	0.142707	0.108981
TraesCS3A02G460900.1	RLCK-IXa	TraesCS3D02G454200.1	RLCK-IXa	0.0107679	0.0986221	0.109183
TraesCS3B02G501900.1	RLCK-IXa	TraesCS3D02G454200.1	RLCK-IXa	0.0168125	0.134731	0.124785
TraesCS1A02G236900.2	RLCK-IXa	TraesCS1D02G235500.2	RLCK-IXa	0.00825805	0.0590711	0.139798
TraesCS3A02G443800.1	RLCK-IXa	TraesCS3B02G477400.1	RLCK-IXa	0.0183141	0.117849	0.155403
TraesCS3A02G443800.1	RLCK-IXa	TraesCS3D02G436200.1	RLCK-IXa	0.00971772	0.0585282	0.166035
TraesCS3B02G477400.1	RLCK-IXa	TraesCS3D02G436200.1	RLCK-IXa	0.0158542	0.0875164	0.181157
TraesCS1A02G236900.2	RLCK-IXa	TraesCS1B02G246900.2	RLCK-IXa	0.00944337	0.0438882	0.215169
TraesCS7B02G059300.1	RLCK-IXb	TraesCS7D02G155500.1	RLCK-IXb	0.00273598	0.060585	0.0451594
TraesCS7A02G155200.1	RLCK-IXb	TraesCS7D02G155500.1	RLCK-IXb	0.00493243	0.0680251	0.0725089
TraesCS7A02G155200.1	RLCK-IXb	TraesCS7B02G059300.1	RLCK-IXb	0.00713442	0.0699222	0.102034
TraesCS5B02G293900.1	RLCK-IXb	TraesCS5D02G302000.1	RLCK-IXb	0.0146488	0.109464	0.133823
TraesCS6A02G338200.1	RLCK-IXb	TraesCS6D02G318900.1	RLCK-IXb	0.0100162	0.0735541	0.136175
TraesCS6A02G182800.1	RLCK-IXb	TraesCS6D02G172000.1	RLCK-IXb	0.0130676	0.0851906	0.153392
TraesCS6B02G368800.1	RLCK-IXb	TraesCS6D02G318900.1	RLCK-IXb	0.0129059	0.0815224	0.158311
TraesCS5A02G294600.1	RLCK-IXb	TraesCS5B02G293900.1	RLCK-IXb	0.0161956	0.0919744	0.176089
TraesCS2A02G391300.1	RLCK-IXb	TraesCS2D02G389200.1	RLCK-IXb	0.00680036	0.0379551	0.179169
TraesCS2A02G079300.1	RLCK-IXb	TraesCS2B02G094100.1	RLCK-IXb	0.0230625	0.122902	0.18765
TraesCS2A02G079300.1	RLCK-IXb	TraesCS2D02G076700.1	RLCK-IXb	0.0209221	0.106752	0.195988
TraesCS6A02G338200.1	RLCK-IXb	TraesCS6B02G368800.1	RLCK-IXb	0.0158033	0.0788527	0.200415
TraesCS3A02G208900.1	RLCK-IXb	TraesCS3B02G239200.2	RLCK-IXb	0.00990956	0.0484116	0.204694
TraesCS4A02G220300.1	RLCK-IXb	TraesCS4D02G095000.1	RLCK-IXb	0.00901238	0.0435598	0.206897
TraesCS2B02G409700.1	RLCK-IXb	TraesCS2D02G389200.1	RLCK-IXb	0.0118016	0.0569152	0.207354
TraesCS4A02G382700.4	RLCK-IXb	TraesCS7A02G084400.4	RLCK-IXb	0.0380782	0.178178	0.213709
TraesCS3B02G239200.2	RLCK-IXb	TraesCS3D02G211800.1	RLCK-IXb	0.0114294	0.053229	0.214721
TraesCS5A02G294800.1	RLCK-IXb	TraesCS5B02G294100.1	RLCK-IXb	0.0138978	0.0598573	0.232182
TraesCS3A02G208900.1	RLCK-IXb	TraesCS3D02G211800.1	RLCK-IXb	0.011438	0.0491824	0.232562
TraesCS6B02G027000.1	RLCK-IXb	TraesCS6D02G022900.1	RLCK-IXb	0.0138223	0.0581726	0.237609
TraesCS5B02G294100.1	RLCK-IXb	TraesCS5D02G302200.1	RLCK-IXb	0.0198359	0.083472	0.237635
TraesCS6A02G346100.2	RLCK-IXb	TraesCS6D02G329000.2	RLCK-IXb	0.0171543	0.0706266	0.242887
TraesCS2B02G094100.1	RLCK-IXb	TraesCS2D02G076700.1	RLCK-IXb	0.0197037	0.0797336	0.247119
TraesCS7A02G364200.2	RLCK-IXb	TraesCS7B02G263700.1	RLCK-IXb	0.0234394	0.0909315	0.25777
TraesCS5A02G294800.1	RLCK-IXb	TraesCS5D02G302200.1	RLCK-IXb	0.0160191	0.061878	0.258881
TraesCS5A02G294600.1	RLCK-IXb	TraesCS5D02G302000.1	RLCK-IXb	0.0166285	0.0635169	0.261797
TraesCS7B02G263700.1	RLCK-IXb	TraesCS7D02G359000.1	RLCK-IXb	0.0166889	0.0616225	0.270826
TraesCS5A02G203900.1	RLCK-IXb	TraesCS5B02G204400.1	RLCK-IXb	0.0309448	0.113864	0.271769
TraesCS6A02G182800.1	RLCK-IXb	TraesCS6B02G213600.1	RLCK-IXb	0.0226822	0.0813426	0.278848
TraesCS6D02G172100.1	RLCK-IXb	TraesCS7A02G364200.2	RLCK-IXb	0.269778	0.961072	0.280706
TraesCS6B02G213500.2	RLCK-IXb	TraesCS7A02G364200.2	RLCK-IXb	0.276137	0.97746	0.282505
TraesCS4A02G382700.4	RLCK-IXb	TraesCS7D02G079400.2	RLCK-IXb	0.0651516	0.220602	0.295336
TraesCS6A02G245400.1	RLCK-IXb	TraesCS6B02G278900.1	RLCK-IXb	0.40547	1.35751	0.298686
TraesCS6D02G172100.1	RLCK-IXb	TraesCS7D02G359000.1	RLCK-IXb	0.280428	0.93633	0.299497
TraesCS6D02G172100.1	RLCK-IXb	TraesCS7B02G263700.1	RLCK-IXb	0.279537	0.926061	0.301856
TraesCS6B02G213500.2	RLCK-IXb	TraesCS7B02G263700.1	RLCK-IXb	0.284193	0.940738	0.302096
TraesCS6B02G213500.2	RLCK-IXb	TraesCS7D02G359000.1	RLCK-IXb	0.287666	0.95031	0.302708
TraesCS2A02G391300.1	RLCK-IXb	TraesCS2B02G409700.1	RLCK-IXb	0.0179452	0.0583904	0.307331
TraesCS5A02G205800.1	RLCK-IXb	TraesCS5B02G204400.1	RLCK-IXb	0.0306316	0.0987399	0.310225
TraesCS7A02G084400.4	RLCK-IXb	TraesCS7D02G079400.2	RLCK-IXb	0.0868069	0.279287	0.310816
TraesCS5A02G203900.1	RLCK-IXb	TraesCS5D02G212200.1	RLCK-IXb	0.0345153	0.110977	0.311013
TraesCS1A02G208100.1	RLCK-IXb	TraesCS1B02G222200.1	RLCK-IXb	0.0399042	0.128254	0.311135
TraesCS5A02G205800.1	RLCK-IXb	TraesCS5D02G210500.1	RLCK-IXb	0.0336984	0.10708	0.314703
TraesCS6A02G018500.1	RLCK-IXb	TraesCS6D02G022900.1	RLCK-IXb	0.016373	0.0520086	0.314814
TraesCS5A02G203900.1	RLCK-IXb	TraesCS5D02G210500.1	RLCK-IXb	0.0323215	0.101953	0.317023
TraesCS6A02G018500.1	RLCK-IXb	TraesCS6B02G027000.1	RLCK-IXb	0.0252424	0.078829	0.320217
TraesCS4B02G098900.1	RLCK-IXb	TraesCS4D02G095000.1	RLCK-IXb	0.025871	0.0790605	0.32723
TraesCS5B02G204400.1	RLCK-IXb	TraesCS5D02G212200.1	RLCK-IXb	0.0345003	0.102313	0.337204
TraesCS6B02G278900.1	RLCK-IXb	TraesCS6D02G227800.1	RLCK-IXb	0.426806	1.24804	0.341982
TraesCS4A02G220300.1	RLCK-IXb	TraesCS4B02G098900.1	RLCK-IXb	0.0235154	0.0682042	0.344779
TraesCS1B02G222200.1	RLCK-IXb	TraesCS1D02G211400.1	RLCK-IXb	0.0457195	0.13159	0.34744
TraesCS6B02G379600.1	RLCK-IXb	TraesCS6D02G329000.2	RLCK-IXb	0.0228639	0.0647927	0.352878
TraesCS7A02G364200.2	RLCK-IXb	TraesCS7D02G359000.1	RLCK-IXb	0.0277662	0.0734532	0.378013
TraesCS5B02G202600.1	RLCK-IXb	TraesCS5D02G210500.1	RLCK-IXb	0.0439065	0.114554	0.383282
TraesCS5A02G203900.1	RLCK-IXb	TraesCS5B02G202600.1	RLCK-IXb	0.0416179	0.105373	0.39496
TraesCS4B02G371600.1	RLCK-IXb	TraesCS4D02G365900.1	RLCK-IXb	0.0183614	0.0463688	0.395985
TraesCS7B02G450000.2	RLCK-IXb	TraesCS7D02G520100.1	RLCK-IXb	0.0651611	0.16371	0.398028
TraesCS5A02G205800.1	RLCK-IXb	TraesCS5D02G212200.1	RLCK-IXb	0.0365752	0.0895785	0.408303
TraesCS6A02G122700.2	RLCK-IXb	TraesCS6D02G112900.1	RLCK-IXb	0.0171651	0.0418713	0.409948
TraesCS6A02G346100.2	RLCK-IXb	TraesCS6B02G379600.1	RLCK-IXb	0.0324035	0.0748606	0.432851
TraesCS4B02G371600.1	RLCK-IXb	TraesCS5A02G542700.1	RLCK-IXb	0.0252664	0.0577379	0.437605
TraesCS6A02G122700.2	RLCK-IXb	TraesCS6B02G150900.1	RLCK-IXb	0.025633	0.0570092	0.44963
TraesCS4D02G365900.1	RLCK-IXb	TraesCS5A02G542700.1	RLCK-IXb	0.0159639	0.0351764	0.453824
TraesCS6A02G245400.1	RLCK-IXb	TraesCS6D02G227800.1	RLCK-IXb	0.0260206	0.0571825	0.455045
TraesCS7A02G532900.1	RLCK-IXb	TraesCS7B02G450000.2	RLCK-IXb	0.12686	0.278034	0.456276
TraesCS6B02G150900.1	RLCK-IXb	TraesCS6D02G112900.1	RLCK-IXb	0.0227486	0.0481118	0.472828
TraesCS5A02G205800.1	RLCK-IXb	TraesCS5B02G202600.1	RLCK-IXb	0.0455797	0.0932357	0.488866
TraesCS7A02G532900.1	RLCK-IXb	TraesCS7D02G520100.1	RLCK-IXb	0.113226	0.224395	0.504581
TraesCS6D02G329000.2	RLCK-IXb	TraesCS7B02G059300.1	RLCK-IXb	0.22771	0.368348	0.618194
TraesCS6D02G329000.2	RLCK-IXb	TraesCS7A02G155200.1	RLCK-IXb	0.2343	0.352784	0.664145
TraesCS6B02G379600.1	RLCK-IXb	TraesCS7A02G155200.1	RLCK-IXb	0.233313	0.344979	0.676311
TraesCS2A02G040900.1	RLCK-Os1	TraesCS2B02G053300.1	RLCK-Os1	0.0812538	0.385554	0.210745
TraesCS2B02G036200.1	RLCK-Os1	TraesCS2D02G026600.1	RLCK-Os1	0.0986841	0.304643	0.323933
TraesCS2A02G024300.1	RLCK-Os1	TraesCS2B02G036200.1	RLCK-Os1	0.183918	0.538805	0.341344
TraesCS2B02G037300.1	RLCK-Os1	TraesCS2D02G026600.1	RLCK-Os1	0.308373	0.680892	0.452895
TraesCS5B02G457300.1	RLCK-Os1	TraesCS5D02G456100.1	RLCK-Os1	0.15965	0.302395	0.52795
TraesCS3B02G547600.1	RLCK-Os1	TraesCS3D02G493600.1	RLCK-Os1	0.0881666	0.166106	0.530785
TraesCS2A02G508700.1	RLCK-Os1	TraesCS2D02G510400.1	RLCK-Os1	0.212388	0.332785	0.638215
TraesCS3A02G008800.1	RLCK-Os1	TraesCS3D02G002100.1	RLCK-Os1	0.252531	0.348474	0.724678
TraesCS2A02G334300.1	URK-II	TraesCS2D02G328500.1	URK-II	0.0012147	0.0532102	0.0228283
TraesCS6A02G209100.1	RLCK-Os3	TraesCS6D02G192600.1	RLCK-Os3	0.00436762	0.121814	0.0358548
TraesCS6B02G238100.1	RLCK-Os3	TraesCS6D02G192600.1	RLCK-Os3	0.0043716	0.0749732	0.0583088
TraesCS2B02G347500.1	URK-II	TraesCS2D02G328500.1	URK-II	0.00487064	0.0791027	0.0615736
TraesCS6A02G209100.1	RLCK-Os3	TraesCS6B02G238100.1	RLCK-Os3	0.00656459	0.101851	0.0644528
TraesCS2A02G334300.1	URK-II	TraesCS2B02G347500.1	URK-II	0.00364816	0.0490638	0.0743555
TraesCS2A02G503700.1	RLCK-Os4	TraesCS2D02G504300.1	RLCK-Os4	0.0186696	0.185503	0.100643
TraesCS2A02G427900.1	RLCK-Os4	TraesCS2B02G448300.1	RLCK-Os4	0.0478964	0.136471	0.350963
TraesCS2A02G427900.1	RLCK-Os4	TraesCS2D02G425900.1	RLCK-Os4	0.0496774	0.11526	0.431003
TraesCS6A02G301300.1	RLCK-Os4	TraesCS6D02G280700.1	RLCK-Os4	0.0334434	0.0733918	0.455682
TraesCS2B02G448300.1	RLCK-Os4	TraesCS2D02G425900.1	RLCK-Os4	0.0624948	0.118172	0.528846
TraesCS2A02G503700.1	RLCK-Os4	TraesCS2B02G531800.1	RLCK-Os4	0.44639	0.628845	0.709856
TraesCS1A02G433500.1	RLCK-V	TraesCS1D02G443100.1	RLCK-V	0.00431501	0.173296	0.0248997
TraesCS1B02G469400.1	RLCK-V	TraesCS1D02G443100.1	RLCK-V	0.00373126	0.127937	0.0291648
TraesCS2B02G318400.1	RLCK-V	TraesCS2D02G301200.1	RLCK-V	0.00261381	0.0847761	0.0308319
TraesCS2A02G302500.1	RLCK-V	TraesCS2D02G301200.1	RLCK-V	0.00263331	0.076608	0.0343739
TraesCS1A02G433500.1	RLCK-V	TraesCS1B02G469400.1	RLCK-V	0.00517615	0.136395	0.0379498
TraesCS2A02G302500.1	RLCK-V	TraesCS2B02G318400.1	RLCK-V	0.0035134	0.0886323	0.0396402
TraesCS3B02G257200.1	RLCK-V	TraesCS3D02G225200.1	RLCK-V	0.00555954	0.109093	0.0509615
TraesCS3A02G227100.1	RLCK-V	TraesCS3B02G257200.1	RLCK-V	0.00513151	0.0915364	0.0560598
TraesCS2A02G154300.1	RLCK-V	TraesCS2D02G159800.1	RLCK-V	0.00896604	0.115957	0.0773218
TraesCS3A02G241700.1	RLCK-V	TraesCS3B02G269900.1	RLCK-V	0.00705058	0.0834192	0.0845199
TraesCS4D02G314800.1	RLCK-V	TraesCS5A02G493800.1	RLCK-V	0.01041	0.120924	0.0860868
TraesCS3A02G241700.1	RLCK-V	TraesCS3D02G241900.1	RLCK-V	0.0070568	0.0799117	0.0883074
TraesCS3A02G227100.1	RLCK-V	TraesCS3D02G225200.1	RLCK-V	0.0077127	0.0820931	0.0939507
TraesCS4A02G078100.1	RLCK-V	TraesCS4B02G234200.1	RLCK-V	0.0078799	0.082254	0.0957996
TraesCS1A02G272100.1	RLCK-V	TraesCS1D02G272800.1	RLCK-V	0.00798116	0.0819476	0.0973934
TraesCS4A02G078100.1	RLCK-V	TraesCS4D02G235400.1	RLCK-V	0.00488164	0.0485768	0.100493
TraesCS4B02G318400.1	RLCK-V	TraesCS5A02G493800.1	RLCK-V	0.011858	0.112954	0.104981
TraesCS4B02G234200.1	RLCK-V	TraesCS4D02G235400.1	RLCK-V	0.00590264	0.0548057	0.107701
TraesCS4B02G318400.1	RLCK-V	TraesCS4D02G314800.1	RLCK-V	0.00922701	0.0803982	0.114766
TraesCS1A02G272100.1	RLCK-V	TraesCS1B02G282100.1	RLCK-V	0.010674	0.0907571	0.11761
TraesCS3A02G161800.2	RLCK-V	TraesCS3B02G193200.1	RLCK-V	0.00429985	0.0360014	0.119436
TraesCS3B02G193200.1	RLCK-V	TraesCS3D02G169000.2	RLCK-V	0.00429893	0.0331928	0.129514
TraesCS3A02G161800.2	RLCK-V	TraesCS3D02G169000.2	RLCK-V	0.00342295	0.0246767	0.138712
TraesCS2A02G154300.1	RLCK-V	TraesCS2B02G179500.1	RLCK-V	0.0125648	0.0848651	0.148056
TraesCS1B02G282100.1	RLCK-V	TraesCS1D02G272800.1	RLCK-V	0.00973537	0.0649616	0.149863
TraesCS1A02G185100.1	RLCK-V	TraesCS1B02G193000.1	RLCK-V	0.0135014	0.0796889	0.169426
TraesCS1B02G193000.1	RLCK-V	TraesCS1D02G191800.1	RLCK-V	0.0142503	0.0839198	0.169809
TraesCS2B02G179500.1	RLCK-V	TraesCS2D02G159800.1	RLCK-V	0.0107553	0.062969	0.170803
TraesCS1A02G185100.1	RLCK-V	TraesCS1D02G191800.1	RLCK-V	0.0151179	0.0794967	0.19017
TraesCS3B02G269900.1	RLCK-V	TraesCS3D02G241900.1	RLCK-V	0.00704851	0.0329066	0.214198
TraesCS3B02G245600.2	RLCK-V	TraesCS3D02G217600.1	RLCK-V	0.00982815	0.0238767	0.411621
TraesCS3A02G241700.1	RLCK-V	TraesCS3B02G257200.1	RLCK-V	0.286922	NaN	NaN	High Sequence Divergence Value (pS>=0.75)
TraesCS3A02G241700.1	RLCK-V	TraesCS3D02G225200.1	RLCK-V	0.28393	NaN	NaN	High Sequence Divergence Value (pS>=0.75)
TraesCS3B02G257200.1	RLCK-V	TraesCS3B02G269900.1	RLCK-V	0.283185	NaN	NaN	High Sequence Divergence Value (pS>=0.75)
TraesCS3B02G257200.1	RLCK-V	TraesCS3D02G241900.1	RLCK-V	0.282625	NaN	NaN	High Sequence Divergence Value (pS>=0.75)
TraesCS3B02G269900.1	RLCK-V	TraesCS3D02G225200.1	RLCK-V	0.279776	NaN	NaN	High Sequence Divergence Value (pS>=0.75)
TraesCS3D02G225200.1	RLCK-V	TraesCS3D02G241900.1	RLCK-V	0.279216	NaN	NaN	High Sequence Divergence Value (pS>=0.75)
TraesCS2B02G532900.1	RLCK-VI	TraesCS2D02G505400.1	RLCK-VI	0.00459068	0.0535942	0.0856562
TraesCS7A02G502700.1	RLCK-VI	TraesCS7B02G409600.1	RLCK-VI	0.0148681	0.154758	0.0960731
TraesCS7A02G502700.1	RLCK-VI	TraesCS7D02G490000.2	RLCK-VI	0.0130833	0.128243	0.102019
TraesCS7B02G388000.3	RLCK-VI	TraesCS7D02G471700.1	RLCK-VI	0.0105038	0.10092	0.104081
TraesCS7B02G409600.1	RLCK-VI	TraesCS7D02G490000.2	RLCK-VI	0.0141977	0.126413	0.112312
TraesCS7A02G484300.1	RLCK-VI	TraesCS7B02G388000.3	RLCK-VI	0.0203596	0.152612	0.133407
TraesCS4A02G221700.1	RLCK-VI	TraesCS4D02G096100.3	RLCK-VI	0.00972461	0.0604223	0.160944
TraesCS4B02G099900.2	RLCK-VI	TraesCS4D02G096100.3	RLCK-VI	0.021192	0.127533	0.166169
TraesCS7A02G484300.1	RLCK-VI	TraesCS7D02G471700.1	RLCK-VI	0.0240935	0.144146	0.167147
TraesCS4A02G072300.1	RLCK-VI	TraesCS4D02G229100.2	RLCK-VI	0.013553	0.0807175	0.167907
TraesCS4A02G221700.1	RLCK-VI	TraesCS4B02G099900.2	RLCK-VI	0.0224299	0.132175	0.169698
TraesCS4A02G072300.1	RLCK-VI	TraesCS4B02G228200.1	RLCK-VI	0.0145948	0.0803098	0.181731
TraesCS2A02G504700.1	RLCK-VI	TraesCS2B02G532900.1	RLCK-VI	0.0119212	0.06494	0.183572
TraesCS7B02G262500.1	RLCK-VI	TraesCS7D02G357700.1	RLCK-VI	0.0114025	0.0554323	0.205702
TraesCS4A02G351900.1	RLCK-VI	TraesCS5D02G520200.1	RLCK-VI	0.0265529	0.119203	0.222754
TraesCS4B02G228200.1	RLCK-VI	TraesCS4D02G229100.2	RLCK-VI	0.0145998	0.0651809	0.223989
TraesCS4D02G096100.3	RLCK-VI	TraesCS5D02G125300.1	RLCK-VI	0.296991	1.29121	0.23001
TraesCS7A02G432900.1	RLCK-VI	TraesCS7D02G424500.1	RLCK-VI	0.0198571	0.0821333	0.241767
TraesCS4A02G221700.1	RLCK-VI	TraesCS5A02G114900.1	RLCK-VI	0.292837	1.20224	0.243575
TraesCS4D02G096100.3	RLCK-VI	TraesCS5A02G114900.1	RLCK-VI	0.296297	1.21046	0.244781
TraesCS2A02G504700.1	RLCK-VI	TraesCS2D02G505400.1	RLCK-VI	0.0131071	0.0534001	0.245451
TraesCS4B02G099900.2	RLCK-VI	TraesCS5D02G125300.1	RLCK-VI	0.297554	1.20317	0.247308
TraesCS4B02G099900.2	RLCK-VI	TraesCS5A02G114900.1	RLCK-VI	0.310419	1.14821	0.270351
TraesCS5A02G114900.1	RLCK-VI	TraesCS5B02G115700.1	RLCK-VI	0.0271121	0.0791268	0.342641
TraesCS5B02G115700.1	RLCK-VI	TraesCS5D02G125300.1	RLCK-VI	0.023092	0.0657648	0.35113
TraesCS4A02G016800.1	RLCK-VIIa	TraesCS4B02G287300.1	RLCK-VIIa	0.00104248	0.0873841	0.0119299
TraesCS4A02G016800.1	RLCK-VIIa	TraesCS4D02G286100.1	RLCK-VIIa	0.00104339	0.0797748	0.0130792
TraesCS4A02G096900.1	RLCK-VIIa	TraesCS4D02G208400.1	RLCK-VIIa	0.00117463	0.0830888	0.014137
TraesCS4D02G322200.3	RLCK-VIIa	TraesCS5A02G497600.2	RLCK-VIIa	0.00113422	0.0713975	0.0158859
TraesCS4A02G191500.1	RLCK-VIIa	TraesCS4D02G121800.3	RLCK-VIIa	0.00107643	0.0552609	0.019479
TraesCS5A02G193300.2	RLCK-VIIa	TraesCS5D02G195800.2	RLCK-VIIa	0.00175413	0.0895249	0.0195938
TraesCS7A02G487900.1	RLCK-VIIa	TraesCS7B02G391200.1	RLCK-VIIa	0.002778	0.104329	0.0266272
TraesCS4B02G287300.1	RLCK-VIIa	TraesCS4D02G286100.1	RLCK-VIIa	0.0020866	0.0726793	0.0287096
TraesCS4B02G207500.1	RLCK-VIIa	TraesCS4D02G208400.1	RLCK-VIIa	0.00352976	0.108587	0.0325064
TraesCS7B02G391200.1	RLCK-VIIa	TraesCS7D02G474600.1	RLCK-VIIa	0.00370143	0.1081	0.0342406
TraesCS4B02G275000.1	RLCK-VIIa	TraesCS4D02G273600.1	RLCK-VIIa	0.00569155	0.157768	0.0360755
TraesCS4A02G191500.1	RLCK-VIIa	TraesCS4B02G123800.2	RLCK-VIIa	0.00215498	0.0552132	0.0390302
TraesCS5B02G188700.1	RLCK-VIIa	TraesCS5D02G195800.2	RLCK-VIIa	0.00351289	0.0769146	0.0456725
TraesCS5B02G493500.1	RLCK-VIIa	TraesCS5D02G493800.1	RLCK-VIIa	0.00311581	0.0674232	0.0462127
TraesCS5A02G480600.1	RLCK-VIIa	TraesCS5D02G493800.1	RLCK-VIIa	0.00311905	0.0671966	0.0464168
TraesCS7A02G487900.1	RLCK-VIIa	TraesCS7D02G474600.1	RLCK-VIIa	0.00463072	0.0916004	0.0505535
TraesCS4A02G096900.1	RLCK-VIIa	TraesCS4B02G207500.1	RLCK-VIIa	0.00471283	0.0912919	0.0516237
TraesCS3A02G178800.2	RLCK-VIIa	TraesCS3B02G206500.1	RLCK-VIIa	0.00473898	0.0822959	0.0575846
TraesCS7A02G131300.1	RLCK-VIIa	TraesCS7D02G130600.2	RLCK-VIIa	0.00759775	0.127307	0.0596805
TraesCS7B02G031900.1	RLCK-VIIa	TraesCS7D02G130600.2	RLCK-VIIa	0.00705122	0.118058	0.0597269
TraesCS5A02G193300.2	RLCK-VIIa	TraesCS5B02G188700.1	RLCK-VIIa	0.00351546	0.0583101	0.0602891
TraesCS7A02G163300.1	RLCK-VIIa	TraesCS7D02G165300.1	RLCK-VIIa	0.00424104	0.0680528	0.0623199
TraesCS7A02G550300.1	RLCK-VIIa	TraesCS7B02G473700.1	RLCK-VIIa	0.00591189	0.0943184	0.0626801
TraesCS2A02G081400.1	RLCK-VIIa	TraesCS2D02G079200.1	RLCK-VIIa	0.0066415	0.104486	0.0635634
TraesCS2B02G096000.1	RLCK-VIIa	TraesCS2D02G079200.1	RLCK-VIIa	0.00889311	0.135237	0.0657597
TraesCS3B02G506600.1	RLCK-VIIa	TraesCS3D02G457400.1	RLCK-VIIa	0.00551473	0.0826524	0.066722
TraesCS1B02G329700.1	RLCK-VIIa	TraesCS3D02G319800.1	RLCK-VIIa	0.323304	4.65672	0.0694274
TraesCS7B02G376400.1	RLCK-VIIa	TraesCS7D02G461900.1	RLCK-VIIa	0.0100127	0.142519	0.0702548
TraesCS4A02G010000.1	RLCK-VIIa	TraesCS4B02G294300.1	RLCK-VIIa	0.0103468	0.143692	0.0720068
TraesCS2A02G525300.1	RLCK-VIIa	TraesCS2D02G528200.1	RLCK-VIIa	0.0091916	0.127628	0.0720187
TraesCS2B02G137800.2	RLCK-VIIa	TraesCS2D02G117200.2	RLCK-VIIa	0.00663931	0.0899838	0.0737834
TraesCS6A02G394900.1	RLCK-VIIa	TraesCS6B02G434800.1	RLCK-VIIa	0.0122744	0.163843	0.0749156
TraesCS1A02G031200.1	RLCK-VIIa	TraesCS1D02G032600.1	RLCK-VIIa	0.00662073	0.0849714	0.0779172
TraesCS7A02G385300.2	RLCK-VIIa	TraesCS7B02G288300.1	RLCK-VIIa	0.0099134	0.126694	0.0782465
TraesCS7A02G131300.1	RLCK-VIIa	TraesCS7B02G031900.1	RLCK-VIIa	0.0118041	0.150269	0.078553
TraesCS4B02G123800.2	RLCK-VIIa	TraesCS4D02G121800.3	RLCK-VIIa	0.00323363	0.041071	0.0787328
TraesCS6B02G283600.2	RLCK-VIIa	TraesCS6D02G223300.1	RLCK-VIIa	0.00488045	0.0606697	0.0804428
TraesCS1A02G317300.1	RLCK-VIIa	TraesCS3D02G319800.1	RLCK-VIIa	0.328665	3.99831	0.082201
TraesCS2A02G170600.1	RLCK-VIIa	TraesCS2D02G178100.1	RLCK-VIIa	0.00603524	0.0721638	0.0836325
TraesCS5A02G480600.1	RLCK-VIIa	TraesCS5B02G493500.1	RLCK-VIIa	0.00624787	0.0743852	0.0839934
TraesCS6A02G024300.1	RLCK-VIIa	TraesCS6B02G033300.1	RLCK-VIIa	0.0249806	0.278731	0.0896227
TraesCS3A02G463400.1	RLCK-VIIa	TraesCS3B02G506600.1	RLCK-VIIa	0.00644324	0.0696239	0.0925434
TraesCS6A02G024300.1	RLCK-VIIa	TraesCS6D02G027700.1	RLCK-VIIa	0.0250676	0.269447	0.0930336
TraesCS4A02G191500.1	RLCK-VIIa	TraesCS5B02G143500.1	RLCK-VIIa	0.0496648	0.530736	0.0935773
TraesCS1A02G141300.1	RLCK-VIIa	TraesCS1D02G140300.1	RLCK-VIIa	0.00710365	0.0740719	0.095902
TraesCS5A02G210200.1	RLCK-VIIa	TraesCS5B02G208200.1	RLCK-VIIa	0.0129668	0.135006	0.0960465
TraesCS4D02G121800.3	RLCK-VIIa	TraesCS5B02G143500.1	RLCK-VIIa	0.0502233	0.521525	0.0963008
TraesCS1D02G317200.1	RLCK-VIIa	TraesCS3D02G319800.1	RLCK-VIIa	0.328258	3.37754	0.0971885
TraesCS4B02G123800.2	RLCK-VIIa	TraesCS5B02G143500.1	RLCK-VIIa	0.0513928	0.527585	0.0974115
TraesCS4A02G031000.1	RLCK-VIIa	TraesCS4D02G273600.1	RLCK-VIIa	0.0125789	0.128373	0.0979874
TraesCS1A02G317300.1	RLCK-VIIa	TraesCS3A02G326400.1	RLCK-VIIa	0.335957	3.40593	0.098639
TraesCS6B02G434800.1	RLCK-VIIa	TraesCS6D02G380200.1	RLCK-VIIa	0.0143951	0.144238	0.0998013
TraesCS1B02G329700.1	RLCK-VIIa	TraesCS3A02G326400.1	RLCK-VIIa	0.330355	3.26894	0.101059
TraesCS4B02G135600.1	RLCK-VIIa	TraesCS4D02G130300.1	RLCK-VIIa	0.00670458	0.0659193	0.101709
TraesCS6A02G241000.1	RLCK-VIIa	TraesCS6D02G223300.1	RLCK-VIIa	0.00885692	0.086471	0.102426
TraesCS1B02G157700.1	RLCK-VIIa	TraesCS1D02G140300.1	RLCK-VIIa	0.00917598	0.0882872	0.103933
TraesCS1A02G236600.2	RLCK-VIIa	TraesCS1D02G235800.1	RLCK-VIIa	0.00360849	0.0345054	0.104578
TraesCS6A02G241000.1	RLCK-VIIa	TraesCS6B02G283600.2	RLCK-VIIa	0.00983137	0.0935305	0.105114
TraesCS3A02G530200.1	RLCK-VIIa	TraesCS3D02G535700.1	RLCK-VIIa	0.010558	0.100311	0.105253
TraesCS6A02G394900.1	RLCK-VIIa	TraesCS6D02G380200.1	RLCK-VIIa	0.0195367	0.18331	0.106577
TraesCS1D02G317200.1	RLCK-VIIa	TraesCS3A02G326400.1	RLCK-VIIa	0.32159	3.00428	0.107044
TraesCS5A02G210200.1	RLCK-VIIa	TraesCS5D02G216400.1	RLCK-VIIa	0.0139504	0.127075	0.109781
TraesCS2B02G408700.1	RLCK-VIIa	TraesCS2D02G388000.1	RLCK-VIIa	0.0135761	0.121225	0.111991
TraesCS1B02G329700.1	RLCK-VIIa	TraesCS3B02G355700.1	RLCK-VIIa	0.322841	2.84452	0.113496
TraesCS4B02G294300.1	RLCK-VIIa	TraesCS4D02G293200.1	RLCK-VIIa	0.0128549	0.111405	0.115389
TraesCS6A02G336600.1	RLCK-VIIa	TraesCS6D02G316600.1	RLCK-VIIa	0.00816261	0.0694417	0.117546
TraesCS6B02G367100.1	RLCK-VIIa	TraesCS6D02G316600.1	RLCK-VIIa	0.0109922	0.0931686	0.117982
TraesCS1D02G317200.1	RLCK-VIIa	TraesCS3B02G355700.1	RLCK-VIIa	0.32333	2.73042	0.118418
TraesCS1A02G317300.1	RLCK-VIIa	TraesCS3B02G355700.1	RLCK-VIIa	0.328657	2.71633	0.120993
TraesCS7B02G288300.1	RLCK-VIIa	TraesCS7D02G381900.2	RLCK-VIIa	0.0117747	0.097146	0.121206
TraesCS2A02G098700.1	RLCK-VIIa	TraesCS2D02G098200.1	RLCK-VIIa	0.0122134	0.100484	0.121546
TraesCS2A02G525300.1	RLCK-VIIa	TraesCS2B02G555200.1	RLCK-VIIa	0.0154751	0.125425	0.123381
TraesCS4A02G191500.1	RLCK-VIIa	TraesCS5A02G144600.1	RLCK-VIIa	0.0786522	0.63685	0.123502
TraesCS2A02G098700.1	RLCK-VIIa	TraesCS2B02G114900.1	RLCK-VIIa	0.0133498	0.107296	0.12442
TraesCS2B02G197000.1	RLCK-VIIa	TraesCS2D02G178100.1	RLCK-VIIa	0.0090849	0.072491	0.125325
TraesCS4A02G031000.1	RLCK-VIIa	TraesCS4B02G275000.1	RLCK-VIIa	0.0172026	0.136741	0.125804
TraesCS2B02G555200.1	RLCK-VIIa	TraesCS2D02G528200.1	RLCK-VIIa	0.0102724	0.0814571	0.126108
TraesCS7A02G385300.2	RLCK-VIIa	TraesCS7D02G381900.2	RLCK-VIIa	0.0086581	0.0676213	0.128038
TraesCS3A02G463400.1	RLCK-VIIa	TraesCS3D02G457400.1	RLCK-VIIa	0.010042	0.0784042	0.12808
TraesCS4B02G123800.2	RLCK-VIIa	TraesCS5A02G144600.1	RLCK-VIIa	0.0804495	0.618066	0.130163
TraesCS4D02G121800.3	RLCK-VIIa	TraesCS5A02G144600.1	RLCK-VIIa	0.0792232	0.603924	0.131181
TraesCS2A02G117800.2	RLCK-VIIa	TraesCS2B02G137800.2	RLCK-VIIa	0.0075878	0.057838	0.131191
TraesCS3B02G355700.1	RLCK-VIIa	TraesCS3D02G319800.1	RLCK-VIIa	0.00710065	0.0537443	0.132119
TraesCS5A02G215200.1	RLCK-VIIa	TraesCS5B02G208200.1	RLCK-VIIa	0.084604	0.637602	0.132691
TraesCS6B02G033300.1	RLCK-VIIa	TraesCS6D02G027700.1	RLCK-VIIa	0.0166154	0.124586	0.133365
TraesCS4A02G191500.1	RLCK-VIIa	TraesCS5D02G147600.2	RLCK-VIIa	0.084262	0.627505	0.134281
TraesCS4A02G010000.1	RLCK-VIIa	TraesCS4D02G293200.1	RLCK-VIIa	0.0182127	0.134279	0.135633
TraesCS1A02G141300.1	RLCK-VIIa	TraesCS1B02G157700.1	RLCK-VIIa	0.00784641	0.0575209	0.13641
TraesCS2A02G081400.1	RLCK-VIIa	TraesCS2B02G096000.1	RLCK-VIIa	0.0133758	0.0973022	0.137466
TraesCS4B02G123800.2	RLCK-VIIa	TraesCS5D02G147600.2	RLCK-VIIa	0.0860698	0.623957	0.137942
TraesCS4D02G121800.3	RLCK-VIIa	TraesCS5D02G147600.2	RLCK-VIIa	0.0848345	0.609651	0.139153
TraesCS3A02G537900.1	RLCK-VIIa	TraesCS3D02G543300.1	RLCK-VIIa	0.0114049	0.0815744	0.13981
TraesCS3A02G210700.1	RLCK-VIIa	TraesCS3D02G213600.1	RLCK-VIIa	0.00554104	0.0387568	0.14297
TraesCS1B02G109400.1	RLCK-VIIa	TraesCS1D02G091600.1	RLCK-VIIa	0.0199632	0.138428	0.144213
TraesCS1A02G138100.1	RLCK-VIIa	TraesCS1D02G134500.1	RLCK-VIIa	0.0134945	0.0895424	0.150706
TraesCS1B02G297300.1	RLCK-VIIa	TraesCS1D02G286800.1	RLCK-VIIa	0.0123597	0.082005	0.150719
TraesCS3B02G206500.1	RLCK-VIIa	TraesCS3D02G182300.2	RLCK-VIIa	0.00855184	0.0559991	0.152714
TraesCS1A02G110000.1	RLCK-VIIa	TraesCS1B02G109400.1	RLCK-VIIa	0.0198499	0.127192	0.156062
TraesCS5B02G208200.1	RLCK-VIIa	TraesCS5D02G216400.1	RLCK-VIIa	0.00796358	0.0509074	0.156432
TraesCS1A02G287900.1	RLCK-VIIa	TraesCS1B02G297300.1	RLCK-VIIa	0.0113766	0.0711222	0.159958
TraesCS2A02G285700.1	RLCK-VIIa	TraesCS2B02G302800.1	RLCK-VIIa	0.00469081	0.0291511	0.160914
TraesCS5A02G144600.1	RLCK-VIIa	TraesCS5D02G147600.2	RLCK-VIIa	0.00716913	0.0440956	0.162581
TraesCS3A02G326400.1	RLCK-VIIa	TraesCS3B02G355700.1	RLCK-VIIa	0.0108823	0.0665995	0.163399
TraesCS6A02G336600.1	RLCK-VIIa	TraesCS6B02G367100.1	RLCK-VIIa	0.0202732	0.122598	0.165363
TraesCS2B02G114900.1	RLCK-VIIa	TraesCS2D02G098200.1	RLCK-VIIa	0.0178298	0.107718	0.165523
TraesCS1A02G110000.1	RLCK-VIIa	TraesCS1D02G091600.1	RLCK-VIIa	0.0143757	0.0854964	0.168143
TraesCS7B02G316100.1	RLCK-VIIa	TraesCS7D02G409400.1	RLCK-VIIa	0.0167839	0.098792	0.169891
TraesCS2A02G117800.2	RLCK-VIIa	TraesCS2D02G117200.2	RLCK-VIIa	0.0104598	0.0608853	0.171794
TraesCS4A02G105100.1	RLCK-VIIa	TraesCS4D02G199800.1	RLCK-VIIa	0.0151227	0.0877748	0.172289
TraesCS2A02G170600.1	RLCK-VIIa	TraesCS2B02G197000.1	RLCK-VIIa	0.0121419	0.0692568	0.175317
TraesCS3A02G178800.2	RLCK-VIIa	TraesCS3D02G182300.2	RLCK-VIIa	0.007595	0.0432218	0.175721
TraesCS7B02G448200.1	RLCK-VIIa	TraesCS7D02G518500.1	RLCK-VIIa	0.0139039	0.0742875	0.187164
TraesCS4B02G198900.1	RLCK-VIIa	TraesCS4D02G199800.1	RLCK-VIIa	0.0266964	0.138888	0.192215
TraesCS2D02G388000.1	RLCK-VIIa	TraesCS6B02G283600.2	RLCK-VIIa	0.217439	1.13029	0.192374
TraesCS7A02G416100.1	RLCK-VIIa	TraesCS7D02G409400.1	RLCK-VIIa	0.0179937	0.0913408	0.196995
TraesCS4A02G105100.1	RLCK-VIIa	TraesCS4B02G198900.1	RLCK-VIIa	0.0255085	0.129177	0.197469
TraesCS7A02G416100.1	RLCK-VIIa	TraesCS7B02G316100.1	RLCK-VIIa	0.0228292	0.114645	0.19913
TraesCS3A02G530200.1	RLCK-VIIa	TraesCS3B02G600300.1	RLCK-VIIa	0.0210907	0.104304	0.202203
TraesCS5A02G322300.1	RLCK-VIIa	TraesCS5D02G329100.1	RLCK-VIIa	0.0120375	0.0594698	0.202413
TraesCS4A02G183000.1	RLCK-VIIa	TraesCS4B02G135600.1	RLCK-VIIa	0.0156927	0.0767665	0.204421
TraesCS2A02G039600.1	RLCK-VIIa	TraesCS2D02G038200.1	RLCK-VIIa	0.0127158	0.0606932	0.20951
TraesCS3B02G600300.1	RLCK-VIIa	TraesCS3D02G535700.1	RLCK-VIIa	0.0189502	0.0869224	0.218013
TraesCS3A02G210700.1	RLCK-VIIa	TraesCS3B02G241300.1	RLCK-VIIa	0.00647104	0.0295969	0.218639
TraesCS3B02G241300.1	RLCK-VIIa	TraesCS3D02G213600.1	RLCK-VIIa	0.00461718	0.0205845	0.224304
TraesCS6A02G253700.1	RLCK-VIIa	TraesCS6B02G271700.1	RLCK-VIIa	0.0176123	0.077185	0.228184
TraesCS2D02G388000.1	RLCK-VIIa	TraesCS6A02G241000.1	RLCK-VIIa	0.227015	0.982137	0.231144
TraesCS2D02G388000.1	RLCK-VIIa	TraesCS6D02G223300.1	RLCK-VIIa	0.23578	0.999017	0.236012
TraesCS2D02G079200.1	RLCK-VIIa	TraesCS4B02G198900.1	RLCK-VIIa	0.34965	1.47291	0.237387
TraesCS2B02G408700.1	RLCK-VIIa	TraesCS6B02G283600.2	RLCK-VIIa	0.246227	1.02606	0.239974
TraesCS4B02G000300.1	RLCK-VIIa	TraesCS4D02G000300.1	RLCK-VIIa	0.0142498	0.0585814	0.243248
TraesCS2A02G404600.1	RLCK-VIIa	TraesCS2D02G401500.2	RLCK-VIIa	0.0175535	0.0721143	0.243412
TraesCS4A02G000300.1	RLCK-VIIa	TraesCS4D02G000300.1	RLCK-VIIa	0.014192	0.0582222	0.243756
TraesCS2B02G408700.1	RLCK-VIIa	TraesCS6D02G223300.1	RLCK-VIIa	0.243983	0.992136	0.245916
TraesCS1A02G287900.1	RLCK-VIIa	TraesCS1D02G286800.1	RLCK-VIIa	0.0158115	0.0638316	0.247707
TraesCS2B02G408700.1	RLCK-VIIa	TraesCS6A02G241000.1	RLCK-VIIa	0.236032	0.938528	0.251492
TraesCS4A02G073500.1	RLCK-VIIa	TraesCS4B02G229700.1	RLCK-VIIa	0.0264583	0.103072	0.256698
TraesCS2B02G422500.1	RLCK-VIIa	TraesCS2D02G401500.2	RLCK-VIIa	0.0234275	0.0902439	0.259602
TraesCS2A02G404600.1	RLCK-VIIa	TraesCS2B02G422500.1	RLCK-VIIa	0.0230475	0.0885152	0.260379
TraesCS4B02G229700.1	RLCK-VIIa	TraesCS4D02G231100.1	RLCK-VIIa	0.0258543	0.0970866	0.266301
TraesCS2A02G081400.1	RLCK-VIIa	TraesCS4D02G199800.1	RLCK-VIIa	0.365396	1.36304	0.268074
TraesCS4A02G183000.1	RLCK-VIIa	TraesCS4D02G130300.1	RLCK-VIIa	0.0112078	0.0409542	0.273668
TraesCS3A02G326400.1	RLCK-VIIa	TraesCS3D02G319800.1	RLCK-VIIa	0.010149	0.0367148	0.276428
TraesCS6A02G253700.1	RLCK-VIIa	TraesCS6D02G235300.1	RLCK-VIIa	0.0237469	0.0852388	0.278592
TraesCS4A02G073500.1	RLCK-VIIa	TraesCS4D02G231100.1	RLCK-VIIa	0.0216037	0.0756717	0.285492
TraesCS2B02G052500.1	RLCK-VIIa	TraesCS2D02G038200.1	RLCK-VIIa	0.0521537	0.182124	0.286364
TraesCS3A02G537900.1	RLCK-VIIa	TraesCS3B02G603300.1	RLCK-VIIa	0.0260256	0.089858	0.28963
TraesCS2D02G079200.1	RLCK-VIIa	TraesCS4D02G199800.1	RLCK-VIIa	0.372154	1.24279	0.299451
TraesCS1A02G066700.1	RLCK-VIIa	TraesCS1B02G085000.1	RLCK-VIIa	0.0198769	0.0649581	0.305996
TraesCS1A02G066700.1	RLCK-VIIa	TraesCS1D02G067700.1	RLCK-VIIa	0.0168546	0.0543948	0.309857
TraesCS7A02G532700.1	RLCK-VIIa	TraesCS7B02G449500.1	RLCK-VIIa	0.0598674	0.190004	0.315085
TraesCS2A02G170600.1	RLCK-VIIa	TraesCS4D02G293200.1	RLCK-VIIa	0.282358	0.811155	0.348094
TraesCS2A02G039600.1	RLCK-VIIa	TraesCS2B02G052500.1	RLCK-VIIa	0.0635077	0.182244	0.348476
TraesCS3B02G603300.1	RLCK-VIIa	TraesCS3D02G543300.1	RLCK-VIIa	0.0213148	0.0591523	0.360338
TraesCS2D02G178100.1	RLCK-VIIa	TraesCS4D02G293200.1	RLCK-VIIa	0.2858	0.767108	0.372568
TraesCS2B02G422500.1	RLCK-VIIa	TraesCS6D02G235300.1	RLCK-VIIa	0.207841	0.544723	0.381553
TraesCS2B02G197000.1	RLCK-VIIa	TraesCS4D02G293200.1	RLCK-VIIa	0.285879	0.742799	0.384868
TraesCS7A02G532700.1	RLCK-VIIa	TraesCS7D02G519800.1	RLCK-VIIa	0.10459	0.259025	0.403784
TraesCS6B02G271700.1	RLCK-VIIa	TraesCS6D02G235300.1	RLCK-VIIa	0.0263565	0.0642103	0.410472
TraesCS1B02G085000.1	RLCK-VIIa	TraesCS1D02G067700.1	RLCK-VIIa	0.0178802	0.0414668	0.431192
TraesCS2A02G404600.1	RLCK-VIIa	TraesCS6A02G253700.1	RLCK-VIIa	0.241657	0.546869	0.441893
TraesCS2B02G422500.1	RLCK-VIIa	TraesCS6A02G253700.1	RLCK-VIIa	0.243886	0.547125	0.445759
TraesCS2A02G404600.1	RLCK-VIIa	TraesCS6B02G271700.1	RLCK-VIIa	0.268798	0.596937	0.450295
TraesCS6A02G051600.1	RLCK-VIIa	TraesCS6B02G069300.1	RLCK-VIIa	0.0845361	0.185288	0.456241
TraesCS2B02G422500.1	RLCK-VIIa	TraesCS6B02G271700.1	RLCK-VIIa	0.231515	0.504921	0.458517
TraesCS2D02G401500.2	RLCK-VIIa	TraesCS6D02G235300.1	RLCK-VIIa	0.226291	0.49319	0.458832
TraesCS1A02G236600.2	RLCK-VIIa	TraesCS1B02G247100.1	RLCK-VIIa	0.0313571	0.067694	0.463218
TraesCS2A02G404600.1	RLCK-VIIa	TraesCS6D02G235300.1	RLCK-VIIa	0.257757	0.554655	0.464717
TraesCS1B02G247100.1	RLCK-VIIa	TraesCS1D02G235800.1	RLCK-VIIa	0.0279069	0.059535	0.468748
TraesCS7B02G449500.1	RLCK-VIIa	TraesCS7D02G519800.1	RLCK-VIIa	0.129297	0.274606	0.470846
TraesCS1A02G317300.1	RLCK-VIIa	TraesCS1B02G329700.1	RLCK-VIIa	0.0256329	0.0542836	0.472204
TraesCS2D02G401500.2	RLCK-VIIa	TraesCS6B02G271700.1	RLCK-VIIa	0.235057	0.484613	0.485042
TraesCS5B02G143500.1	RLCK-VIIa	TraesCS5D02G147600.2	RLCK-VIIa	0.0568827	0.111997	0.507897
TraesCS2D02G401500.2	RLCK-VIIa	TraesCS6A02G253700.1	RLCK-VIIa	0.265887	0.50911	0.522259
TraesCS6A02G051600.1	RLCK-VIIa	TraesCSU02G110700.2	RLCK-VIIa	0.0787227	0.149496	0.526587
TraesCS7A02G460900.1	RLCK-VIIa	TraesCS7B02G362200.1	RLCK-VIIa	0.104087	0.175794	0.592098
TraesCS5A02G144600.1	RLCK-VIIa	TraesCS5B02G143500.1	RLCK-VIIa	0.0652057	0.109777	0.593984
TraesCS6B02G069300.1	RLCK-VIIa	TraesCSU02G110700.2	RLCK-VIIa	0.052769	0.0881601	0.598559
TraesCS1B02G329700.1	RLCK-VIIa	TraesCS1D02G317200.1	RLCK-VIIa	0.0267036	0.0415523	0.642652
TraesCS1A02G317300.1	RLCK-VIIa	TraesCS1D02G317200.1	RLCK-VIIa	0.0131223	0.019536	0.671697
TraesCS5A02G187300.1	RLCK-VIIb	TraesCS5B02G196600.1	RLCK-VIIb	0.00501255	0.113983	0.0439763
TraesCS5B02G196600.1	RLCK-VIIb	TraesCS5D02G203800.1	RLCK-VIIb	0.00375548	0.06977	0.0538266
TraesCS5A02G187300.1	RLCK-VIIb	TraesCS5D02G203800.1	RLCK-VIIb	0.00501569	0.0825575	0.0607539
TraesCS1B02G097700.1	RLCK-VIII	TraesCS1D02G081400.3	RLCK-VIII	0.00121704	0.0757616	0.0160641
TraesCS1A02G079700.1	RLCK-VIII	TraesCS1B02G097700.1	RLCK-VIII	0.00230017	0.0591804	0.0388672
TraesCS5A02G297900.1	RLCK-VIII	TraesCS5D02G304700.1	RLCK-VIII	0.00241182	0.0596934	0.0404035
TraesCS5A02G297900.1	RLCK-VIII	TraesCS5B02G296900.1	RLCK-VIII	0.00241255	0.059634	0.0404559
TraesCS1A02G079700.1	RLCK-VIII	TraesCS1D02G081400.3	RLCK-VIII	0.00243606	0.051	0.0477658
TraesCS4B02G052100.1	RLCK-VIII	TraesCS4D02G052300.1	RLCK-VIII	0.0075918	0.153554	0.0494405
TraesCS5B02G296900.1	RLCK-VIII	TraesCS5D02G304700.1	RLCK-VIII	0.00241182	0.035243	0.068434
TraesCS7B02G164600.1	RLCK-VIII	TraesCS7D02G267300.1	RLCK-VIII	0.00730155	0.104081	0.0701527
TraesCS7A02G267400.1	RLCK-VIII	TraesCS7B02G164600.1	RLCK-VIII	0.00730155	0.0952017	0.0766956
TraesCS4A02G262800.1	RLCK-VIII	TraesCS4D02G052300.1	RLCK-VIII	0.0114252	0.135512	0.0843114
TraesCS1B02G471100.1	RLCK-VIII	TraesCS1D02G444300.1	RLCK-VIII	0.00365261	0.0421029	0.0867542
TraesCS5B02G532900.1	RLCK-VIII	TraesCS5D02G531200.1	RLCK-VIII	0.0047981	0.0520208	0.0922341
TraesCS4A02G262800.1	RLCK-VIII	TraesCS4B02G052100.1	RLCK-VIII	0.0139613	0.136329	0.102409
TraesCS4A02G341700.1	RLCK-VIII	TraesCS5B02G532900.1	RLCK-VIII	0.00359497	0.0316044	0.113749
TraesCS4A02G341700.1	RLCK-VIII	TraesCS5D02G531200.1	RLCK-VIII	0.00595714	0.0473842	0.12572
TraesCS5B02G296900.1	RLCK-VIII	TraesCS7D02G267300.1	RLCK-VIII	0.107897	0.857046	0.125895
TraesCS5A02G297900.1	RLCK-VIII	TraesCS7D02G267300.1	RLCK-VIII	0.106102	0.83812	0.126596
TraesCS3B02G427900.1	RLCK-VIII	TraesCS3D02G389800.1	RLCK-VIII	0.00899202	0.0699808	0.128493
TraesCS5A02G297900.1	RLCK-VIII	TraesCS7B02G164600.1	RLCK-VIII	0.110377	0.832709	0.132552
TraesCS5D02G304700.1	RLCK-VIII	TraesCS7D02G267300.1	RLCK-VIII	0.107862	0.789003	0.136707
TraesCS5B02G296900.1	RLCK-VIII	TraesCS7B02G164600.1	RLCK-VIII	0.112178	0.816277	0.137427
TraesCS2A02G348200.1	RLCK-VIII	TraesCS2B02G366600.1	RLCK-VIII	0.00731787	0.0511614	0.143035
TraesCS5D02G304700.1	RLCK-VIII	TraesCS7B02G164600.1	RLCK-VIII	0.112141	0.773069	0.14506
TraesCS2A02G348200.1	RLCK-VIII	TraesCS2D02G346600.1	RLCK-VIII	0.00487212	0.032457	0.15011
TraesCS1A02G435300.1	RLCK-VIII	TraesCS1D02G444300.1	RLCK-VIII	0.0221623	0.143636	0.154295
TraesCS7A02G267400.1	RLCK-VIII	TraesCS7D02G267300.1	RLCK-VIII	0.0024267	0.0156971	0.154595
TraesCS3A02G395900.1	RLCK-VIII	TraesCS3B02G427900.1	RLCK-VIII	0.0138378	0.0868195	0.159385
TraesCS1A02G435300.1	RLCK-VIII	TraesCS1B02G471100.1	RLCK-VIII	0.0209137	0.130187	0.160643
TraesCS2B02G366600.1	RLCK-VIII	TraesCS2D02G346600.1	RLCK-VIII	0.00732234	0.0435562	0.168112
TraesCS3A02G395900.1	RLCK-VIII	TraesCS3D02G389800.1	RLCK-VIII	0.00718712	0.0311531	0.230703
TraesCS3A02G193400.1	RLCK-VIII	TraesCS3B02G221500.1	RLCK-VIII	0.00850987	0.0336191	0.253126
TraesCS1B02G079900.1	RLCK-VIII	TraesCS1D02G062300.1	RLCK-VIII	0.0522064	0.166087	0.314331
TraesCS1A02G061500.1	RLCK-VIII	TraesCS1B02G079900.1	RLCK-VIII	0.0581013	0.177847	0.326692
TraesCS6B02G029600.1	RLCK-VIII	TraesCS6D02G025700.1	RLCK-VIII	0.040433	0.109305	0.36991
TraesCS6A02G020100.1	RLCK-VIII	TraesCS6B02G029600.1	RLCK-VIII	0.136998	0.331935	0.412725
TraesCS1A02G061500.1	RLCK-VIII	TraesCS1D02G062300.1	RLCK-VIII	0.0204624	0.0347431	0.588964
TraesCS6B02G039900.1	RLCK-VIII-sis	TraesCS6D02G031600.1	RLCK-VIII-sis	0.0181442	0.207754	0.087335
TraesCS6B02G039900.1	RLCK-VIII-sis	TraesCSU02G079900.1	RLCK-VIII-sis	0.0273806	0.158235	0.173037
TraesCS6D02G031600.1	RLCK-VIII-sis	TraesCSU02G079900.1	RLCK-VIII-sis	0.0348267	0.154208	0.225842
TraesCS6A02G145700.1	RLCK-X	TraesCS6D02G135000.1	RLCK-X	0.00848799	0.0676266	0.125513
TraesCS7A02G510900.1	RLCK-X	TraesCS7B02G421800.1	RLCK-X	0.0211859	0.158948	0.133288
TraesCS7B02G421800.1	RLCK-X	TraesCS7D02G500300.1	RLCK-X	0.0139678	0.0893362	0.156351
TraesCS7A02G510900.1	RLCK-X	TraesCS7D02G500300.1	RLCK-X	0.0150017	0.0953909	0.157266
TraesCS6B02G174100.2	RLCK-X	TraesCS6D02G135000.1	RLCK-X	0.0114634	0.0714471	0.160445
TraesCS6A02G145700.1	RLCK-X	TraesCS6B02G174100.2	RLCK-X	0.0162764	0.0842992	0.193079
TraesCS6B02G174100.2	RLCK-X	TraesCS7A02G510900.1	RLCK-X	0.191808	0.934649	0.205219
TraesCS6D02G135000.1	RLCK-X	TraesCS7A02G510900.1	RLCK-X	0.191153	0.927733	0.206044
TraesCS6A02G145700.1	RLCK-X	TraesCS7A02G510900.1	RLCK-X	0.19386	0.901087	0.21514
TraesCS6D02G135000.1	RLCK-X	TraesCS7D02G500300.1	RLCK-X	0.189354	0.83839	0.225854
TraesCS6B02G174100.2	RLCK-X	TraesCS7D02G500300.1	RLCK-X	0.194475	0.851574	0.228371
TraesCS6A02G145700.1	RLCK-X	TraesCS7D02G500300.1	RLCK-X	0.190805	0.814095	0.234377
TraesCS7B02G423700.1	RLCK-XI	TraesCS7D02G500700.1	RLCK-XI	0.0123053	0.120196	0.102377
TraesCS4A02G081400.1	RLCK-XI	TraesCS4B02G222400.1	RLCK-XI	0.0121823	0.0931263	0.130815
TraesCS4B02G222400.1	RLCK-XI	TraesCS4D02G222900.1	RLCK-XI	0.00872591	0.0600528	0.145304
TraesCS4A02G081400.1	RLCK-XI	TraesCS4D02G222900.1	RLCK-XI	0.0108104	0.0516111	0.209459
TraesCS2A02G582500.1	RLCK-XII	TraesCS2D02G597600.1	RLCK-XII	0	0.0381034	0
TraesCS2B02G604300.1	RLCK-XII	TraesCS2D02G597600.1	RLCK-XII	0.000884	0.10071	0.00877813
TraesCS2A02G582500.1	RLCK-XII	TraesCS2B02G604300.1	RLCK-XII	0.00176822	0.0815076	0.0216939
TraesCS7B02G228900.2	RLCK-XII	TraesCS7D02G324900.2	RLCK-XII	0.00180045	0.05919	0.0304182
TraesCS1A02G190200.2	RLCK-XII	TraesCS1D02G194300.1	RLCK-XII	0.00172439	0.0552308	0.0312215
TraesCS5B02G500800.1	RLCK-XII	TraesCS5D02G501100.1	RLCK-XII	0.00179722	0.0493647	0.0364069
TraesCS1A02G190200.2	RLCK-XII	TraesCS1B02G192300.3	RLCK-XII	0.00258863	0.0462018	0.0560288
TraesCS5A02G487000.2	RLCK-XII	TraesCS5B02G500800.1	RLCK-XII	0.00600529	0.10665	0.0563086
TraesCS7A02G328100.2	RLCK-XII	TraesCS7D02G324900.2	RLCK-XII	0.00451299	0.0525853	0.0858222
TraesCS5A02G487000.2	RLCK-XII	TraesCS5D02G501100.1	RLCK-XII	0.00872343	0.0937864	0.0930138
TraesCS1B02G192300.3	RLCK-XII	TraesCS1D02G194300.1	RLCK-XII	0.00431873	0.04325	0.099855
TraesCS4B02G328200.1	RLCK-XII	TraesCS5A02G500000.1	RLCK-XII	0.0105413	0.0999065	0.105511
TraesCS7A02G328100.2	RLCK-XII	TraesCS7B02G228900.2	RLCK-XII	0.00613187	0.0567293	0.10809
TraesCS4D02G325200.1	RLCK-XII	TraesCS5A02G500000.1	RLCK-XII	0.0101417	0.086116	0.117768
TraesCS1A02G203400.1	RLCK-XII	TraesCS1B02G217500.1	RLCK-XII	0.00589891	0.0496505	0.118809
TraesCS1A02G203400.1	RLCK-XII	TraesCS1D02G206900.1	RLCK-XII	0.00588568	0.0467612	0.125867
TraesCS1B02G217500.1	RLCK-XII	TraesCS4D02G325200.1	RLCK-XII	0.105929	0.823959	0.12856
TraesCS1A02G203400.1	RLCK-XII	TraesCS4B02G328200.1	RLCK-XII	0.104568	0.808257	0.129374
TraesCS1D02G206900.1	RLCK-XII	TraesCS4B02G328200.1	RLCK-XII	0.105237	0.811537	0.129676
TraesCS1B02G217500.1	RLCK-XII	TraesCS4B02G328200.1	RLCK-XII	0.105269	0.810219	0.129926
TraesCS1B02G217500.1	RLCK-XII	TraesCS5A02G500000.1	RLCK-XII	0.108496	0.816915	0.132812
TraesCS1A02G203400.1	RLCK-XII	TraesCS4D02G325200.1	RLCK-XII	0.108936	0.813905	0.133844
TraesCS1D02G206900.1	RLCK-XII	TraesCS4D02G325200.1	RLCK-XII	0.108836	0.812519	0.133949
TraesCS1D02G206900.1	RLCK-XII	TraesCS5A02G500000.1	RLCK-XII	0.11069	0.818262	0.135275
TraesCS1B02G217500.1	RLCK-XII	TraesCS1D02G206900.1	RLCK-XII	0.00501814	0.0351733	0.142669
TraesCS1A02G203400.1	RLCK-XII	TraesCS5A02G500000.1	RLCK-XII	0.111615	0.779136	0.143255
TraesCS4B02G328200.1	RLCK-XII	TraesCS4D02G325200.1	RLCK-XII	0.0115775	0.0783466	0.147773
TraesCS1B02G203200.1	RLCK-XIII	TraesCS1D02G175400.1	RLCK-XIII	0.00525511	0.0735599	0.0714399
TraesCS1A02G177000.1	RLCK-XIII	TraesCS1B02G203200.1	RLCK-XIII	0.00790348	0.10232	0.0772431
TraesCS1A02G177000.1	RLCK-XIII	TraesCS1D02G175400.1	RLCK-XIII	0.00789654	0.0941797	0.0838454
TraesCS4B02G396500.1	RLCK-XIII	TraesCSU02G030100.1	RLCK-XIII	0.0175656	0.150073	0.117047
TraesCS6A02G240100.1	RLCK-XIII	TraesCS6D02G222400.1	RLCK-XIII	0.0129258	0.0754404	0.171338
TraesCS4B02G396500.1	RLCK-XIII	TraesCS5A02G558000.1	RLCK-XIII	0.0345385	0.154939	0.222916
TraesCS6A02G240100.1	RLCK-XIII	TraesCS6B02G284500.1	RLCK-XIII	0.0200789	0.0811091	0.247554
TraesCS2A02G389100.1	RLCK-XIII	TraesCS2B02G407100.2	RLCK-XIII	0.0233457	0.0893972	0.261145
TraesCS5A02G558000.1	RLCK-XIII	TraesCSU02G030100.1	RLCK-XIII	0.0412979	0.142829	0.289142
TraesCS6A02G024700.1	RLCK-XIII	TraesCS6B02G033600.1	RLCK-XIII	0.024517	0.0827548	0.296261
TraesCS2B02G407100.2	RLCK-XIII	TraesCS2D02G386900.1	RLCK-XIII	0.0246802	0.0810296	0.304583
TraesCS6B02G284500.1	RLCK-XIII	TraesCS6D02G222400.1	RLCK-XIII	0.0181278	0.0522599	0.346877
TraesCS2A02G389100.1	RLCK-XIII	TraesCS2D02G386900.1	RLCK-XIII	0.0167174	0.0448452	0.372779
TraesCS2D02G386900.1	RLCK-XIII	TraesCS6D02G222400.1	RLCK-XIII	0.222405	0.469663	0.473542
TraesCS2A02G389100.1	RLCK-XIII	TraesCS6D02G222400.1	RLCK-XIII	0.224729	0.468233	0.479951
TraesCS2A02G389100.1	RLCK-XIII	TraesCS6B02G284500.1	RLCK-XIII	0.237741	0.480715	0.494557
TraesCS2D02G386900.1	RLCK-XIII	TraesCS6B02G284500.1	RLCK-XIII	0.237158	0.475243	0.499025
TraesCS2B02G407100.2	RLCK-XIII	TraesCS6D02G222400.1	RLCK-XIII	0.223123	0.446385	0.499843
TraesCS2B02G407100.2	RLCK-XIII	TraesCS6B02G284500.1	RLCK-XIII	0.230684	0.4576	0.504118
TraesCS2A02G389100.1	RLCK-XIII	TraesCS6A02G240100.1	RLCK-XIII	0.218851	0.431297	0.507426
TraesCS2D02G386900.1	RLCK-XIII	TraesCS6A02G240100.1	RLCK-XIII	0.218262	0.426347	0.511935
TraesCS2B02G407100.2	RLCK-XIII	TraesCS6A02G240100.1	RLCK-XIII	0.212734	0.412464	0.515765
TraesCS1A02G177000.1	RLCK-XIII	TraesCS6A02G240100.1	RLCK-XIII	0.352859	0.517684	0.68161
TraesCS1A02G177000.1	RLCK-XIII	TraesCS6D02G222400.1	RLCK-XIII	0.363097	0.527551	0.688269
TraesCS6B02G204600.3	RLCK-XV	TraesCS6D02G164200.2	RLCK-XV	0.00116054	0.110212	0.0105301
TraesCS7A02G129300.1	RLCK-XV	TraesCS7D02G128300.1	RLCK-XV	0.00238925	0.177356	0.0134715
TraesCS6A02G180900.1	RLCK-XV	TraesCS6B02G204600.3	RLCK-XV	0.003485	0.105884	0.0329135
TraesCS6A02G180900.1	RLCK-XV	TraesCS6D02G164200.2	RLCK-XV	0.00520233	0.140293	0.0370819
TraesCS7B02G029200.1	RLCK-XV	TraesCS7D02G128300.1	RLCK-XV	0.00657571	0.133308	0.0493272
TraesCS7A02G497600.1	RLCK-XV	TraesCS7B02G404400.1	RLCK-XV	0.00911865	0.148298	0.0614889
TraesCS7B02G404400.1	RLCK-XV	TraesCS7D02G484900.1	RLCK-XV	0.00911096	0.141277	0.06449
TraesCS7A02G497600.1	RLCK-XV	TraesCS7D02G484900.1	RLCK-XV	0.0101302	0.148717	0.0681171
TraesCS5A02G319400.1	RLCK-XV	TraesCS5D02G325600.1	RLCK-XV	0.00344861	0.0468762	0.0735686
TraesCS7A02G129300.1	RLCK-XV	TraesCS7B02G029200.1	RLCK-XV	0.00899112	0.119082	0.0755035
TraesCS5B02G319800.1	RLCK-XV	TraesCS5D02G325600.1	RLCK-XV	0.0275838	0.109106	0.252816
TraesCS5A02G319400.1	RLCK-XV	TraesCS5B02G319800.1	RLCK-XV	0.0288035	0.104958	0.27443
TraesCS4A02G390900.1	RLCK-XVI	TraesCS7A02G091000.1	RLCK-XVI	0.0195618	0.0721443	0.271149
TraesCS4A02G390900.1	RLCK-XVI	TraesCS7D02G086800.1	RLCK-XVI	0.0824805	0.156805	0.526006
TraesCS7A02G091000.1	RLCK-XVI	TraesCS7D02G086800.1	RLCK-XVI	0.090459	0.143034	0.632432
TraesCS4A02G186700.1	SD-2a	TraesCS5A02G138600.1	SD-2a	0.240583	1.56797	0.153436
TraesCS4D02G126900.1	SD-2a	TraesCS5A02G138600.1	SD-2a	0.2389	1.52801	0.156347
TraesCS7B02G253200.1	SD-2a	TraesCS7D02G349100.1	SD-2a	0.0312917	0.196702	0.159082
TraesCS4B02G132100.1	SD-2a	TraesCS5A02G138600.1	SD-2a	0.244199	1.45365	0.167991
TraesCS5A02G208300.1	SD-2a	TraesCS5D02G214300.1	SD-2a	0.00327422	0.0194248	0.168558
TraesCS4D02G126900.1	SD-2a	TraesCS5D02G152300.1	SD-2a	0.243919	1.43969	0.169424
TraesCS7A02G374200.1	SD-2a	TraesCS7B02G253200.1	SD-2a	0.038143	0.221925	0.171873
TraesCS3A02G246200.1	SD-2a	TraesCS3D02G245100.1	SD-2a	0.264799	1.51442	0.174852
TraesCS3A02G246200.1	SD-2a	TraesCS3B02G273000.1	SD-2a	0.275625	1.57391	0.175121
TraesCS3B02G273000.1	SD-2a	TraesCS3D02G245100.1	SD-2a	0.0091309	0.0501269	0.182156
TraesCS4B02G132100.1	SD-2a	TraesCS4D02G126900.1	SD-2a	0.0139929	0.0690786	0.202565
TraesCS4A02G342500.1	SD-2a	TraesCS5D02G530600.1	SD-2a	0.0259003	0.122604	0.211251
TraesCS7A02G374200.1	SD-2a	TraesCS7D02G349100.1	SD-2a	0.0260643	0.122782	0.212281
TraesCS4A02G186700.1	SD-2a	TraesCS4D02G126900.1	SD-2a	0.0121804	0.0570346	0.213562
TraesCS3A02G246100.1	SD-2a	TraesCS3B02G273200.1	SD-2a	0.0260462	0.120257	0.216588
TraesCS1A02G356300.1	SD-2a	TraesCS1B02G372400.1	SD-2a	0.0324176	0.141924	0.228415
TraesCS3A02G246100.1	SD-2a	TraesCS3D02G245300.1	SD-2a	0.0274345	0.117659	0.233169
TraesCS7A02G127100.1	SD-2a	TraesCS7D02G124900.1	SD-2a	0.0232965	0.0980912	0.237499
TraesCS7A02G544000.1	SD-2a	TraesCS7D02G530400.1	SD-2a	0.105102	0.437638	0.240157
TraesCS5A02G208300.1	SD-2a	TraesCS5B02G206300.1	SD-2a	0.0137442	0.0535588	0.256619
TraesCS4A02G186700.1	SD-2a	TraesCS4B02G132100.1	SD-2a	0.0186875	0.0710985	0.26284
TraesCS5A02G138600.1	SD-2a	TraesCS5D02G152300.1	SD-2a	0.0157273	0.055581	0.282961
TraesCS5B02G206300.1	SD-2a	TraesCS5D02G214300.1	SD-2a	0.0145283	0.0507289	0.286391
TraesCS7A02G127100.1	SD-2a	TraesCS7B02G026500.1	SD-2a	0.028061	0.0973286	0.288312
TraesCS4A02G187000.1	SD-2a	TraesCS4B02G130700.1	SD-2a	0.0205437	0.0691468	0.297102
TraesCS7A02G388500.1	SD-2a	TraesCS7B02G290400.1	SD-2a	0.0290138	0.0956736	0.303258
TraesCS1D02G360400.1	SD-2a	TraesCS3A02G246100.1	SD-2a	0.101425	0.333227	0.304374
TraesCS7A02G388500.1	SD-2a	TraesCS7D02G384400.1	SD-2a	0.030699	0.0988601	0.310529
TraesCS4B02G130700.1	SD-2a	TraesCS4D02G126500.1	SD-2a	0.0234679	0.074662	0.314322
TraesCS1A02G356300.1	SD-2a	TraesCS3B02G273200.1	SD-2a	0.109113	0.344799	0.316453
TraesCS7B02G290400.1	SD-2a	TraesCS7D02G384400.1	SD-2a	0.0336908	0.105526	0.319267
TraesCS1B02G372400.1	SD-2a	TraesCS3B02G273200.1	SD-2a	0.11324	0.352901	0.320883
TraesCS1A02G356300.1	SD-2a	TraesCS3D02G245300.1	SD-2a	0.114478	0.352651	0.32462
TraesCS7A02G544000.1	SD-2a	TraesCS7B02G466300.1	SD-2a	0.0200205	0.0600508	0.333393
TraesCS1B02G372400.1	SD-2a	TraesCS3D02G245300.1	SD-2a	0.116463	0.342884	0.339656
TraesCS1B02G372400.1	SD-2a	TraesCS3A02G246100.1	SD-2a	0.127502	0.371028	0.343646
TraesCS5A02G138600.1	SD-2a	TraesCS5B02G138400.1	SD-2a	0.0141222	0.0402376	0.350971
TraesCS7B02G467400.1	SD-2a	TraesCS7D02G530400.1	SD-2a	0.112857	0.317838	0.355076
TraesCS4A02G187000.1	SD-2a	TraesCS4D02G126500.1	SD-2a	0.0223837	0.062894	0.355896
TraesCS7B02G026500.1	SD-2a	TraesCS7D02G124900.1	SD-2a	0.0233768	0.065526	0.356756
TraesCS5B02G138400.1	SD-2a	TraesCS5D02G152300.1	SD-2a	0.00938612	0.0238747	0.393141
TraesCS4B02G059700.1	SD-2a	TraesCS4D02G059300.1	SD-2a	0.034629	0.082837	0.418038
TraesCS4A02G255400.1	SD-2a	TraesCS4B02G059700.1	SD-2a	0.033879	0.0806823	0.419906
TraesCS1A02G014400.1	SD-2b	TraesCS1D02G012900.1	SD-2b	0.0238312	0.199084	0.119704
TraesCS2A02G545800.1	SD-2b	TraesCS2B02G576400.1	SD-2b	0.0262568	0.201311	0.130429
TraesCS6B02G361900.1	SD-2b	TraesCS6D02G310400.1	SD-2b	0.0155198	0.110429	0.140541
TraesCS4A02G064800.1	SD-2b	TraesCS4B02G242200.1	SD-2b	0.0114158	0.0711896	0.160358
TraesCS1A02G014400.1	SD-2b	TraesCS1B02G019500.1	SD-2b	0.0239143	0.143463	0.166693
TraesCS6A02G331200.1	SD-2b	TraesCS6D02G310400.1	SD-2b	0.0168188	0.0990185	0.169856
TraesCS1A02G014400.1	SD-2b	TraesCS1D02G013800.1	SD-2b	0.059437	0.322772	0.184146
TraesCS7B02G196400.2	SD-2b	TraesCS7D02G231000.1	SD-2b	0.0210982	0.111425	0.189349
TraesCS2A02G524700.1	SD-2b	TraesCS2D02G527600.1	SD-2b	0.0089061	0.0465685	0.191247
TraesCS2A02G367500.1	SD-2b	TraesCS2D02G364300.1	SD-2b	0.0128739	0.0654366	0.196738
TraesCS6A02G331200.1	SD-2b	TraesCS6B02G361900.1	SD-2b	0.0223975	0.112846	0.198479
TraesCS1B02G018600.1	SD-2b	TraesCS1D02G012900.1	SD-2b	0.0284223	0.140015	0.202995
TraesCS2A02G128900.1	SD-2b	TraesCS2B02G151000.1	SD-2b	0.0368083	0.178533	0.20617
TraesCS1A02G259900.1	SD-2b	TraesCS1D02G259700.1	SD-2b	0.0170693	0.0825428	0.206793
TraesCS1A02G259900.1	SD-2b	TraesCS1B02G270300.1	SD-2b	0.0253779	0.120414	0.210755
TraesCS7A02G455700.1	SD-2b	TraesCS7D02G444400.1	SD-2b	0.0584482	0.277281	0.210791
TraesCS2A02G545800.1	SD-2b	TraesCS2D02G546800.1	SD-2b	0.0416821	0.196476	0.212148
TraesCS3A02G402100.1	SD-2b	TraesCS3B02G435200.2	SD-2b	0.0239991	0.112553	0.213225
TraesCS5A02G016400.1	SD-2b	TraesCS5B02G014600.1	SD-2b	0.0264276	0.122722	0.215345
TraesCS7A02G230900.1	SD-2b	TraesCS7B02G196400.2	SD-2b	0.0253927	0.116786	0.217429
TraesCS6B02G187900.1	SD-2b	TraesCS6D02G148800.1	SD-2b	0.0135982	0.0614563	0.221266
TraesCS2B02G316100.1	SD-2b	TraesCS2D02G297500.1	SD-2b	0.0162861	0.0730526	0.222937
TraesCS2B02G236100.2	SD-2b	TraesCS2D02G216700.1	SD-2b	0.0109902	0.0486322	0.225986
TraesCS2A02G299200.1	SD-2b	TraesCS2D02G297100.1	SD-2b	0.0157557	0.0694348	0.226914
TraesCS1A02G362900.1	SD-2b	TraesCS1B02G380100.1	SD-2b	0.0167199	0.0734674	0.227582
TraesCS2B02G151000.1	SD-2b	TraesCS2D02G131600.1	SD-2b	0.0333814	0.146074	0.228524
TraesCS3A02G148200.1	SD-2b	TraesCS3D02G156200.1	SD-2b	0.271948	1.16271	0.233892
TraesCS2B02G576400.1	SD-2b	TraesCS2D02G546800.1	SD-2b	0.0445225	0.189792	0.234585
TraesCS1B02G019500.1	SD-2b	TraesCS1D02G012900.1	SD-2b	0.0293247	0.12486	0.23486
TraesCS7A02G077300.1	SD-2b	TraesCS7D02G072900.1	SD-2b	0.0268831	0.113666	0.23651
TraesCS1A02G014400.1	SD-2b	TraesCS1B02G018600.1	SD-2b	0.0178669	0.0754491	0.236807
[truncated: 299 more rows]

## Sheet: Extracellular domain_kaks
Seq_1	subfamily	Seq_2	subfamily	Ka	Ks	Ka/Ks	Note
TraesCS1A02G003600.1	WAK	TraesCS1D02G005000.1	WAK	0.116709	0.194273	0.600747
TraesCS1A02G004800.1	WAK	TraesCS1B02G009600.1	WAK	0.136931	0.326489	0.419405
TraesCS1A02G005200.1	LRR-XIIb	TraesCS1B02G006800.1	LRR-XIIb	0.140371	0.289005	0.485704
TraesCS1A02G006200.1	LRR-XIIb	TraesCS1B02G006800.1	LRR-XIIb	0.145118	0.291953	0.497061
TraesCS1A02G006300.1	LRR-XIIb	TraesCS1D02G001500.1	LRR-XIIb	0.142048	0.370112	0.383796
TraesCS1A02G006500.1	LRR-XIIb	TraesCS1B02G009500.1	LRR-XIIb	0.153124	0.311354	0.4918
TraesCS1A02G007000.1	LRR-XIIb	TraesCS1B02G008300.1	LRR-XIIb	0.0761574	0.22314	0.341298
TraesCS1A02G011900.1	WAK	TraesCS1D02G010100.1	WAK	0.112885	0.279071	0.404503
TraesCS1A02G014500.1	SD-2b	TraesCS1B02G018300.1	SD-2b	0.192768	0.516595	0.373151
TraesCS1A02G014500.1	SD-2b	TraesCS1D02G012800.1	SD-2b	0.149589	0.342002	0.437393
TraesCS1A02G014500.1	SD-2b	TraesCS1B02G022000.1	SD-2b	0.17438	0.396509	0.439788
TraesCS1A02G015900.1	SD-2b	TraesCS1D02G013800.1	SD-2b	0.0271282	0.103367	0.262445
TraesCS1A02G015900.1	SD-2b	TraesCS1B02G019500.1	SD-2b	0.15326	0.389605	0.393374
TraesCS1A02G015900.1	SD-2b	TraesCS1D02G012800.1	SD-2b	0.135856	0.258619	0.525313
TraesCS1A02G016000.1	SD-2b	TraesCS1B02G018300.1	SD-2b	0.0478774	0.128004	0.37403
TraesCS1A02G016300.1	WAK	TraesCS1D02G014900.1	WAK	0.0280526	0.0944102	0.297135
TraesCS1A02G016300.1	WAK	TraesCS1B02G020200.1	WAK	0.0306817	0.0941405	0.325914
TraesCS1A02G016300.1	WAK	TraesCS1B02G021800.1	WAK	0.17813	0.455259	0.391271
TraesCS1A02G016300.1	WAK	TraesCS1D02G016200.1	WAK	0.182985	0.239403	0.76434
TraesCS1A02G017200.1	SD-2b	TraesCS1D02G014300.1	SD-2b	0.302147	0.835628	0.361581
TraesCS1A02G017700.1	WAK	TraesCS1B02G020200.1	WAK	0.123887	0.341339	0.362944
TraesCS1A02G017700.1	WAK	TraesCS1D02G014900.1	WAK	0.118116	0.316426	0.373282
TraesCS1A02G017700.1	WAK	TraesCS1B02G021800.1	WAK	0.164173	0.330705	0.496434
TraesCS1A02G017700.1	WAK	TraesCS1D02G016200.1	WAK	0.148434	0.249729	0.594378
TraesCS1A02G017900.1	LRK10L-2	TraesCS1B02G022300.1	LRK10L-2	0.0946042	0.16606	0.5697
TraesCS1A02G017900.1	LRK10L-2	TraesCS1D02G015400.1	LRK10L-2	0.0866844	0.151848	0.570862
TraesCS1A02G017900.1	LRK10L-2	TraesCS1D02G017700.1	LRK10L-2	0.130184	0.184653	0.705021
TraesCS1A02G017900.1	LRK10L-2	TraesCS1B02G020600.1	LRK10L-2	0.116895	0.159447	0.733131
TraesCS1A02G017900.1	LRK10L-2	TraesCS1D02G015800.2	LRK10L-2	0.215949	0.257679	0.838054
TraesCS1A02G018000.1	LRK10L-2	TraesCS1B02G020700.3	LRK10L-2	0.105387	0.180474	0.583945
TraesCS1A02G018000.1	LRK10L-2	TraesCS1D02G015300.1	LRK10L-2	0.12318	0.182657	0.67438
TraesCS1A02G018000.1	LRK10L-2	TraesCS1D02G015900.1	LRK10L-2	0.164629	0.231299	0.711758
TraesCS1A02G018000.1	LRK10L-2	TraesCS1B02G022400.1	LRK10L-2	0.108237	0.116834	0.926422
TraesCS1A02G018000.1	LRK10L-2	TraesCS1D02G017800.1	LRK10L-2	0.0973855	0.103391	0.941913
TraesCS1A02G018100.1	SD-2b	TraesCS1B02G022000.1	SD-2b	0.0366499	0.0895632	0.409208
TraesCS1A02G018500.1	LRK10L-2	TraesCS1B02G022300.1	LRK10L-2	0.12114	0.183085	0.661663
TraesCS1A02G018500.1	LRK10L-2	TraesCS1D02G017700.1	LRK10L-2	0.136115	0.19224	0.708047
TraesCS1A02G018500.1	LRK10L-2	TraesCS1B02G020600.1	LRK10L-2	0.161199	0.226354	0.712153
TraesCS1A02G018500.1	LRK10L-2	TraesCS1D02G015400.1	LRK10L-2	0.152974	0.192249	0.795708
TraesCS1A02G018600.1	LRK10L-2	TraesCS1D02G017800.1	LRK10L-2	0.137048	0.207855	0.659345
TraesCS1A02G018600.1	LRK10L-2	TraesCS1B02G020700.3	LRK10L-2	0.147817	0.198402	0.745035
TraesCS1A02G018600.1	LRK10L-2	TraesCS1D02G015300.1	LRK10L-2	0.166996	0.223274	0.747939
TraesCS1A02G018600.1	LRK10L-2	TraesCS1D02G015900.1	LRK10L-2	0.211431	0.236302	0.894747
TraesCS1A02G018600.1	LRK10L-2	TraesCS1B02G022400.1	LRK10L-2	0.146088	0.155562	0.939102
TraesCS1A02G031200.1	RLCK-VIIa	TraesCS1D02G032600.1	RLCK-VIIa	0	0.0193559	0
TraesCS1A02G031800.1	LRR-Ia	TraesCS1B02G039500.1	LRR-Ia	0.0408994	0.110663	0.369585
TraesCS1A02G031800.1	LRR-Ia	TraesCS1D02G033200.1	LRR-Ia	0.18555	0.39366	0.471345
TraesCS1A02G035700.1	WAK	TraesCS1D02G037200.1	WAK	0.0208686	0.0816548	0.255572
TraesCS1A02G048000.1	L-LEC	TraesCS1D02G048900.1	L-LEC	0.0260896	0.132376	0.197087
TraesCS1A02G048000.1	L-LEC	TraesCS1B02G062200.1	L-LEC	0.0239124	0.105084	0.227554
TraesCS1A02G058200.1	WAK	TraesCS1D02G058800.1	WAK	0.0595697	0.233248	0.255392
TraesCS1A02G058200.1	WAK	TraesCS1B02G075700.1	WAK	0.163482	0.445858	0.366668
TraesCS1A02G061500.1	RLCK-VIII	TraesCS1D02G062300.1	RLCK-VIII	0	0.0851979	0
TraesCS1A02G061500.1	RLCK-VIII	TraesCS1B02G079900.1	RLCK-VIII	0.0418227	0.236311	0.176982
TraesCS1A02G066200.1	L-LEC	TraesCS1B02G084500.1	L-LEC	0.0346025	0.206153	0.167849
TraesCS1A02G066200.1	L-LEC	TraesCS1D02G067200.1	L-LEC	0.0478846	0.167007	0.286723
TraesCS1A02G066700.1	RLCK-VIIa	TraesCS1D02G067700.1	RLCK-VIIa	0.0246125	0.0293436	0.838771
TraesCS1A02G066700.1	RLCK-VIIa	TraesCS1B02G085000.1	RLCK-VIIa	0.0452588	0.0454111	0.996646
TraesCS1A02G071657.1	WAK	TraesCS1B02G090100.1	WAK	0.805634	NaN	NaN	High Sequence Divergence Value (pS>=0.75)
TraesCS1A02G073300.1	DUF26	TraesCS1D02G076200.1	DUF26	0.0179906	0.0507547	0.354462
TraesCS1A02G079700.1	RLCK-VIII	TraesCS1D02G081400.3	RLCK-VIII	0.0132308	0.0452968	0.292091
TraesCS1A02G079700.1	RLCK-VIII	TraesCS1B02G097700.1	RLCK-VIII	0.0100168	0	#NAME?	High Sequence Divergence Value (pS>=0.75)
TraesCS1A02G108100.1	CrRLK1L-1	TraesCS1D02G110900.1	CrRLK1L-1	0.0119358	0.0335251	0.356025
TraesCS1A02G108100.1	CrRLK1L-1	TraesCS1B02G130300.2	CrRLK1L-1	0.0145166	0.0389478	0.372719
TraesCS1A02G110000.1	RLCK-VIIa	TraesCS1B02G109400.1	RLCK-VIIa	0.0411414	0.16243	0.253288
TraesCS1A02G110000.1	RLCK-VIIa	TraesCS1D02G091600.1	RLCK-VIIa	0.0325947	0.0364357	0.89458
TraesCS1A02G114900.1	LRR-II	TraesCS1B02G134800.1	LRR-II	0.0332234	0.127064	0.261471
TraesCS1A02G114900.1	LRR-II	TraesCS3A02G091100.1	LRR-II	0.950827	2.59488	0.366424
TraesCS1A02G114900.1	LRR-II	TraesCS1D02G116300.1	LRR-II	0.0268624	0.062894	0.427106
TraesCS1A02G114900.1	LRR-II	TraesCS3D02G091000.2	LRR-II	0.640726	1.00287	0.638895
TraesCS1A02G124700.1	Extensin	TraesCS1B02G143700.1	Extensin	0	0	NaN	High Sequence Divergence Value (pS>=0.75)
TraesCS1A02G124700.1	Extensin	TraesCS1D02G129100.1	Extensin	0	0	NaN	High Sequence Divergence Value (pS>=0.75)
TraesCS1A02G127900.1	PERK	TraesCS1D02G126300.1	PERK	0.0183271	0.0492653	0.372009
TraesCS1A02G127900.1	PERK	TraesCS1B02G147000.2	PERK	0.0180514	0.0402241	0.448771
TraesCS1A02G138100.1	RLCK-VIIa	TraesCS1D02G134500.1	RLCK-VIIa	0	0.0196733	0
TraesCS1A02G141300.1	RLCK-VIIa	TraesCS1D02G140300.1	RLCK-VIIa	0.0049587	0.0990448	0.0500652
TraesCS1A02G141300.1	RLCK-VIIa	TraesCS1B02G157700.1	RLCK-VIIa	0.021369	0.0533558	0.400499
TraesCS1A02G149400.1	LRR-XIIb	TraesCS1D02G146700.1	LRR-XIIb	0.0280871	0.113365	0.247759
TraesCS1A02G149400.1	LRR-XIIb	TraesCS1B02G167400.1	LRR-XIIb	0.0354424	0.119051	0.297707
TraesCS1A02G159500.2	DUF26	TraesCS1B02G175900.3	DUF26	0.0146704	0.087691	0.167296
TraesCS1A02G159500.2	DUF26	TraesCS1D02G156900.1	DUF26	0.00983474	0.054939	0.179012
TraesCS1A02G165600.1	LRR-III	TraesCS1B02G182300.1	LRR-III	0.0299423	0.0618908	0.483793
TraesCS1A02G165600.1	LRR-III	TraesCS1D02G175100.1	LRR-III	0.0371264	0.067057	0.553655
TraesCS1A02G177000.1	RLCK-XIII	TraesCS1D02G175400.1	RLCK-XIII	0.0240662	0.122722	0.196104
TraesCS1A02G177000.1	RLCK-XIII	TraesCS1B02G203200.1	RLCK-XIII	0.03235	0.0582817	0.555063
TraesCS1A02G177000.1	RLCK-XIII	TraesCS6A02G240100.1	RLCK-XIII	0.658857	1.04904	0.628059
TraesCS1A02G177000.1	RLCK-XIII	TraesCS6D02G222400.1	RLCK-XIII	0.761423	0.902155	0.844005
TraesCS1A02G185100.1	RLCK-V	TraesCS1D02G191800.1	RLCK-V	0.0290192	0.128594	0.225665
TraesCS1A02G185100.1	RLCK-V	TraesCS1B02G193000.1	RLCK-V	0.0329271	0.115168	0.285904
TraesCS1A02G190200.2	RLCK-XII	TraesCS1D02G194300.1	RLCK-XII	0.00582527	0.0529632	0.109987
TraesCS1A02G190200.2	RLCK-XII	TraesCS1B02G192300.3	RLCK-XII	0.0117076	0.0347888	0.336532
TraesCS1A02G203400.1	RLCK-XII	TraesCS1D02G206900.1	RLCK-XII	0.0333697	0.0611025	0.546127
TraesCS1A02G203400.1	RLCK-XII	TraesCS1B02G217500.1	RLCK-XII	0.0339041	0.0454685	0.745661
TraesCS1A02G203400.1	RLCK-XII	TraesCS4B02G328200.1	RLCK-XII	0.371659	0.472376	0.786786
TraesCS1A02G203400.1	RLCK-XII	TraesCS4D02G325200.1	RLCK-XII	0.375476	0.459968	0.816308
TraesCS1A02G203400.1	RLCK-XII	TraesCS5A02G500000.1	RLCK-XII	0.396647	0.483667	0.820083
TraesCS1A02G208100.1	RLCK-IXb	TraesCS1B02G222200.1	RLCK-IXb	0.0540589	0.130347	0.41473
TraesCS1A02G227300.1	CrRLK1L-1	TraesCS1B02G241400.1	CrRLK1L-1	0.0250834	0.115316	0.217518
TraesCS1A02G227300.1	CrRLK1L-1	TraesCS1D02G228900.1	CrRLK1L-1	0.0303435	0.118222	0.256666
TraesCS1A02G236600.2	RLCK-VIIa	TraesCS1D02G235800.1	RLCK-VIIa	0.00582527	0.0559265	0.104159
TraesCS1A02G236600.2	RLCK-VIIa	TraesCS1B02G247100.1	RLCK-VIIa	0.256561	0.336085	0.763382
TraesCS1A02G236900.2	RLCK-IXa	TraesCS1B02G246900.2	RLCK-IXa	0.115613	0	#NAME?	High Sequence Divergence Value (pS>=0.75)
TraesCS1A02G236900.2	RLCK-IXa	TraesCS1D02G235500.2	RLCK-IXa	0.115613	0	#NAME?	High Sequence Divergence Value (pS>=0.75)
TraesCS1A02G239500.1	DUF26	TraesCS1B02G251700.1	DUF26	0.164879	0.314955	0.523502
TraesCS1A02G239500.1	DUF26	TraesCS1D02G239700.1	DUF26	0.157951	0.283496	0.557153
TraesCS1A02G240300.1	LRR-III	TraesCS1D02G240400.1	LRR-III	0.017889	0.0476035	0.375792
TraesCS1A02G240300.1	LRR-III	TraesCS1B02G252400.1	LRR-III	0.0300943	0.0556547	0.540733
TraesCS1A02G242100.1	CR4L	TraesCS1D02G242000.1	CR4L	0.0410499	0.125729	0.326495
TraesCS1A02G249500.1	Extensin	TraesCS1D02G249000.1	Extensin	0.0263957	0.116513	0.226547
TraesCS1A02G249500.1	Extensin	TraesCS1B02G260300.1	Extensin	0.0444575	0.067971	0.654065
TraesCS1A02G259600.1	LRR-Xa	TraesCS1D02G259400.1	LRR-Xa	0.016184	0.0928336	0.174334
TraesCS1A02G259600.1	LRR-Xa	TraesCS1B02G269900.1	LRR-Xa	0.0777067	0.182464	0.425873
TraesCS1A02G259900.1	SD-2b	TraesCS1B02G270300.1	SD-2b	0.0193479	0.120032	0.16119
TraesCS1A02G259900.1	SD-2b	TraesCS1D02G259700.1	SD-2b	0.0158487	0.0614941	0.257727
TraesCS1A02G259900.1	SD-2b	TraesCS3D02G397000.2	SD-2b	0.417966	0.799264	0.522939
TraesCS1A02G259900.1	SD-2b	TraesCS3B02G435200.2	SD-2b	0.446136	0.828395	0.538554
TraesCS1A02G259900.1	SD-2b	TraesCS3A02G402100.1	SD-2b	0.424405	0.712477	0.595676
TraesCS1A02G264400.1	RKF3	TraesCS1B02G275100.1	RKF3	0.02694	0.0586535	0.459308
TraesCS1A02G264400.1	RKF3	TraesCS1D02G264600.1	RKF3	0.0536847	0.0752576	0.713347
TraesCS1A02G264400.1	RKF3	TraesCS3B02G440300.1	RKF3	0.402611	0.413048	0.974732
TraesCS1A02G264400.1	RKF3	TraesCS3A02G406600.1	RKF3	0.388324	0.389353	0.997356
TraesCS1A02G264400.1	RKF3	TraesCS3D02G401800.1	RKF3	0.391734	0.357144	1.09685
TraesCS1A02G272100.1	RLCK-V	TraesCS1D02G272800.1	RLCK-V	0.0143889	0.0320905	0.448387
TraesCS1A02G272100.1	RLCK-V	TraesCS1B02G282100.1	RLCK-V	0.0435958	0.0670838	0.649871
TraesCS1A02G273600.1	DUF26	TraesCS1D02G273600.1	DUF26	0.128212	0.173449	0.739187
TraesCS1A02G273600.1	DUF26	TraesCS1B02G283400.1	DUF26	0.13306	0.153072	0.869269
TraesCS1A02G287900.1	RLCK-VIIa	TraesCS1B02G297300.1	RLCK-VIIa	0.0345456	0.0579999	0.595614
TraesCS1A02G287900.1	RLCK-VIIa	TraesCS1D02G286800.1	RLCK-VIIa	0.0448639	0.0725202	0.618639
TraesCS1A02G296300.2	LRR-VI	TraesCS1B02G305200.2	LRR-VI	0.031141	0.0539448	0.577274
TraesCS1A02G296300.2	LRR-VI	TraesCS1D02G295800.1	LRR-VI	0.0232667	0.0342218	0.679879
TraesCS1A02G299900.1	L-LEC	TraesCS1D02G299200.1	L-LEC	0.0227003	0.0703479	0.322687
TraesCS1A02G299900.1	L-LEC	TraesCS1B02G309800.1	L-LEC	0.0241956	0.0365926	0.661217
TraesCS1A02G301800.2	LRR-III	TraesCS4B02G171300.1	LRR-III	0.411175	4.28595	0.0959358
TraesCS1A02G301800.2	LRR-III	TraesCS4D02G173400.1	LRR-III	0.440125	4.02607	0.109319
TraesCS1A02G301800.2	LRR-III	TraesCS3B02G374400.1	LRR-III	0.157398	1.11187	0.141561
TraesCS1A02G301800.2	LRR-III	TraesCS3D02G336200.1	LRR-III	0.159672	1.08592	0.147038
TraesCS1A02G301800.2	LRR-III	TraesCS3A02G342300.1	LRR-III	0.159672	1.02438	0.155871
TraesCS1A02G301800.2	LRR-III	TraesCS4A02G133400.1	LRR-III	0.436741	2.79157	0.15645
TraesCS1A02G301800.2	LRR-III	TraesCS1D02G301400.1	LRR-III	0.0124043	0.0520139	0.23848
TraesCS1A02G301800.2	LRR-III	TraesCS1B02G311700.1	LRR-III	0.161257	0.31763	0.507689
TraesCS1A02G302600.2	LRR-VIII-1	TraesCS3B02G373900.1	LRR-VIII-1	0.193941	0.768281	0.252435
TraesCS1A02G302600.2	LRR-VIII-1	TraesCS3D02G335600.1	LRR-VIII-1	0.197476	0.771988	0.255802
TraesCS1A02G302600.2	LRR-VIII-1	TraesCS3A02G341800.1	LRR-VIII-1	0.207266	0.746371	0.277699
TraesCS1A02G302600.2	LRR-VIII-1	TraesCS1B02G312800.1	LRR-VIII-1	0.0191908	0.0620299	0.30938
TraesCS1A02G302600.2	LRR-VIII-1	TraesCS1D02G302000.1	LRR-VIII-1	0.0208347	0.0506859	0.411054
TraesCS1A02G317300.1	RLCK-VIIa	TraesCS1B02G329700.1	RLCK-VIIa	0.0476351	0.0915041	0.520579
TraesCS1A02G317300.1	RLCK-VIIa	TraesCS1D02G317200.1	RLCK-VIIa	0.0187055	0.0150948	1.2392
TraesCS1A02G317300.1	RLCK-VIIa	TraesCS3A02G326400.1	RLCK-VIIa	0.668257	NaN	NaN	High Sequence Divergence Value (pS>=0.75)
TraesCS1A02G317300.1	RLCK-VIIa	TraesCS3B02G355700.1	RLCK-VIIa	0.679841	NaN	NaN	High Sequence Divergence Value (pS>=0.75)
TraesCS1A02G317300.1	RLCK-VIIa	TraesCS3D02G319800.1	RLCK-VIIa	0.686153	NaN	NaN	High Sequence Divergence Value (pS>=0.75)
TraesCS1A02G317800.1	LRR-XII	TraesCS1D02G317400.1	LRR-XII	0.0830397	0.201515	0.412076
TraesCS1A02G317800.1	LRR-XII	TraesCS1B02G330100.1	LRR-XII	0.0767156	0.153308	0.500403
TraesCS1A02G320900.2	DUF26	TraesCS1D02G320800.3	DUF26	0.0101765	0.0922348	0.110333
TraesCS1A02G320900.2	DUF26	TraesCS1B02G333300.5	DUF26	0.0183542	0.111229	0.165013
TraesCS1A02G320900.2	DUF26	TraesCS3D02G317300.2	DUF26	0.254491	0.479434	0.530815
TraesCS1A02G320900.2	DUF26	TraesCS3A02G323500.3	DUF26	0.514481	0.748861	0.687017
TraesCS1A02G320900.2	DUF26	TraesCS3B02G352700.1	DUF26	0.532874	0.770053	0.691996
TraesCS1A02G340300.1	WAK	TraesCS1B02G352600.1	WAK	0.0123118	0.0775359	0.158788
TraesCS1A02G340300.1	WAK	TraesCS1D02G342300.1	WAK	0.0202213	0.111923	0.180672
TraesCS1A02G344100.1	LRR-Ia	TraesCS1B02G357900.1	LRR-Ia	0.0453793	0.241529	0.187884
TraesCS1A02G344300.1	LRR-Ia	TraesCS1B02G358100.1	LRR-Ia	0.172346	0.624463	0.27599
TraesCS1A02G344300.1	LRR-Ia	TraesCS1B02G359900.1	LRR-Ia	0.365756	1.12548	0.324977
TraesCS1A02G344300.1	LRR-Ia	TraesCS1D02G346700.1	LRR-Ia	0.0231778	0.0654366	0.354203
TraesCS1A02G344800.1	LRR-Ia	TraesCS1B02G359400.1	LRR-Ia	0.17914	0.545884	0.328165
TraesCS1A02G344800.1	LRR-Ia	TraesCS1B02G358500.1	LRR-Ia	0.762898	NaN	NaN	High Sequence Divergence Value (pS>=0.75)
TraesCS1A02G345000.1	LRR-Ia	TraesCS1B02G358800.1	LRR-Ia	0.0527828	0.067955	0.776732
TraesCS1A02G345100.1	LRR-Ia	TraesCS1B02G358600.1	LRR-Ia	0.287648	0.741552	0.387901
TraesCS1A02G345700.2	LRR-Ia	TraesCS1B02G358400.1	LRR-Ia	0.301826	0.831127	0.363152
TraesCS1A02G346300.2	LRR-Ia	TraesCS1D02G349000.2	LRR-Ia	0.0692167	0.178646	0.387453
TraesCS1A02G346300.2	LRR-Ia	TraesCS1B02G358100.1	LRR-Ia	0.253941	0.603992	0.420437
TraesCS1A02G356300.1	SD-2a	TraesCS1B02G372400.1	SD-2a	0.0365429	0.0952772	0.383543
TraesCS1A02G356300.1	SD-2a	TraesCS3B02G273200.1	SD-2a	0.139257	0.331734	0.419786
TraesCS1A02G356300.1	SD-2a	TraesCS3D02G245300.1	SD-2a	0.142193	0.321111	0.442816
TraesCS1A02G362900.1	SD-2b	TraesCS1B02G380100.1	SD-2b	0.016011	0.0822742	0.194605
TraesCS1A02G362900.1	SD-2b	TraesCS1D02G367800.1	SD-2b	0.0357131	0.127744	0.279568
TraesCS1A02G370300.1	LRR-Ia	TraesCS1B02G389300.1	LRR-Ia	0.0274436	0.080139	0.34245
TraesCS1A02G374700.1	WAK/LRK10L-1	TraesCS1B02G394900.1	WAK/LRK10L-1	0.0606748	0.0996157	0.609089
TraesCS1A02G374700.1	WAK/LRK10L-1	TraesCS1D02G381800.1	WAK/LRK10L-1	0.0600645	0.0891674	0.673616
TraesCS1A02G374700.1	WAK/LRK10L-1	TraesCS3B02G295400.4	WAK/LRK10L-1	0.489116	0.628316	0.778456
TraesCS1A02G374700.1	WAK/LRK10L-1	TraesCS3A02G262100.4	WAK/LRK10L-1	0.521879	0.620497	0.841066
TraesCS1A02G374700.1	WAK/LRK10L-1	TraesCS3D02G262200.4	WAK/LRK10L-1	0.519791	0.597408	0.870077
TraesCS1A02G383900.1	L-LEC	TraesCS1B02G410600.1	L-LEC	0.00783911	0.043316	0.180975
TraesCS1A02G383900.1	L-LEC	TraesCS1D02G392100.1	L-LEC	0.00638132	0.0340139	0.187609
TraesCS1A02G418700.2	LRR-XII	TraesCS1B02G448700.2	LRR-XII	0.0122916	0.0386061	0.318384
TraesCS1A02G418700.2	LRR-XII	TraesCS1D02G426400.2	LRR-XII	0.0154239	0.0346604	0.445001
TraesCS1A02G422600.1	DUF26	TraesCS1D02G431000.2	DUF26	0.0438021	0.109154	0.401288
TraesCS1A02G422600.1	DUF26	TraesCS1B02G454400.1	DUF26	0.0620839	0.116138	0.534571
TraesCS1A02G433500.1	RLCK-V	TraesCS1B02G469400.1	RLCK-V	0	0.198961	0
TraesCS1A02G433500.1	RLCK-V	TraesCS1D02G443100.1	RLCK-V	0	0.060032	0
TraesCS1A02G434700.1	SD-2b	TraesCS1D02G443600.1	SD-2b	0.0346716	0.109648	0.316209
TraesCS1A02G435300.1	RLCK-VIII	TraesCS1B02G471100.1	RLCK-VIII	0.0137461	0.0401434	0.342425
TraesCS1A02G435300.1	RLCK-VIII	TraesCS1D02G444300.1	RLCK-VIII	0.00684155	0.0198031	0.345478
TraesCS1B02G001500.1	PERK	TraesCS1D02G004300.1	PERK	1.4937	1.23686	1.20766
TraesCS1B02G004100.1	WAK	TraesCS1D02G005100.1	WAK	0	0.0741344	0
TraesCS1B02G006500.1	LRR-XIIb	TraesCS1D02G002700.1	LRR-XIIb	0.118899	0.313341	0.379455
TraesCS1B02G006800.1	LRR-XIIb	TraesCS1D02G001500.1	LRR-XIIb	0.136128	0.319093	0.42661
TraesCS1B02G007100.1	LRR-XIIb	TraesCS1D02G001700.1	LRR-XIIb	0.0987339	0.428215	0.230571
TraesCS1B02G007100.1	LRR-XIIb	TraesCS1D02G002900.1	LRR-XIIb	0.0712214	0.229625	0.310164
TraesCS1B02G008300.1	LRR-XIIb	TraesCS1D02G002700.1	LRR-XIIb	0.0760833	0.162798	0.467347
TraesCS1B02G008500.1	LRR-XIIb	TraesCS1D02G001500.1	LRR-XIIb	0.150926	0.353401	0.427067
TraesCS1B02G018600.1	SD-2b	TraesCS1D02G012900.1	SD-2b	0.0336285	0.0584522	0.575317
TraesCS1B02G019500.1	SD-2b	TraesCS1D02G012900.1	SD-2b	0.0301587	0.111275	0.271028
TraesCS1B02G019500.1	SD-2b	TraesCS1D02G013800.1	SD-2b	0.155103	0.419199	0.369998
TraesCS1B02G020200.1	WAK	TraesCS1D02G014900.1	WAK	0.0235488	0.0872086	0.270029
TraesCS1B02G020600.1	LRK10L-2	TraesCS1D02G015400.1	LRK10L-2	0.163853	0.220493	0.743118
TraesCS1B02G020600.1	LRK10L-2	TraesCS1D02G015800.2	LRK10L-2	0.265882	0.330417	0.804686
TraesCS1B02G020700.3	LRK10L-2	TraesCS1D02G015300.1	LRK10L-2	0.163378	0.256149	0.637825
TraesCS1B02G020700.3	LRK10L-2	TraesCS1D02G015900.1	LRK10L-2	0.19536	0.255079	0.76588
TraesCS1B02G021800.1	WAK	TraesCS1D02G014900.1	WAK	0.162312	0.469294	0.345864
TraesCS1B02G021800.1	WAK	TraesCS1D02G016200.1	WAK	0.188303	0.387399	0.48607
TraesCS1B02G022300.1	LRK10L-2	TraesCS1D02G015400.1	LRK10L-2	0.12621	0.208879	0.604227
TraesCS1B02G022300.1	LRK10L-2	TraesCS1D02G017700.1	LRK10L-2	0.119271	0.154651	0.771224
TraesCS1B02G022300.1	LRK10L-2	TraesCS1D02G015800.2	LRK10L-2	0.206908	0.267994	0.772063
TraesCS1B02G022400.1	LRK10L-2	TraesCS1D02G015300.1	LRK10L-2	0.137921	0.219463	0.628446
TraesCS1B02G022400.1	LRK10L-2	TraesCS1D02G017800.1	LRK10L-2	0.107734	0.117437	0.917375
TraesCS1B02G039500.1	LRR-Ia	TraesCS1D02G033200.1	LRR-Ia	0.187003	0.388293	0.481603
TraesCS1B02G062200.1	L-LEC	TraesCS1D02G048900.1	L-LEC	0.0234824	0.118222	0.19863
TraesCS1B02G062300.1	L-LEC	TraesCS1D02G049000.1	L-LEC	0.00908643	0.0670549	0.135507
TraesCS1B02G075700.1	WAK	TraesCS1D02G058800.1	WAK	0.165893	0.393623	0.421452
TraesCS1B02G079900.1	RLCK-VIII	TraesCS1D02G062300.1	RLCK-VIII	0.0418227	0.132698	0.315172
TraesCS1B02G084500.1	L-LEC	TraesCS1D02G067200.1	L-LEC	0.0146848	0.135428	0.108432
TraesCS1B02G085000.1	RLCK-VIIa	TraesCS1D02G067700.1	RLCK-VIIa	0.0400931	0.0148336	2.70285
TraesCS1B02G097700.1	RLCK-VIII	TraesCS1D02G081400.3	RLCK-VIII	0.00658621	0.0452968	0.145401
TraesCS1B02G109400.1	RLCK-VIIa	TraesCS1D02G091600.1	RLCK-VIIa	0.0588537	0.186672	0.315279
TraesCS1B02G110600.1	DUF26	TraesCS1D02G092400.1	DUF26	0.0505336	0.0901986	0.560248
TraesCS1B02G130300.2	CrRLK1L-1	TraesCS1D02G110900.1	CrRLK1L-1	0.0155508	0.033546	0.463567
TraesCS1B02G134800.1	LRR-II	TraesCS3A02G091100.1	LRR-II	0.928135	2.27068	0.408748
TraesCS1B02G134800.1	LRR-II	TraesCS1D02G116300.1	LRR-II	0.0331317	0.070502	0.46994
TraesCS1B02G134800.1	LRR-II	TraesCS3D02G091000.2	LRR-II	0.599878	0.951034	0.630764
TraesCS1B02G143700.1	Extensin	TraesCS1D02G129100.1	Extensin	0	0	NaN	High Sequence Divergence Value (pS>=0.75)
TraesCS1B02G147000.2	PERK	TraesCS1D02G126300.1	PERK	0.014599	0.05804	0.251533
TraesCS1B02G157300.1	L-LEC	TraesCS1D02G139700.1	L-LEC	0.041608	0.0972233	0.427963
TraesCS1B02G157700.1	RLCK-VIIa	TraesCS1D02G140300.1	RLCK-VIIa	0.0203058	0.0649053	0.312853
TraesCS1B02G167400.1	LRR-XIIb	TraesCS1D02G146700.1	LRR-XIIb	0.0173557	0.0901611	0.192497
TraesCS1B02G175900.3	DUF26	TraesCS1D02G156900.1	DUF26	0.0147064	0.0422647	0.347958
TraesCS1B02G182300.1	LRR-III	TraesCS1D02G175100.1	LRR-III	0.0316438	0.0615244	0.514329
TraesCS1B02G192300.3	RLCK-XII	TraesCS1D02G194300.1	RLCK-XII	0.0176133	0.0172421	1.02153
TraesCS1B02G193000.1	RLCK-V	TraesCS1D02G191800.1	RLCK-V	0.0199281	0.0535464	0.372165
TraesCS1B02G203200.1	RLCK-XIII	TraesCS1D02G175400.1	RLCK-XIII	0.00793658	0.0901082	0.0880783
TraesCS1B02G217500.1	RLCK-XII	TraesCS1D02G206900.1	RLCK-XII	0.0207806	0.0429712	0.483593
TraesCS1B02G217500.1	RLCK-XII	TraesCS5A02G500000.1	RLCK-XII	0.286237	0.419271	0.682702
TraesCS1B02G217500.1	RLCK-XII	TraesCS4B02G328200.1	RLCK-XII	0.300793	0.418811	0.718208
TraesCS1B02G217500.1	RLCK-XII	TraesCS4D02G325200.1	RLCK-XII	0.265561	0.368696	0.720271
TraesCS1B02G222200.1	RLCK-IXb	TraesCS1D02G211400.1	RLCK-IXb	0.0647044	0.11643	0.555734
TraesCS1B02G241400.1	CrRLK1L-1	TraesCS1D02G228900.1	CrRLK1L-1	0.016236	0.0748751	0.216842
TraesCS1B02G246900.2	RLCK-IXa	TraesCS1D02G235500.2	RLCK-IXa	0	0	NaN	High Sequence Divergence Value (pS>=0.75)
TraesCS1B02G247100.1	RLCK-VIIa	TraesCS1D02G235800.1	RLCK-VIIa	0.245449	0.351796	0.697703
TraesCS1B02G251700.1	DUF26	TraesCS1D02G239700.1	DUF26	0.0213075	0.0617111	0.345278
TraesCS1B02G252400.1	LRR-III	TraesCS1D02G240400.1	LRR-III	0.0254375	0.0397205	0.640413
TraesCS1B02G260300.1	Extensin	TraesCS1D02G249000.1	Extensin	0.0352488	0.117889	0.298999
TraesCS1B02G269900.1	LRR-Xa	TraesCS1D02G259400.1	LRR-Xa	0.0770086	0.171167	0.449903
TraesCS1B02G270300.1	SD-2b	TraesCS1D02G259700.1	SD-2b	0.0168407	0.0910683	0.184924
TraesCS1B02G270300.1	SD-2b	TraesCS3D02G397000.2	SD-2b	0.424265	0.817162	0.519193
TraesCS1B02G270300.1	SD-2b	TraesCS3B02G435200.2	SD-2b	0.439897	0.778634	0.56496
TraesCS1B02G275100.1	RKF3	TraesCS1D02G264600.1	RKF3	0.0355096	0.0665966	0.533204
TraesCS1B02G275100.1	RKF3	TraesCS3B02G440300.1	RKF3	0.36626	0.377099	0.971256
TraesCS1B02G275100.1	RKF3	TraesCS3A02G406600.1	RKF3	0.380133	0.368376	1.03192
TraesCS1B02G275100.1	RKF3	TraesCS3D02G401800.1	RKF3	0.352865	0.337868	1.04439
TraesCS1B02G282100.1	RLCK-V	TraesCS1D02G272800.1	RLCK-V	0.0289192	0.0324375	0.891538
TraesCS1B02G283400.1	DUF26	TraesCS1D02G273600.1	DUF26	0.126552	0.195569	0.647096
TraesCS1B02G297300.1	RLCK-VIIa	TraesCS1D02G286800.1	RLCK-VIIa	0.0195451	0.0887735	0.220168
TraesCS1B02G305200.2	LRR-VI	TraesCS1D02G295800.1	LRR-VI	0.0328391	0.0593146	0.553644
TraesCS1B02G309800.1	L-LEC	TraesCS1D02G299200.1	L-LEC	0.0211548	0.0490304	0.431462
TraesCS1B02G311700.1	LRR-III	TraesCS3A02G342300.1	LRR-III	0.203749	1.07855	0.18891
TraesCS1B02G311700.1	LRR-III	TraesCS3D02G336200.1	LRR-III	0.203749	1.07855	0.18891
TraesCS1B02G311700.1	LRR-III	TraesCS3B02G374400.1	LRR-III	0.224792	0.975286	0.230489
TraesCS1B02G311700.1	LRR-III	TraesCS1D02G301400.1	LRR-III	0.160801	0.254967	0.630671
TraesCS1B02G311800.1	LRR-III	TraesCS4D02G173400.1	LRR-III	0.438431	5.30432	0.0826555
TraesCS1B02G311800.1	LRR-III	TraesCS4A02G133400.1	LRR-III	0.435055	2.92014	0.148984
TraesCS1B02G312800.1	LRR-VIII-1	TraesCS3D02G335600.1	LRR-VIII-1	0.18966	0.797817	0.237723
TraesCS1B02G312800.1	LRR-VIII-1	TraesCS3B02G373900.1	LRR-VIII-1	0.187796	0.774556	0.242456
TraesCS1B02G312800.1	LRR-VIII-1	TraesCS3A02G341800.1	LRR-VIII-1	0.200461	0.756175	0.265098
TraesCS1B02G312800.1	LRR-VIII-1	TraesCS1D02G302000.1	LRR-VIII-1	0.0192113	0.0646139	0.297324
TraesCS1B02G329700.1	RLCK-VIIa	TraesCS1D02G317200.1	RLCK-VIIa	0.0554595	0.0775121	0.715495
TraesCS1B02G329700.1	RLCK-VIIa	TraesCS3A02G326400.1	RLCK-VIIa	0.620504	NaN	NaN	High Sequence Divergence Value (pS>=0.75)
TraesCS1B02G329700.1	RLCK-VIIa	TraesCS3B02G355700.1	RLCK-VIIa	0.627152	NaN	NaN	High Sequence Divergence Value (pS>=0.75)
TraesCS1B02G329700.1	RLCK-VIIa	TraesCS3D02G319800.1	RLCK-VIIa	0.633221	NaN	NaN	High Sequence Divergence Value (pS>=0.75)
TraesCS1B02G330100.1	LRR-XII	TraesCS1D02G317400.1	LRR-XII	0.0867053	0.189334	0.457949
TraesCS1B02G333300.5	DUF26	TraesCS1D02G320800.3	DUF26	0.0142583	0.1128	0.126403
TraesCS1B02G333300.5	DUF26	TraesCS3D02G317300.2	DUF26	0.251049	0.455977	0.550573
TraesCS1B02G333300.5	DUF26	TraesCS3B02G352700.1	DUF26	0.548115	0.805574	0.680404
TraesCS1B02G333300.5	DUF26	TraesCS3A02G323500.3	DUF26	0.534754	0.770209	0.694297
TraesCS1B02G341600.1	DUF26	TraesCS1D02G330300.2	DUF26	0.0229254	0.0570075	0.402147
TraesCS1B02G350100.1	PERK	TraesCS1D02G339600.1	PERK	0.0097404	0.0776555	0.125431
TraesCS1B02G350100.1	PERK	TraesCS3B02G325100.2	PERK	0.802113	1.80433	0.44455
TraesCS1B02G350100.1	PERK	TraesCS3A02G290300.2	PERK	0.79543	1.32867	0.598667
TraesCS1B02G350100.1	PERK	TraesCS3D02G290100.1	PERK	0.352176	0.271905	1.29522
TraesCS1B02G352600.1	WAK	TraesCS1D02G342300.1	WAK	0.0222766	0.0965784	0.230658
TraesCS1B02G358100.1	LRR-Ia	TraesCS1D02G346700.1	LRR-Ia	0.161159	0.562123	0.286697
TraesCS1B02G358400.1	LRR-Ia	TraesCS1D02G347100.1	LRR-Ia	0.037178	0.108371	0.343062
TraesCS1B02G360100.1	LRR-Ia	TraesCS1D02G349000.2	LRR-Ia	0.0615194	0.186562	0.329753
TraesCS1B02G372400.1	SD-2a	TraesCS3B02G273200.1	SD-2a	0.145329	0.35798	0.40597
TraesCS1B02G372400.1	SD-2a	TraesCS3D02G245300.1	SD-2a	0.144261	0.348608	0.413821
TraesCS1B02G372400.1	SD-2a	TraesCS3A02G246100.1	SD-2a	0.165265	0.387639	0.426338
TraesCS1B02G380100.1	SD-2b	TraesCS1D02G367800.1	SD-2b	0.0358601	0.127404	0.281467
TraesCS1B02G394900.1	WAK/LRK10L-1	TraesCS1D02G381800.1	WAK/LRK10L-1	0.0556514	0.0841636	0.661229
TraesCS1B02G394900.1	WAK/LRK10L-1	TraesCS3B02G295400.4	WAK/LRK10L-1	0.515208	0.560653	0.918943
TraesCS1B02G394900.1	WAK/LRK10L-1	TraesCS3A02G262100.4	WAK/LRK10L-1	0.530877	0.5319	0.998077
TraesCS1B02G394900.1	WAK/LRK10L-1	TraesCS3D02G262200.4	WAK/LRK10L-1	0.538269	0.531205	1.0133
TraesCS1B02G410600.1	L-LEC	TraesCS1D02G392100.1	L-LEC	0.00799581	0.0191704	0.417092
TraesCS1B02G448700.2	LRR-XII	TraesCS1D02G426400.2	LRR-XII	0.0191437	0.0548996	0.348705
TraesCS1B02G454000.2	DUF26	TraesCS1D02G430800.1	DUF26	0.290191	0.415234	0.698861
TraesCS1B02G454400.1	DUF26	TraesCS1D02G431000.2	DUF26	0.069502	0.12903	0.538649
TraesCS1B02G467700.1	L-LEC	TraesCS1D02G441400.1	L-LEC	0.0471795	0.101326	0.465622
TraesCS1B02G469400.1	RLCK-V	TraesCS1D02G443100.1	RLCK-V	0	0.126616	0
TraesCS1B02G471100.1	RLCK-VIII	TraesCS1D02G444300.1	RLCK-VIII	0.00684155	0.0198031	0.345478
TraesCS1B02G480300.1	LRR-XIIb	TraesCS1D02G453800.1	LRR-XIIb	0.0159683	0.0490973	0.325237
TraesCS1D02G116300.1	LRR-II	TraesCS3A02G091100.1	LRR-II	0.925267	2.00491	0.4615
TraesCS1D02G116300.1	LRR-II	TraesCS3D02G091000.2	LRR-II	0.585636	1.00803	0.580973
TraesCS1D02G206900.1	RLCK-XII	TraesCS5A02G500000.1	RLCK-XII	0.300862	0.452852	0.664372
TraesCS1D02G206900.1	RLCK-XII	TraesCS4B02G328200.1	RLCK-XII	0.299816	0.448873	0.66793
TraesCS1D02G206900.1	RLCK-XII	TraesCS4D02G325200.1	RLCK-XII	0.285858	0.361638	0.790453
TraesCS1D02G259700.1	SD-2b	TraesCS3D02G397000.2	SD-2b	0.42495	0.812686	0.522895
TraesCS1D02G259700.1	SD-2b	TraesCS3B02G435200.2	SD-2b	0.444978	0.804463	0.553137
TraesCS1D02G264600.1	RKF3	TraesCS3B02G440300.1	RKF3	0.391407	0.364432	1.07402
TraesCS1D02G264600.1	RKF3	TraesCS3A02G406600.1	RKF3	0.386054	0.346127	1.11535
TraesCS1D02G264600.1	RKF3	TraesCS3D02G401800.1	RKF3	0.38102	0.325752	1.16966
TraesCS1D02G301400.1	LRR-III	TraesCS4B02G171300.1	LRR-III	0.407791	4.6573	0.0875596
TraesCS1D02G301400.1	LRR-III	TraesCS4A02G133400.1	LRR-III	0.43037	3.03868	0.141631
TraesCS1D02G301400.1	LRR-III	TraesCS3B02G374400.1	LRR-III	0.163926	1.0085	0.162544
TraesCS1D02G301400.1	LRR-III	TraesCS3D02G336200.1	LRR-III	0.166223	0.985997	0.168584
TraesCS1D02G301400.1	LRR-III	TraesCS3A02G342300.1	LRR-III	0.166223	0.931865	0.178377
TraesCS1D02G301400.1	LRR-III	TraesCS4D02G173400.1	LRR-III	0.433724	NaN	NaN	High Sequence Divergence Value (pS>=0.75)
TraesCS1D02G302000.1	LRR-VIII-1	TraesCS3B02G373900.1	LRR-VIII-1	0.194306	0.795315	0.244314
TraesCS1D02G302000.1	LRR-VIII-1	TraesCS3D02G335600.1	LRR-VIII-1	0.196749	0.799202	0.246181
TraesCS1D02G302000.1	LRR-VIII-1	TraesCS3A02G341800.1	LRR-VIII-1	0.208199	0.761341	0.273463
TraesCS1D02G317200.1	RLCK-VIIa	TraesCS3A02G326400.1	RLCK-VIIa	0.666907	2.97974	0.223814
TraesCS1D02G317200.1	RLCK-VIIa	TraesCS3D02G319800.1	RLCK-VIIa	0.684761	2.99098	0.228942
TraesCS1D02G317200.1	RLCK-VIIa	TraesCS3B02G355700.1	RLCK-VIIa	0.678459	NaN	NaN	High Sequence Divergence Value (pS>=0.75)
TraesCS1D02G320800.3	DUF26	TraesCS3D02G317300.2	DUF26	0.253859	0.471571	0.538327
TraesCS1D02G320800.3	DUF26	TraesCS3B02G352700.1	DUF26	0.527741	0.76947	0.68585
TraesCS1D02G320800.3	DUF26	TraesCS3A02G323500.3	DUF26	0.513504	0.74789	0.686603
TraesCS1D02G339600.1	PERK	TraesCS3B02G325100.2	PERK	0.792503	1.87842	0.4219
TraesCS1D02G339600.1	PERK	TraesCS3A02G290300.2	PERK	0.786036	1.11751	0.703385
TraesCS1D02G339600.1	PERK	TraesCS3D02G290100.1	PERK	0.375499	0.220109	1.70597
TraesCS1D02G360400.1	SD-2a	TraesCS3A02G246100.1	SD-2a	0.12493	0.258417	0.483443
TraesCS1D02G381800.1	WAK/LRK10L-1	TraesCS3B02G295400.4	WAK/LRK10L-1	0.50565	0.642709	0.786748
TraesCS1D02G381800.1	WAK/LRK10L-1	TraesCS3A02G262100.4	WAK/LRK10L-1	0.510201	0.604583	0.843888
TraesCS1D02G381800.1	WAK/LRK10L-1	TraesCS3D02G262200.4	WAK/LRK10L-1	0.537259	0.589737	0.911015
TraesCS2A02G003700.1	LRR-XIIb	TraesCS2B02G011900.1	LRR-XIIb	0.259807	0.814047	0.319155
TraesCS2A02G003700.1	LRR-XIIb	TraesCS2D02G003500.1	LRR-XIIb	0.0118571	0.0337214	0.35162
TraesCS2A02G006100.1	SD-2b	TraesCS2B02G019900.1	SD-2b	0.111692	0.254548	0.438783
TraesCS2A02G010300.1	LRR-XIIb	TraesCS2B02G011400.2	LRR-XIIb	0.0538155	0.231396	0.232569
TraesCS2A02G010300.1	LRR-XIIb	TraesCS2D02G010900.1	LRR-XIIb	0.0798311	0.166274	0.480119
TraesCS2A02G020900.1	SD-2b	TraesCS2D02G021100.1	SD-2b	0.0512885	0.18707	0.274167
TraesCS2A02G023200.1	URK-III	TraesCS2D02G024300.1	URK-III	0.0302635	0.175929	0.172021
TraesCS2A02G023200.1	URK-III	TraesCS2B02G033300.1	URK-III	0.0351198	0.163285	0.215083
TraesCS2A02G023700.1	DUF26	TraesCS2B02G034000.1	DUF26	0	0.150503	0
TraesCS2A02G023700.1	DUF26	TraesCS2D02G024900.1	DUF26	0	0	NaN	High Sequence Divergence Value (pS>=0.75)
TraesCS2A02G024300.1	RLCK-Os1	TraesCS2B02G036200.1	RLCK-Os1	0.103926	0.608083	0.170908
TraesCS2A02G024700.1	DUF26	TraesCS2B02G036400.1	DUF26	0.0505454	0.142156	0.355562
TraesCS2A02G024900.1	DUF26	TraesCS2B02G036800.1	DUF26	0.119571	0.758701	0.157599
TraesCS2A02G024900.1	DUF26	TraesCS2D02G026500.1	DUF26	0.246162	0.754141	0.326414
TraesCS2A02G024900.1	DUF26	TraesCS2D02G025400.2	DUF26	0	0	NaN	High Sequence Divergence Value (pS>=0.75)
TraesCS2A02G039600.1	RLCK-VIIa	TraesCS2D02G038200.1	RLCK-VIIa	0.00696869	0.0700899	0.0994251
TraesCS2A02G039600.1	RLCK-VIIa	TraesCS2B02G052500.1	RLCK-VIIa	0.0874235	0.137832	0.634278
TraesCS2A02G040900.1	RLCK-Os1	TraesCS2B02G053300.1	RLCK-Os1	0.0460248	0.197925	0.232536
TraesCS2A02G047600.1	WAK	TraesCS2B02G059400.1	WAK	0.0243637	0.166869	0.146005
TraesCS2A02G047600.1	WAK	TraesCS2D02G045900.1	WAK	0.0943604	0.311339	0.303079
TraesCS2A02G053000.1	SD-2b	TraesCS2B02G067000.3	SD-2b	0.117926	0.388817	0.303294
TraesCS2A02G053000.1	SD-2b	TraesCS2D02G052800.1	SD-2b	0.0761765	0.21499	0.354325
TraesCS2A02G055200.1	L-LEC	TraesCS2D02G054100.1	L-LEC	0.0352676	0.101635	0.347002
TraesCS2A02G055200.1	L-LEC	TraesCS2D02G055900.1	L-LEC	0.154676	0.309504	0.499756
TraesCS2A02G057000.1	L-LEC	TraesCS2D02G055900.1	L-LEC	0.0243336	0.16064	0.151479
TraesCS2A02G068300.1	LRR-XII	TraesCS2B02G080400.1	LRR-XII	0.168838	0.357303	0.472535
TraesCS2A02G068600.1	LRR-XII	TraesCS2D02G067700.1	LRR-XII	0.831333	3.03912	0.273544
TraesCS2A02G071800.1	WAK	TraesCS2D02G070600.1	WAK	0.0924146	0.144697	0.638676
TraesCS2A02G079300.1	RLCK-IXb	TraesCS2D02G076700.1	RLCK-IXb	0.0200521	0.0820489	0.244392
TraesCS2A02G079300.1	RLCK-IXb	TraesCS2B02G094100.1	RLCK-IXb	0.0217235	0.0772801	0.281101
TraesCS2A02G079600.1	CrRLK1L-1	TraesCS2B02G094400.1	CrRLK1L-1	0.0416402	0.0883605	0.471253
TraesCS2A02G081400.1	RLCK-VIIa	TraesCS2D02G079200.1	RLCK-VIIa	0.0207626	0.120951	0.171661
TraesCS2A02G081400.1	RLCK-VIIa	TraesCS4D02G199800.1	RLCK-VIIa	0.645439	2.06708	0.312247
TraesCS2A02G081400.1	RLCK-VIIa	TraesCS2B02G096000.1	RLCK-VIIa	0.0427542	0.0845966	0.505389
TraesCS2A02G088800.1	LRR-VI	TraesCS2D02G086600.1	LRR-VI	0.172903	0.382653	0.451853
TraesCS2A02G088800.1	LRR-VI	TraesCS2B02G104200.1	LRR-VI	0.264218	0.364928	0.724029
TraesCS2A02G088800.1	LRR-VI	TraesCS4D02G193500.1	LRR-VI	0.533705	NaN	NaN	High Sequence Divergence Value (pS>=0.75)
TraesCS2A02G091900.1	LRR-III	TraesCS2B02G106900.1	LRR-III	0.0349869	0.153548	0.227857
TraesCS2A02G091900.1	LRR-III	TraesCS2D02G091000.1	LRR-III	0.0229683	0.0981719	0.23396
TraesCS2A02G098700.1	RLCK-VIIa	TraesCS2D02G098200.1	RLCK-VIIa	0.0107819	0.067272	0.160273
TraesCS2A02G098700.1	RLCK-VIIa	TraesCS2B02G114900.1	RLCK-VIIa	0.0107916	0.049742	0.216951
TraesCS2A02G104100.1	LRR-III	TraesCS2B02G121100.1	LRR-III	0.0137264	0.130173	0.105448
TraesCS2A02G104100.1	LRR-III	TraesCS2D02G103800.1	LRR-III	0.0155715	0.135257	0.115125
TraesCS2A02G104100.1	LRR-III	TraesCS4D02G173400.1	LRR-III	0.199783	1.01425	0.196975
TraesCS2A02G104100.1	LRR-III	TraesCS4B02G171300.1	LRR-III	0.19132	0.940983	0.203319
TraesCS2A02G104100.1	LRR-III	TraesCS4A02G133400.1	LRR-III	0.204307	0.941472	0.217008
TraesCS2A02G117800.2	RLCK-VIIa	TraesCS2D02G117200.2	RLCK-VIIa	0.0273379	0.0764994	0.357361
TraesCS2A02G117800.2	RLCK-VIIa	TraesCS2B02G137800.2	RLCK-VIIa	0.0273379	0.0184058	1.48528
TraesCS2A02G128000.1	L-LEC	TraesCS2B02G150100.1	L-LEC	0.032239	0.172095	0.187332
TraesCS2A02G128000.1	L-LEC	TraesCS2D02G130500.1	L-LEC	0.0443284	0.19683	0.225211
TraesCS2A02G128900.1	SD-2b	TraesCS2B02G151000.1	SD-2b	0.0643777	0.211388	0.304547
TraesCS2A02G128900.1	SD-2b	TraesCS2D02G131600.1	SD-2b	0.0742108	0.201662	0.367996
TraesCS2A02G129700.1	WAK	TraesCS2B02G151900.1	WAK	0.0896805	0.167486	0.535451
TraesCS2A02G131700.1	LRR-III	TraesCS2B02G154100.1	LRR-III	0.0208871	0.121778	0.171518
TraesCS2A02G131700.1	LRR-III	TraesCS2D02G133800.1	LRR-III	0.018523	0.100856	0.183659
TraesCS2A02G154300.1	RLCK-V	TraesCS2D02G159800.1	RLCK-V	0.0919517	0.0790204	1.16365
TraesCS2A02G154300.1	RLCK-V	TraesCS2B02G179500.1	RLCK-V	0.0291299	0	#NAME?	High Sequence Divergence Value (pS>=0.75)
TraesCS2A02G159900.2	LRR-III	TraesCS2B02G185800.3	LRR-III	0.00891651	0.0680482	0.131032
TraesCS2A02G159900.2	LRR-III	TraesCS2D02G167300.2	LRR-III	0.00667248	0.0494006	0.135069
TraesCS2A02G166900.1	LRR-V	TraesCS2D02G174500.1	LRR-V	0.0167364	0.118895	0.140767
TraesCS2A02G166900.1	LRR-V	TraesCS4D02G298800.1	LRR-V	0.348261	1.92749	0.180681
TraesCS2A02G166900.1	LRR-V	TraesCS2B02G193000.1	LRR-V	0.0208398	0.0637118	0.327096
TraesCS2A02G170600.1	RLCK-VIIa	TraesCS2D02G178100.1	RLCK-VIIa	0.0161731	0.1176	0.137527
TraesCS2A02G170600.1	RLCK-VIIa	TraesCS4D02G293200.1	RLCK-VIIa	0.393879	0.821948	0.479201
TraesCS2A02G170600.1	RLCK-VIIa	TraesCS2B02G197000.1	RLCK-VIIa	0.0274756	0.0424642	0.64703
TraesCS2A02G176500.1	LRR-XV	TraesCS2D02G183900.1	LRR-XV	0.0228421	0.0868589	0.262979
TraesCS2A02G176500.1	LRR-XV	TraesCS2B02G202900.1	LRR-XV	0.0307002	0.101556	0.302298
TraesCS2A02G184500.1	DUF26	TraesCS2B02G222900.1	DUF26	0.0535942	0	#NAME?	High Sequence Divergence Value (pS>=0.75)
TraesCS2A02G184500.1	DUF26	TraesCS2D02G203200.1	DUF26	0.0174426	0	#NAME?	High Sequence Divergence Value (pS>=0.75)
TraesCS2A02G185000.1	LRR-III	TraesCS2D02G202600.1	LRR-III	0.0249355	0.101488	0.245699
TraesCS2A02G185000.1	LRR-III	TraesCS2B02G222100.1	LRR-III	0.0477424	0.178723	0.26713
TraesCS2A02G186200.1	L-LEC	TraesCS2D02G201700.1	L-LEC	0.0169477	0.0993969	0.170505
TraesCS2A02G186200.1	L-LEC	TraesCS2B02G220900.1	L-LEC	0.0200758	0.0993184	0.202136
TraesCS2A02G198800.1	L-LEC	TraesCS2B02G226200.1	L-LEC	0.0388359	0.0501948	0.773705
TraesCS2A02G200300.1	LRR-Ic	TraesCS2D02G208100.1	LRR-Ic	0.00549957	0.0454254	0.121068
TraesCS2A02G200300.1	LRR-Ic	TraesCS2B02G227700.1	LRR-Ic	0.0184909	0.0692133	0.267158
TraesCS2A02G202600.1	LRR-V	TraesCS2B02G229600.2	LRR-V	0.0131695	0.050957	0.258443
TraesCS2A02G209900.1	SD-2b	TraesCS2B02G236100.2	SD-2b	0.0335866	0.120701	0.278262
TraesCS2A02G209900.1	SD-2b	TraesCS2D02G216700.1	SD-2b	0.0395824	0.111537	0.354881
TraesCS2A02G211200.4	DUF26	TraesCS2D02G217400.1	DUF26	0.0101046	0.0725355	0.139305
TraesCS2A02G211200.4	DUF26	TraesCS2B02G236800.8	DUF26	0.00909408	0.0592824	0.153403
TraesCS2A02G211900.1	DUF26	TraesCS2D02G217600.1	DUF26	0.0266463	0.0757791	0.351631
TraesCS2A02G214000.1	L-LEC	TraesCS2D02G219800.1	L-LEC	0.029242	0.0794517	0.368047
TraesCS2A02G214100.1	L-LEC	TraesCS2D02G219900.1	L-LEC	0.0106954	0.0320905	0.333288
TraesCS2A02G215800.2	DUF26	TraesCS2B02G240800.3	DUF26	0.0330632	0.0779029	0.424416
TraesCS2A02G215800.2	DUF26	TraesCS2D02G221400.3	DUF26	0.0266416	0.0541996	0.491546
TraesCS2A02G215900.1	DUF26	TraesCS2B02G240900.1	DUF26	0.0235068	0.110375	0.212972
TraesCS2A02G215900.1	DUF26	TraesCS2D02G221500.4	DUF26	0.0242641	0.0541385	0.448187
TraesCS2A02G216300.1	DUF26	TraesCS2D02G221900.1	DUF26	0.03242	0.0709189	0.457141
TraesCS2A02G216300.1	DUF26	TraesCS2B02G241400.1	DUF26	0.0501144	0.0841554	0.595499
TraesCS2A02G216400.1	DUF26	TraesCS2B02G241500.1	DUF26	0.0160584	0.0668345	0.240271
TraesCS2A02G216400.1	DUF26	TraesCS2D02G222000.1	DUF26	0.016037	0.0615956	0.260359
TraesCS2A02G216500.1	DUF26	TraesCS2B02G241800.1	DUF26	0.0162586	0.0720843	0.22555
TraesCS2A02G216500.1	DUF26	TraesCS2D02G222300.2	DUF26	0.0208542	0.051765	0.402863
TraesCS2A02G217200.1	DUF26	TraesCS2D02G223000.1	DUF26	0.0141662	0.0368172	0.384772
TraesCS2A02G217200.1	DUF26	TraesCS2B02G242500.1	DUF26	0.0302108	0.0552397	0.546903
TraesCS2A02G217600.1	DUF26	TraesCS2B02G243100.1	DUF26	1.43409	1.89	0.75878
TraesCS2A02G230100.1	LRR-XI	TraesCS2D02G233800.1	LRR-XI	0.0113555	0.0543357	0.208989
TraesCS2A02G230100.1	LRR-XI	TraesCS2B02G251700.1	LRR-XI	0.0121481	0.0551855	0.220132
TraesCS2A02G243400.4	LRR-VI	TraesCS2B02G270100.2	LRR-VI	0.0312107	0.0851737	0.366437
TraesCS2A02G243400.4	LRR-VI	TraesCS5D02G437000.1	LRR-VI	0.271531	0.492897	0.550888
TraesCS2A02G243400.4	LRR-VI	TraesCS5A02G428900.1	LRR-VI	0.277977	0.501231	0.554589
TraesCS2A02G243400.4	LRR-VI	TraesCS5B02G431000.1	LRR-VI	0.272609	0.483702	0.563589
TraesCS2A02G249300.2	URK-I	TraesCS2D02G250800.2	URK-I	0.0248213	0.0393533	0.63073
TraesCS2A02G249300.2	URK-I	TraesCS2B02G266100.1	URK-I	0.0373909	0	#NAME?	High Sequence Divergence Value (pS>=0.75)
TraesCS2A02G253200.1	CrRLK1L-1	TraesCS2B02G272800.1	CrRLK1L-1	0.0138548	0.0693256	0.199852
TraesCS2A02G253200.1	CrRLK1L-1	TraesCS2D02G253800.1	CrRLK1L-1	0.0127532	0.0551166	0.231387
TraesCS2A02G253500.1	LRR-III	TraesCS2D02G254000.1	LRR-III	0.00208261	0.0494626	0.0421048
TraesCS2A02G253500.1	LRR-III	TraesCS2B02G273100.1	LRR-III	0.00347786	0.0585981	0.0593511
TraesCS2A02G255300.1	LRR-XIV	TraesCS2D02G255700.1	LRR-XIV	0.00770225	0.0288299	0.267162
TraesCS2A02G255300.1	LRR-XIV	TraesCS2B02G266900.1	LRR-XIV	0.0123682	0.0372234	0.332271
TraesCS2A02G260000.1	LRR-Xb	TraesCS2D02G263500.1	LRR-Xb	0.0125611	0.0612175	0.205188
TraesCS2A02G260000.1	LRR-Xb	TraesCS2B02G281900.1	LRR-Xb	0.0139381	0.0653242	0.213368
TraesCS2A02G260600.1	LRR-XV	TraesCS2D02G263100.1	LRR-XV	0.0139229	0.0576535	0.241493
TraesCS2A02G260600.1	LRR-XV	TraesCS2B02G281400.1	LRR-XV	0.0160148	0.0369793	0.433076
TraesCS2A02G260600.1	LRR-XV	TraesCS5B02G397900.1	LRR-XV	0.429491	0.988665	0.434415
TraesCS2A02G271900.1	SD-2b	TraesCS2B02G290100.3	SD-2b	0.0244507	0.0717474	0.340789
TraesCS2A02G285700.1	RLCK-VIIa	TraesCS2B02G302800.1	RLCK-VIIa	0.0137513	0.0264928	0.519059
TraesCS2A02G299200.1	SD-2b	TraesCS2D02G297100.1	SD-2b	0.0215666	0.0755355	0.285516
TraesCS2A02G299200.1	SD-2b	TraesCS2B02G315700.1	SD-2b	0.0265427	0.0866013	0.306494
TraesCS2A02G299600.1	SD-2b	TraesCS2D02G297500.1	SD-2b	0.0118142	0.0658498	0.179411
TraesCS2A02G299600.1	SD-2b	TraesCS2B02G316100.1	SD-2b	0.0218468	0.111221	0.196427
TraesCS2A02G302500.1	RLCK-V	TraesCS2B02G318400.1	RLCK-V	0	0	NaN	High Sequence Divergence Value (pS>=0.75)
TraesCS2A02G302500.1	RLCK-V	TraesCS2D02G301200.1	RLCK-V	0	0	NaN	High Sequence Divergence Value (pS>=0.75)
TraesCS2A02G302800.1	URK-I	TraesCS2D02G301500.1	URK-I	0.0141285	0.0647593	0.218169
TraesCS2A02G302800.1	URK-I	TraesCS2B02G319500.2	URK-I	0.0175165	0.0748951	0.23388
TraesCS2A02G330000.1	LRR-VIIa	TraesCS2D02G332700.1	LRR-VIIa	0.0141597	0.103613	0.13666
TraesCS2A02G330000.1	LRR-VIIa	TraesCS2B02G352300.1	LRR-VIIa	0.015006	0.100993	0.148585
TraesCS2A02G334300.1	URK-II	TraesCS2B02G347500.1	URK-II	0	0	NaN	High Sequence Divergence Value (pS>=0.75)
TraesCS2A02G334300.1	URK-II	TraesCS2D02G328500.1	URK-II	0	0	NaN	High Sequence Divergence Value (pS>=0.75)
TraesCS2A02G337000.1	LRR-III	TraesCS2B02G344900.1	LRR-III	0.0146368	0.0819104	0.178693
TraesCS2A02G337000.1	LRR-III	TraesCS2D02G325900.1	LRR-III	0.0126834	0.0516434	0.245595
TraesCS2A02G343100.1	LRR-II	TraesCS2B02G340700.1	LRR-II	0.0186838	0.056391	0.331326
TraesCS2A02G343100.1	LRR-II	TraesCS2D02G321400.1	LRR-II	0.00741319	0.0220909	0.335577
TraesCS2A02G348200.1	RLCK-VIII	TraesCS2D02G346600.1	RLCK-VIII	0.0123333	0.0561009	0.219841
TraesCS2A02G348200.1	RLCK-VIII	TraesCS2B02G366600.1	RLCK-VIII	0.0185195	0.0764994	0.242086
TraesCS2A02G357800.1	RLCK-IV	TraesCS2B02G377100.1	RLCK-IV	0	0.0471359	0
TraesCS2A02G357800.1	RLCK-IV	TraesCS2D02G356600.1	RLCK-IV	0	0.0153852	0
TraesCS2A02G359700.1	LRR-XII	TraesCS2D02G358600.1	LRR-XII	0.0185896	0.0812519	0.22879
TraesCS2A02G359700.1	LRR-XII	TraesCS6A02G228900.1	LRR-XII	0.414414	1.53396	0.27016
TraesCS2A02G359700.1	LRR-XII	TraesCS6B02G252800.1	LRR-XII	0.427915	1.44174	0.296805
TraesCS2A02G359700.1	LRR-XII	TraesCS2B02G379000.2	LRR-XII	0.0262548	0.0769035	0.3414
TraesCS2A02G368700.2	LRR-VI	TraesCS2B02G385900.1	LRR-VI	0.0324083	0.097448	0.33257
TraesCS2A02G371600.1	L-LEC	TraesCS2D02G367900.1	L-LEC	0.0155365	0.0793898	0.1957
TraesCS2A02G371600.1	L-LEC	TraesCS2B02G388800.1	L-LEC	0.0218766	0.1106	0.197799
TraesCS2A02G371600.1	L-LEC	TraesCS6B02G265000.1	L-LEC	0.380216	0.613591	0.619657
TraesCS2A02G371700.1	L-LEC	TraesCS6D02G219000.1	L-LEC	0.23376	0.505037	0.462858
TraesCS2A02G371700.1	L-LEC	TraesCS6A02G236300.1	L-LEC	0.240791	0.500828	0.480786
TraesCS2A02G381400.1	WAK	TraesCS2D02G377900.1	WAK	0.0437887	0.182145	0.240406
TraesCS2A02G389100.1	RLCK-XIII	TraesCS2D02G386900.1	RLCK-XIII	0	0.0444575	0
TraesCS2A02G389100.1	RLCK-XIII	TraesCS2B02G407100.2	RLCK-XIII	0.0149631	0.120257	0.124426
TraesCS2A02G389100.1	RLCK-XIII	TraesCS6D02G222400.1	RLCK-XIII	0.444051	0.942958	0.470913
TraesCS2A02G389100.1	RLCK-XIII	TraesCS6A02G240100.1	RLCK-XIII	0.419222	0.813245	0.515494
TraesCS2A02G389100.1	RLCK-XIII	TraesCS6B02G284500.1	RLCK-XIII	0.511334	0.812848	0.629065
TraesCS2A02G391300.1	RLCK-IXb	TraesCS2D02G389200.1	RLCK-IXb	0.00272759	0.0148214	0.18403
TraesCS2A02G391300.1	RLCK-IXb	TraesCS2B02G409700.1	RLCK-IXb	0.0104501	0.0313525	0.33331
TraesCS2A02G397200.1	LRR-VIIa	TraesCS2D02G395000.1	LRR-VIIa	0.0147701	0.0997041	0.148139
TraesCS2A02G397200.1	LRR-VIIa	TraesCS2B02G415500.1	LRR-VIIa	0.0147926	0.082603	0.179081
TraesCS2A02G404600.1	RLCK-VIIa	TraesCS2D02G401500.2	RLCK-VIIa	0.045716	0.11267	0.405751
TraesCS2A02G404600.1	RLCK-VIIa	TraesCS2B02G422500.1	RLCK-VIIa	0.0390968	0.0772386	0.506182
TraesCS2A02G404600.1	RLCK-VIIa	TraesCS6D02G235300.1	RLCK-VIIa	0.56981	1.10974	0.513461
TraesCS2A02G404600.1	RLCK-VIIa	TraesCS6B02G271700.1	RLCK-VIIa	0.568479	1.07448	0.529075
TraesCS2A02G404600.1	RLCK-VIIa	TraesCS6A02G253700.1	RLCK-VIIa	0.525421	0.986898	0.532396
TraesCS2A02G416400.1	LRR-III	TraesCS2B02G435300.1	LRR-III	0	0	NaN	High Sequence Divergence Value (pS>=0.75)
TraesCS2A02G416400.1	LRR-III	TraesCS2D02G413400.1	LRR-III	0	0	NaN	High Sequence Divergence Value (pS>=0.75)
TraesCS2A02G418200.1	DUF26	TraesCS2D02G415600.1	DUF26	0.0135718	0.0588537	0.230602
TraesCS2A02G418200.1	DUF26	TraesCS2B02G437200.1	DUF26	0.0143459	0.058965	0.243296
TraesCS2A02G427900.1	RLCK-Os4	TraesCS2B02G448300.1	RLCK-Os4	0.0505336	0.0987726	0.511615
TraesCS2A02G427900.1	RLCK-Os4	TraesCS2D02G425900.1	RLCK-Os4	0.0447477	0.0813806	0.549857
TraesCS2A02G429400.1	SD-2b	TraesCS2B02G449900.1	SD-2b	0.0231989	0.103506	0.224132
TraesCS2A02G429400.1	SD-2b	TraesCS2D02G427100.1	SD-2b	0.0333759	0.118441	0.281792
TraesCS2A02G442900.1	WAK	TraesCS2D02G442000.1	WAK	0.00520271	0.0166789	0.311933
TraesCS2A02G442900.1	WAK	TraesCS2B02G464000.1	WAK	0.0745269	0.161541	0.461349
TraesCS2A02G444000.2	LRR-III	TraesCS2B02G465200.1	LRR-III	0.00426643	0.0981658	0.0434614
TraesCS2A02G444000.2	LRR-III	TraesCS2D02G443200.1	LRR-III	0.00640118	0.0663082	0.0965367
TraesCS2A02G455600.1	L-LEC	TraesCS2D02G455900.1	L-LEC	0.0411449	0.0738823	0.556897
TraesCS2A02G455600.1	L-LEC	TraesCS2B02G477600.1	L-LEC	0.0453747	0.0749009	0.605796
TraesCS2A02G456900.1	LysM-II	TraesCS2D02G457300.1	LysM-II	0.0399971	0.0758486	0.527328
TraesCS2A02G456900.1	LysM-II	TraesCS2B02G479400.1	LysM-II	0.0509407	0.0594876	0.856325
TraesCS2A02G461800.1	LRR-XII	TraesCS2D02G462000.1	LRR-XII	0.0356385	0.0824851	0.43206
TraesCS2A02G461800.1	LRR-XII	TraesCS2B02G483400.1	LRR-XII	0.0380777	0.0755389	0.504081
TraesCS2A02G462700.1	DUF26	TraesCS2B02G484300.1	DUF26	0	0.0461684	0
TraesCS2A02G462700.1	DUF26	TraesCS2D02G463100.1	DUF26	0.0229463	0	#NAME?	High Sequence Divergence Value (pS>=0.75)
TraesCS2A02G463000.1	CrRLK1L-1	TraesCS2D02G463600.1	CrRLK1L-1	0.00936714	0.0829416	0.112937
TraesCS2A02G463000.1	CrRLK1L-1	TraesCS2B02G484700.1	CrRLK1L-1	0.0218806	0.174943	0.125072
TraesCS2A02G485100.1	DUF26	TraesCS2B02G567800.1	DUF26	0.272868	0.946282	0.288358
TraesCS2A02G485100.1	DUF26	TraesCS2D02G537700.8	DUF26	0.285786	0.930277	0.307205
TraesCS2A02G485100.1	DUF26	TraesCS2D02G485200.2	DUF26	0.113042	0.19416	0.582212
TraesCS2A02G485100.1	DUF26	TraesCS2B02G511600.1	DUF26	0.116447	0.195129	0.596769
TraesCS2A02G485700.2	DUF26	TraesCS2D02G536900.3	DUF26	0.0752417	0.28038	0.268356
TraesCS2A02G485700.2	DUF26	TraesCS2A02G534400.2	DUF26	0.0865533	0.268291	0.322609
TraesCS2A02G485700.2	DUF26	TraesCS2B02G565000.1	DUF26	0.0908852	0.281058	0.323368
TraesCS2A02G485700.2	DUF26	TraesCS2B02G512400.1	DUF26	0.0609139	0.111779	0.544949
TraesCS2A02G486200.1	DUF26	TraesCS2B02G564500.1	DUF26	0.117448	0.436865	0.268842
TraesCS2A02G486200.1	DUF26	TraesCS2B02G512900.1	DUF26	0.0210347	0.0667991	0.314895
TraesCS2A02G486200.1	DUF26	TraesCS2D02G536400.1	DUF26	0.397711	1.11868	0.355519
TraesCS2A02G486400.1	DUF26	TraesCS2D02G535600.2	DUF26	0.281554	0.681236	0.413298
TraesCS2A02G486400.1	DUF26	TraesCS2A02G533400.1	DUF26	0.274571	0.657461	0.417623
TraesCS2A02G486400.1	DUF26	TraesCS2B02G512400.1	DUF26	0.3443	0.700756	0.491326
TraesCS2A02G486600.1	DUF26	TraesCS2B02G513100.1	DUF26	0.258412	0.581542	0.444357
TraesCS2A02G486600.1	DUF26	TraesCS2A02G532600.1	DUF26	0.146047	0.224063	0.651814
TraesCS2A02G491300.1	LRR-XII	TraesCS2B02G519500.1	LRR-XII	0.018138	0.0565983	0.32047
TraesCS2A02G491300.1	LRR-XII	TraesCS2D02G491600.1	LRR-XII	0.017869	0.0502387	0.355681
TraesCS2A02G496000.1	LRR-XII	TraesCS2D02G496300.1	LRR-XII	0.0185015	0.0856303	0.216062
TraesCS2A02G496000.1	LRR-XII	TraesCS2B02G524300.1	LRR-XII	0.0230245	0.0773216	0.297776
TraesCS2A02G500700.1	DUF26	TraesCS2B02G528600.1	DUF26	0	0	NaN	High Sequence Divergence Value (pS>=0.75)
TraesCS2A02G500700.1	DUF26	TraesCS2D02G500900.1	DUF26	0	0	NaN	High Sequence Divergence Value (pS>=0.75)
TraesCS2A02G503700.1	RLCK-Os4	TraesCS2B02G531800.1	RLCK-Os4	1.20708	NaN	NaN	High Sequence Divergence Value (pS>=0.75)
TraesCS2A02G503700.1	RLCK-Os4	TraesCS2D02G504300.1	RLCK-Os4	0	0	NaN	High Sequence Divergence Value (pS>=0.75)
TraesCS2A02G504700.1	RLCK-VI	TraesCS2B02G532900.1	RLCK-VI	0.0240341	0.0766624	0.313506
TraesCS2A02G504700.1	RLCK-VI	TraesCS2D02G505400.1	RLCK-VI	0.0406053	0.0760144	0.534179
TraesCS2A02G505200.1	SD-2b	TraesCS2D02G505900.1	SD-2b	0.0581668	0.106606	0.545625
TraesCS2A02G505200.1	SD-2b	TraesCS2B02G533400.2	SD-2b	0.0719099	0.111315	0.646004
TraesCS2A02G508700.1	RLCK-Os1	TraesCS2D02G510400.1	RLCK-Os1	0.324294	0.455975	0.711211
TraesCS2A02G512500.1	LRR-III	TraesCS2D02G513900.1	LRR-III	0.00884749	0.0751121	0.11779
TraesCS2A02G512500.1	LRR-III	TraesCS2B02G540400.2	LRR-III	0.0297806	0.0782979	0.38035
TraesCS2A02G524700.1	SD-2b	TraesCS2D02G527600.1	SD-2b	0.0089925	0.0736934	0.122026
TraesCS2A02G524700.1	SD-2b	TraesCS2B02G554700.1	SD-2b	0.0110933	0.0660285	0.168008
TraesCS2A02G525300.1	RLCK-VIIa	TraesCS2D02G528200.1	RLCK-VIIa	0.004717	0.0694941	0.0678762
TraesCS2A02G525300.1	RLCK-VIIa	TraesCS2B02G555200.1	RLCK-VIIa	0.0337678	0.113423	0.297715
TraesCS2A02G532600.1	DUF26	TraesCS2D02G534400.1	DUF26	0.0303045	0.0895434	0.338434
TraesCS2A02G532600.1	DUF26	TraesCS2B02G562100.1	DUF26	0.0404545	0.0882232	0.458547
TraesCS2A02G532600.1	DUF26	TraesCS2B02G513600.1	DUF26	0.134145	0.206062	0.650993
TraesCS2A02G533000.1	DUF26	TraesCS2B02G562500.1	DUF26	0.0266547	0.0940565	0.28339
TraesCS2A02G533000.1	DUF26	TraesCS2D02G534800.1	DUF26	0.0338276	0.0669589	0.505199
TraesCS2A02G533400.1	DUF26	TraesCS2D02G535600.2	DUF26	0.0220604	0.134519	0.163995
TraesCS2A02G533400.1	DUF26	TraesCS2B02G562100.1	DUF26	0.109845	0.282832	0.388375
TraesCS2A02G533400.1	DUF26	TraesCS2B02G513100.1	DUF26	0.256169	0.652169	0.392796
TraesCS2A02G533400.1	DUF26	TraesCS2D02G534400.1	DUF26	0.111312	0.271949	0.40931
TraesCS2A02G534100.1	DUF26	TraesCS2D02G536400.1	DUF26	0.0642554	0.314794	0.204119
TraesCS2A02G534100.1	DUF26	TraesCS2D02G486400.1	DUF26	0.113743	0.4023	0.282731
TraesCS2A02G534100.1	DUF26	TraesCS2D02G535600.2	DUF26	0.175477	0.503343	0.348623
TraesCS2A02G534100.1	DUF26	TraesCS2B02G563400.1	DUF26	0.192797	0.524728	0.367423
TraesCS2A02G534400.2	DUF26	TraesCS2B02G512400.1	DUF26	0.114877	0.363378	0.316136
TraesCS2A02G534400.2	DUF26	TraesCS2D02G536900.3	DUF26	0.0322812	0.0967143	0.333779
TraesCS2A02G534400.2	DUF26	TraesCS2B02G565000.1	DUF26	0.0521786	0.13667	0.381784
TraesCS2A02G534400.2	DUF26	TraesCS2D02G486300.1	DUF26	0.338844	0.804126	0.421381
TraesCS2A02G536400.1	DUF26	TraesCS2D02G537800.1	DUF26	0.0568258	0.17416	0.326284
TraesCS2A02G536400.1	DUF26	TraesCS2B02G567000.1	DUF26	0.0538175	0.164483	0.327192
TraesCS2A02G537200.1	DUF26	TraesCS2B02G568600.1	DUF26	0.218298	0.685002	0.318683
TraesCS2A02G537200.1	DUF26	TraesCS2B02G567700.1	DUF26	0.158659	0.488016	0.32511
TraesCS2A02G537200.1	DUF26	TraesCS2D02G538400.1	DUF26	0.160833	0.463999	0.346623
TraesCS2A02G537700.1	DUF26	TraesCS2D02G537900.1	DUF26	0.42037	1.21324	0.346486
TraesCS2A02G537900.2	DUF26	TraesCS2D02G484700.2	DUF26	0.130781	0.360697	0.36258
TraesCS2A02G537900.2	DUF26	TraesCS2B02G510900.1	DUF26	0.142781	0.301306	0.473873
TraesCS2A02G538100.1	DUF26	TraesCS2B02G568500.1	DUF26	0.114877	0.327245	0.351042
TraesCS2A02G538100.1	DUF26	TraesCS2D02G538900.1	DUF26	0.150714	0.344485	0.437506
TraesCS2A02G545800.1	SD-2b	TraesCS2B02G576400.1	SD-2b	0.0366821	0.133958	0.273833
TraesCS2A02G545800.1	SD-2b	TraesCS2D02G546800.1	SD-2b	0.674721	NaN	NaN	High Sequence Divergence Value (pS>=0.75)
TraesCS2A02G550200.1	LRR-Xb	TraesCS2D02G551200.1	LRR-Xb	0.0272139	0.115315	0.235996
TraesCS2A02G550200.1	LRR-Xb	TraesCS2B02G580800.1	LRR-Xb	0.02823	0.115692	0.24401
TraesCS2A02G559400.1	LRR-XII	TraesCS2B02G620800.1	LRR-XII	0.123113	0.239515	0.51401
TraesCS2A02G559400.1	LRR-XII	TraesCS2D02G571100.1	LRR-XII	0.13442	0.232661	0.577753
TraesCS2A02G562800.1	DUF26	TraesCS2D02G572600.1	DUF26	0.00785245	0.0978984	0.0802101
TraesCS2A02G562800.1	DUF26	TraesCS2B02G623700.1	DUF26	0.0269052	0.0672181	0.400267
TraesCS2A02G563400.1	DUF26	TraesCS2D02G572000.2	DUF26	0.0492991	0.0487977	1.01027
TraesCS2A02G563900.1	LRR-XII	TraesCS2B02G625200.1	LRR-XII	0.106956	0.324911	0.329186
TraesCS2A02G563900.1	LRR-XII	TraesCS2D02G573700.1	LRR-XII	0.111485	0.313099	0.35607
TraesCS2A02G570800.1	URK-I	TraesCSU02G038500.1	URK-I	0.0111614	0.0969088	0.115174
TraesCS2A02G570800.1	URK-I	TraesCS2D02G582300.1	URK-I	0.0162837	0.0840627	0.193708
TraesCS2A02G571000.1	L-LEC	TraesCS2D02G582500.1	L-LEC	0.237651	0.439154	0.541156
TraesCS2A02G571000.1	L-LEC	TraesCS2B02G616100.1	L-LEC	0.30249	0.444526	0.680479
TraesCS2A02G574800.1	LRR-XII	TraesCS2B02G612100.1	LRR-XII	0.0117823	0.0754322	0.156197
TraesCS2A02G574800.1	LRR-XII	TraesCS2D02G585500.1	LRR-XII	0.111952	0.184471	0.60688
TraesCS2A02G578900.1	DUF26	TraesCS2B02G606100.1	DUF26	0.439148	0.748897	0.586394
TraesCS2A02G578900.1	DUF26	TraesCS2D02G598800.1	DUF26	1.12365	NaN	NaN	High Sequence Divergence Value (pS>=0.75)
TraesCS2A02G582500.1	RLCK-XII	TraesCS2D02G597600.1	RLCK-XII	0	0.0674612	0
TraesCS2A02G582500.1	RLCK-XII	TraesCS2B02G604300.1	RLCK-XII	0.00705058	0.0674612	0.104513
TraesCS2A02G589900.1	DUF26	TraesCS2B02G594100.1	DUF26	0.0888732	0.376972	0.235756
TraesCS2A02G589900.1	DUF26	TraesCS2D02G564300.1	DUF26	0.0989766	0.171686	0.576498
TraesCS2B02G001400.1	LRR-XII	TraesCS2D02G013100.1	LRR-XII	0.159586	0.42106	0.379011
TraesCS2B02G008300.1	SD-2b	TraesCS2D02G017400.1	SD-2b	0.0208775	0.0843321	0.247563
TraesCS2B02G008400.1	L-LEC	TraesCS2D02G017500.1	L-LEC	0.162798	0.275794	0.590291
TraesCS2B02G011400.2	LRR-XIIb	TraesCS2D02G010900.1	LRR-XIIb	0.0339143	0.0738925	0.458969
TraesCS2B02G021500.1	DUF26	TraesCS2D02G001700.2	DUF26	0.308472	0.402229	0.766907
TraesCS2B02G024000.1	L-LEC	TraesCS2D02G017500.1	L-LEC	0.861467	0.716634	1.2021
TraesCS2B02G026800.1	DUF26	TraesCS2D02G019600.2	DUF26	0.207019	0.524592	0.394628
TraesCS2B02G028300.1	SD-2b	TraesCS2D02G021100.1	SD-2b	0	0	NaN	High Sequence Divergence Value (pS>=0.75)
TraesCS2B02G033300.1	URK-III	TraesCS2D02G024300.1	URK-III	0.0414834	0.131309	0.315921
TraesCS2B02G033800.1	DUF26	TraesCS2D02G024700.1	DUF26	0.202808	0.240126	0.844591
TraesCS2B02G034000.1	DUF26	TraesCS2D02G024900.1	DUF26	0	0.150503	0
TraesCS2B02G035300.1	DUF26	TraesCS2D02G024900.1	DUF26	0.218398	0.974462	0.224121
TraesCS2B02G036200.1	RLCK-Os1	TraesCS2D02G026600.1	RLCK-Os1	0.0482361	0.36191	0.133282
TraesCS2B02G036400.1	DUF26	TraesCS2D02G025500.1	DUF26	0.0301422	0.0319622	0.943057
TraesCS2B02G036600.1	DUF26	TraesCS2D02G026500.1	DUF26	0.178351	0.931285	0.19151
TraesCS2B02G037300.1	RLCK-Os1	TraesCS2D02G026600.1	RLCK-Os1	0.440007	1.1324	0.388561
TraesCS2B02G038400.1	LRR-XIIb	TraesCS2D02G027500.1	LRR-XIIb	0.0398603	0.0706105	0.564509
TraesCS2B02G047800.1	LRR-XII	TraesCS2D02G033400.1	LRR-XII	0.0185665	0.0953948	0.194628
TraesCS2B02G052500.1	RLCK-VIIa	TraesCS2D02G038200.1	RLCK-VIIa	0.0644788	0.181921	0.354433
TraesCS2B02G053500.1	L-LEC	TraesCS2D02G039400.1	L-LEC	0.102393	0.285693	0.358404
TraesCS2B02G054500.1	L-LEC	TraesCS2D02G040700.1	L-LEC	0.0452279	0.120158	0.376402
TraesCS2B02G059400.1	WAK	TraesCS2D02G046500.1	WAK	0.0230541	0.162693	0.141703
TraesCS2B02G067000.3	SD-2b	TraesCS2D02G052800.1	SD-2b	0.127393	0.330284	0.385709
TraesCS2B02G080100.1	LRR-XII	TraesCS2D02G066200.1	LRR-XII	0.107674	0.22396	0.480776
TraesCS2B02G080200.1	LRR-XII	TraesCS2D02G066400.1	LRR-XII	0.0877457	0.152281	0.576207
TraesCS2B02G081100.1	LRR-XII	TraesCS2D02G067700.1	LRR-XII	0.474577	0.682306	0.695549
TraesCS2B02G082200.1	LRR-XII	TraesCS2D02G066900.1	LRR-XII	0.464279	1.20708	0.384631
TraesCS2B02G088100.1	WAK	TraesCS2D02G070600.1	WAK	0.362689	0.891025	0.407047
TraesCS2B02G094100.1	RLCK-IXb	TraesCS2D02G076700.1	RLCK-IXb	0.0181335	0.0613575	0.295539
TraesCS2B02G096000.1	RLCK-VIIa	TraesCS2D02G079200.1	RLCK-VIIa	0.0317788	0.141178	0.225098
TraesCS2B02G104200.1	LRR-VI	TraesCS4D02G193500.1	LRR-VI	0.616509	1.36183	0.452706
TraesCS2B02G104200.1	LRR-VI	TraesCS2D02G086600.1	LRR-VI	0.0767808	0.149138	0.51483
TraesCS2B02G106900.1	LRR-III	TraesCS2D02G091000.1	LRR-III	0.0354536	0.128248	0.276446
TraesCS2B02G114900.1	RLCK-VIIa	TraesCS2D02G098200.1	RLCK-VIIa	0.0107722	0.0500185	0.215364
TraesCS2B02G121100.1	LRR-III	TraesCS2D02G103800.1	LRR-III	0.0225908	0.147344	0.15332
TraesCS2B02G121100.1	LRR-III	TraesCS4B02G171300.1	LRR-III	0.194633	0.987955	0.197006
TraesCS2B02G121100.1	LRR-III	TraesCS4D02G173400.1	LRR-III	0.203156	1.02594	0.19802
TraesCS2B02G121100.1	LRR-III	TraesCS4A02G133400.1	LRR-III	0.207698	0.952017	0.218166
TraesCS2B02G137800.2	RLCK-VIIa	TraesCS2D02G117200.2	RLCK-VIIa	0.0134987	0.0571705	0.236113
TraesCS2B02G150100.1	L-LEC	TraesCS2D02G130500.1	L-LEC	0.0240949	0.194536	0.123858
TraesCS2B02G151000.1	SD-2b	TraesCS2D02G131600.1	SD-2b	0.0418652	0.139565	0.29997
TraesCS2B02G154100.1	LRR-III	TraesCS2D02G133800.1	LRR-III	0.0161545	0.119061	0.135682
TraesCS2B02G158700.1	L-LEC	TraesCS2D02G137400.1	L-LEC	0.0332926	0.143006	0.232805
TraesCS2B02G179500.1	RLCK-V	TraesCS2D02G159800.1	RLCK-V	0.060032	0.0790204	0.759703
TraesCS2B02G185800.3	LRR-III	TraesCS2D02G167300.2	LRR-III	0.0103795	0.0537343	0.193164
TraesCS2B02G193000.1	LRR-V	TraesCS4D02G298800.1	LRR-V	0.339838	2.00702	0.169325
TraesCS2B02G193000.1	LRR-V	TraesCS2D02G174500.1	LRR-V	0.0148556	0.0683956	0.217202
TraesCS2B02G197000.1	RLCK-VIIa	TraesCS2D02G178100.1	RLCK-VIIa	0.0273753	0.120257	0.22764
TraesCS2B02G197000.1	RLCK-VIIa	TraesCS4D02G293200.1	RLCK-VIIa	0.391943	0.594239	0.659571
TraesCS2B02G202900.1	LRR-XV	TraesCS2D02G183900.1	LRR-XV	0.029919	0.0599303	0.49923
TraesCS2B02G220700.1	L-LEC	TraesCS2D02G201400.1	L-LEC	0.0284432	0.103247	0.275485
TraesCS2B02G220900.1	L-LEC	TraesCS2D02G201700.1	L-LEC	0.0263798	0.0694405	0.37989
TraesCS2B02G222100.1	LRR-III	TraesCS2D02G202600.1	LRR-III	0.050614	0.16838	0.300595
TraesCS2B02G222900.1	DUF26	TraesCS2D02G203200.1	DUF26	0.0353006	0	#NAME?	High Sequence Divergence Value (pS>=0.75)
TraesCS2B02G227700.1	LRR-Ic	TraesCS2D02G208100.1	LRR-Ic	0.0203653	0.0752801	0.270527
TraesCS2B02G236100.2	SD-2b	TraesCS2D02G216700.1	SD-2b	0.0150469	0.05051	0.2979
TraesCS2B02G236800.8	DUF26	TraesCS2D02G217400.1	DUF26	0.00605045	0.0560427	0.107962
TraesCS2B02G240800.3	DUF26	TraesCS2D02G221400.3	DUF26	0.0282793	0.0586545	0.482134
TraesCS2B02G240900.1	DUF26	TraesCS2D02G221500.4	DUF26	0.0208263	0.0932515	0.223335
TraesCS2B02G241400.1	DUF26	TraesCS2D02G221900.1	DUF26	0.0459411	0.0712561	0.644732
TraesCS2B02G241500.1	DUF26	TraesCS2D02G222000.1	DUF26	0.0225581	0.0623504	0.361795
TraesCS2B02G241800.1	DUF26	TraesCS2D02G222300.2	DUF26	0.0162081	0.0626367	0.258763
TraesCS2B02G242500.1	DUF26	TraesCS2D02G223000.1	DUF26	0.0204362	0.0505164	0.404545
TraesCS2B02G251700.1	LRR-XI	TraesCS2D02G233800.1	LRR-XI	0.0160123	0.0481742	0.332384
TraesCS2B02G266100.1	URK-I	TraesCS2D02G250800.2	URK-I	0.0122202	0.0402781	0.303396
TraesCS2B02G266900.1	LRR-XIV	TraesCS2D02G255700.1	LRR-XIV	0.0139143	0.0415907	0.334554
TraesCS2B02G270100.2	LRR-VI	TraesCS2D02G248200.2	LRR-VI	0.0249577	0.0741761	0.336466
TraesCS2B02G272800.1	CrRLK1L-1	TraesCS2D02G253800.1	CrRLK1L-1	0.0102277	0.0642465	0.159195
TraesCS2B02G273100.1	LRR-III	TraesCS2D02G254000.1	LRR-III	0.00557364	0.0585557	0.0951853
TraesCS2B02G281400.1	LRR-XV	TraesCS2D02G263100.1	LRR-XV	0.0142269	0.0369143	0.385402
TraesCS2B02G281400.1	LRR-XV	TraesCS5B02G397900.1	LRR-XV	0.459409	1.0931	0.420282
TraesCS2B02G281900.1	LRR-Xb	TraesCS2D02G263500.1	LRR-Xb	0.00676213	0.0477773	0.141534
TraesCS2B02G315700.1	SD-2b	TraesCS2D02G297100.1	SD-2b	0.0225507	0.0507522	0.44433
TraesCS2B02G316100.1	SD-2b	TraesCS2D02G297500.1	SD-2b	0.0203251	0.116922	0.173835
TraesCS2B02G318400.1	RLCK-V	TraesCS2D02G301200.1	RLCK-V	0	0	NaN	High Sequence Divergence Value (pS>=0.75)
TraesCS2B02G319500.2	URK-I	TraesCS2D02G301500.1	URK-I	0.0177156	0.0932707	0.189938
TraesCS2B02G340700.1	LRR-II	TraesCS2D02G321400.1	LRR-II	0.0111595	0.0621825	0.179464
TraesCS2B02G344900.1	LRR-III	TraesCS2D02G325900.1	LRR-III	0.0128013	0.0567647	0.225515
TraesCS2B02G347500.1	URK-II	TraesCS2D02G328500.1	URK-II	0	0	NaN	High Sequence Divergence Value (pS>=0.75)
TraesCS2B02G352300.1	LRR-VIIa	TraesCS2D02G332700.1	LRR-VIIa	0.0131746	0.0923256	0.142697
TraesCS2B02G366600.1	RLCK-VIII	TraesCS2D02G346600.1	RLCK-VIII	0.0185576	0.0562764	0.329759
TraesCS2B02G377100.1	RLCK-IV	TraesCS2D02G356600.1	RLCK-IV	0	0.0310925	0
TraesCS2B02G379000.2	LRR-XII	TraesCS2D02G358600.1	LRR-XII	0.0199324	0.0867887	0.229666
TraesCS2B02G379000.2	LRR-XII	TraesCS6A02G228900.1	LRR-XII	0.410876	1.52154	0.270039
TraesCS2B02G379000.2	LRR-XII	TraesCS6D02G205900.1	LRR-XII	0.419158	1.49085	0.281153
TraesCS2B02G379000.2	LRR-XII	TraesCS6B02G252800.1	LRR-XII	0.424101	1.34991	0.31417
TraesCS2B02G388800.1	L-LEC	TraesCS2D02G367900.1	L-LEC	0.012442	0.104933	0.118571
TraesCS2B02G388800.1	L-LEC	TraesCS6D02G219000.1	L-LEC	0.368522	0.69565	0.529752
TraesCS2B02G407100.2	RLCK-XIII	TraesCS2D02G386900.1	RLCK-XIII	0.0149631	0.120257	0.124426
TraesCS2B02G407100.2	RLCK-XIII	TraesCS6D02G222400.1	RLCK-XIII	0.485151	0.973156	0.498534
TraesCS2B02G407100.2	RLCK-XIII	TraesCS6A02G240100.1	RLCK-XIII	0.425174	0.739363	0.575054
TraesCS2B02G407100.2	RLCK-XIII	TraesCS6B02G284500.1	RLCK-XIII	0.511243	0.767963	0.665714
TraesCS2B02G408700.1	RLCK-VIIa	TraesCS2D02G388000.1	RLCK-VIIa	0.0305164	0.146959	0.207653
TraesCS2B02G408700.1	RLCK-VIIa	TraesCS6B02G283600.2	RLCK-VIIa	0.546947	0.907557	0.602659
TraesCS2B02G408700.1	RLCK-VIIa	TraesCS6D02G223300.1	RLCK-VIIa	0.553337	0.917027	0.603403
TraesCS2B02G408700.1	RLCK-VIIa	TraesCS6A02G241000.1	RLCK-VIIa	0.507754	0.833473	0.609203
TraesCS2B02G409700.1	RLCK-IXb	TraesCS2D02G389200.1	RLCK-IXb	0.0121954	0.0444104	0.274606
TraesCS2B02G415500.1	LRR-VIIa	TraesCS2D02G395000.1	LRR-VIIa	0.0136145	0.0685352	0.19865
TraesCS2B02G422500.1	RLCK-VIIa	TraesCS6D02G235300.1	RLCK-VIIa	0.390747	1.04939	0.372357
TraesCS2B02G422500.1	RLCK-VIIa	TraesCS2D02G401500.2	RLCK-VIIa	0.0347134	0.090432	0.383861
TraesCS2B02G422500.1	RLCK-VIIa	TraesCS6B02G271700.1	RLCK-VIIa	0.414872	1.00304	0.413614
TraesCS2B02G422500.1	RLCK-VIIa	TraesCS6A02G253700.1	RLCK-VIIa	0.504737	1.09857	0.459449
TraesCS2B02G435300.1	LRR-III	TraesCS2D02G413400.1	LRR-III	0	0.823959	0
TraesCS2B02G437200.1	DUF26	TraesCS2D02G415600.1	DUF26	0.0114342	0.0588982	0.194136
TraesCS2B02G448300.1	RLCK-Os4	TraesCS2D02G425900.1	RLCK-Os4	0.0303909	0.00781257	3.89
TraesCS2B02G449900.1	SD-2b	TraesCS2D02G427100.1	SD-2b	0.0338529	0.140865	0.240321
TraesCS2B02G464000.1	WAK	TraesCS2D02G442000.1	WAK	0.0775061	0.17138	0.452248
TraesCS2B02G465200.1	LRR-III	TraesCS2D02G443200.1	LRR-III	0.00782925	0.0748094	0.104656
TraesCS2B02G477600.1	L-LEC	TraesCS2D02G455900.1	L-LEC	0.0526385	0.0644727	0.816447
TraesCS2B02G478500.1	L-LEC	TraesCS2D02G456700.1	L-LEC	0.123949	0.282284	0.439092
TraesCS2B02G479400.1	LysM-II	TraesCS2D02G457300.1	LysM-II	0.0450865	0.060669	0.743155
TraesCS2B02G483400.1	LRR-XII	TraesCS2D02G462000.1	LRR-XII	0.0353102	0.100219	0.35233
TraesCS2B02G484300.1	DUF26	TraesCS2D02G463100.1	DUF26	0.0229463	0.0458158	0.500839
TraesCS2B02G484700.1	CrRLK1L-1	TraesCS2D02G463600.1	CrRLK1L-1	0.02189	0.161117	0.135864
TraesCS2B02G485000.1	L-LEC	TraesCS2D02G464000.1	L-LEC	0.0286842	0.0281459	1.01913
TraesCS2B02G499100.1	LRR-XII	TraesCS2D02G475300.1	LRR-XII	0.0850635	0.274782	0.309567
TraesCS2B02G510900.1	DUF26	TraesCS2D02G484700.2	DUF26	0.0454845	0.136906	0.332232
TraesCS2B02G510900.1	DUF26	TraesCS2D02G539100.1	DUF26	0.146419	0.377506	0.38786
TraesCS2B02G510900.1	DUF26	TraesCS2B02G568500.1	DUF26	0.141275	0.317601	0.444817
TraesCS2B02G511200.1	DUF26	TraesCS2D02G538400.1	DUF26	0.237614	0.597394	0.39775
TraesCS2B02G511200.1	DUF26	TraesCS2B02G567700.1	DUF26	0.250383	0.60481	0.413987
TraesCS2B02G511600.1	DUF26	TraesCS2D02G537700.8	DUF26	0.296881	0.884077	0.33581
TraesCS2B02G511600.1	DUF26	TraesCS2D02G485200.2	DUF26	0.0207321	0.0334224	0.620305
TraesCS2B02G512000.1	DUF26	TraesCS2B02G565100.1	DUF26	0.216929	0.65074	0.333358
TraesCS2B02G512400.1	DUF26	TraesCS2D02G536900.3	DUF26	0.112804	0.335712	0.336015
TraesCS2B02G512400.1	DUF26	TraesCS2B02G565000.1	DUF26	0.120469	0.355528	0.338845
TraesCS2B02G512400.1	DUF26	TraesCS2D02G486300.1	DUF26	0.34405	0.711045	0.483866
TraesCS2B02G512900.1	DUF26	TraesCS2B02G564500.1	DUF26	0.117215	0.456663	0.256677
TraesCS2B02G512900.1	DUF26	TraesCS2D02G536400.1	DUF26	0.376379	1.20005	0.313635
TraesCS2B02G513100.1	DUF26	TraesCS2D02G486300.1	DUF26	0.0292967	0.197269	0.148512
TraesCS2B02G513100.1	DUF26	TraesCS2D02G535600.2	DUF26	0.259547	0.716244	0.362372
TraesCS2B02G519500.1	LRR-XII	TraesCS2D02G491600.1	LRR-XII	0.0130075	0.0528553	0.246097
TraesCS2B02G524300.1	LRR-XII	TraesCS2D02G496300.1	LRR-XII	0.017124	0.0505686	0.33863
TraesCS2B02G528600.1	DUF26	TraesCS2D02G500900.1	DUF26	0	0	NaN	High Sequence Divergence Value (pS>=0.75)
TraesCS2B02G532900.1	RLCK-VI	TraesCS2D02G505400.1	RLCK-VI	0.0157074	0.100993	0.15553
TraesCS2B02G533400.2	SD-2b	TraesCS2D02G505900.1	SD-2b	0.0279082	0.0350704	0.795776
TraesCS2B02G536700.1	CrRLK1L-1	TraesCS2D02G509800.1	CrRLK1L-1	0.0178698	0.0709189	0.251975
TraesCS2B02G537600.1	WAK	TraesCS2D02G511000.1	WAK	0.0527357	0.126079	0.418274
TraesCS2B02G539800.1	DUF26	TraesCS2D02G512845.1	DUF26	0.106705	0.180328	0.591726
TraesCS2B02G540400.2	LRR-III	TraesCS2D02G513900.1	LRR-III	0.0163292	0.0789164	0.206918
TraesCS2B02G554700.1	SD-2b	TraesCS2D02G527600.1	SD-2b	0.00839377	0.0718813	0.116773
TraesCS2B02G555200.1	RLCK-VIIa	TraesCS2D02G528200.1	RLCK-VIIa	0.0288497	0.0688557	0.418988
TraesCS2B02G558500.1	LRK10L-2	TraesCS2D02G530700.1	LRK10L-2	0.0726255	0.0910337	0.797787
TraesCS2B02G558600.1	LRK10L-2	TraesCS2D02G530900.1	LRK10L-2	0.0225657	0.0560119	0.402873
TraesCS2B02G562100.1	DUF26	TraesCS2D02G535600.2	DUF26	0.0981374	0.294062	0.33373
TraesCS2B02G562100.1	DUF26	TraesCS2D02G534400.1	DUF26	0.0359199	0.0822947	0.436478
TraesCS2B02G562500.1	DUF26	TraesCS2D02G534800.1	DUF26	0.0301885	0.105026	0.28744
TraesCS2B02G563400.1	DUF26	TraesCS2D02G534400.1	DUF26	0.115112	0.285703	0.402907
TraesCS2B02G564500.1	DUF26	TraesCS2D02G485700.1	DUF26	0.279596	0.704478	0.396884
TraesCS2B02G565000.1	DUF26	TraesCS2D02G536900.3	DUF26	0.0513548	0.145818	0.352183
TraesCS2B02G565100.1	DUF26	TraesCS2D02G485200.2	DUF26	0.354669	1.15413	0.307305
TraesCS2B02G565100.1	DUF26	TraesCS2D02G537100.1	DUF26	0.050269	0.143067	0.351367
TraesCS2B02G566100.1	DUF26	TraesCS2D02G537800.1	DUF26	0.200615	0.643931	0.311547
TraesCS2B02G567000.1	DUF26	TraesCS2D02G537800.1	DUF26	0.0463653	0.158391	0.292728
TraesCS2B02G567700.1	DUF26	TraesCS2D02G539100.1	DUF26	0.24104	0.736561	0.327251
TraesCS2B02G567700.1	DUF26	TraesCS2D02G538400.1	DUF26	0.0238589	0.0621939	0.383621
TraesCS2B02G567800.1	DUF26	TraesCS2D02G537700.8	DUF26	0.0216584	0.0802547	0.269871
TraesCS2B02G568000.1	DUF26	TraesCS2D02G484800.1	DUF26	0.10232	0.435502	0.234948
TraesCS2B02G568500.1	DUF26	TraesCS2D02G484700.2	DUF26	0.129301	0.394973	0.327368
TraesCS2B02G576400.1	SD-2b	TraesCS2D02G546800.1	SD-2b	0.811834	NaN	NaN	High Sequence Divergence Value (pS>=0.75)
TraesCS2B02G578200.4	DUF26	TraesCS2D02G548600.4	DUF26	0.0276529	0.0919988	0.300579
TraesCS2B02G580400.1	WAK	TraesCS2D02G550900.1	WAK	0.0155597	0.0642103	0.242324
TraesCS2B02G580800.1	LRR-Xb	TraesCS2D02G551200.1	LRR-Xb	0.0292866	0.121477	0.241088
TraesCS2B02G594100.1	DUF26	TraesCS2D02G564300.1	DUF26	0.0739312	0.127289	0.580815
TraesCS2B02G596700.1	LRR-XII	TraesCS2D02G599800.1	LRR-XII	0.0363267	0.0563267	0.644929
TraesCS2B02G602000.1	LRR-IX	TraesCS2D02G595000.1	LRR-IX	0.0324499	0.0877194	0.369929
TraesCS2B02G602000.1	LRR-IX	TraesCSU02G035900.2	LRR-IX	0.0463199	0.123919	0.373792
TraesCS2B02G604300.1	RLCK-XII	TraesCS2D02G597600.1	RLCK-XII	0	0.0669589	0
TraesCS2B02G604500.1	WAK	TraesCS2D02G597700.1	WAK	0.0697821	0.140157	0.497885
TraesCS2B02G606100.1	DUF26	TraesCS2D02G598800.1	DUF26	1.09607	2.01473	0.544027
TraesCS2B02G608600.1	LRR-XII	TraesCS2D02G590600.1	LRR-XII	0.0869279	0.231485	0.375522
TraesCS2B02G612100.1	LRR-XII	TraesCS2D02G585500.1	LRR-XII	0.00981047	0.0962645	0.101912
TraesCS2B02G616000.1	L-LEC	TraesCS2D02G582500.1	L-LEC	0.197634	0.455729	0.433667
TraesCS2B02G620800.1	LRR-XII	TraesCS2D02G571100.1	LRR-XII	0.0439807	0.119358	0.368477
TraesCS2B02G623700.1	DUF26	TraesCS2D02G572600.1	DUF26	0.0221594	0.0725787	0.305315
TraesCS2B02G625200.1	LRR-XII	TraesCS2D02G573700.1	LRR-XII	0.0199461	0.0739743	0.269635
TraesCS2B02G628100.1	L-LEC	TraesCS2D02G579600.1	L-LEC	0.154633	0.399545	0.387022
TraesCS2D02G026500.1	DUF26	TraesCSU02G008100.1	DUF26	0.25863	0.635473	0.406989
TraesCS2D02G079200.1	RLCK-VIIa	TraesCS4B02G198900.1	RLCK-VIIa	0.672811	1.12914	0.595862
TraesCS2D02G079200.1	RLCK-VIIa	TraesCS4D02G199800.1	RLCK-VIIa	0.694847	1.15867	0.599691
TraesCS2D02G086600.1	LRR-VI	TraesCS4D02G193500.1	LRR-VI	0.607064	0.989493	0.61351
TraesCS2D02G103800.1	LRR-III	TraesCS4D02G173400.1	LRR-III	0.203635	0.975301	0.208792
TraesCS2D02G103800.1	LRR-III	TraesCS4B02G171300.1	LRR-III	0.196218	0.914598	0.21454
TraesCS2D02G103800.1	LRR-III	TraesCS4A02G133400.1	LRR-III	0.208189	0.923389	0.225461
TraesCS2D02G174500.1	LRR-V	TraesCS4D02G298800.1	LRR-V	0.356343	1.89141	0.1884
TraesCS2D02G178100.1	RLCK-VIIa	TraesCS4D02G293200.1	RLCK-VIIa	0.431965	0.629725	0.685958
TraesCS2D02G248200.2	LRR-VI	TraesCS5D02G437000.1	LRR-VI	0.269719	0.495319	0.544536
TraesCS2D02G248200.2	LRR-VI	TraesCS5B02G431000.1	LRR-VI	0.275162	0.470634	0.584663
TraesCS2D02G248200.2	LRR-VI	TraesCS5A02G428900.1	LRR-VI	0.279065	0.453633	0.615177
TraesCS2D02G255700.1	LRR-XIV	TraesCS5A02G407300.1	LRR-XIV	0.307752	0.742613	0.414418
TraesCS2D02G255700.1	LRR-XIV	TraesCS5D02G417200.1	LRR-XIV	0.310662	0.709298	0.437985
TraesCS2D02G263100.1	LRR-XV	TraesCS5B02G397900.1	LRR-XV	0.431245	0.989223	0.435943
TraesCS2D02G358600.1	LRR-XII	TraesCS6A02G228900.1	LRR-XII	0.412948	1.54622	0.267069
TraesCS2D02G358600.1	LRR-XII	TraesCS6D02G205900.1	LRR-XII	0.421295	1.51546	0.277999
TraesCS2D02G358600.1	LRR-XII	TraesCS6B02G252800.1	LRR-XII	0.429038	1.35258	0.317199
TraesCS2D02G367900.1	L-LEC	TraesCS6B02G265000.1	L-LEC	0.370479	0.578899	0.639973
TraesCS2D02G368000.1	L-LEC	TraesCS6A02G236300.1	L-LEC	0.257602	0.510124	0.504979
TraesCS2D02G368000.1	L-LEC	TraesCS6D02G219000.1	L-LEC	0.253355	0.500526	0.506177
TraesCS2D02G386900.1	RLCK-XIII	TraesCS6D02G222400.1	RLCK-XIII	0.436845	0.903301	0.48361
TraesCS2D02G386900.1	RLCK-XIII	TraesCS6A02G240100.1	RLCK-XIII	0.412404	0.78199	0.527378
TraesCS2D02G386900.1	RLCK-XIII	TraesCS6B02G284500.1	RLCK-XIII	0.503548	0.780469	0.645187
TraesCS2D02G388000.1	RLCK-VIIa	TraesCS6B02G283600.2	RLCK-VIIa	0.414083	0.914616	0.45274
TraesCS2D02G388000.1	RLCK-VIIa	TraesCS6D02G223300.1	RLCK-VIIa	0.537968	0.825468	0.651713
TraesCS2D02G388000.1	RLCK-VIIa	TraesCS6A02G241000.1	RLCK-VIIa	0.484701	0.742357	0.652922
TraesCS2D02G401500.2	RLCK-VIIa	TraesCS6D02G235300.1	RLCK-VIIa	0.39928	0.869232	0.459349
TraesCS2D02G401500.2	RLCK-VIIa	TraesCS6B02G271700.1	RLCK-VIIa	0.403628	0.856573	0.471213
TraesCS2D02G401500.2	RLCK-VIIa	TraesCS6A02G253700.1	RLCK-VIIa	0.542292	0.880471	0.615911
TraesCS2D02G484800.1	DUF26	TraesCS2D02G539100.1	DUF26	0.254142	0.645616	0.393642
TraesCS2D02G485200.2	DUF26	TraesCS2D02G537100.1	DUF26	0.329089	1.07377	0.306481
TraesCS2D02G485700.1	DUF26	TraesCS2D02G536400.1	DUF26	0.465245	1.58964	0.292674
TraesCS2D02G486300.1	DUF26	TraesCS2D02G534400.1	DUF26	0.255458	0.676911	0.377388
TraesCS2D02G582300.1	URK-I	TraesCSU02G038500.1	URK-I	0.00349906	0.0815397	0.0429123
TraesCS2D02G595000.1	LRR-IX	TraesCSU02G035900.2	LRR-IX	0.032966	0.11376	0.289786
TraesCS2D02G597700.1	WAK	TraesCSU02G035250.1	WAK	0.603157	NaN	NaN	High Sequence Divergence Value (pS>=0.75)
TraesCS3A02G003900.1	PERK	TraesCS3B02G008600.2	PERK	0.0696884	0.110177	0.632512
TraesCS3A02G003900.1	PERK	TraesCS3D02G005400.1	PERK	1.92097	1.90626	1.00772
TraesCS3A02G006900.1	WAK	TraesCS3D02G003900.1	WAK	0.109206	0.194821	0.560543
TraesCS3A02G008800.1	RLCK-Os1	TraesCS3D02G002100.1	RLCK-Os1	0.285182	0.379952	0.750574
TraesCS3A02G009800.1	DUF26	TraesCS3B02G012600.1	DUF26	0.427909	0.51986	0.823122
TraesCS3A02G012900.1	LRK10L-2	TraesCS3D02G011900.1	LRK10L-2	0.0293744	0.102533	0.286486
TraesCS3A02G012900.1	LRK10L-2	TraesCS3B02G015400.1	LRK10L-2	0.0358046	0.100298	0.356984
TraesCS3A02G012900.1	LRK10L-2	TraesCSU02G167800.1	LRK10L-2	0.0358046	0.100298	0.356984
TraesCS3A02G012900.1	LRK10L-2	TraesCS3D02G011300.1	LRK10L-2	0.0552229	0.118037	0.467844
TraesCS3A02G013000.1	LRK10L-2	TraesCS3B02G015500.1	LRK10L-2	0.173109	0.25473	0.67958
TraesCS3A02G013000.1	LRK10L-2	TraesCS3D02G011400.1	LRK10L-2	0.186437	0.26335	0.707942
TraesCS3A02G014700.1	SD-2b	TraesCSU02G045500.1	SD-2b	0.781495	NaN	NaN	High Sequence Divergence Value (pS>=0.75)
TraesCS3A02G015100.1	SD-2b	TraesCS3D02G012800.1	SD-2b	0.270263	0.276964	0.975806
TraesCS3A02G015200.1	L-LEC	TraesCSU02G045000.1	L-LEC	0.0879245	0.206672	0.425431
TraesCS3A02G015200.1	L-LEC	TraesCSU02G166700.1	L-LEC	0.0879245	0.206672	0.425431
TraesCS3A02G015300.1	SD-2b	TraesCS3D02G012900.1	SD-2b	1.14337	NaN	NaN	High Sequence Divergence Value (pS>=0.75)
TraesCS3A02G016200.1	L-LEC	TraesCSU02G045000.1	L-LEC	0.0799137	0.200603	0.398367
TraesCS3A02G016300.1	SD-2b	TraesCS3D02G064700.2	SD-2b	0.221443	0.553545	0.400045
TraesCS3A02G016300.1	SD-2b	TraesCS3D02G013600.1	SD-2b	0.460512	0.981199	0.469336
TraesCS3A02G016300.1	SD-2b	TraesCSU02G045400.1	SD-2b	0.383168	0.765234	0.50072
TraesCS3A02G016600.1	LRK10L-2	TraesCS3D02G064200.1	LRK10L-2	0.291944	0.543857	0.536803
TraesCS3A02G016600.1	LRK10L-2	TraesCS3D02G014100.2	LRK10L-2	0.541627	0.884499	0.612355
TraesCS3A02G016600.1	LRK10L-2	TraesCSU02G044200.1	LRK10L-2	0.221393	0.292637	0.756546
TraesCS3A02G016600.1	LRK10L-2	TraesCSU02G042900.1	LRK10L-2	0.115985	0.115732	1.00218
TraesCS3A02G016700.1	LRK10L-2	TraesCSU02G044100.2	LRK10L-2	0.138864	0.342676	0.405234
TraesCS3A02G016700.1	LRK10L-2	TraesCS3D02G064100.1	LRK10L-2	0.132139	0.308946	0.427709
TraesCS3A02G016700.1	LRK10L-2	TraesCS3B02G030500.1	LRK10L-2	0.474371	1.06237	0.446522
TraesCS3A02G016800.1	LRR-XII	TraesCSU02G044000.1	LRR-XII	0.0718895	0.15568	0.461777
TraesCS3A02G016800.1	LRR-XII	TraesCSU02G160500.1	LRR-XII	0.0718895	0.15568	0.461777
TraesCS3A02G017100.1	LRK10L-2	TraesCS3B02G016300.1	LRK10L-2	0.562517	1.38996	0.4047
TraesCS3A02G017100.1	LRK10L-2	TraesCS3D02G063100.3	LRK10L-2	0.31256	0.67103	0.465791
TraesCS3A02G017100.1	LRK10L-2	TraesCSU02G165300.1	LRK10L-2	0.414592	0.80485	0.515118
TraesCS3A02G017100.1	LRK10L-2	TraesCS3D02G013900.1	LRK10L-2	0.4253	0.81614	0.521111
TraesCS3A02G017100.1	LRK10L-2	TraesCS3B02G030600.1	LRK10L-2	0.590254	1.04957	0.562378
TraesCS3A02G017200.1	LRK10L-2	TraesCS3D02G014600.1	LRK10L-2	0.368715	0.994956	0.370584
TraesCS3A02G017200.1	LRK10L-2	TraesCS3D02G063000.1	LRK10L-2	0.360803	0.744733	0.484473
TraesCS3A02G017200.1	LRK10L-2	TraesCS3D02G014000.1	LRK10L-2	0.165242	0.330887	0.49939
TraesCS3A02G017200.1	LRK10L-2	TraesCSU02G164800.1	LRK10L-2	0.262574	0.469376	0.559412
TraesCS3A02G017900.1	LRK10L-2	TraesCSU02G044200.1	LRK10L-2	0.359283	1.20976	0.296986
TraesCS3A02G017900.1	LRK10L-2	TraesCSU02G042900.1	LRK10L-2	0.340783	1.10498	0.308407
TraesCS3A02G017900.1	LRK10L-2	TraesCSU02G158800.1	LRK10L-2	0.361943	1.15009	0.314707
TraesCS3A02G018100.2	LRK10L-2	TraesCS3D02G014500.1	LRK10L-2	0.317036	0.59018	0.537185
TraesCS3A02G018200.1	LRK10L-2	TraesCSU02G044100.2	LRK10L-2	0.65481	1.52838	0.428434
TraesCS3A02G018200.1	LRK10L-2	TraesCSU02G044100.2	LRK10L-2	0.65481	1.52838	0.428434
TraesCS3A02G018200.1	LRK10L-2	TraesCS3D02G014600.1	LRK10L-2	0.796006	1.48311	0.536715
TraesCS3A02G018200.1	LRK10L-2	TraesCSU02G156200.1	LRK10L-2	0.63029	0.939017	0.671223
TraesCS3A02G018200.1	LRK10L-2	TraesCS3B02G030500.1	LRK10L-2	0.783755	0.937922	0.835629
TraesCS3A02G018500.1	LRK10L-2	TraesCSU02G046400.1	LRK10L-2	0.0306165	0.464279	0.0659441
TraesCS3A02G021600.1	DUF26	TraesCS3D02G025100.1	DUF26	0.0345254	0.148435	0.232596
TraesCS3A02G021600.1	DUF26	TraesCS3B02G024100.1	DUF26	0.0251558	0.0933443	0.269495
TraesCS3A02G033000.1	WAK/LRK10L-1	TraesCS3B02G056500.1	LRK10L-2	0.143435	0.327084	0.438528
TraesCS3A02G033000.1	WAK/LRK10L-1	TraesCS3B02G053700.2	WAK/LRK10L-1	0.690596	1.14678	0.602205
TraesCS3A02G033000.1	WAK/LRK10L-1	TraesCSU02G047400.2	WAK/LRK10L-1	0.127825	0.144099	0.887063
TraesCS3A02G033000.1	WAK/LRK10L-1	TraesCS3D02G046900.1	WAK/LRK10L-1	0.774552	0.826499	0.937147
TraesCS3A02G037200.1	LRR-III	TraesCS3D02G042500.1	LRR-III	0.0340484	0.12819	0.265609
TraesCS3A02G037200.1	LRR-III	TraesCS3B02G046700.1	LRR-III	0.0441246	0.142738	0.309129
TraesCS3A02G039100.1	DUF26	TraesCS3D02G040300.1	DUF26	0.109807	0.282005	0.389378
TraesCS3A02G039100.1	DUF26	TraesCS3B02G043700.1	DUF26	0.141625	0.298593	0.474308
TraesCS3A02G039200.1	DUF26	TraesCS3B02G043600.1	DUF26	0.179309	0.328118	0.546476
TraesCS3A02G045200.1	DUF26	TraesCS3D02G036000.1	DUF26	0.00842705	0.0738301	0.114141
TraesCS3A02G045200.1	DUF26	TraesCS3B02G038900.1	DUF26	0.018238	0.0531195	0.343338
TraesCS3A02G048700.3	WAK/LRK10L-1	TraesCS3D02G030600.2	WAK/LRK10L-1	0.623362	1.0969	0.568295
TraesCS3A02G048700.3	WAK/LRK10L-1	TraesCS3D02G046900.1	WAK/LRK10L-1	0.907294	1.23133	0.736839
TraesCS3A02G049375.1	LRK10L-2	TraesCS3D02G048400.1	LRK10L-2	0.696377	2.26293	0.307733
TraesCS3A02G049375.1	LRK10L-2	TraesCS3B02G057700.1	LRK10L-2	0.60176	1.46418	0.410988
TraesCS3A02G049400.1	LRK10L-2	TraesCS3D02G048500.1	LRK10L-2	0.0390423	0.102776	0.379876
TraesCS3A02G049500.2	LRK10L-2	TraesCS3B02G058100.1	LRK10L-2	0.312286	0.570241	0.54764
TraesCS3A02G049500.2	LRK10L-2	TraesCS3D02G048700.1	LRK10L-2	1.1183	NaN	NaN	High Sequence Divergence Value (pS>=0.75)
TraesCS3A02G049600.1	LRK10L-2	TraesCS3D02G049500.1	LRK10L-2	0.570177	1.02163	0.558105
TraesCS3A02G050300.1	LRK10L-2	TraesCS3D02G049700.1	LRK10L-2	0.0217275	0.0866838	0.250653
TraesCS3A02G050300.1	LRK10L-2	TraesCS3B02G058700.3	LRK10L-2	0.681174	0.647927	1.05131
TraesCS3A02G060100.1	LRR-XII	TraesCS3B02G072700.1	LRR-XII	0.437651	NaN	NaN	High Sequence Divergence Value (pS>=0.75)
TraesCS3A02G060200.1	LRR-XII	TraesCS3D02G060300.1	LRR-XII	0.134695	0.420509	0.320313
TraesCS3A02G061400.1	LRR-XII	TraesCS3D02G061200.1	LRR-XII	0.0132512	0.0754947	0.175525
TraesCS3A02G061400.1	LRR-XII	TraesCS3B02G074000.1	LRR-XII	0.0189683	0.0607468	0.312252
TraesCS3A02G063700.1	SD-2b	TraesCS3B02G076900.1	SD-2b	0.288045	0.756324	0.380849
TraesCS3A02G063700.1	SD-2b	TraesCS3D02G063800.1	SD-2b	0.276241	0.47281	0.584252
TraesCS3A02G072500.1	CrRLK1L-1	TraesCS3B02G086500.1	CrRLK1L-1	0.146449	0.201908	0.725327
TraesCS3A02G072500.1	CrRLK1L-1	TraesCS3D02G072100.1	CrRLK1L-1	0.153227	0.193703	0.791041
TraesCS3A02G072900.1	SD-2b	TraesCS3B02G086900.1	SD-2b	0.0366652	0.0988632	0.370868
TraesCS3A02G078700.1	C-LEC	TraesCS3B02G093800.2	C-LEC	0.0271355	0.147127	0.184436
TraesCS3A02G078700.1	C-LEC	TraesCS3D02G079200.2	C-LEC	0.0387748	0.14858	0.260969
TraesCS3A02G091100.1	LRR-II	TraesCS3B02G106100.1	LRR-II	0.230728	0.417476	0.552674
TraesCS3A02G091100.1	LRR-II	TraesCS3D02G091000.2	LRR-II	0.233496	0.360538	0.647633
TraesCS3A02G091800.1	SD-2b	TraesCS3B02G107000.1	SD-2b	0.108261	0.0905343	1.1958
TraesCS3A02G094800.1	DUF26	TraesCS3D02G095000.1	DUF26	0.0136523	0.0965185	0.141447
TraesCS3A02G096500.1	DUF26	TraesCS3B02G112300.1	DUF26	0.0108681	0.0954864	0.113819
TraesCS3A02G096500.1	DUF26	TraesCS3D02G097000.1	DUF26	0.0163099	0.0687316	0.237299
TraesCS3A02G099400.1	LRR-Xb	TraesCS3B02G115800.1	LRR-Xb	0.0177139	0.0624658	0.283577
TraesCS3A02G099400.1	LRR-Xb	TraesCS3D02G099700.1	LRR-Xb	0.0206422	0.0694627	0.297169
TraesCS3A02G101800.1	L-LEC	TraesCS3D02G104000.1	L-LEC	0.0339128	0.131539	0.257816
TraesCS3A02G122300.1	WAK	TraesCS3B02G141500.1	WAK	0.0438862	0.152596	0.287597
TraesCS3A02G122300.1	WAK	TraesCS3D02G124200.1	WAK	0.0340225	0.103023	0.330242
TraesCS3A02G135400.1	LRR-VI	TraesCS3B02G169200.1	LRR-VI	0.0187307	0.0453482	0.413042
TraesCS3A02G135400.1	LRR-VI	TraesCS3D02G151400.1	LRR-VI	0.0187487	0.0452114	0.41469
TraesCS3A02G142200.1	LRR-Xc	TraesCS3B02G162500.2	LRR-Xc	0.020157	0.135532	0.148726
TraesCS3A02G142200.1	LRR-Xc	TraesCS3D02G145100.1	LRR-Xc	0.024979	0.142208	0.175652
TraesCS3A02G148200.1	SD-2b	TraesCS3D02G156200.1	SD-2b	0.409254	2.06973	0.197733
TraesCS3A02G148400.1	LRR-III	TraesCS3B02G175300.1	LRR-III	0.0180703	0.111086	0.16267
TraesCS3A02G152200.1	PERK	TraesCS3B02G179300.1	PERK	0.0181689	0.208992	0.086936
TraesCS3A02G152200.1	PERK	TraesCS3D02G160000.1	PERK	0.0321765	0.233267	0.137938
TraesCS3A02G161800.2	RLCK-V	TraesCS3D02G169000.2	RLCK-V	0	0	NaN	High Sequence Divergence Value (pS>=0.75)
TraesCS3A02G161800.2	RLCK-V	TraesCS3B02G193200.1	RLCK-V	0.0190486	0	#NAME?	High Sequence Divergence Value (pS>=0.75)
TraesCS3A02G167100.1	LRR-XIIIa	TraesCS3B02G199100.1	LRR-XIIIa	0	0	NaN	High Sequence Divergence Value (pS>=0.75)
TraesCS3A02G167100.1	LRR-XIIIa	TraesCS3D02G173200.1	LRR-XIIIa	0	0	NaN	High Sequence Divergence Value (pS>=0.75)
TraesCS3A02G171500.1	CrRLK1L-1	TraesCS3B02G202500.1	CrRLK1L-1	0.0111303	0.081307	0.136893
TraesCS3A02G171500.1	CrRLK1L-1	TraesCS3D02G178200.1	CrRLK1L-1	0.0141534	0.054618	0.259134
TraesCS3A02G178800.2	RLCK-VIIa	TraesCS3B02G206500.1	RLCK-VIIa	0	0.104699	0
TraesCS3A02G178800.2	RLCK-VIIa	TraesCS3D02G182300.2	RLCK-VIIa	0.0229354	0.0199017	1.15243
TraesCS3A02G184400.1	CR4L	TraesCS3D02G188500.1	CR4L	0	0.125291	0
TraesCS3A02G184400.1	CR4L	TraesCS3B02G214300.1	CR4L	0.0631953	0	#NAME?	High Sequence Divergence Value (pS>=0.75)
TraesCS3A02G193400.1	RLCK-VIII	TraesCS3B02G221500.1	RLCK-VIII	0.0200905	0.0204094	0.984373
TraesCS3A02G208100.2	LRR-IV	TraesCS3B02G236500.1	LRR-IV	0.0185147	0.0704451	0.262824
TraesCS3A02G208900.1	RLCK-IXb	TraesCS3B02G239200.2	RLCK-IXb	0.0107272	0.0457511	0.23447
TraesCS3A02G208900.1	RLCK-IXb	TraesCS3D02G211800.1	RLCK-IXb	0.0143643	0.0334131	0.429901
TraesCS3A02G210700.1	RLCK-VIIa	TraesCS3D02G213600.1	RLCK-VIIa	0.0147879	0.0443752	0.333247
TraesCS3A02G210700.1	RLCK-VIIa	TraesCS3B02G241300.1	RLCK-VIIa	0.0222996	0.0558397	0.399349
TraesCS3A02G217800.1	LRR-III	TraesCS3D02G234500.1	LRR-III	0.0100035	0.0776316	0.128858
TraesCS3A02G217800.1	LRR-III	TraesCS3B02G248200.1	LRR-III	0.0211601	0.0689507	0.306887
TraesCS3A02G227100.1	RLCK-V	TraesCS3B02G257200.1	RLCK-V	0	0	NaN	High Sequence Divergence Value (pS>=0.75)
TraesCS3A02G227100.1	RLCK-V	TraesCS3D02G225200.1	RLCK-V	0	0	NaN	High Sequence Divergence Value (pS>=0.75)
TraesCS3A02G229800.1	PERK	TraesCS3B02G259100.1	PERK	0.0460267	0.0973382	0.472854
TraesCS3A02G241700.1	RLCK-V	TraesCS3B02G269900.1	RLCK-V	0	0.0652585	0
TraesCS3A02G241700.1	RLCK-V	TraesCS3B02G257200.1	RLCK-V	1.70011	NaN	NaN	High Sequence Divergence Value (pS>=0.75)
TraesCS3A02G241700.1	RLCK-V	TraesCS3D02G241900.1	RLCK-V	0	0	NaN	High Sequence Divergence Value (pS>=0.75)
TraesCS3A02G241700.1	RLCK-V	TraesCS3D02G225200.1	RLCK-V	1.70011	NaN	NaN	High Sequence Divergence Value (pS>=0.75)
TraesCS3A02G245000.1	LRR-Xb	TraesCS3D02G246500.1	LRR-Xb	0.00815481	0.062046	0.131432
TraesCS3A02G245000.1	LRR-Xb	TraesCS3B02G275000.1	LRR-Xb	0.00881993	0.0545353	0.161729
TraesCS3A02G246100.1	SD-2a	TraesCS3D02G245300.1	SD-2a	0.0304636	0.124775	0.244149
TraesCS3A02G246100.1	SD-2a	TraesCS3B02G273200.1	SD-2a	0.0289481	0.0934709	0.309702
TraesCS3A02G246200.1	SD-2a	TraesCS3B02G273000.1	SD-2a	0.336081	1.39769	0.240455
TraesCS3A02G246200.1	SD-2a	TraesCS3D02G245100.1	SD-2a	0.325536	1.24856	0.260729
TraesCS3A02G250300.1	LRR-III	TraesCS3B02G279800.1	LRR-III	0.0327403	0.121477	0.269519
TraesCS3A02G250300.1	LRR-III	TraesCS3D02G250700.1	LRR-III	0.0257647	0.0850971	0.302768
TraesCS3A02G259500.1	LRR-XII	TraesCS3B02G292600.1	LRR-XII	0.012136	0.03178	0.381875
TraesCS3A02G261700.1	LRK10L-2	TraesCS3B02G294900.1	LRK10L-2	0.038837	0.122434	0.317208
TraesCS3A02G261700.1	LRK10L-2	TraesCS3D02G261700.1	LRK10L-2	0.0444605	0.11445	0.388471
TraesCS3A02G270500.1	LRR-VI	TraesCS3D02G270300.1	LRR-VI	0.0170726	0.060537	0.28202
TraesCS3A02G270500.1	LRR-VI	TraesCS3B02G304300.2	LRR-VI	0.0234089	0.0655328	0.357209
TraesCS3A02G276600.2	LysM-I	TraesCS3B02G310800.2	LysM-I	0.0212849	0.061944	0.343615
TraesCS3A02G276600.2	LysM-I	TraesCS3D02G276800.1	LysM-I	0.0250706	0.0401266	0.624789
TraesCS3A02G278100.1	PERK	TraesCS3B02G312300.1	PERK	0.00809998	0.0971569	0.0833701
TraesCS3A02G286500.1	LRR-Ia	TraesCS3B02G320700.1	LRR-Ia	0.0630611	0.118656	0.531462
TraesCS3A02G286500.1	LRR-Ia	TraesCS3D02G286200.1	LRR-Ia	0.0615779	0.106013	0.58085
TraesCS3A02G290300.2	PERK	TraesCS3B02G325100.2	PERK	0.0364408	0.138755	0.262628
TraesCS3A02G290300.2	PERK	TraesCS3D02G290100.1	PERK	0.901732	NaN	NaN	High Sequence Divergence Value (pS>=0.75)
TraesCS3A02G297800.1	L-LEC	TraesCS3D02G304500.1	L-LEC	0.0166674	0.0508669	0.327666
TraesCS3A02G297800.1	L-LEC	TraesCS3B02G338900.1	L-LEC	0.0425043	0.0769906	0.552071
TraesCS3A02G302200.1	LRR-II	TraesCS3B02G334400.2	LRR-II	0.033761	0.0595026	0.567387
TraesCS3A02G302200.1	LRR-II	TraesCS3D02G299800.1	LRR-II	0.0272376	0.0453702	0.600342
TraesCS3A02G307600.1	LRR-XII	TraesCS3D02G132500.1	LRR-XII	0.0173418	0.0144932	1.19655
TraesCS3A02G308100.1	CrRLK1L-1	TraesCS3D02G134400.1	CrRLK1L-1	0.0301738	0.0944691	0.319404
TraesCS3A02G308100.1	CrRLK1L-1	TraesCS3B02G151200.1	CrRLK1L-1	0.0336475	0.102188	0.32927
TraesCS3A02G315100.1	DUF26	TraesCS3D02G316400.1	DUF26	0.0640288	0.0641809	0.997631
TraesCS3A02G317800.1	L-LEC	TraesCS3B02G348100.1	L-LEC	0.0107481	0.0508669	0.211297
TraesCS3A02G317800.1	L-LEC	TraesCS3D02G313500.1	L-LEC	0.00936676	0.0347553	0.269506
TraesCS3A02G323200.2	DUF26	TraesCS3D02G316700.1	DUF26	0.0223333	0.0749084	0.298141
TraesCS3A02G323200.2	DUF26	TraesCS3B02G352300.1	DUF26	0.0317811	0.0864378	0.367676
TraesCS3A02G323700.2	DUF26	TraesCS3D02G317300.2	DUF26	0.0149118	0.0553177	0.269566
TraesCS3A02G323700.2	DUF26	TraesCS3B02G352700.1	DUF26	0.542399	0.762836	0.71103
TraesCS3A02G326400.1	RLCK-VIIa	TraesCS3B02G355700.1	RLCK-VIIa	0.0142904	0.0857201	0.16671
TraesCS3A02G326400.1	RLCK-VIIa	TraesCS3D02G319800.1	RLCK-VIIa	0.0142395	0.0359709	0.395862
TraesCS3A02G335400.1	LRR-Ia	TraesCS3B02G366100.1	LRR-Ia	0.0915783	0.246577	0.371398
TraesCS3A02G335400.1	LRR-Ia	TraesCS3D02G328400.1	LRR-Ia	0.0925779	0.205344	0.450842
TraesCS3A02G335800.1	LRR-Ia	TraesCS3B02G366500.1	LRR-Ia	0.0779247	0.215762	0.361161
TraesCS3A02G335800.1	LRR-Ia	TraesCS3D02G328800.1	LRR-Ia	0.073862	0.188777	0.391266
TraesCS3A02G341800.1	LRR-VIII-1	TraesCS3D02G335600.1	LRR-VIII-1	0.0566554	0.174875	0.323976
TraesCS3A02G341800.1	LRR-VIII-1	TraesCS3B02G373900.1	LRR-VIII-1	0.062436	0.156117	0.399931
TraesCS3A02G342300.1	LRR-III	TraesCS3D02G336200.1	LRR-III	0	0.0255127	0
TraesCS3A02G342300.1	LRR-III	TraesCS3B02G374400.1	LRR-III	0.00350468	0.0520139	0.0673797
TraesCS3A02G342300.1	LRR-III	TraesCS4D02G173400.1	LRR-III	0.409691	1.76928	0.231558
TraesCS3A02G342300.1	LRR-III	TraesCS4A02G133400.1	LRR-III	0.407476	1.65818	0.245736
TraesCS3A02G342300.1	LRR-III	TraesCS4B02G171300.1	LRR-III	0.417081	1.69107	0.246638
TraesCS3A02G366500.1	RLCK-IV	TraesCS3D02G359400.1	RLCK-IV	0.0971505	0.107755	0.90159
TraesCS3A02G366500.1	RLCK-IV	TraesCS3B02G398100.1	RLCK-IV	0.088664	0.0935061	0.948216
TraesCS3A02G370900.1	LysM-I	TraesCS3B02G403100.1	LysM-I	0.0285585	0.0618792	0.46152
TraesCS3A02G370900.1	LysM-I	TraesCS3D02G364000.1	LysM-I	0.0392906	0.0611903	0.642104
TraesCS3A02G395900.1	RLCK-VIII	TraesCS3D02G389800.1	RLCK-VIII	0.00617923	0.0228154	0.270835
TraesCS3A02G395900.1	RLCK-VIII	TraesCS3B02G427900.1	RLCK-VIII	0.0410845	0.0585092	0.702189
TraesCS3A02G397700.1	LRR-III	TraesCS3B02G429600.1	LRR-III	0.0385344	0.104082	0.37023
TraesCS3A02G397700.1	LRR-III	TraesCS3D02G391600.1	LRR-III	0.0497653	0.0457991	1.0866
TraesCS3A02G402100.1	SD-2b	TraesCS3B02G435200.2	SD-2b	0.0717733	0.191209	0.375366
TraesCS3A02G402100.1	SD-2b	TraesCS3D02G397000.2	SD-2b	0.0930054	0.201035	0.462634
TraesCS3A02G406600.1	RKF3	TraesCS3B02G440300.1	RKF3	0.039403	0.110645	0.356119
TraesCS3A02G406600.1	RKF3	TraesCS3D02G401800.1	RKF3	0.0230479	0.0567705	0.405984
TraesCS3A02G423400.1	LRR-Xb	TraesCS3B02G458900.1	LRR-Xb	0.00904809	0.0487915	0.185444
TraesCS3A02G423400.1	LRR-Xb	TraesCS3D02G418600.1	LRR-Xb	0.0224368	0.0355886	0.63045
TraesCS3A02G443800.1	RLCK-IXa	TraesCS3B02G477400.1	RLCK-IXa	0	0	NaN	High Sequence Divergence Value (pS>=0.75)
TraesCS3A02G443800.1	RLCK-IXa	TraesCS3D02G436200.1	RLCK-IXa	0	0	NaN	High Sequence Divergence Value (pS>=0.75)
TraesCS3A02G445900.1	LRR-XII	TraesCS3D02G438600.1	LRR-XII	0.0113549	0.0467077	0.243105
TraesCS3A02G445900.1	LRR-XII	TraesCS3B02G481000.1	LRR-XII	0.0132705	0.0535344	0.247887
TraesCS3A02G460900.1	RLCK-IXa	TraesCS3B02G501900.1	RLCK-IXa	0.0790204	0	#NAME?	High Sequence Divergence Value (pS>=0.75)
TraesCS3A02G460900.1	RLCK-IXa	TraesCS3D02G454200.1	RLCK-IXa	0.0790204	0	#NAME?	High Sequence Divergence Value (pS>=0.75)
TraesCS3A02G463400.1	RLCK-VIIa	TraesCS3B02G506600.1	RLCK-VIIa	0.0117649	0.0580935	0.202517
TraesCS3A02G463400.1	RLCK-VIIa	TraesCS3D02G457400.1	RLCK-VIIa	0.0278843	0.112712	0.247395
TraesCS3A02G477300.1	DUF26	TraesCS3D02G472000.1	DUF26	0.029685	0.137539	0.21583
TraesCS3A02G485600.1	DUF26	TraesCS3D02G481200.2	DUF26	0.0480591	0.129954	0.369817
TraesCS3A02G485600.1	DUF26	TraesCS3B02G533500.1	DUF26	0.0590645	0.11063	0.533894
TraesCS3A02G488900.1	L-LEC	TraesCS3B02G536800.1	L-LEC	0.210127	0.506773	0.414636
TraesCS3A02G488900.1	L-LEC	TraesCS3D02G484200.1	L-LEC	0.240051	0.561899	0.427213
TraesCS3A02G490100.1	LRR-XII	TraesCS3D02G496100.1	LRR-XII	0.10362	0.214064	0.48406
TraesCS3A02G490100.1	LRR-XII	TraesCS3B02G550900.1	LRR-XII	0.103119	0.176545	0.584094
TraesCS3A02G493100.1	DUF26	TraesCS3D02G500800.1	DUF26	0.19437	0.370495	0.524621
TraesCS3A02G493100.1	DUF26	TraesCS3B02G554900.1	DUF26	0.425958	0.694884	0.612991
TraesCS3A02G493500.1	DUF26	TraesCS3B02G555500.2	DUF26	0.0461628	0.129115	0.357532
TraesCS3A02G493700.3	DUF26	TraesCS3D02G501000.1	DUF26	0.296125	0.455696	0.649831
TraesCS3A02G493800.1	DUF26	TraesCS3D02G501100.1	DUF26	0.146501	0.300071	0.48822
TraesCS3A02G495400.1	LRR-VIIa	TraesCS3D02G502600.1	LRR-VIIa	0.0194317	0.112659	0.172482
TraesCS3A02G521900.1	WAK	TraesCS3B02G591700.1	WAK	0.329118	0.747306	0.440406
TraesCS3A02G522465.1	WAK	TraesCS3D02G527400.1	WAK	0.226453	0.315631	0.717461
TraesCS3A02G530200.1	RLCK-VIIa	TraesCS3D02G535700.1	RLCK-VIIa	0.0270543	0.0827284	0.327026
TraesCS3A02G530200.1	RLCK-VIIa	TraesCS3B02G600300.1	RLCK-VIIa	0.0325254	0.0831877	0.390988
TraesCS3A02G537900.1	RLCK-VIIa	TraesCS3B02G603300.1	RLCK-VIIa	0.0579865	0.16589	0.349547
TraesCS3A02G537900.1	RLCK-VIIa	TraesCS3D02G543300.1	RLCK-VIIa	0.0355798	0.0962859	0.369522
TraesCS3A02G538300.1	LRR-Ic	TraesCS3D02G543900.2	LRR-Ic	0.023908	0.179461	0.133222
TraesCS3A02G538300.1	LRR-Ic	TraesCS3B02G603800.1	LRR-Ic	0.0279599	0.151201	0.184919
TraesCS3B02G008600.2	PERK	TraesCS3D02G005400.1	PERK	1.53106	NaN	NaN	High Sequence Divergence Value (pS>=0.75)
TraesCS3B02G015400.1	LRK10L-2	TraesCS3D02G011900.1	LRK10L-2	0.0421953	0.11173	0.377653
TraesCS3B02G016300.1	LRK10L-2	TraesCS3D02G013900.1	LRK10L-2	0.668443	1.0908	0.612798
TraesCS3B02G022400.1	DUF26	TraesCS3D02G023600.1	DUF26	0.0285167	0.0929021	0.306954
TraesCS3B02G024100.1	DUF26	TraesCS3D02G025100.1	DUF26	0.052526	0.165859	0.31669
TraesCS3B02G030600.1	LRK10L-2	TraesCS3D02G013900.1	LRK10L-2	0.56324	1.36265	0.413342
TraesCS3B02G030600.1	LRK10L-2	TraesCSU02G046500.1	LRK10L-2	0.533967	1.02852	0.519159
TraesCS3B02G030600.1	LRK10L-2	TraesCS3B02G054700.1	LRK10L-2	0.616394	0.635473	0.969977
TraesCS3B02G032400.1	LRR-XII	TraesCS3B02G052600.1	LRR-XII	0.0297688	0.0349775	0.851084
TraesCS3B02G038900.1	DUF26	TraesCS3D02G036000.1	DUF26	0.0274421	0.111315	0.246526
TraesCS3B02G043700.1	DUF26	TraesCS3D02G040300.1	DUF26	0.13572	0.317527	0.427428
TraesCS3B02G046700.1	LRR-III	TraesCS3D02G042500.1	LRR-III	0.0320946	0.149129	0.215215
TraesCS3B02G049100.1	WAK/LRK10L-1	TraesCS3D02G045200.1	WAK/LRK10L-1	0.0336595	0.111315	0.302381
TraesCS3B02G053700.2	WAK/LRK10L-1	TraesCS3D02G046900.1	WAK/LRK10L-1	0.652486	0.86887	0.75096
TraesCS3B02G053700.2	WAK/LRK10L-1	TraesCS3D02G030600.2	WAK/LRK10L-1	1.03108	1.26694	0.813833
TraesCS3B02G054700.1	LRK10L-2	TraesCS3D02G014500.1	LRK10L-2	0.166425	1.25187	0.132942
TraesCS3B02G054700.1	LRK10L-2	TraesCSU02G046500.1	LRK10L-2	0.166425	0.892188	0.186536
TraesCS3B02G055600.1	LRK10L-2	TraesCS3D02G048500.1	LRK10L-2	0.573331	1.32037	0.434219
TraesCS3B02G056600.2	LRK10L-2	TraesCS3D02G048700.1	LRK10L-2	0.977434	1.46981	0.665005
TraesCS3B02G058400.1	LRK10L-2	TraesCS3D02G048500.1	LRK10L-2	0.0447825	0.0649053	0.689966
TraesCS3B02G058500.1	LRK10L-2	TraesCS3D02G049500.1	LRK10L-2	0.248392	0.285151	0.871091
TraesCS3B02G058700.3	LRK10L-2	TraesCS3D02G048400.1	LRK10L-2	0.544755	0.741544	0.734623
TraesCS3B02G059100.1	LRK10L-2	TraesCS3D02G049700.1	LRK10L-2	0.032862	0.190375	0.172617
TraesCS3B02G074000.1	LRR-XII	TraesCS3D02G061200.1	LRR-XII	0.0219662	0.0872601	0.251732
TraesCS3B02G076900.1	SD-2b	TraesCS3D02G064700.2	SD-2b	0.0192024	0.104214	0.18426
TraesCS3B02G076900.1	SD-2b	TraesCS3D02G063800.1	SD-2b	0.261401	0.707791	0.369319
TraesCS3B02G086500.1	CrRLK1L-1	TraesCS3D02G072100.1	CrRLK1L-1	0.160137	0.25992	0.616102
TraesCS3B02G093800.2	C-LEC	TraesCS3D02G079200.2	C-LEC	0.0395234	0.106957	0.369526
TraesCS3B02G095200.2	DUF26	TraesCS3D02G080500.1	DUF26	0.0219528	0.0229025	0.958531
TraesCS3B02G096000.1	LRR-XV	TraesCS3D02G081000.1	LRR-XV	0.0258201	0.0773216	0.333931
TraesCS3B02G098900.1	WAK	TraesCS3D02G083900.1	WAK	0.0153539	0.0758434	0.202443
TraesCS3B02G112300.1	DUF26	TraesCS3D02G097000.1	DUF26	0.00904852	0.0900706	0.10046
TraesCS3B02G115800.1	LRR-Xb	TraesCS3D02G099700.1	LRR-Xb	0.0201116	0.0662945	0.303368
TraesCS3B02G141500.1	WAK	TraesCS3D02G124200.1	WAK	0.0159114	0.1036	0.153585
TraesCS3B02G151200.1	CrRLK1L-1	TraesCS3D02G134400.1	CrRLK1L-1	0.0378766	0.0890388	0.425394
TraesCS3B02G162500.2	LRR-Xc	TraesCS3D02G145100.1	LRR-Xc	0.00893628	0.0731985	0.122083
TraesCS3B02G169200.1	LRR-VI	TraesCS3D02G151400.1	LRR-VI	0.00285239	0.0268485	0.10624
TraesCS3B02G175300.1	LRR-III	TraesCS3D02G156100.1	LRR-III	0.0284889	0.0716821	0.397435
TraesCS3B02G175400.1	SD-2b	TraesCS3D02G156200.1	SD-2b	0.0357895	0.0354833	1.00863
TraesCS3B02G179300.1	PERK	TraesCS3D02G160000.1	PERK	0.0218595	0.13959	0.156598
TraesCS3B02G193200.1	RLCK-V	TraesCS3D02G169000.2	RLCK-V	0.0190486	0	#NAME?	High Sequence Divergence Value (pS>=0.75)
TraesCS3B02G196900.1	L-LEC	TraesCS3D02G172200.1	L-LEC	0.00962194	0.0261692	0.367681
TraesCS3B02G199100.1	LRR-XIIIa	TraesCS3D02G173200.1	LRR-XIIIa	0	0	NaN	High Sequence Divergence Value (pS>=0.75)
TraesCS3B02G202500.1	CrRLK1L-1	TraesCS3D02G178200.1	CrRLK1L-1	0.00468885	0.0629272	0.0745123
TraesCS3B02G206500.1	RLCK-VIIa	TraesCS3D02G182300.2	RLCK-VIIa	0.0229354	0.0829861	0.276376
TraesCS3B02G214300.1	CR4L	TraesCS3D02G188500.1	CR4L	0.0631953	0.120257	0.525502
TraesCS3B02G239200.2	RLCK-IXb	TraesCS3D02G211800.1	RLCK-IXb	0.0122849	0.0403911	0.304148
TraesCS3B02G241300.1	RLCK-VIIa	TraesCS3D02G213600.1	RLCK-VIIa	0.0148199	0.032822	0.451522
TraesCS3B02G245600.2	RLCK-V	TraesCS3D02G217600.1	RLCK-V	0.0154049	0.0563645	0.273308
TraesCS3B02G248200.1	LRR-III	TraesCS3D02G234500.1	LRR-III	0.022353	0.0820013	0.272593
TraesCS3B02G257200.1	RLCK-V	TraesCS3B02G269900.1	RLCK-V	1.70011	NaN	NaN	High Sequence Divergence Value (pS>=0.75)
TraesCS3B02G257200.1	RLCK-V	TraesCS3D02G225200.1	RLCK-V	0	0	NaN	High Sequence Divergence Value (pS>=0.75)
TraesCS3B02G257200.1	RLCK-V	TraesCS3D02G241900.1	RLCK-V	1.70011	NaN	NaN	High Sequence Divergence Value (pS>=0.75)
TraesCS3B02G269900.1	RLCK-V	TraesCS3D02G241900.1	RLCK-V	0	0.0652585	0
TraesCS3B02G269900.1	RLCK-V	TraesCS3D02G225200.1	RLCK-V	1.70011	NaN	NaN	High Sequence Divergence Value (pS>=0.75)
TraesCS3B02G273000.1	SD-2a	TraesCS3D02G245100.1	SD-2a	0.00973724	0.0523659	0.185946
TraesCS3B02G275000.1	LRR-Xb	TraesCS3D02G246500.1	LRR-Xb	0.00754565	0.0430561	0.175252
TraesCS3B02G279800.1	LRR-III	TraesCS3D02G250700.1	LRR-III	0.0443094	0.103033	0.430052
TraesCS3B02G294900.1	LRK10L-2	TraesCS3D02G261700.1	LRK10L-2	0.0278312	0.119687	0.232534
TraesCS3B02G295400.4	WAK/LRK10L-1	TraesCS3D02G262200.4	WAK/LRK10L-1	0.0575049	0.0922094	0.623634
TraesCS3B02G304300.2	LRR-VI	TraesCS3D02G270300.1	LRR-VI	0.0155004	0.0196571	0.788539
TraesCS3B02G310800.2	LysM-I	TraesCS3D02G276800.1	LysM-I	0.029921	0.0704481	0.424725
TraesCS3B02G320700.1	LRR-Ia	TraesCS3D02G286200.1	LRR-Ia	0.0204587	0.0829352	0.246683
TraesCS3B02G325100.2	PERK	TraesCS3D02G290100.1	PERK	1.23734	1.93516	0.639399
TraesCS3B02G334100.1	L-LEC	TraesCS3D02G299500.1	L-LEC	0.692766	2.39318	0.289476
TraesCS3B02G334400.2	LRR-II	TraesCS3D02G299800.1	LRR-II	0.0104096	0.0523088	0.199003
TraesCS3B02G338800.1	L-LEC	TraesCS3D02G304400.1	L-LEC	0.0120333	0.0358736	0.335437
TraesCS3B02G348100.1	L-LEC	TraesCS3D02G313500.1	L-LEC	0.0148153	0.0388436	0.381409
TraesCS3B02G352300.1	DUF26	TraesCS3D02G316700.1	DUF26	0.0269599	0.0621796	0.433581
TraesCS3B02G352900.2	DUF26	TraesCS3D02G317300.2	DUF26	0.0164334	0.0541317	0.303582
TraesCS3B02G355700.1	RLCK-VIIa	TraesCS3D02G319800.1	RLCK-VIIa	0.00710485	0.0479205	0.148263
TraesCS3B02G366100.1	LRR-Ia	TraesCS3D02G328400.1	LRR-Ia	0.024782	0.111972	0.221323
TraesCS3B02G373900.1	LRR-VIII-1	TraesCS3D02G335600.1	LRR-VIII-1	0.0118529	0.0357374	0.331667
TraesCS3B02G374400.1	LRR-III	TraesCS3D02G336200.1	LRR-III	0.00350468	0.0574193	0.0610366
TraesCS3B02G374400.1	LRR-III	TraesCS4D02G173400.1	LRR-III	0.412537	2.11814	0.194764
TraesCS3B02G374400.1	LRR-III	TraesCS4A02G133400.1	LRR-III	0.410314	1.94836	0.210595
TraesCS3B02G374400.1	LRR-III	TraesCS4B02G171300.1	LRR-III	0.418141	1.90526	0.219467
TraesCS3B02G376200.1	LRR-VIIa	TraesCS3D02G337800.1	LRR-VIIa	0.00968959	0.0834552	0.116105
TraesCS3B02G376200.1	LRR-VIIa	TraesCS4A02G135200.1	LRR-VIIa	0.387188	1.16872	0.331292
TraesCS3B02G376200.1	LRR-VIIa	TraesCS4D02G172000.1	LRR-VIIa	0.383868	1.12345	0.341688
TraesCS3B02G376200.1	LRR-VIIa	TraesCS4B02G169900.1	LRR-VIIa	0.384935	1.08645	0.354304
TraesCS3B02G398100.1	RLCK-IV	TraesCS3D02G359400.1	RLCK-IV	0.0432033	0.0829246	0.520995
TraesCS3B02G403100.1	LysM-I	TraesCS3D02G364000.1	LysM-I	0.0285361	0.0665625	0.428711
TraesCS3B02G427900.1	RLCK-VIII	TraesCS3D02G389800.1	RLCK-VIII	0.0346155	0.0832537	0.415783
TraesCS3B02G429600.1	LRR-III	TraesCS3D02G391600.1	LRR-III	0.0454812	0.0894581	0.508408
TraesCS3B02G435200.2	SD-2b	TraesCS3D02G397000.2	SD-2b	0.0472998	0.162619	0.290862
TraesCS3B02G440300.1	RKF3	TraesCS3D02G401800.1	RKF3	0.0342917	0.0804117	0.426452
TraesCS3B02G458900.1	LRR-Xb	TraesCS3D02G418600.1	LRR-Xb	0.0252655	0.0636263	0.397093
TraesCS3B02G459200.1	DUF26	TraesCS3D02G418900.2	DUF26	0.222487	0.484922	0.458809
TraesCS3B02G474400.1	WAK	TraesCS3D02G433100.1	WAK	0.154649	0.419933	0.368272
TraesCS3B02G477400.1	RLCK-IXa	TraesCS3D02G436200.1	RLCK-IXa	0	0	NaN	High Sequence Divergence Value (pS>=0.75)
TraesCS3B02G481000.1	LRR-XII	TraesCS3D02G438600.1	LRR-XII	0.0118567	0.0411218	0.28833
TraesCS3B02G482900.1	L-LEC	TraesCS3D02G440000.1	L-LEC	0.0744412	0.758701	0.0981167
TraesCS3B02G501900.1	RLCK-IXa	TraesCS3D02G454200.1	RLCK-IXa	0	0	NaN	High Sequence Divergence Value (pS>=0.75)
TraesCS3B02G506600.1	RLCK-VIIa	TraesCS3D02G457400.1	RLCK-VIIa	0.0297658	0.143291	0.207729
TraesCS3B02G519500.1	L-LEC	TraesCS3D02G471000.1	L-LEC	0.0224021	0.10943	0.204716
TraesCS3B02G536800.1	L-LEC	TraesCS3D02G484200.1	L-LEC	0.0284973	0.076337	0.373309
TraesCS3B02G547600.1	RLCK-Os1	TraesCS3D02G493600.1	RLCK-Os1	0.0754035	0.156238	0.482619
TraesCS3B02G548100.1	WAK	TraesCS3D02G494200.1	WAK	0.0369931	0.086324	0.428538
TraesCS3B02G550900.1	LRR-XII	TraesCS3D02G496100.1	LRR-XII	0.0323289	0.0836154	0.386638
TraesCS3B02G554900.1	DUF26	TraesCS3D02G500800.1	DUF26	0.423118	0.720535	0.587228
TraesCS3B02G555800.1	DUF26	TraesCS3D02G501100.1	DUF26	0.132356	0.25228	0.524639
TraesCS3B02G591700.1	WAK	TraesCS3D02G527500.1	WAK	0.295605	0.599796	0.492843
TraesCS3B02G596200.1	WAK	TraesCS3D02G533100.1	WAK	0.157584	0.318169	0.495285
TraesCS3B02G600300.1	RLCK-VIIa	TraesCS3D02G535700.1	RLCK-VIIa	0.0437681	0.0654366	0.668863
TraesCS3B02G602700.1	LRR-VIII-1	TraesCS3D02G542300.1	LRR-VIII-1	0.00477297	0.101734	0.046916
TraesCS3B02G603300.1	RLCK-VIIa	TraesCS3D02G543300.1	RLCK-VIIa	0.0571992	0.065873	0.868325
TraesCS3B02G603800.1	LRR-Ic	TraesCS3D02G543900.2	LRR-Ic	0.0226277	0.13802	0.163945
TraesCS3D02G011300.1	LRK10L-2	TraesCSU02G167800.1	LRK10L-2	0.0581783	0.112359	0.517789
TraesCS3D02G011400.1	LRK10L-2	TraesCS3D02G064300.1	LRK10L-2	0.22256	0.379957	0.58575
TraesCS3D02G011400.1	LRK10L-2	TraesCSU02G167900.1	LRK10L-2	0.0345159	0.0562924	0.613154
TraesCS3D02G011900.1	LRK10L-2	TraesCSU02G044100.2	LRK10L-2	0.357737	1.10217	0.324574
TraesCS3D02G011900.1	LRK10L-2	TraesCS3D02G064100.1	LRK10L-2	0.378287	1.02904	0.367612
TraesCS3D02G012800.1	SD-2b	TraesCS3D02G063800.1	SD-2b	0.517376	0.654132	0.790936
TraesCS3D02G013600.1	SD-2b	TraesCSU02G045500.1	SD-2b	0.0447894	0	#NAME?	High Sequence Divergence Value (pS>=0.75)
TraesCS3D02G013900.1	LRK10L-2	TraesCS3D02G063100.3	LRK10L-2	0.332266	0.651439	0.51005
TraesCS3D02G013900.1	LRK10L-2	TraesCSU02G165300.1	LRK10L-2	0.0325214	0.0382096	0.851132
TraesCS3D02G014000.1	LRK10L-2	TraesCSU02G164800.1	LRK10L-2	0.0260063	0.0591215	0.439878
TraesCS3D02G014000.1	LRK10L-2	TraesCS3D02G063000.1	LRK10L-2	0.335455	0.655645	0.511641
TraesCS3D02G014100.2	LRK10L-2	TraesCSU02G044200.1	LRK10L-2	0.539097	0.744726	0.723886
TraesCS3D02G014600.1	LRK10L-2	TraesCSU02G046400.1	LRK10L-2	0.459043	NaN	NaN	High Sequence Divergence Value (pS>=0.75)
TraesCS3D02G064100.1	LRK10L-2	TraesCSU02G046400.1	LRK10L-2	0.622531	NaN	NaN	High Sequence Divergence Value (pS>=0.75)
TraesCS3D02G064700.2	SD-2b	TraesCSU02G045400.1	SD-2b	0.345073	0.617589	0.558742
TraesCS3D02G225200.1	RLCK-V	TraesCS3D02G241900.1	RLCK-V	1.70011	NaN	NaN	High Sequence Divergence Value (pS>=0.75)
TraesCS3D02G336200.1	LRR-III	TraesCS4D02G173400.1	LRR-III	0.40815	1.79673	0.227163
TraesCS3D02G336200.1	LRR-III	TraesCS4A02G133400.1	LRR-III	0.40594	1.68181	0.241371
TraesCS3D02G337800.1	LRR-VIIa	TraesCS4A02G135200.1	LRR-VIIa	0.382256	1.17105	0.326421
TraesCS3D02G337800.1	LRR-VIIa	TraesCS4D02G172000.1	LRR-VIIa	0.37763	1.13511	0.332683
TraesCS3D02G337800.1	LRR-VIIa	TraesCS4B02G169900.1	LRR-VIIa	0.379998	1.10667	0.34337
TraesCS4A02G000300.1	RLCK-VIIa	TraesCS4D02G000300.1	RLCK-VIIa	0.0108698	0.0326138	0.333287
TraesCS4A02G001100.1	CrRLK1L-1	TraesCS4D02G001000.1	CrRLK1L-1	0.0252603	0.0657746	0.384044
TraesCS4A02G001100.1	CrRLK1L-1	TraesCS4B02G002300.1	CrRLK1L-1	0.0348813	0.0771293	0.452245
TraesCS4A02G005100.4	LRR-V	TraesCS4D02G298800.1	LRR-V	0.0128963	0.0842044	0.153155
TraesCS4A02G005100.4	LRR-V	TraesCS4B02G299900.2	LRR-V	0.0130806	0.0677151	0.193171
TraesCS4A02G010000.1	RLCK-VIIa	TraesCS4B02G294300.1	RLCK-VIIa	0.0136678	0.152421	0.0896713
TraesCS4A02G010000.1	RLCK-VIIa	TraesCS4D02G293200.1	RLCK-VIIa	0.0443019	0.094556	0.468526
TraesCS4A02G016800.1	RLCK-VIIa	TraesCS4B02G287300.1	RLCK-VIIa	0	0.0706404	0
TraesCS4A02G016800.1	RLCK-VIIa	TraesCS4D02G286100.1	RLCK-VIIa	0	0.0170462	0
TraesCS4A02G031000.1	RLCK-VIIa	TraesCS4D02G273600.1	RLCK-VIIa	0.0116734	0.15729	0.0742155
TraesCS4A02G031000.1	RLCK-VIIa	TraesCS4B02G275000.1	RLCK-VIIa	0.0116734	0.0858078	0.136041
TraesCS4A02G062000.1	WAK/LRK10L-1	TraesCS4B02G238700.1	WAK/LRK10L-1	0.121629	0.20074	0.605901
TraesCS4A02G062000.1	WAK/LRK10L-1	TraesCS4D02G238900.1	WAK/LRK10L-1	0.141634	0.145181	0.97557
TraesCS4A02G064200.1	LRR-III	TraesCS4D02G241100.1	LRR-III	0.0262571	0.119838	0.219104
TraesCS4A02G064200.1	LRR-III	TraesCS4B02G241500.1	LRR-III	0.0243147	0.107417	0.226358
TraesCS4A02G064800.1	SD-2b	TraesCS4B02G242200.1	SD-2b	0.012782	0.073093	0.174873
TraesCS4A02G064800.1	SD-2b	TraesCS4D02G241800.1	SD-2b	0.0227891	0.0662195	0.344145
TraesCS4A02G072300.1	RLCK-VI	TraesCS4D02G229100.2	RLCK-VI	0.0198809	0.0528574	0.376124
TraesCS4A02G072300.1	RLCK-VI	TraesCS4B02G228200.1	RLCK-VI	0.0281515	0.0646023	0.435765
TraesCS4A02G073500.1	RLCK-VIIa	TraesCS4B02G229700.1	RLCK-VIIa	0.0434904	0.0344888	1.261
TraesCS4A02G073500.1	RLCK-VIIa	TraesCS4D02G231100.1	RLCK-VIIa	0.037121	0.0170462	2.17767
TraesCS4A02G077500.1	PERK	TraesCS4B02G233600.1	PERK	0.0535464	0.109835	0.487517
TraesCS4A02G078100.1	RLCK-V	TraesCS4D02G235400.1	RLCK-V	0	0.0484039	0
TraesCS4A02G078100.1	RLCK-V	TraesCS4B02G234200.1	RLCK-V	0.038347	0.0480164	0.798623
TraesCS4A02G081400.1	RLCK-XI	TraesCS4B02G222400.1	RLCK-XI	0.0263763	0.0943651	0.279514
TraesCS4A02G081400.1	RLCK-XI	TraesCS4D02G222900.1	RLCK-XI	0.0263763	0.0943651	0.279514
TraesCS4A02G089700.1	DUF26	TraesCS4D02G215200.1	DUF26	0	0.0233482	0
TraesCS4A02G089700.1	DUF26	TraesCS4B02G214600.1	DUF26	0.0170462	0.0234394	0.727245
TraesCS4A02G092500.1	LRR-XIIIa	TraesCS4B02G211800.1	LRR-XIIIa	0.0288766	0.0709676	0.406898
TraesCS4A02G092500.1	LRR-XIIIa	TraesCS4D02G212600.1	LRR-XIIIa	0.0147516	0.0301245	0.489686
TraesCS4A02G096900.1	RLCK-VIIa	TraesCS4B02G207500.1	RLCK-VIIa	0	0.078503	0
TraesCS4A02G096900.1	RLCK-VIIa	TraesCS4D02G208400.1	RLCK-VIIa	0	0.0783747	0
TraesCS4A02G105100.1	RLCK-VIIa	TraesCS4D02G199800.1	RLCK-VIIa	0.0224736	0.0670838	0.335008
TraesCS4A02G105100.1	RLCK-VIIa	TraesCS4B02G198900.1	RLCK-VIIa	0.0396693	0.0676515	0.586378
TraesCS4A02G114600.1	LRR-III	TraesCS4B02G189600.1	LRR-III	0.0174786	0.099598	0.175492
TraesCS4A02G114600.1	LRR-III	TraesCS4D02G191000.1	LRR-III	0.0223495	0.0818143	0.273174
TraesCS4A02G133400.1	LRR-III	TraesCS4D02G173400.1	LRR-III	0.00885227	0.0517893	0.170928
TraesCS4A02G133400.1	LRR-III	TraesCS4B02G171300.1	LRR-III	0.0196294	0.112965	0.173765
TraesCS4A02G133800.1	CrRLK1L-1	TraesCS4B02G171100.1	CrRLK1L-1	0.0121604	0.0538885	0.225658
TraesCS4A02G133800.1	CrRLK1L-1	TraesCS4D02G173100.1	CrRLK1L-1	0.0162608	0.0507656	0.320311
TraesCS4A02G135200.1	LRR-VIIa	TraesCS4D02G172000.1	LRR-VIIa	0.0108016	0.0749131	0.144189
TraesCS4A02G135200.1	LRR-VIIa	TraesCS4B02G169900.1	LRR-VIIa	0.015319	0.0568433	0.269496
TraesCS4A02G150100.1	LRR-III	TraesCS4D02G150200.1	LRR-III	0.0206596	0.0620806	0.332787
TraesCS4A02G173400.1	LRR-Ia	TraesCS5D02G095300.1	LRR-Ia	0.405478	1.81817	0.223014
TraesCS4A02G173400.1	LRR-Ia	TraesCS5B02G089000.1	LRR-Ia	0.402027	1.73732	0.231406
TraesCS4A02G173400.1	LRR-Ia	TraesCS5A02G082900.1	LRR-Ia	0.409185	1.57053	0.26054
TraesCS4A02G183000.1	RLCK-VIIa	TraesCS4B02G135600.1	RLCK-VIIa	0.0196491	0.0624548	0.314613
TraesCS4A02G183000.1	RLCK-VIIa	TraesCS4D02G130300.1	RLCK-VIIa	0.00979206	0.0302689	0.323502
TraesCS4A02G186700.1	SD-2a	TraesCS5A02G138600.1	SD-2a	0.270951	1.1952	0.226699
TraesCS4A02G186700.1	SD-2a	TraesCS4D02G126900.1	SD-2a	0.020541	0.0660674	0.310909
TraesCS4A02G186700.1	SD-2a	TraesCS4B02G132100.1	SD-2a	0.0292008	0.0797955	0.365945
TraesCS4A02G187000.1	SD-2a	TraesCS4D02G126500.1	SD-2a	0.0218289	0.0781892	0.27918
TraesCS4A02G187000.1	SD-2a	TraesCS4B02G130700.1	SD-2a	0.0218411	0.0597083	0.365797
TraesCS4A02G191500.1	RLCK-VIIa	TraesCS4B02G123800.2	RLCK-VIIa	0	0.0381034	0
TraesCS4A02G191500.1	RLCK-VIIa	TraesCS5B02G143500.1	RLCK-VIIa	0.0565772	0.381563	0.148278
TraesCS4A02G191500.1	RLCK-VIIa	TraesCS4D02G121800.3	RLCK-VIIa	0.00546949	0.0189284	0.288956
TraesCS4A02G191500.1	RLCK-VIIa	TraesCS5A02G144600.1	RLCK-VIIa	0.250011	0.702461	0.355907
TraesCS4A02G191500.1	RLCK-VIIa	TraesCS5D02G147600.2	RLCK-VIIa	0.2655	0.669729	0.396429
TraesCS4A02G201800.1	L-LEC	TraesCS4B02G106000.1	L-LEC	0.0249438	0.0836246	0.298284
TraesCS4A02G201800.1	L-LEC	TraesCS4D02G102700.1	L-LEC	0.0296219	0.0729319	0.406159
TraesCS4A02G205800.1	RKF3	TraesCS4D02G106700.1	RKF3	0.0145711	0.0717789	0.203
TraesCS4A02G205800.1	RKF3	TraesCS4B02G109400.1	RKF3	0.0188656	0.0663722	0.28424
TraesCS4A02G206000.1	LRR-XII	TraesCS4B02G109600.1	LRR-XII	0.00745642	0.0617609	0.12073
TraesCS4A02G220300.1	RLCK-IXb	TraesCS4D02G095000.1	RLCK-IXb	0.00725666	0.04052	0.179088
TraesCS4A02G220300.1	RLCK-IXb	TraesCS4B02G098900.1	RLCK-IXb	0.0244895	0.0543429	0.450647
TraesCS4A02G221700.1	RLCK-VI	TraesCS4D02G096100.3	RLCK-VI	0.0109148	0.0658759	0.165687
TraesCS4A02G221700.1	RLCK-VI	TraesCS4B02G099900.2	RLCK-VI	0.0319786	0.105106	0.304251
TraesCS4A02G221700.1	RLCK-VI	TraesCS5A02G114900.1	RLCK-VI	0.399113	0.90264	0.442162
TraesCS4A02G223200.1	DUF26	TraesCS4B02G092200.1	DUF26	0.241955	1.7822	0.135762
TraesCS4A02G229800.1	LRR-Xa	TraesCS4B02G086300.1	LRR-Xa	0.0240622	0.151319	0.159016
TraesCS4A02G232200.1	LRR-XII	TraesCS4D02G081700.1	LRR-XII	0.0480571	0.149526	0.321397
TraesCS4A02G232200.1	LRR-XII	TraesCS4B02G083700.2	LRR-XII	0.0381319	0.118643	0.321401
TraesCS4A02G239600.1	LRR-VI	TraesCS4D02G074100.1	LRR-VI	0.010282	0.13264	0.0775176
TraesCS4A02G239600.1	LRR-VI	TraesCS4B02G075400.1	LRR-VI	0.0149187	0.106949	0.139494
TraesCS4A02G240200.1	LRR-III	TraesCS4D02G073300.1	LRR-III	0.0224926	0.0976521	0.230334
TraesCS4A02G240200.1	LRR-III	TraesCS4B02G074700.1	LRR-III	0.0390464	0.122602	0.31848
TraesCS4A02G251400.1	L-LEC	TraesCS4D02G062400.1	L-LEC	0.0687204	0.0896458	0.766576
TraesCS4A02G251400.1	L-LEC	TraesCS4B02G063400.1	L-LEC	0.0435255	0.0440224	0.988712
TraesCS4A02G255400.1	SD-2a	TraesCS4B02G059700.1	SD-2a	0.0571111	0.104089	0.548674
TraesCS4A02G259100.1	LRR-XIV	TraesCS4B02G055600.1	LRR-XIV	0.0323826	0.0818765	0.395505
TraesCS4A02G259100.1	LRR-XIV	TraesCS4D02G055900.1	LRR-XIV	0.0317967	0.036548	0.869997
TraesCS4A02G261500.1	L-LEC	TraesCS4B02G053100.1	L-LEC	0.938419	1.29629	0.723926
TraesCS4A02G262800.1	RLCK-VIII	TraesCS4D02G052300.1	RLCK-VIII	0.0373444	0.197861	0.18874
TraesCS4A02G262800.1	RLCK-VIII	TraesCS4B02G052100.1	RLCK-VIII	0.0449012	0.174699	0.257021
TraesCS4A02G265100.1	LRR-IX	TraesCS4B02G049800.1	LRR-IX	0.0225288	0.0270421	0.833099
TraesCS4A02G265100.1	LRR-IX	TraesCS4D02G050200.1	LRR-IX	0.0551032	0.026717	2.06248
TraesCS4A02G267300.1	LRR-III	TraesCS4B02G047100.1	LRR-III	0.0325708	0.0889085	0.36634
TraesCS4A02G267300.1	LRR-III	TraesCS4D02G046900.1	LRR-III	0.0263609	0.0492163	0.535613
TraesCS4A02G281900.1	DUF26	TraesCS4B02G031100.1	DUF26	0.875704	NaN	NaN	High Sequence Divergence Value (pS>=0.75)
TraesCS4A02G281900.1	DUF26	TraesCS4D02G028600.1	DUF26	0.940145	NaN	NaN	High Sequence Divergence Value (pS>=0.75)
TraesCS4A02G307500.1	LRR-XIIb	TraesCS4D02G006300.1	LRR-XIIb	0.0798518	0.207003	0.385751
TraesCS4A02G307500.1	LRR-XIIb	TraesCS4D02G007400.1	LRR-XIIb	0.16456	0.387737	0.424411
TraesCS4A02G307500.1	LRR-XIIb	TraesCS4B02G009500.1	LRR-XIIb	0.12761	0.2996	0.425936
TraesCS4A02G307500.1	LRR-XIIb	TraesCS4B02G007400.1	LRR-XIIb	0.170055	0.375752	0.452573
TraesCS4A02G310100.1	WAK	TraesCS4D02G005100.1	WAK	0.322403	0.572472	0.563177
TraesCS4A02G310800.1	LRR-XII	TraesCS4D02G003300.1	LRR-XII	0.00978807	0.0649053	0.150805
TraesCS4A02G313900.1	LRR-XII	TraesCS5D02G547600.1	LRR-XII	0.365648	1.5503	0.235856
TraesCS4A02G315100.1	L-LEC	TraesCS5D02G558000.1	L-LEC	0.941194	1.54101	0.610765
TraesCS4A02G317500.1	DUF26	TraesCS5D02G568100.1	DUF26	0.484234	NaN	NaN	High Sequence Divergence Value (pS>=0.75)
TraesCS4A02G323400.1	DUF26	TraesCS5D02G553900.1	DUF26	0	0.0818995	0
TraesCS4A02G323400.1	DUF26	TraesCS5B02G555000.1	DUF26	0.00877203	0.0540775	0.162212
TraesCS4A02G323500.2	DUF26	TraesCS5B02G554900.1	DUF26	0.0398938	0.117187	0.340429
TraesCS4A02G323500.2	DUF26	TraesCS5D02G554000.1	DUF26	0.035935	0.0682843	0.526256
TraesCS4A02G325700.1	LRR-XII	TraesCS5D02G556900.1	LRR-XII	0.0378945	0.0773271	0.490055
TraesCS4A02G325700.1	LRR-XII	TraesCS5B02G538600.1	LRR-XII	0.0436201	0.0597571	0.729957
TraesCS4A02G325900.1	SD-2b	TraesCS5B02G538800.1	SD-2b	0.0535942	0.127969	0.418806
TraesCS4A02G327100.1	LRR-XII	TraesCS5B02G539900.1	LRR-XII	0.149769	0.505161	0.296477
TraesCS4A02G330000.1	LRR-XII	TraesCS5B02G544800.1	LRR-XII	0.0210567	0.0975315	0.215896
TraesCS4A02G341700.1	RLCK-VIII	TraesCS5D02G531200.1	RLCK-VIII	0.0318519	0.0250023	1.27396
TraesCS4A02G341700.1	RLCK-VIII	TraesCS5B02G532900.1	RLCK-VIII	0.0125789	0	#NAME?	High Sequence Divergence Value (pS>=0.75)
TraesCS4A02G342500.1	SD-2a	TraesCS5D02G530600.1	SD-2a	0.0278148	0.0796417	0.34925
TraesCS4A02G347600.1	WAK	TraesCS5D02G524800.1	WAK	0.020496	0.117974	0.173734
TraesCS4A02G347600.1	WAK	TraesCS5B02G526000.1	WAK	0.0223758	0.1252	0.17872
TraesCS4A02G351600.1	WAK	TraesCS5B02G521800.1	WAK	0.126846	0.461945	0.27459
TraesCS4A02G351600.1	WAK	TraesCS5D02G520500.1	WAK	0.143037	0.436398	0.327767
TraesCS4A02G351900.1	RLCK-VI	TraesCS5D02G520200.1	RLCK-VI	0.0400617	0.133696	0.299648
TraesCS4A02G371100.1	LRR-IV	TraesCS7D02G068600.1	LRR-IV	0.0287485	0.115098	0.249774
TraesCS4A02G371100.1	LRR-IV	TraesCS7A02G073700.1	LRR-IV	0.0655504	0.194654	0.336753
TraesCS4A02G375900.1	SD-2b	TraesCS7D02G072900.1	SD-2b	0.0369414	0.103384	0.357324
TraesCS4A02G375900.1	SD-2b	TraesCS7A02G077300.1	SD-2b	0.0455158	0.11246	0.40473
TraesCS4A02G382700.4	RLCK-IXb	TraesCS7A02G084400.4	RLCK-IXb	0.0588488	0.203114	0.289732
TraesCS4A02G382700.4	RLCK-IXb	TraesCS7D02G079400.2	RLCK-IXb	0.109692	0.284928	0.384981
TraesCS4A02G383000.1	DUF26	TraesCS7D02G079100.1	DUF26	0.264114	0.331065	0.797771
TraesCS4A02G384500.1	L-LEC	TraesCS7A02G085400.1	L-LEC	0.0470451	0.246944	0.190509
TraesCS4A02G384500.1	L-LEC	TraesCS7D02G080600.1	L-LEC	0.0267324	0.082024	0.325909
TraesCS4A02G384600.1	L-LEC	TraesCS7A02G085600.1	L-LEC	0.0142484	0.131832	0.10808
TraesCS4A02G388500.1	LRR-XIIb	TraesCS7A02G089300.1	LRR-XIIb	0.0172893	0.0475987	0.363231
TraesCS4A02G388500.1	LRR-XIIb	TraesCS7D02G084600.1	LRR-XIIb	0.937814	0.907378	1.03354
TraesCS4A02G390900.1	RLCK-XVI	TraesCS7D02G086800.1	RLCK-XVI	0.0281723	0.283322	0.0994358
TraesCS4A02G390900.1	RLCK-XVI	TraesCS7A02G091000.1	RLCK-XVI	0.0412003	0.187303	0.219966
TraesCS4A02G391000.1	WAK	TraesCS7A02G091100.1	WAK	0.0312156	0.0607572	0.513776
TraesCS4A02G391000.1	WAK	TraesCS7D02G085800.1	WAK	0.0832402	0.152739	0.544985
TraesCS4A02G391000.1	WAK	TraesCS7D02G086900.1	WAK	0.121023	0.21676	0.558327
TraesCS4A02G391200.1	WAK	TraesCS7A02G091200.1	WAK	0.139342	0.341864	0.407595
TraesCS4A02G391400.1	WAK	TraesCS7D02G085600.1	WAK	0.121484	0.308231	0.394134
TraesCS4A02G411700.1	LRR-XII	TraesCS4B02G311900.1	LRR-XII	0.0933485	0.254473	0.36683
TraesCS4A02G414700.1	RLCK-IV	TraesCS4D02G312400.1	RLCK-IV	0.0261464	0.199701	0.130928
TraesCS4A02G414700.1	RLCK-IV	TraesCS4B02G315400.1	RLCK-IV	0.0294798	0.162503	0.18141
TraesCS4A02G422700.1	LRR-XIIIb	TraesCS7A02G066200.1	LRR-XIIIb	0.016021	0.0927337	0.172763
TraesCS4A02G422700.1	LRR-XIIIb	TraesCS7D02G060400.1	LRR-XIIIb	0.0169945	0.0845415	0.20102
TraesCS4A02G427900.1	WAK	TraesCS7A02G062000.1	WAK	0.110435	0.249704	0.442265
TraesCS4A02G433800.1	DUF26	TraesCS7A02G056800.1	DUF26	0.0778213	0.199243	0.390585
TraesCS4A02G438700.1	LRR-XII	TraesCS7D02G048600.1	LRR-XII	0.0331241	0.140174	0.236307
TraesCS4A02G438700.1	LRR-XII	TraesCS7A02G053400.2	LRR-XII	0.0412878	0.14498	0.284783
TraesCS4A02G441600.1	CrRLK1L-1	TraesCS7D02G050100.1	CrRLK1L-1	0.0132669	0.0457131	0.29022
TraesCS4A02G441600.1	CrRLK1L-1	TraesCS7A02G055000.1	CrRLK1L-1	0.0173085	0.0497494	0.347913
TraesCS4A02G445500.1	LRR-XIIb	TraesCS7D02G037700.1	LRR-XIIb	0.0203235	0.046333	0.438639
TraesCS4A02G445500.1	LRR-XIIb	TraesCS7A02G042200.1	LRR-XIIb	0.0199356	0.0412475	0.483318
TraesCS4A02G446600.1	LRR-XII	TraesCS7D02G036700.1	LRR-XII	0.212468	0.597327	0.355697
TraesCS4A02G449700.1	DUF26	TraesCS7D02G034800.1	DUF26	0.0145946	0.0787012	0.185443
TraesCS4A02G449700.1	DUF26	TraesCS7A02G038600.1	DUF26	0.0164165	0.0726741	0.225892
TraesCS4A02G456900.1	DUF26	TraesCS7A02G032700.1	DUF26	0.0338881	0.292579	0.115825
TraesCS4A02G456900.1	DUF26	TraesCS7D02G029300.1	DUF26	0.0224211	0.103762	0.216081
TraesCS4A02G457000.1	DUF26	TraesCS7A02G032600.1	DUF26	0.033952	0.146394	0.231923
TraesCS4A02G457000.1	DUF26	TraesCS7D02G029200.1	DUF26	0.0184987	0.0638684	0.289638
TraesCS4A02G473300.1	LRR-XII	TraesCS7D02G015600.1	LRR-XII	0.0422354	0.14606	0.289165
TraesCS4A02G473300.1	LRR-XII	TraesCS7A02G018300.1	LRR-XII	0.061738	0.18176	0.339668
TraesCS4A02G481200.1	DUF26	TraesCS7A02G014800.1	DUF26	0.763767	1.2209	0.625575
TraesCS4A02G481200.1	DUF26	TraesCS7D02G011800.2	DUF26	0.504708	NaN	NaN	High Sequence Divergence Value (pS>=0.75)
TraesCS4A02G482400.1	WAK	TraesCS7A02G013700.1	WAK	0.0239854	0.0983865	0.243787
TraesCS4A02G488000.1	LRR-XIIb	TraesCS7D02G004900.1	LRR-XIIb	0.0311522	0.121073	0.257302
TraesCS4A02G488000.1	LRR-XIIb	TraesCS7A02G006400.1	LRR-XIIb	0.150139	0.440533	0.340813
TraesCS4A02G491600.1	LRR-XIIb	TraesCS7D02G004900.1	LRR-XIIb	0.112129	0.387064	0.289692
TraesCS4A02G491600.1	LRR-XIIb	TraesCS7A02G006400.1	LRR-XIIb	0.15112	0.394521	0.383048
TraesCS4A02G497200.1	LRR-Ia	TraesCS7D02G002400.1	LRR-Ia	0.0677366	0.205922	0.328943
TraesCS4B02G000300.1	RLCK-VIIa	TraesCS4D02G000300.1	RLCK-VIIa	0.0110296	0.0333388	0.330834
TraesCS4B02G002300.1	CrRLK1L-1	TraesCS4D02G001000.1	CrRLK1L-1	0.0255511	0.0834192	0.306298
TraesCS4B02G003700.1	CrRLK1L-1	TraesCS4D02G004300.1	CrRLK1L-1	0.131944	0.241262	0.546893
TraesCS4B02G007400.1	LRR-XIIb	TraesCS4D02G006300.1	LRR-XIIb	0.130303	0.402236	0.323946
TraesCS4B02G007400.1	LRR-XIIb	TraesCS4D02G007400.1	LRR-XIIb	0.0350562	0.0948256	0.369691
TraesCS4B02G009500.1	LRR-XIIb	TraesCS4D02G007400.1	LRR-XIIb	0.12803	0.37584	0.340651
TraesCS4B02G009500.1	LRR-XIIb	TraesCS4D02G006300.1	LRR-XIIb	0.105458	0.268151	0.393278
TraesCS4B02G031100.1	DUF26	TraesCS4D02G028600.1	DUF26	0.0628356	0.186038	0.337757
TraesCS4B02G047100.1	LRR-III	TraesCS4D02G046900.1	LRR-III	0.0324802	0.0993759	0.326842
TraesCS4B02G049800.1	LRR-IX	TraesCS4D02G050200.1	LRR-IX	0.069086	0.0993655	0.695271
TraesCS4B02G052100.1	RLCK-VIII	TraesCS4D02G052300.1	RLCK-VIII	0.0222376	0.221786	0.100266
TraesCS4B02G055600.1	LRR-XIV	TraesCS4D02G055900.1	LRR-XIV	0.031166	0.0885548	0.35194
TraesCS4B02G059700.1	SD-2a	TraesCS4D02G059300.1	SD-2a	0.0564235	0.0982496	0.574287
TraesCS4B02G063400.1	L-LEC	TraesCS4D02G062400.1	L-LEC	0.0585337	0.0667964	0.8763
TraesCS4B02G074700.1	LRR-III	TraesCS4D02G073300.1	LRR-III	0.031468	0.0738301	0.426222
TraesCS4B02G075400.1	LRR-VI	TraesCS4D02G074100.1	LRR-VI	0.0207088	0.119907	0.172707
TraesCS4B02G083700.2	LRR-XII	TraesCS4D02G081700.1	LRR-XII	0.0873312	0.169936	0.513907
TraesCS4B02G092200.1	DUF26	TraesCS4D02G089100.1	DUF26	0	0.180872	0
TraesCS4B02G092900.1	DUF26	TraesCS4D02G089600.1	DUF26	0.0300792	0.0961314	0.312897
TraesCS4B02G098900.1	RLCK-IXb	TraesCS4D02G095000.1	RLCK-IXb	0.0248291	0.0631329	0.393283
TraesCS4B02G099900.2	RLCK-VI	TraesCS4D02G096100.3	RLCK-VI	0.0307263	0.113173	0.271498
TraesCS4B02G099900.2	RLCK-VI	TraesCS5D02G125300.1	RLCK-VI	0.387689	1.06775	0.36309
TraesCS4B02G099900.2	RLCK-VI	TraesCS5A02G114900.1	RLCK-VI	0.434059	1.00592	0.431506
TraesCS4B02G106000.1	L-LEC	TraesCS4D02G102700.1	L-LEC	0.0139	0.0894359	0.155419
TraesCS4B02G109400.1	RKF3	TraesCS4D02G106700.1	RKF3	0.0125438	0.0660978	0.189777
TraesCS4B02G123800.2	RLCK-VIIa	TraesCS5B02G143500.1	RLCK-VIIa	0.0565772	0.381563	0.148278
TraesCS4B02G123800.2	RLCK-VIIa	TraesCS4D02G121800.3	RLCK-VIIa	0.00546949	0.0189284	0.288956
TraesCS4B02G123800.2	RLCK-VIIa	TraesCS5A02G144600.1	RLCK-VIIa	0.250011	0.702461	0.355907
TraesCS4B02G123800.2	RLCK-VIIa	TraesCS5D02G147600.2	RLCK-VIIa	0.2655	0.669729	0.396429
TraesCS4B02G130700.1	SD-2a	TraesCS4D02G126500.1	SD-2a	0.0182898	0.0770385	0.237411
TraesCS4B02G132100.1	SD-2a	TraesCS5A02G138600.1	SD-2a	0.279276	1.19588	0.233531
TraesCS4B02G132100.1	SD-2a	TraesCS4D02G126900.1	SD-2a	0.0187627	0.0735282	0.255177
TraesCS4B02G135600.1	RLCK-VIIa	TraesCS4D02G130300.1	RLCK-VIIa	0.0196733	0.030461	0.64585
TraesCS4B02G137400.1	LRR-III	TraesCS4D02G132100.1	LRR-III	0.0185948	0.0646604	0.287576
TraesCS4B02G165600.1	LRR-IX	TraesCS4D02G163300.1	LRR-IX	0.00577037	0.0337325	0.171063
TraesCS4B02G169900.1	LRR-VIIa	TraesCS4D02G172000.1	LRR-VIIa	0.00968356	0.0446149	0.217048
TraesCS4B02G171100.1	CrRLK1L-1	TraesCS4D02G173100.1	CrRLK1L-1	0.016258	0.0759373	0.214098
TraesCS4B02G171300.1	LRR-III	TraesCS4D02G173400.1	LRR-III	0.021446	0.107086	0.200269
TraesCS4B02G177400.1	LRR-III	TraesCS4D02G179100.1	LRR-III	0.0112841	0.087336	0.129203
TraesCS4B02G189600.1	LRR-III	TraesCS4D02G191000.1	LRR-III	0.0215435	0.0907592	0.23737
TraesCS4B02G198900.1	RLCK-VIIa	TraesCS4D02G199800.1	RLCK-VIIa	0.0396319	0.0502982	0.787938
TraesCS4B02G201600.1	CrRLK1L-1	TraesCS4D02G202300.1	CrRLK1L-1	0.0311502	0.11292	0.275861
TraesCS4B02G207500.1	RLCK-VIIa	TraesCS4D02G208400.1	RLCK-VIIa	0	0.038164	0
TraesCS4B02G211800.1	LRR-XIIIa	TraesCS4D02G212600.1	LRR-XIIIa	0.0213505	0.0641939	0.332593
TraesCS4B02G214600.1	DUF26	TraesCS4D02G215200.1	DUF26	0.0170462	0.0476351	0.35785
TraesCS4B02G216000.1	SD-2b	TraesCS4D02G216600.1	SD-2b	0.0319587	0.078893	0.405089
TraesCS4B02G222400.1	RLCK-XI	TraesCS4D02G222900.1	RLCK-XI	0	0	NaN	High Sequence Divergence Value (pS>=0.75)
TraesCS4B02G228200.1	RLCK-VI	TraesCS4D02G229100.2	RLCK-VI	0.0206477	0.0556008	0.371357
TraesCS4B02G229700.1	RLCK-VIIa	TraesCS4D02G231100.1	RLCK-VIIa	0.0369685	0.0529632	0.698003
TraesCS4B02G234200.1	RLCK-V	TraesCS4D02G235400.1	RLCK-V	0.038347	0.0993184	0.386102
TraesCS4B02G238700.1	WAK/LRK10L-1	TraesCS4D02G238900.1	WAK/LRK10L-1	0.100653	0.154183	0.652817
TraesCS4B02G241500.1	LRR-III	TraesCS4D02G241100.1	LRR-III	0.0104198	0.0819228	0.127191
TraesCS4B02G242200.1	SD-2b	TraesCS4D02G241800.1	SD-2b	0.0207574	0.0764384	0.271558
TraesCS4B02G275000.1	RLCK-VIIa	TraesCS4D02G273600.1	RLCK-VIIa	0	0.180644	0
TraesCS4B02G287300.1	RLCK-VIIa	TraesCS4D02G286100.1	RLCK-VIIa	0	0.0893914	0
TraesCS4B02G289100.1	L-LEC	TraesCS4D02G288200.1	L-LEC	0.0284493	0.105872	0.268715
TraesCS4B02G294300.1	RLCK-VIIa	TraesCS4D02G293200.1	RLCK-VIIa	0.0430958	0.0615379	0.700312
TraesCS4B02G299900.2	LRR-V	TraesCS4D02G298800.1	LRR-V	0.0162818	0.0727691	0.223746
TraesCS4B02G315400.1	RLCK-IV	TraesCS4D02G312400.1	RLCK-IV	0.026118	0.11602	0.225116
TraesCS4B02G318400.1	RLCK-V	TraesCS4D02G314800.1	RLCK-V	0.0471112	0.0510836	0.922239
TraesCS4B02G318400.1	RLCK-V	TraesCS5A02G493800.1	RLCK-V	0.059932	0.0519688	1.15323
TraesCS4B02G320600.1	LRR-VIIa	TraesCS5A02G491400.1	LRR-VIIa	0.0201369	0.0893201	0.225447
TraesCS4B02G320600.1	LRR-VIIa	TraesCS4D02G317100.1	LRR-VIIa	0.0232994	0.0989609	0.23544
TraesCS4B02G328200.1	RLCK-XII	TraesCS5A02G500000.1	RLCK-XII	0.0515108	0.126223	0.408093
TraesCS4B02G328200.1	RLCK-XII	TraesCS4D02G325200.1	RLCK-XII	0.0422001	0.0789553	0.53448
TraesCS4B02G328400.1	L-LEC	TraesCS5A02G500100.1	L-LEC	0.0570651	0.151461	0.376763
TraesCS4B02G345400.1	CrRLK1L-1	TraesCS5A02G514500.1	CrRLK1L-1	0.10306	0.166232	0.619978
TraesCS4B02G345400.1	CrRLK1L-1	TraesCS4D02G340500.1	CrRLK1L-1	0.0732638	0.101501	0.721806
TraesCS4B02G350900.1	LRR-XII	TraesCS5A02G519400.1	LRR-XII	0.0578167	0.137254	0.42124
TraesCS4B02G371600.1	RLCK-IXb	TraesCS5A02G542700.1	RLCK-IXb	0.0201999	0.0399349	0.505821
TraesCS4B02G371600.1	RLCK-IXb	TraesCS4D02G365900.1	RLCK-IXb	0.0179272	0.0296605	0.604414
TraesCS4B02G387600.1	L-LEC	TraesCSU02G125700.1	L-LEC	0.113034	0.161741	0.698858
TraesCS4B02G387600.1	L-LEC	TraesCS5A02G552200.1	L-LEC	0.107399	0.109775	0.978356
TraesCS4B02G389700.1	LRR-Ia	TraesCSU02G123800.1	LRR-Ia	0.0681257	0.100775	0.676015
TraesCS4B02G396500.1	RLCK-XIII	TraesCSU02G030100.1	RLCK-XIII	0.0153852	0.0687504	0.223783
TraesCS4B02G396500.1	RLCK-XIII	TraesCS5A02G558000.1	RLCK-XIII	0.108728	0.175687	0.618876
TraesCS4D02G096100.3	RLCK-VI	TraesCS5D02G125300.1	RLCK-VI	0.396194	1.02674	0.385875
TraesCS4D02G096100.3	RLCK-VI	TraesCS5A02G114900.1	RLCK-VI	0.403258	0.992482	0.406313
TraesCS4D02G121800.3	RLCK-VIIa	TraesCS5B02G143500.1	RLCK-VIIa	0.0623588	0.353915	0.176197
TraesCS4D02G121800.3	RLCK-VIIa	TraesCS5A02G144600.1	RLCK-VIIa	0.257193	0.664514	0.387039
TraesCS4D02G121800.3	RLCK-VIIa	TraesCS5D02G147600.2	RLCK-VIIa	0.272757	0.632417	0.431293
TraesCS4D02G126900.1	SD-2a	TraesCS5A02G138600.1	SD-2a	0.272877	1.26271	0.216105
TraesCS4D02G126900.1	SD-2a	TraesCS5D02G152300.1	SD-2a	0.275296	1.17423	0.234449
TraesCS4D02G314800.1	RLCK-V	TraesCS5A02G493800.1	RLCK-V	0.0392246	0.0526532	0.744962
TraesCS4D02G317100.1	LRR-VIIa	TraesCS5A02G491400.1	LRR-VIIa	0.0133446	0.087691	0.152177
TraesCS4D02G322200.3	RLCK-VIIa	TraesCS5A02G497600.2	RLCK-VIIa	0	0.0223065	0
TraesCS4D02G325200.1	RLCK-XII	TraesCS5A02G500000.1	RLCK-XII	0.0161297	0.102599	0.157211
TraesCS4D02G340500.1	CrRLK1L-1	TraesCS5A02G514500.1	CrRLK1L-1	0.0757941	0.134754	0.562464
TraesCS4D02G348900.1	DUF26	TraesCS5A02G524700.2	DUF26	0.0499502	0.101669	0.491302
TraesCS4D02G352700.1	LRR-XII	TraesCS5A02G528000.1	LRR-XII	0.0107596	0.0635382	0.16934
TraesCS4D02G365900.1	RLCK-IXb	TraesCS5A02G542700.1	RLCK-IXb	0.0167069	0.0285673	0.584827
TraesCS5A02G005300.1	LRR-XIIIa	TraesCS5B02G004300.1	LRR-XIIIa	0.0144149	0.0825575	0.174604
TraesCS5A02G005300.1	LRR-XIIIa	TraesCS5D02G007200.1	LRR-XIIIa	0.025277	0.0770896	0.32789
TraesCS5A02G026300.1	LRR-III	TraesCS5B02G025300.1	LRR-III	0.0478212	0.166568	0.287097
TraesCS5A02G026300.1	LRR-III	TraesCS5D02G034200.1	LRR-III	0.044027	0.143352	0.307126
TraesCS5A02G035200.1	WAK	TraesCS5D02G043400.1	WAK	0.546684	1.2995	0.420687
TraesCS5A02G035200.1	WAK	TraesCS5B02G035000.1	WAK	1.37633	NaN	NaN	High Sequence Divergence Value (pS>=0.75)
TraesCS5A02G035300.1	WAK	TraesCS5B02G034935.1	WAK	0.188262	0.764177	0.246359
TraesCS5A02G043600.1	WAK	TraesCS5D02G052800.1	WAK	0.195096	0.287265	0.679149
TraesCS5A02G048600.1	DUF26	TraesCS5D02G059300.1	DUF26	0.0829861	0.0377438	2.19867
TraesCS5A02G048600.1	DUF26	TraesCS5B02G053800.1	DUF26	0.0300541	0	#NAME?	High Sequence Divergence Value (pS>=0.75)
TraesCS5A02G051100.1	L-LEC	TraesCS5D02G061400.1	L-LEC	0.19129	0.701642	0.272631
TraesCS5A02G051100.1	L-LEC	TraesCS5B02G056700.1	L-LEC	0.454115	0.946829	0.479616
TraesCS5A02G051700.1	L-LEC	TraesCS5B02G057700.1	L-LEC	0.0196706	0.0808062	0.243429
TraesCS5A02G051700.1	L-LEC	TraesCS5D02G062800.2	L-LEC	0.0208402	0.0696556	0.29919
TraesCS5A02G052900.1	WAK	TraesCS5B02G063600.1	WAK	0.0927764	0.125503	0.739235
TraesCS5A02G060300.2	DUF26	TraesCS5D02G071900.1	DUF26	0.0220199	0.0851979	0.258456
TraesCS5A02G060300.2	DUF26	TraesCS5B02G067800.1	DUF26	0.0220199	0.0413898	0.532013
TraesCS5A02G062600.1	WAK/LRK10L-1	TraesCS5D02G073900.1	WAK/LRK10L-1	0.170764	0.299044	0.571033
TraesCS5A02G062600.1	WAK/LRK10L-1	TraesCS5B02G069900.1	WAK/LRK10L-1	0.23465	0.33349	0.703618
TraesCS5A02G064600.1	LRR-XII	TraesCS5B02G068100.1	LRR-XII	0	0	NaN	High Sequence Divergence Value (pS>=0.75)
TraesCS5A02G064600.1	LRR-XII	TraesCS5D02G075500.2	LRR-XII	0	0	NaN	High Sequence Divergence Value (pS>=0.75)
TraesCS5A02G081600.1	L-LEC	TraesCS5B02G084800.1	L-LEC	0.0125822	0.112977	0.111369
TraesCS5A02G081600.1	L-LEC	TraesCS5D02G091000.1	L-LEC	0.00785347	0.058765	0.133642
TraesCS5A02G082900.1	LRR-Ia	TraesCS5D02G095300.1	LRR-Ia	0.029794	0.0722854	0.412172
TraesCS5A02G082900.1	LRR-Ia	TraesCS5B02G089000.1	LRR-Ia	0.03492	0.0695733	0.501916
TraesCS5A02G084200.1	WAK	TraesCS5B02G089800.1	WAK	0.00796256	0.0706017	0.112781
TraesCS5A02G084400.1	L-LEC	TraesCS5B02G090300.1	L-LEC	0.0335464	0.112667	0.297747
TraesCS5A02G084400.1	L-LEC	TraesCS5D02G096800.1	L-LEC	0.0242476	0.0542201	0.447207
TraesCS5A02G114900.1	RLCK-VI	TraesCS5B02G115700.1	RLCK-VI	0.0539255	0.0190185	2.83543
TraesCS5A02G130900.1	LRR-III	TraesCS5B02G130800.1	LRR-III	0.00967582	0.0723816	0.133678
TraesCS5A02G130900.1	LRR-III	TraesCS5D02G138400.1	LRR-III	0.0129453	0.0784634	0.164985
TraesCS5A02G138600.1	SD-2a	TraesCS5D02G152300.1	SD-2a	0.0191612	0.0687623	0.278658
TraesCS5A02G138600.1	SD-2a	TraesCS5B02G138400.1	SD-2a	0.0617845	0.0851979	0.725188
TraesCS5A02G144600.1	RLCK-VIIa	TraesCS5B02G143500.1	RLCK-VIIa	0.30959	0.434275	0.712889
TraesCS5A02G144600.1	RLCK-VIIa	TraesCS5D02G147600.2	RLCK-VIIa	0.0172545	0	#NAME?	High Sequence Divergence Value (pS>=0.75)
TraesCS5A02G152800.1	LRR-XIIb	TraesCS5B02G151600.1	LRR-XIIb	0.0181506	0.138386	0.13116
TraesCS5A02G152800.1	LRR-XIIb	TraesCS5D02G158000.1	LRR-XIIb	0.022551	0.130924	0.172245
TraesCS5A02G156400.2	LRR-Ic	TraesCS5D02G161800.1	LRR-Ic	0.00333542	0.0462417	0.0721302
TraesCS5A02G160500.1	LRR-III	TraesCS5D02G165400.1	LRR-III	0.0264288	0.0572036	0.462013
TraesCS5A02G160500.1	LRR-III	TraesCS5B02G158000.1	LRR-III	0.0352392	0.0738301	0.477301
TraesCS5A02G168800.1	L-LEC	TraesCS5D02G173100.1	L-LEC	0.0136795	0.0415171	0.32949
TraesCS5A02G168800.1	L-LEC	TraesCS5B02G165600.1	L-LEC	0.0397664	0.0418957	0.949175
TraesCS5A02G177300.1	LRR-Xb	TraesCS5B02G174400.1	LRR-Xb	0.025929	0.10292	0.251933
TraesCS5A02G177300.1	LRR-Xb	TraesCS5D02G181500.1	LRR-Xb	0.0242138	0.0720169	0.336224
TraesCS5A02G185000.1	LRR-VIIb	TraesCS5D02G190000.1	LRR-VIIb	0.0127414	0.0715197	0.178152
TraesCS5A02G185000.1	LRR-VIIb	TraesCS5B02G183000.1	LRR-VIIb	0.0148836	0.0781142	0.190536
TraesCS5A02G185900.1	L-LEC	TraesCS5D02G191000.1	L-LEC	0.0180505	0.0765319	0.235856
TraesCS5A02G185900.1	L-LEC	TraesCS5B02G184000.1	L-LEC	0.0271899	0.0770236	0.353007
TraesCS5A02G186500.1	DUF26	TraesCS5B02G184900.1	DUF26	0.0150597	0.0627544	0.239978
TraesCS5A02G186500.1	DUF26	TraesCS5D02G191800.1	DUF26	0.0128889	0.0247724	0.520294
TraesCS5A02G187300.1	RLCK-VIIb	TraesCS5D02G203800.1	RLCK-VIIb	0.0068729	0.0793691	0.0865941
TraesCS5A02G187300.1	RLCK-VIIb	TraesCS5B02G196600.1	RLCK-VIIb	0.0208106	0.168143	0.123767
TraesCS5A02G193300.2	RLCK-VIIa	TraesCS5D02G195800.2	RLCK-VIIa	0.00311284	0.10609	0.0293415
TraesCS5A02G193300.2	RLCK-VIIa	TraesCS5B02G188700.1	RLCK-VIIa	0.00624029	0.0511271	0.122054
TraesCS5A02G203900.1	RLCK-IXb	TraesCS5B02G204400.1	RLCK-IXb	0.0284417	0.128761	0.220888
TraesCS5A02G203900.1	RLCK-IXb	TraesCS5D02G212200.1	RLCK-IXb	0.031441	0.141065	0.222883
TraesCS5A02G203900.1	RLCK-IXb	TraesCS5D02G210500.1	RLCK-IXb	0.0328754	0.1308	0.251341
TraesCS5A02G203900.1	RLCK-IXb	TraesCS5B02G202600.1	RLCK-IXb	0.0531462	0.185049	0.287201
TraesCS5A02G205500.1	LRR-III	TraesCS5B02G202900.1	LRR-III	0.0473897	0.0931183	0.50892
TraesCS5A02G205500.1	LRR-III	TraesCS5D02G210800.1	LRR-III	0.0540249	0.105451	0.512323
TraesCS5A02G205800.1	RLCK-IXb	TraesCS5D02G210500.1	RLCK-IXb	0.035273	0.154768	0.227909
TraesCS5A02G205800.1	RLCK-IXb	TraesCS5B02G204400.1	RLCK-IXb	0.0270636	0.0938724	0.288302
TraesCS5A02G205800.1	RLCK-IXb	TraesCS5D02G212200.1	RLCK-IXb	0.0359178	0.101522	0.353792
TraesCS5A02G205800.1	RLCK-IXb	TraesCS5B02G202600.1	RLCK-IXb	0.0569179	0.131142	0.434017
TraesCS5A02G206700.1	DUF26	TraesCS5B02G204900.1	DUF26	0.00907727	0.0942415	0.0963193
TraesCS5A02G206700.1	DUF26	TraesCS5D02G212900.1	DUF26	0.0183215	0.0690142	0.265475
TraesCS5A02G208300.1	SD-2a	TraesCS5D02G214300.1	SD-2a	0	0.035721	0
TraesCS5A02G208300.1	SD-2a	TraesCS5B02G206300.1	SD-2a	0.00946385	0.035721	0.264938
TraesCS5A02G210200.1	RLCK-VIIa	TraesCS5D02G216400.1	RLCK-VIIa	0.0313034	0.0900631	0.347572
TraesCS5A02G210200.1	RLCK-VIIa	TraesCS5B02G208200.1	RLCK-VIIa	0.0317508	0.091298	0.347771
TraesCS5A02G215200.1	RLCK-VIIa	TraesCS5B02G208200.1	RLCK-VIIa	0.192172	0.513153	0.374493
TraesCS5A02G222200.1	LRR-XII	TraesCS5B02G221100.1	LRR-XII	0.0161169	0.0931075	0.173099
TraesCS5A02G222200.1	LRR-XII	TraesCS5D02G230000.1	LRR-XII	0.0512086	0.210662	0.243084
TraesCS5A02G222200.1	LRR-XII	TraesCS7A02G150600.1	LRR-XII	0.610936	0.894689	0.682847
TraesCS5A02G237700.1	SD-2b	TraesCS5D02G243800.1	SD-2b	0.0341117	0.104131	0.327585
TraesCS5A02G237700.1	SD-2b	TraesCS5B02G236200.1	SD-2b	0.0331052	0.098338	0.336647
TraesCS5A02G237700.1	SD-2b	TraesCS6B02G361900.1	SD-2b	0.47197	0.802588	0.588059
TraesCS5A02G237700.1	SD-2b	TraesCS6D02G310400.1	SD-2b	0.479865	0.77709	0.617515
TraesCS5A02G249300.1	WAK	TraesCS5B02G247400.1	WAK	0.23533	0.34247	0.687155
TraesCS5A02G249300.1	WAK	TraesCS5D02G256700.1	WAK	0.266114	0.376449	0.706904
TraesCS5A02G261200.1	WAK	TraesCS5B02G259500.1	WAK	0.0974476	0.201958	0.482514
TraesCS5A02G261200.1	WAK	TraesCS5D02G268600.1	WAK	0.134895	0.15878	0.849572
TraesCS5A02G270300.1	SD-2b	TraesCS5B02G270800.1	SD-2b	0.102715	0.354742	0.289549
TraesCS5A02G274100.1	WAK	TraesCS5D02G281200.1	WAK	0.0181886	0.092099	0.19749
TraesCS5A02G274100.1	WAK	TraesCS5B02G273500.1	WAK	0.0735383	0.0902886	0.814481
TraesCS5A02G277200.1	LRK10L-2	TraesCS5D02G284500.1	LRK10L-2	0.0854617	0.158741	0.538373
TraesCS5A02G285000.1	LRR-XII	TraesCS5B02G284400.1	LRR-XII	0.0324468	0.112705	0.287892
TraesCS5A02G285000.1	LRR-XII	TraesCS5D02G292500.1	LRR-XII	0.0191638	0.0607238	0.31559
TraesCS5A02G292500.1	DUF26	TraesCS5D02G299800.1	DUF26	0.0477108	0.107971	0.441888
TraesCS5A02G294600.1	RLCK-IXb	TraesCS5B02G293900.1	RLCK-IXb	0.0196466	0.084741	0.231844
TraesCS5A02G294600.1	RLCK-IXb	TraesCS5D02G302000.1	RLCK-IXb	0.0224987	0.0732289	0.307239
TraesCS5A02G294800.1	RLCK-IXb	TraesCS5D02G302200.1	RLCK-IXb	0	0.105436	0
TraesCS5A02G294800.1	RLCK-IXb	TraesCS5B02G294100.1	RLCK-IXb	0	0	NaN	High Sequence Divergence Value (pS>=0.75)
TraesCS5A02G297900.1	RLCK-VIII	TraesCS5B02G296900.1	RLCK-VIII	0	0.027526	0
TraesCS5A02G297900.1	RLCK-VIII	TraesCS5D02G304700.1	RLCK-VIII	0.00688078	0.027526	0.249974
TraesCS5A02G297900.1	RLCK-VIII	TraesCS7D02G267300.1	RLCK-VIII	0.290809	0.817494	0.355732
TraesCS5A02G297900.1	RLCK-VIII	TraesCS7B02G164600.1	RLCK-VIII	0.284529	0.798095	0.35651
TraesCS5A02G319400.1	RLCK-XV	TraesCS5D02G325600.1	RLCK-XV	0	0.0524231	0
TraesCS5A02G319400.1	RLCK-XV	TraesCS5B02G319800.1	RLCK-XV	0.211174	0.39457	0.535202
TraesCS5A02G322300.1	RLCK-VIIa	TraesCS5D02G329100.1	RLCK-VIIa	0.0189584	0.0926286	0.204671
TraesCS5A02G323800.1	WAK	TraesCS5B02G324400.1	WAK	0.0365886	0.154621	0.236635
TraesCS5A02G323800.1	WAK	TraesCS5D02G330600.1	WAK	0.0261607	0.108218	0.241742
TraesCS5A02G330500.1	CrRLK1L-1	TraesCS5D02G336300.1	CrRLK1L-1	0.0578528	0.15742	0.367506
TraesCS5A02G330500.1	CrRLK1L-1	TraesCS5B02G330700.1	CrRLK1L-1	0.0422336	0.100479	0.420321
TraesCS5A02G334700.1	LRR-XIIb	TraesCS5B02G334200.1	LRR-XIIb	0.110001	0.454415	0.242071
TraesCS5A02G334700.1	LRR-XIIb	TraesCS5D02G339600.1	LRR-XIIb	0.00732905	0.00909102	0.806185
TraesCS5A02G351600.2	DUF26	TraesCS5D02G358900.1	DUF26	0.0535988	0.216193	0.247921
TraesCS5A02G363400.1	LRR-V	TraesCS5B02G365500.1	LRR-V	0.032007	0.0889731	0.359738
TraesCS5A02G363400.1	LRR-V	TraesCS5D02G372600.1	LRR-V	0.0236754	0.0391053	0.605428
TraesCS5A02G365300.1	WAK	TraesCS5B02G366900.1	WAK	0.0784139	0.0930435	0.842765
TraesCS5A02G387000.1	LRK10L-2	TraesCS5B02G392000.1	LRK10L-2	0.251109	0.289535	0.867283
TraesCS5A02G387000.1	LRK10L-2	TraesCS5D02G396900.1	LRK10L-2	0.301452	0.345495	0.872523
TraesCS5A02G388800.1	LRR-XII	TraesCS5D02G398800.1	LRR-XII	0.0319035	0.0833925	0.382571
TraesCS5A02G393000.1	LRR-XV	TraesCS5D02G402900.1	LRR-XV	0.0229963	0.101331	0.226943
TraesCS5A02G393000.1	LRR-XV	TraesCS5B02G397900.1	LRR-XV	0.0266545	0.0849723	0.313684
TraesCS5A02G397100.1	CrRLK1L-1	TraesCS5B02G402100.1	CrRLK1L-1	0.0164743	0.115712	0.142374
TraesCS5A02G397100.1	CrRLK1L-1	TraesCS5D02G406800.1	CrRLK1L-1	0.0463468	0.0845966	0.547856
TraesCS5A02G406100.1	L-LEC	TraesCS5B02G410900.1	L-LEC	0.0442525	0.118872	0.372269
TraesCS5A02G406100.1	L-LEC	TraesCS5D02G416100.1	L-LEC	0.190436	0.321886	0.591626
TraesCS5A02G407300.1	LRR-XIV	TraesCS5B02G412200.1	LRR-XIV	0.0436714	0.0794614	0.549592
TraesCS5A02G407300.1	LRR-XIV	TraesCS5D02G417200.1	LRR-XIV	0.0356656	0.0621044	0.574285
TraesCS5A02G411300.1	PERK	TraesCS5B02G415000.1	PERK	0.101896	0.293285	0.347428
TraesCS5A02G413900.1	DUF26	TraesCS5B02G417000.1	DUF26	0	0.0682288	0
TraesCS5A02G413900.1	DUF26	TraesCS5D02G422300.1	DUF26	0	0	NaN	High Sequence Divergence Value (pS>=0.75)
TraesCS5A02G418500.1	LRR-XIIb	TraesCS5B02G420700.1	LRR-XIIb	0.0287837	0.0625945	0.459844
TraesCS5A02G428900.1	LRR-VI	TraesCS5B02G431000.1	LRR-VI	0.0117892	0.0790829	0.149074
TraesCS5A02G428900.1	LRR-VI	TraesCS5D02G437000.1	LRR-VI	0.0141848	0.0922772	0.15372
TraesCS5A02G434300.1	DUF26	TraesCS5B02G437300.1	DUF26	0.0190455	0.0738852	0.257771
TraesCS5A02G444600.1	WAK	TraesCS5B02G449200.1	WAK	0.0146577	0.0414921	0.353266
TraesCS5A02G444600.1	WAK	TraesCS5D02G452200.1	WAK	0.105597	0.269042	0.392492
TraesCS5A02G445700.1	WAK	TraesCS5B02G452300.1	WAK	0.0327888	0.085185	0.384913
TraesCS5A02G445700.1	WAK	TraesCS5B02G454100.1	WAK	0.0346192	0.075649	0.45763
TraesCS5A02G445700.1	WAK	TraesCS5B02G458300.1	WAK	0.0394435	0.0566641	0.696093
TraesCS5A02G458600.1	SD-2b	TraesCS5D02G469700.1	SD-2b	0.113963	0.207706	0.548675
TraesCS5A02G458600.1	SD-2b	TraesCS5B02G468100.1	SD-2b	0.0795975	0.111574	0.713404
TraesCS5A02G463200.1	L-LEC	TraesCS5D02G476000.1	L-LEC	0.121148	0.331711	0.365221
TraesCS5A02G463300.1	L-LEC	TraesCS5D02G476100.1	L-LEC	0.0886147	0.298735	0.296633
TraesCS5A02G464700.1	WAK	TraesCS5D02G477400.1	WAK	0.0797324	0.130008	0.61329
TraesCS5A02G465700.1	DUF26	TraesCS5D02G478700.1	DUF26	0.0528781	0.120118	0.440218
TraesCS5A02G480600.1	RLCK-VIIa	TraesCS5B02G493500.1	RLCK-VIIa	0.0177174	0.0616786	0.287253
TraesCS5A02G480600.1	RLCK-VIIa	TraesCS5D02G493800.1	RLCK-VIIa	0.0177174	0	#NAME?	High Sequence Divergence Value (pS>=0.75)
TraesCS5A02G484300.1	L-LEC	TraesCS5B02G497800.1	L-LEC	0.0408264	0.164113	0.24877
TraesCS5A02G484300.1	L-LEC	TraesCS5D02G497900.1	L-LEC	0.0409604	0.157156	0.260635
TraesCS5A02G487000.2	RLCK-XII	TraesCS5B02G500800.1	RLCK-XII	0	0.0245924	0
TraesCS5A02G487000.2	RLCK-XII	TraesCS5D02G501100.1	RLCK-XII	0.00775201	0.0500185	0.154983
TraesCS5A02G552200.1	L-LEC	TraesCSU02G125700.1	L-LEC	0.051302	0.0683585	0.750485
TraesCS5A02G558000.1	RLCK-XIII	TraesCSU02G030100.1	RLCK-XIII	0.118148	0.117121	1.00877
TraesCS5B02G000800.1	SD-2b	TraesCS5D02G001400.1	SD-2b	0.0452262	0.0749324	0.603559
TraesCS5B02G004300.1	LRR-XIIIa	TraesCS5D02G007200.1	LRR-XIIIa	0.0199017	0.0662852	0.300243
TraesCS5B02G025300.1	LRR-III	TraesCS5D02G034200.1	LRR-III	0.0351699	0.129892	0.270763
TraesCS5B02G053800.1	DUF26	TraesCS5D02G059300.1	DUF26	0.0727213	0.0365926	1.98732
TraesCS5B02G056700.1	L-LEC	TraesCS5D02G061400.1	L-LEC	0.34587	1.1264	0.307058
TraesCS5B02G057205.1	L-LEC	TraesCS5D02G062100.1	L-LEC	0.124671	0.331407	0.376187
TraesCS5B02G057700.1	L-LEC	TraesCS5D02G062800.2	L-LEC	0.0313793	0.0659507	0.475799
TraesCS5B02G064400.1	L-LEC	TraesCS5D02G063800.1	L-LEC	0.0213995	0.0838862	0.255101
TraesCS5B02G067800.1	DUF26	TraesCS5D02G071900.1	DUF26	0	0.0413898	0
TraesCS5B02G068100.1	LRR-XII	TraesCS5D02G075500.2	LRR-XII	0	0	NaN	High Sequence Divergence Value (pS>=0.75)
TraesCS5B02G069900.1	WAK/LRK10L-1	TraesCS5D02G073900.1	WAK/LRK10L-1	0.173963	0.299897	0.580077
TraesCS5B02G084800.1	L-LEC	TraesCS5D02G091000.1	L-LEC	0.0110036	0.0977368	0.112584
TraesCS5B02G089000.1	LRR-Ia	TraesCS5D02G095300.1	LRR-Ia	0.0147991	0.0386559	0.382841
TraesCS5B02G089800.1	WAK	TraesCS5D02G096200.1	WAK	0.0138511	0.0724048	0.1913
TraesCS5B02G090300.1	L-LEC	TraesCS5D02G096800.1	L-LEC	0.0320252	0.0923533	0.346768
TraesCS5B02G115700.1	RLCK-VI	TraesCS5D02G125300.1	RLCK-VI	0.019738	0.0387183	0.509785
TraesCS5B02G116500.1	LRR-Xc	TraesCS5D02G126100.1	LRR-Xc	0.0144783	0.0364053	0.397699
TraesCS5B02G130800.1	LRR-III	TraesCS5D02G138400.1	LRR-III	0.016211	0.0722	0.224529
TraesCS5B02G138400.1	SD-2a	TraesCS5D02G152300.1	SD-2a	0	0	NaN	High Sequence Divergence Value (pS>=0.75)
TraesCS5B02G143500.1	RLCK-VIIa	TraesCS5D02G147600.2	RLCK-VIIa	0.27034	0.374802	0.721288
TraesCS5B02G151600.1	LRR-XIIb	TraesCS5D02G158000.1	LRR-XIIb	0.0337557	0.19611	0.172127
TraesCS5B02G154600.2	LRR-Ic	TraesCS5D02G161800.1	LRR-Ic	0.00291809	0.0704451	0.0414236
TraesCS5B02G158000.1	LRR-III	TraesCS5D02G165400.1	LRR-III	0.0344627	0.0645184	0.534152
TraesCS5B02G160500.1	RLCK-IV	TraesCS5D02G168100.2	RLCK-IV	0.0351999	0.100149	0.351477
TraesCS5B02G165600.1	L-LEC	TraesCS5D02G173100.1	L-LEC	0.0330632	0.0416051	0.794691
TraesCS5B02G174400.1	LRR-Xb	TraesCS5D02G181500.1	LRR-Xb	0.0222207	0.0966854	0.229825
TraesCS5B02G183000.1	LRR-VIIb	TraesCS5D02G190000.1	LRR-VIIb	0.0148836	0.061827	0.240729
TraesCS5B02G184000.1	L-LEC	TraesCS5D02G191000.1	L-LEC	0.0209621	0.0401266	0.522398
TraesCS5B02G184900.1	DUF26	TraesCS5D02G191800.1	DUF26	0.0233063	0.0633409	0.367951
TraesCS5B02G188700.1	RLCK-VIIa	TraesCS5D02G195800.2	RLCK-VIIa	0.00311932	0.11674	0.0267202
TraesCS5B02G196600.1	RLCK-VIIb	TraesCS5D02G203800.1	RLCK-VIIb	0.00686504	0.079721	0.0861133
TraesCS5B02G202600.1	RLCK-IXb	TraesCS5D02G210500.1	RLCK-IXb	0.0653447	0.187575	0.348367
TraesCS5B02G202900.1	LRR-III	TraesCS5D02G210800.1	LRR-III	0.0234535	0.0815499	0.287597
TraesCS5B02G204400.1	RLCK-IXb	TraesCS5D02G212200.1	RLCK-IXb	0.0352306	0.10666	0.330309
TraesCS5B02G204900.1	DUF26	TraesCS5D02G212900.1	DUF26	0.00909102	0.0223897	0.406035
TraesCS5B02G206300.1	SD-2a	TraesCS5D02G214300.1	SD-2a	0.0176797	0.053865	0.328222
TraesCS5B02G208200.1	RLCK-VIIa	TraesCS5D02G216400.1	RLCK-VIIa	0.0190084	0.0345883	0.549562
TraesCS5B02G221100.1	LRR-XII	TraesCS5D02G230000.1	LRR-XII	0.0507522	0.212998	0.238276
TraesCS5B02G221100.1	LRR-XII	TraesCS7D02G152500.1	LRR-XII	0.618124	0.985715	0.627082
TraesCS5B02G221100.1	LRR-XII	TraesCS7A02G150600.1	LRR-XII	0.626624	0.933391	0.671342
TraesCS5B02G236200.1	SD-2b	TraesCS6A02G331200.1	SD-2b	0.451663	0.775369	0.582514
TraesCS5B02G236200.1	SD-2b	TraesCS6D02G310400.1	SD-2b	0.474116	0.798718	0.593596
TraesCS5B02G247400.1	WAK	TraesCS5D02G256700.1	WAK	0.250055	0.402849	0.620715
TraesCS5B02G256900.1	L-LEC	TraesCS5D02G265800.1	L-LEC	0.0574312	0.221868	0.258853
TraesCS5B02G259500.1	WAK	TraesCS5D02G268600.1	WAK	0.114952	0.174699	0.658004
TraesCS5B02G273500.1	WAK	TraesCS5D02G281200.1	WAK	0.062521	0.12223	0.511505
TraesCS5B02G284400.1	LRR-XII	TraesCS5D02G292500.1	LRR-XII	0.0289176	0.103519	0.279344
TraesCS5B02G292000.2	DUF26	TraesCS5D02G299800.1	DUF26	0.154789	0.27129	0.570565
TraesCS5B02G293900.1	RLCK-IXb	TraesCS5D02G302000.1	RLCK-IXb	0.0187576	0.1104	0.169906
TraesCS5B02G294100.1	RLCK-IXb	TraesCS5D02G302200.1	RLCK-IXb	0	0.105436	0
TraesCS5B02G296900.1	RLCK-VIII	TraesCS7D02G267300.1	RLCK-VIII	0.290809	0.743965	0.39089
TraesCS5B02G296900.1	RLCK-VIII	TraesCS7B02G164600.1	RLCK-VIII	0.284529	0.725457	0.392206
TraesCS5B02G296900.1	RLCK-VIII	TraesCS5D02G304700.1	RLCK-VIII	0.00688078	0	#NAME?	High Sequence Divergence Value (pS>=0.75)
TraesCS5B02G319800.1	RLCK-XV	TraesCS5D02G325600.1	RLCK-XV	0.211174	0.51986	0.406214
TraesCS5B02G324400.1	WAK	TraesCS5D02G330600.1	WAK	0.0431758	0.153084	0.282039
TraesCS5B02G330700.1	CrRLK1L-1	TraesCS5D02G336300.1	CrRLK1L-1	0.0443801	0.115834	0.383137
TraesCS5B02G353300.1	DUF26	TraesCS5D02G357700.1	DUF26	0.108283	0.193791	0.558766
TraesCS5B02G354200.1	DUF26	TraesCS5D02G359000.1	DUF26	0.0155572	0.0707129	0.220005
TraesCS5B02G365500.1	LRR-V	TraesCS5D02G372600.1	LRR-V	0.017887	0.103424	0.172948
TraesCS5B02G366400.1	WAK	TraesCS5D02G373400.1	WAK	0.375141	0.609011	0.615984
TraesCS5B02G366400.1	WAK	TraesCS5D02G374300.1	WAK	0.0673121	0.0611987	1.09989
TraesCS5B02G366900.1	WAK	TraesCS5D02G373700.1	WAK	0.0723764	0.110358	0.655834
TraesCS5B02G367600.1	WAK	TraesCS5D02G374500.1	WAK	0.0263185	0.0942415	0.279267
TraesCS5B02G368200.1	WAK	TraesCS5D02G374600.1	WAK	0.499536	1.18207	0.422596
TraesCS5B02G391900.1	LRK10L-2	TraesCS5D02G396800.1	LRK10L-2	0.804855	NaN	NaN	High Sequence Divergence Value (pS>=0.75)
TraesCS5B02G392000.1	LRK10L-2	TraesCS5D02G396900.1	LRK10L-2	0.0838629	0.107552	0.779741
TraesCS5B02G397900.1	LRR-XV	TraesCS5D02G402900.1	LRR-XV	0.0259591	0.0894128	0.290329
TraesCS5B02G402100.1	CrRLK1L-1	TraesCS5D02G406800.1	CrRLK1L-1	0.0456415	0.449339	0.101575
TraesCS5B02G410900.1	L-LEC	TraesCS5D02G416100.1	L-LEC	0.156161	0.277253	0.563245
TraesCS5B02G412200.1	LRR-XIV	TraesCS5D02G417200.1	LRR-XIV	0.0474251	0.0508325	0.932969
TraesCS5B02G417000.1	DUF26	TraesCS5D02G422300.1	DUF26	0	0.0682288	0
TraesCS5B02G431000.1	LRR-VI	TraesCS5D02G437000.1	LRR-VI	0.0123958	0.0706034	0.175569
TraesCS5B02G449200.1	WAK	TraesCS5D02G452200.1	WAK	0.0996747	0.260397	0.38278
TraesCS5B02G449800.1	L-LEC	TraesCS5D02G452800.1	L-LEC	0.0168246	0.025065	0.671238
TraesCS5B02G452300.1	WAK	TraesCS5B02G458300.1	WAK	0.0324279	0.0649148	0.499546
TraesCS5B02G457300.1	RLCK-Os1	TraesCS5D02G456100.1	RLCK-Os1	0.0437253	0.0626367	0.698078
TraesCS5B02G468100.1	SD-2b	TraesCS5D02G469700.1	SD-2b	0.0833776	0.130705	0.637907
TraesCS5B02G493500.1	RLCK-VIIa	TraesCS5D02G493800.1	RLCK-VIIa	0	0.0616786	0
TraesCS5B02G497800.1	L-LEC	TraesCS5D02G497900.1	L-LEC	0.0309362	0.0955474	0.323779
TraesCS5B02G500800.1	RLCK-XII	TraesCS5D02G501100.1	RLCK-XII	0.00775201	0.0245924	0.31522
TraesCS5B02G501300.2	RLCK-IV	TraesCS5D02G501800.1	RLCK-IV	0.0390381	0.155014	0.251835
TraesCS5B02G502400.1	L-LEC	TraesCS5D02G503600.1	L-LEC	0.477716	0.832552	0.573797
TraesCS5B02G521800.1	WAK	TraesCS5D02G520500.1	WAK	0.188683	0.420137	0.449098
TraesCS5B02G526000.1	WAK	TraesCS5D02G524800.1	WAK	0.0226465	0.0783198	0.289154
TraesCS5B02G528300.2	LRK10L-2	TraesCS5D02G527500.1	LRK10L-2	0.066256	0.155209	0.426883
TraesCS5B02G532900.1	RLCK-VIII	TraesCS5D02G531200.1	RLCK-VIII	0.0189683	0.0248986	0.761825
TraesCS5B02G538600.1	LRR-XII	TraesCS5D02G556900.1	LRR-XII	0.0236437	0.0762133	0.310231
TraesCS5B02G544700.1	DUF26	TraesCS5D02G543500.1	DUF26	0.133686	2.62238	0.0509789
TraesCS5B02G544900.1	LRR-Ia	TraesCS5D02G542600.1	LRR-Ia	0.170526	0.340662	0.500572
TraesCS5B02G554900.1	DUF26	TraesCS5D02G554000.1	DUF26	0.0352394	0.0825007	0.427141
TraesCS5B02G555000.1	DUF26	TraesCS5D02G553900.1	DUF26	0.019943	0.0848962	0.234911
TraesCS5D02G230000.1	LRR-XII	TraesCS7D02G152500.1	LRR-XII	0.603207	0.924028	0.652802
TraesCS5D02G243800.1	SD-2b	TraesCS6B02G361900.1	SD-2b	0.472109	0.789124	0.598269
TraesCS5D02G243800.1	SD-2b	TraesCS6A02G331200.1	SD-2b	0.463855	0.77342	0.599745
TraesCS5D02G243800.1	SD-2b	TraesCS6D02G310400.1	SD-2b	0.476736	0.764648	0.623471
TraesCS5D02G304700.1	RLCK-VIII	TraesCS7D02G267300.1	RLCK-VIII	0.301077	0.743965	0.404693
TraesCS5D02G304700.1	RLCK-VIII	TraesCS7B02G164600.1	RLCK-VIII	0.294676	0.725457	0.406193
TraesCS6A02G000200.1	WAK	TraesCS6B02G004000.1	WAK	0.184272	0.197123	0.934805
TraesCS6A02G001700.2	LRK10L-2	TraesCS6B02G006500.2	LRK10L-2	0.0291582	0.0864264	0.337376
TraesCS6A02G001800.1	LRR-Ia	TraesCS6D02G003800.1	LRR-Ia	0.0982584	0.165458	0.593855
TraesCS6A02G001800.1	LRR-Ia	TraesCS6B02G006600.1	LRR-Ia	0.0793353	0.130765	0.606701
TraesCS6A02G004100.1	LRR-XII	TraesCS6D02G000900.1	LRR-XII	0.165748	0.450611	0.367829
TraesCS6A02G018400.1	LRR-XII	TraesCS6B02G025400.1	LRR-XII	0.0300895	0.0464774	0.647401
TraesCS6A02G018500.1	RLCK-IXb	TraesCS6B02G027000.1	RLCK-IXb	0.0431337	0.0970872	0.444278
TraesCS6A02G018500.1	RLCK-IXb	TraesCS6D02G022900.1	RLCK-IXb	0.0286034	0.0535368	0.534275
TraesCS6A02G020100.1	RLCK-VIII	TraesCS6B02G029600.1	RLCK-VIII	0.0631953	0.318118	0.198654
TraesCS6A02G024300.1	RLCK-VIIa	TraesCS6D02G027700.1	RLCK-VIIa	0.0486197	0.226159	0.21498
TraesCS6A02G024300.1	RLCK-VIIa	TraesCS6B02G033300.1	RLCK-VIIa	0.0381489	0.166657	0.228906
TraesCS6A02G024700.1	RLCK-XIII	TraesCS6B02G033600.1	RLCK-XIII	0.430009	0.476992	0.901503
TraesCS6A02G037300.1	LRR-XII	TraesCS6B02G051700.1	LRR-XII	0.0603565	0.207724	0.29056
TraesCS6A02G037300.1	LRR-XII	TraesCS6B02G052400.1	LRR-XII	0.0612164	0.204243	0.299724
TraesCS6A02G037300.1	LRR-XII	TraesCS6D02G042800.1	LRR-XII	0.0340546	0.108976	0.312495
TraesCS6A02G041100.1	DUF26	TraesCS6B02G057200.1	DUF26	0.245832	0.849824	0.289275
TraesCS6A02G041100.1	DUF26	TraesCS6B02G056200.1	DUF26	0.292419	1.00588	0.290709
TraesCS6A02G041100.1	DUF26	TraesCS6D02G047800.2	DUF26	0.2484	0.799764	0.310592
TraesCS6A02G043900.1	WAK	TraesCS6D02G050900.1	WAK	0.00745966	0.0536582	0.139022
TraesCS6A02G043900.1	WAK	TraesCS6B02G059800.1	WAK	0.0291487	0.0896874	0.325004
TraesCS6A02G044700.1	LRR-Xb	TraesCS6D02G052100.1	LRR-Xb	0.0290939	0.104508	0.278388
TraesCS6A02G044700.1	LRR-Xb	TraesCS6B02G061000.1	LRR-Xb	0.0286198	0.0900617	0.31778
TraesCS6A02G051600.1	RLCK-VIIa	TraesCSU02G110700.2	RLCK-VIIa	0.0734454	0.130196	0.564114
TraesCS6A02G051600.1	RLCK-VIIa	TraesCS6B02G069300.1	RLCK-VIIa	0.0981622	0.100993	0.971974
TraesCS6A02G054500.1	WAK	TraesCS6B02G073000.1	WAK	0.0308825	0.0896857	0.344341
TraesCS6A02G054500.1	WAK	TraesCS6D02G056600.1	WAK	0.0355172	0.065201	0.544735
TraesCS6A02G061200.1	WAK	TraesCS6D02G063400.1	WAK	0.0853326	0.128346	0.664863
TraesCS6A02G072100.1	WAK	TraesCS6D02G070100.1	WAK	0.0449236	0.0465265	0.965548
TraesCS6A02G072100.1	WAK	TraesCS6B02G096800.1	WAK	0.142864	0	#NAME?	High Sequence Divergence Value (pS>=0.75)
TraesCS6A02G075500.1	WAK	TraesCS6B02G100300.1	WAK	0.0114823	0.0409099	0.280672
TraesCS6A02G075500.1	WAK	TraesCS6B02G101400.1	WAK	0.0502927	0.120825	0.416242
TraesCS6A02G078700.1	SD-2b	TraesCS6D02G072300.1	SD-2b	0.0870025	0.0766784	1.13464
TraesCS6A02G103900.1	LRR-V	TraesCS6B02G133000.1	LRR-V	1.00512	3.28373	0.306091
TraesCS6A02G103900.1	LRR-V	TraesCS6D02G092300.1	LRR-V	1.03205	2.71939	0.379513
TraesCS6A02G107500.1	SD-2b	TraesCS6B02G136100.1	SD-2b	0.0554082	0.146116	0.379208
TraesCS6A02G121700.1	LRR-Ia	TraesCS6B02G150000.1	LRR-Ia	0.0278636	0.0634424	0.439196
TraesCS6A02G121700.1	LRR-Ia	TraesCS6D02G111800.1	LRR-Ia	0.122873	0.22501	0.546077
TraesCS6A02G122700.2	RLCK-IXb	TraesCS6D02G112900.1	RLCK-IXb	0.0182645	0.058895	0.310119
TraesCS6A02G122700.2	RLCK-IXb	TraesCS6B02G150900.1	RLCK-IXb	0.022497	0.0504745	0.44571
TraesCS6A02G124300.1	LRR-Xb	TraesCS6B02G153700.1	LRR-Xb	0.21996	0.863498	0.254732
TraesCS6A02G124300.1	LRR-Xb	TraesCS6D02G114600.1	LRR-Xb	0.0495498	0.152891	0.324087
TraesCS6A02G124300.1	LRR-Xb	TraesCS6B02G152300.1	LRR-Xb	0.0553831	0.122812	0.450958
TraesCS6A02G124500.1	LRR-Xb	TraesCS6B02G152600.1	LRR-Xb	0.0388772	0.109323	0.355618
TraesCS6A02G124600.1	LRR-Xb	TraesCS6B02G152700.1	LRR-Xb	0.120069	0.33688	0.356414
TraesCS6A02G124600.1	LRR-Xb	TraesCS6B02G153300.1	LRR-Xb	0.127996	0.334066	0.383145
TraesCS6A02G124600.1	LRR-Xb	TraesCS6D02G115100.1	LRR-Xb	0.126179	0.316588	0.398559
TraesCS6A02G124800.1	LRR-Xb	TraesCS6B02G152800.1	LRR-Xb	0.0522342	0.149863	0.348545
TraesCS6A02G124800.1	LRR-Xb	TraesCS6D02G115200.2	LRR-Xb	0.0433548	0.115941	0.373939
TraesCS6A02G125300.1	LRR-Xb	TraesCS6B02G153300.1	LRR-Xb	0.190662	0.610887	0.312107
TraesCS6A02G125400.3	LRR-Xb	TraesCS6B02G153100.1	LRR-Xb	0.131355	0.271856	0.483178
TraesCS6A02G125500.1	LRR-Xb	TraesCS6B02G152900.1	LRR-Xb	0.18647	0.644845	0.28917
TraesCS6A02G125500.1	LRR-Xb	TraesCS6D02G114600.1	LRR-Xb	0.235225	0.753856	0.312029
TraesCS6A02G125500.1	LRR-Xb	TraesCS6D02G115700.1	LRR-Xb	0.203447	0.602206	0.337835
TraesCS6A02G130400.1	LRR-Ia	TraesCS6B02G158700.1	LRR-Ia	0.0315563	0.137176	0.230043
TraesCS6A02G130400.1	LRR-Ia	TraesCS6D02G119900.1	LRR-Ia	0.0377056	0.128897	0.292524
TraesCS6A02G132300.1	L-LEC	TraesCS6B02G160500.1	L-LEC	0.2977	0.567669	0.524425
TraesCS6A02G132400.1	L-LEC	TraesCS6D02G122100.1	L-LEC	0.0249374	0.114144	0.218473
TraesCS6A02G139400.2	DUF26	TraesCS6D02G129900.1	DUF26	0.0100336	0.032263	0.310993
TraesCS6A02G139400.2	DUF26	TraesCS7A02G463500.1	DUF26	0.441331	1.19881	0.36814
TraesCS6A02G139400.2	DUF26	TraesCS7B02G364100.1	DUF26	0.441331	1.05018	0.420242
TraesCS6A02G139400.2	DUF26	TraesCS7D02G451300.1	DUF26	0.441331	1.05018	0.420242
TraesCS6A02G139400.2	DUF26	TraesCS6B02G167900.1	DUF26	0	0	NaN	High Sequence Divergence Value (pS>=0.75)
TraesCS6A02G145700.1	RLCK-X	TraesCS6D02G135000.1	RLCK-X	0.00479235	0.0376648	0.127237
TraesCS6A02G145700.1	RLCK-X	TraesCS7A02G510900.1	RLCK-X	0.491901	0.928459	0.529803
TraesCS6A02G145700.1	RLCK-X	TraesCS6B02G174100.2	RLCK-X	0.0374409	0.0694941	0.538764
TraesCS6A02G145700.1	RLCK-X	TraesCS7D02G500300.1	RLCK-X	0.42204	0.518553	0.813882
TraesCS6A02G153600.1	LRR-V	TraesCS6D02G142900.1	LRR-V	0.00292898	0.0286724	0.102153
TraesCS6A02G153600.1	LRR-V	TraesCS6B02G181300.1	LRR-V	0.00724206	0.0362608	0.199721
TraesCS6A02G153600.1	LRR-V	TraesCS7A02G491200.1	LRR-V	0.223859	1.01658	0.220207
TraesCS6A02G153600.1	LRR-V	TraesCS7D02G477500.2	LRR-V	0.220913	0.946882	0.233306
TraesCS6A02G153600.1	LRR-V	TraesCS7B02G395000.3	LRR-V	0.229073	0.954986	0.23987
TraesCS6A02G154900.1	LRR-III	TraesCS6B02G182900.1	LRR-III	0.012238	0.0327665	0.373492
TraesCS6A02G154900.1	LRR-III	TraesCS6D02G144800.1	LRR-III	0.0104805	0.0185338	0.565483
TraesCS6A02G154900.1	LRR-III	TraesCS7D02G475200.1	LRR-III	0.42775	0.55636	0.768837
TraesCS6A02G154900.1	LRR-III	TraesCS7B02G392000.1	LRR-III	0.420468	0.50831	0.827187
TraesCS6A02G154900.1	LRR-III	TraesCS7A02G488800.1	LRR-III	0.439566	0.519964	0.845377
TraesCS6A02G156100.1	LRR-II	TraesCS6B02G184300.1	LRR-II	0.00551473	0.0577208	0.0955415
TraesCS6A02G156100.1	LRR-II	TraesCS6D02G146100.1	LRR-II	0.00367423	0.0282519	0.130052
TraesCS6A02G163900.1	SD-2b	TraesCS6D02G148800.1	SD-2b	0.0234761	0.0628601	0.373466
TraesCS6A02G166100.1	LRR-V	TraesCS6B02G193500.1	LRR-V	0.00686975	0.0560203	0.12263
TraesCS6A02G166100.1	LRR-V	TraesCS6D02G154700.1	LRR-V	0.00691249	0.0211878	0.326248
TraesCS6A02G166200.1	LRR-Xb	TraesCS6B02G193600.1	LRR-Xb	0.0155908	0.0294665	0.529101
TraesCS6A02G166200.1	LRR-Xb	TraesCS6D02G154800.2	LRR-Xb	0.0150235	0.0242061	0.620647
TraesCS6A02G168800.1	LysM-II	TraesCS6D02G157800.1	LysM-II	0.0252994	0.0581561	0.435026
TraesCS6A02G168800.1	LysM-II	TraesCS6B02G196800.1	LysM-II	0.0253675	0.0510836	0.496589
TraesCS6A02G180900.1	RLCK-XV	TraesCS6B02G204600.3	RLCK-XV	0	0.130765	0
TraesCS6A02G180900.1	RLCK-XV	TraesCS6D02G164200.2	RLCK-XV	0	0.128888	0
TraesCS6A02G182800.1	RLCK-IXb	TraesCS6D02G172000.1	RLCK-IXb	0.0181262	0.0796269	0.227639
TraesCS6A02G182800.1	RLCK-IXb	TraesCS6B02G213600.1	RLCK-IXb	0.0315724	0.0919611	0.343324
TraesCS6A02G184000.1	LRR-XII	TraesCS6D02G171100.1	LRR-XII	0.0172885	0.146906	0.117684
TraesCS6A02G184000.1	LRR-XII	TraesCS6B02G212700.2	LRR-XII	0.0173218	0.103613	0.167178
TraesCS6A02G184000.1	LRR-XII	TraesCS7D02G374700.1	LRR-XII	0.318338	1.40503	0.226571
TraesCS6A02G184000.1	LRR-XII	TraesCS7A02G377900.1	LRR-XII	0.316378	1.38903	0.227769
TraesCS6A02G184000.1	LRR-XII	TraesCS7B02G279600.1	LRR-XII	0.330631	1.39407	0.237171
TraesCS6A02G187400.1	LRR-XI	TraesCS6D02G174300.1	LRR-XI	0.0320062	0.0899825	0.355694
TraesCS6A02G203600.2	LRR-II	TraesCS6B02G223700.3	LRR-II	0.00198676	0.0180732	0.109929
TraesCS6A02G203600.2	LRR-II	TraesCS6D02G186900.2	LRR-II	0.0277299	0.0607727	0.456289
TraesCS6A02G204600.1	SD-2b	TraesCS6D02G189800.1	SD-2b	0.0431865	0.108471	0.39814
TraesCS6A02G204600.1	SD-2b	TraesCS6B02G225800.1	SD-2b	0.0504306	0.113874	0.442864
TraesCS6A02G209100.1	RLCK-Os3	TraesCS6B02G238100.1	RLCK-Os3	0.024847	0.124423	0.199699
TraesCS6A02G209100.1	RLCK-Os3	TraesCS6D02G192600.1	RLCK-Os3	0.024847	0.124423	0.199699
TraesCS6A02G222000.1	LRR-Xb	TraesCS6D02G213000.1	LRR-Xb	0.0102298	0.0482431	0.212047
TraesCS6A02G222000.1	LRR-Xb	TraesCS6B02G259100.1	LRR-Xb	0.0127962	0.0484039	0.264363
TraesCS6A02G225300.1	WAK	TraesCS6D02G210100.1	WAK	0.0190124	0.0523703	0.363039
TraesCS6A02G228900.1	LRR-XII	TraesCS6B02G252800.1	LRR-XII	0.185945	0.441036	0.42161
TraesCS6A02G236300.1	L-LEC	TraesCS6D02G219000.1	L-LEC	0.0138714	0.0424308	0.326919
TraesCS6A02G236300.1	L-LEC	TraesCS6B02G265000.1	L-LEC	0.0138572	0.0377142	0.367427
TraesCS6A02G240100.1	RLCK-XIII	TraesCS6D02G222400.1	RLCK-XIII	0.0331088	0.0957474	0.345794
TraesCS6A02G240100.1	RLCK-XIII	TraesCS6B02G284500.1	RLCK-XIII	0.0411062	0.0682288	0.602475
TraesCS6A02G241000.1	RLCK-VIIa	TraesCS6B02G283600.2	RLCK-VIIa	0.0139973	0.120796	0.115875
TraesCS6A02G241000.1	RLCK-VIIa	TraesCS6D02G223300.1	RLCK-VIIa	0.0140191	0.105902	0.132377
TraesCS6A02G244100.1	LRR-III	TraesCS6B02G280100.1	LRR-III	0	0	NaN	High Sequence Divergence Value (pS>=0.75)
TraesCS6A02G244100.1	LRR-III	TraesCS6D02G226500.2	LRR-III	0.0487977	0	#NAME?	High Sequence Divergence Value (pS>=0.75)
TraesCS6A02G245400.1	RLCK-IXb	TraesCS6B02G278900.1	RLCK-IXb	0.577128	1.297	0.444971
TraesCS6A02G245400.1	RLCK-IXb	TraesCS6D02G227800.1	RLCK-IXb	0.0334781	0.0501446	0.667632
TraesCS6A02G253700.1	RLCK-VIIa	TraesCS6D02G235300.1	RLCK-VIIa	0.0253011	0.037121	0.681584
TraesCS6A02G253700.1	RLCK-VIIa	TraesCS6B02G271700.1	RLCK-VIIa	0.0294362	0.0377438	0.779893
TraesCS6A02G258900.1	LysM-II	TraesCS6B02G266500.1	LysM-II	0.0211553	0.0830376	0.254768
TraesCS6A02G258900.1	LysM-II	TraesCS6D02G240100.1	LysM-II	0.0188489	0.0550317	0.34251
TraesCS6A02G276300.1	DUF26	TraesCS6D02G256700.1	DUF26	0.0149259	0.128888	0.115805
TraesCS6A02G276300.1	DUF26	TraesCS6B02G303800.1	DUF26	0.0432812	0.160611	0.269479
TraesCS6A02G276300.1	DUF26	TraesCS7D02G230200.1	DUF26	0.986045	2.91007	0.338839
TraesCS6A02G276300.1	DUF26	TraesCS7A02G229600.2	DUF26	0.85748	2.20367	0.389114
TraesCS6A02G276300.1	DUF26	TraesCS7B02G195500.1	DUF26	0.488353	1.10409	0.442311
TraesCS6A02G277600.1	L-LEC	TraesCS6D02G258200.1	L-LEC	0.019975	0.0502806	0.397271
TraesCS6A02G277600.1	L-LEC	TraesCS6B02G305600.1	L-LEC	0.0287391	0.045784	0.627712
TraesCS6A02G289500.1	LRR-II	TraesCS6D02G269400.1	LRR-II	0.00371575	0.068456	0.0542794
TraesCS6A02G289500.1	LRR-II	TraesCS6B02G319700.1	LRR-II	0.00744885	0.0744887	0.0999998
TraesCS6A02G289500.1	LRR-II	TraesCS7B02G118100.1	LRR-II	0.174822	0.809654	0.215922
TraesCS6A02G289500.1	LRR-II	TraesCS7D02G212800.1	LRR-II	0.177866	0.823271	0.216047
TraesCS6A02G289500.1	LRR-II	TraesCS7A02G211100.1	LRR-II	0.175007	0.744013	0.23522
TraesCS6A02G290500.1	LRR-XII	TraesCS6D02G271500.1	LRR-XII	0.127113	0.190329	0.667857
TraesCS6A02G290500.1	LRR-XII	TraesCS6B02G320800.1	LRR-XII	0.106427	0.141655	0.751309
TraesCS6A02G301300.1	RLCK-Os4	TraesCS6D02G280700.1	RLCK-Os4	0.579659	0.181329	3.19672
TraesCS6A02G331200.1	SD-2b	TraesCS6D02G310400.1	SD-2b	0.0325594	0.164787	0.197584
TraesCS6A02G331200.1	SD-2b	TraesCS6B02G361900.1	SD-2b	0.0386455	0.173408	0.222859
TraesCS6A02G336300.1	LRR-XIIIb	TraesCS7D02G166100.1	LRR-XIIIb	0.128704	0.91932	0.139999
TraesCS6A02G336300.1	LRR-XIIIb	TraesCS7B02G069800.2	LRR-XIIIb	0.131706	0.900788	0.146212
TraesCS6A02G336300.1	LRR-XIIIb	TraesCS6D02G316000.1	LRR-XIIIb	0.0124219	0.032483	0.382411
TraesCS6A02G336300.1	LRR-XIIIb	TraesCS6B02G366900.1	LRR-XIIIb	0.0143238	0.0361661	0.396057
TraesCS6A02G336600.1	RLCK-VIIa	TraesCS6B02G367100.1	RLCK-VIIa	0.0477615	0.0693334	0.688867
TraesCS6A02G336600.1	RLCK-VIIa	TraesCS6D02G316600.1	RLCK-VIIa	0.0117649	0	#NAME?	High Sequence Divergence Value (pS>=0.75)
TraesCS6A02G338200.1	RLCK-IXb	TraesCS6D02G318900.1	RLCK-IXb	0.00657394	0.050418	0.130389
TraesCS6A02G338200.1	RLCK-IXb	TraesCS6B02G368800.1	RLCK-IXb	0.0198731	0.0454302	0.437442
TraesCS6A02G342000.1	WAK	TraesCS6B02G374000.1	WAK	0.06309	0.0951231	0.663246
TraesCS6A02G346100.2	RLCK-IXb	TraesCS6D02G329000.2	RLCK-IXb	0.0191579	0.0598237	0.320239
TraesCS6A02G346100.2	RLCK-IXb	TraesCS6B02G379600.1	RLCK-IXb	0.0210676	0.0530511	0.397119
TraesCS6A02G352600.1	L-LEC	TraesCS6D02G335300.1	L-LEC	0.105783	0.419043	0.252439
TraesCS6A02G352700.1	L-LEC	TraesCS6D02G335400.1	L-LEC	0.111849	0.303946	0.367991
TraesCS6A02G359600.2	LRR-XI	TraesCS6B02G392500.1	LRR-XI	0.0387183	0.107326	0.360755
TraesCS6A02G376005.1	WAK	TraesCS6B02G413700.1	WAK	0.171712	0.507564	0.338307
TraesCS6A02G376005.1	WAK	TraesCS6D02G361000.1	WAK	0.171444	0.474639	0.36121
TraesCS6A02G376200.1	WAK	TraesCS6D02G361400.1	WAK	0.014331	0.137484	0.104237
TraesCS6A02G376200.1	WAK	TraesCS6B02G414000.1	WAK	0.0173122	0.155406	0.1114
TraesCS6A02G376200.1	WAK	TraesCS6B02G414900.1	WAK	0.241817	0.378677	0.638584
TraesCS6A02G376500.1	WAK	TraesCS6B02G415100.1	WAK	0.284541	0.755199	0.376776
TraesCS6A02G377500.1	WAK	TraesCS6B02G414900.1	WAK	0.0423963	0.107162	0.395628
TraesCS6A02G377500.1	WAK	TraesCS6D02G362100.1	WAK	0.022058	0.0461832	0.47762
TraesCS6A02G378900.1	DUF26	TraesCS6B02G417000.1	DUF26	0.112618	0.260954	0.431563
TraesCS6A02G378900.1	DUF26	TraesCS6D02G363200.1	DUF26	0.0578234	0.0912549	0.633647
TraesCS6A02G384900.1	LRR-XII	TraesCS6D02G369600.1	LRR-XII	0.109303	0.263388	0.414991
TraesCS6A02G394900.1	RLCK-VIIa	TraesCS6B02G434800.1	RLCK-VIIa	0.0200346	0.0456994	0.438399
TraesCS6A02G394900.1	RLCK-VIIa	TraesCS6D02G380200.1	RLCK-VIIa	0.0781278	0.11102	0.703726
TraesCS6A02G399500.1	RLCK-IV	TraesCS6D02G383700.1	RLCK-IV	0.00328588	0.0874777	0.0375625
TraesCS6A02G399500.1	RLCK-IV	TraesCS6B02G439700.1	RLCK-IV	0.00991204	0.0569894	0.173928
TraesCS6A02G402100.1	SD-2b	TraesCS6B02G444200.1	SD-2b	0.243114	0.500813	0.48544
TraesCS6A02G408600.1	L-LEC	TraesCS6B02G454800.1	L-LEC	0.112392	0.20089	0.559469
TraesCS6A02G408600.1	L-LEC	TraesCS6D02G392500.1	L-LEC	0.100849	0.163355	0.61736
TraesCS6A02G411900.1	WAK	TraesCS6D02G394600.1	WAK	0.175009	0.304773	0.574228
TraesCS6A02G411900.1	WAK	TraesCS6B02G459100.1	WAK	0.169418	0.273926	0.618482
TraesCS6A02G417300.1	LRR-III	TraesCS6B02G472100.1	LRR-III	0.0414962	0.167699	0.247444
TraesCS6A02G417300.1	LRR-III	TraesCS6D02G402600.1	LRR-III	0.0471126	0.156201	0.301615
TraesCS6B02G003100.1	WAK	TraesCS6D02G001400.1	WAK	0.8511	NaN	NaN	High Sequence Divergence Value (pS>=0.75)
TraesCS6B02G006600.1	LRR-Ia	TraesCS6D02G003800.1	LRR-Ia	0.0903006	0.142237	0.634862
TraesCS6B02G009100.1	WAK	TraesCS6D02G001400.1	WAK	0.0595292	0.189951	0.313393
TraesCS6B02G027000.1	RLCK-IXb	TraesCS6D02G022900.1	RLCK-IXb	0.0246689	0.0489535	0.503925
TraesCS6B02G029600.1	RLCK-VIII	TraesCS6D02G025700.1	RLCK-VIII	0.0202715	0.0811602	0.249772
TraesCS6B02G033300.1	RLCK-VIIa	TraesCS6D02G027700.1	RLCK-VIIa	0.0485214	0.0630292	0.769824
TraesCS6B02G034300.1	WAK	TraesCS6D02G028700.1	WAK	0.147092	0.22759	0.646302
TraesCS6B02G035500.1	WAK	TraesCS6D02G028700.1	WAK	0.175991	0.296887	0.592787
TraesCS6B02G037600.1	WAK	TraesCS6D02G032600.1	WAK	0.0615374	0.124181	0.495545
TraesCS6B02G039900.1	RLCK-VIII-sis	TraesCS6D02G031600.1	RLCK-VIII-sis	0.0220604	0.229257	0.0962258
TraesCS6B02G040700.1	WAK	TraesCSU02G079300.1	WAK	0.0847807	0.30867	0.274665
TraesCS6B02G040700.1	WAK	TraesCS6D02G032300.1	WAK	0.0136494	0.0264636	0.515781
TraesCS6B02G051700.1	LRR-XII	TraesCS6D02G042800.1	LRR-XII	0.0512279	0.15101	0.339234
TraesCS6B02G052400.1	LRR-XII	TraesCS6D02G042800.1	LRR-XII	0.0542074	0.165682	0.327177
TraesCS6B02G056200.1	DUF26	TraesCS6D02G047500.2	DUF26	1.11524	NaN	NaN	High Sequence Divergence Value (pS>=0.75)
TraesCS6B02G057200.1	DUF26	TraesCS6D02G047500.2	DUF26	1.2648	NaN	NaN	High Sequence Divergence Value (pS>=0.75)
TraesCS6B02G057600.1	DUF26	TraesCS6D02G047800.2	DUF26	0.267506	1.05658	0.253182
TraesCS6B02G059800.1	WAK	TraesCS6D02G050900.1	WAK	0.0304446	0.0858624	0.354574
TraesCS6B02G061000.1	LRR-Xb	TraesCS6D02G052100.1	LRR-Xb	0.037201	0.10139	0.366911
TraesCS6B02G069300.1	RLCK-VIIa	TraesCSU02G110700.2	RLCK-VIIa	0.0635704	0.0395348	1.60796
TraesCS6B02G073000.1	WAK	TraesCS6D02G056600.1	WAK	0.0352554	0.10176	0.346456
TraesCS6B02G089100.1	LRR-XII	TraesCSU02G118000.1	LRR-XII	0.00855929	0.0136367	0.627664
TraesCS6B02G095800.1	WAK	TraesCS6D02G069500.1	WAK	0.122928	0.253866	0.484225
TraesCS6B02G096800.1	WAK	TraesCS6D02G070100.1	WAK	0.18441	0.052195	3.53309
TraesCS6B02G097200.1	WAK	TraesCS6D02G070300.1	WAK	0.688915	0.895442	0.769358
TraesCS6B02G133000.1	LRR-V	TraesCS6D02G092300.1	LRR-V	0.0265431	0.0820329	0.323566
TraesCS6B02G150000.1	LRR-Ia	TraesCS6D02G111800.1	LRR-Ia	0.127119	0.20311	0.625863
TraesCS6B02G150900.1	RLCK-IXb	TraesCS6D02G112900.1	RLCK-IXb	0.0157922	0.0358689	0.440277
TraesCS6B02G152300.1	LRR-Xb	TraesCS6D02G114600.1	LRR-Xb	0.0242075	0.105989	0.228398
TraesCS6B02G152600.1	LRR-Xb	TraesCS6D02G114800.1	LRR-Xb	0.0388567	0.124636	0.311762
TraesCS6B02G152700.1	LRR-Xb	TraesCS6D02G115000.1	LRR-Xb	0.191979	0.386288	0.496984
TraesCS6B02G152800.1	LRR-Xb	TraesCS6D02G115200.2	LRR-Xb	0.0322823	0.0714699	0.451691
TraesCS6B02G153100.1	LRR-Xb	TraesCS6D02G115100.1	LRR-Xb	0.150488	0.366666	0.410424
TraesCS6B02G153400.1	LRR-Xb	TraesCS6D02G115200.2	LRR-Xb	0.177196	0.485367	0.365076
TraesCS6B02G153500.1	LRR-Xb	TraesCS6D02G115300.1	LRR-Xb	0.178047	0.525548	0.338784
TraesCS6B02G158700.1	LRR-Ia	TraesCS6D02G119900.1	LRR-Ia	0.0266523	0.0839119	0.317622
TraesCS6B02G160500.1	L-LEC	TraesCS6D02G122100.1	L-LEC	0.0360383	0.109719	0.328459
TraesCS6B02G160600.1	L-LEC	TraesCS6D02G122200.1	L-LEC	0.0272757	0.0836644	0.326014
TraesCS6B02G167900.1	DUF26	TraesCS6D02G129900.1	DUF26	0.0100336	0.032263	0.310993
TraesCS6B02G167900.1	DUF26	TraesCS7A02G463500.1	DUF26	0.441331	1.19881	0.36814
TraesCS6B02G167900.1	DUF26	TraesCS7B02G364100.1	DUF26	0.441331	1.05018	0.420242
TraesCS6B02G167900.1	DUF26	TraesCS7D02G451300.1	DUF26	0.441331	1.05018	0.420242
TraesCS6B02G174100.2	RLCK-X	TraesCS7A02G510900.1	RLCK-X	0.48305	1.12854	0.428033
TraesCS6B02G174100.2	RLCK-X	TraesCS7D02G500300.1	RLCK-X	0.445434	0.65779	0.677168
TraesCS6B02G174100.2	RLCK-X	TraesCS6D02G135000.1	RLCK-X	0.0319764	0.0409192	0.781452
TraesCS6B02G181300.1	LRR-V	TraesCS7A02G491200.1	LRR-V	0.208282	0.921358	0.22606
TraesCS6B02G181300.1	LRR-V	TraesCS7D02G477500.2	LRR-V	0.203324	0.897463	0.226554
TraesCS6B02G181300.1	LRR-V	TraesCS7B02G395000.3	LRR-V	0.223859	0.968853	0.231056
TraesCS6B02G181300.1	LRR-V	TraesCS6D02G142900.1	LRR-V	0.00882904	0.0369811	0.238744
TraesCS6B02G182900.1	LRR-III	TraesCS6D02G144800.1	LRR-III	0.00873372	0.0231679	0.376976
TraesCS6B02G182900.1	LRR-III	TraesCS7D02G475200.1	LRR-III	0.411314	0.557102	0.738311
TraesCS6B02G182900.1	LRR-III	TraesCS7B02G392000.1	LRR-III	0.404165	0.509157	0.793793
TraesCS6B02G182900.1	LRR-III	TraesCS7A02G488800.1	LRR-III	0.422996	0.52079	0.81222
TraesCS6B02G184300.1	LRR-II	TraesCS6D02G146100.1	LRR-II	0.00551642	0.0516951	0.106711
TraesCS6B02G187900.1	SD-2b	TraesCS6D02G148800.1	SD-2b	0.0177246	0.0531288	0.333616
TraesCS6B02G193500.1	LRR-V	TraesCS6D02G154700.1	LRR-V	0.0117649	0.041047	0.286622
TraesCS6B02G193600.1	LRR-Xb	TraesCS6D02G154800.2	LRR-Xb	0.0159672	0.0343659	0.464623
TraesCS6B02G196800.1	LysM-II	TraesCS6D02G157800.1	LysM-II	0.0134514	0.0649807	0.207006
TraesCS6B02G199500.1	LRR-V	TraesCS7B02G291900.2	LRR-V	0.242303	0.758489	0.319455
TraesCS6B02G199500.1	LRR-V	TraesCS7D02G386000.1	LRR-V	0.241077	0.639637	0.376896
TraesCS6B02G199500.1	LRR-V	TraesCS7A02G390300.1	LRR-V	0.249858	0.660003	0.378572
TraesCS6B02G204600.3	RLCK-XV	TraesCS6D02G164200.2	RLCK-XV	0	0.130765	0
TraesCS6B02G212300.1	LRR-XII	TraesCS7A02G377900.1	LRR-XII	0.763473	1.23127	0.620068
TraesCS6B02G212300.1	LRR-XII	TraesCS7D02G374700.1	LRR-XII	0.900556	0.829959	1.08506
TraesCS6B02G212300.1	LRR-XII	TraesCS7B02G279600.1	LRR-XII	0.844565	NaN	NaN	High Sequence Divergence Value (pS>=0.75)
TraesCS6B02G212700.2	LRR-XII	TraesCS7B02G263100.1	LRR-XII	0.414587	2.74833	0.150851
TraesCS6B02G212700.2	LRR-XII	TraesCS6D02G171100.1	LRR-XII	0.0259678	0.116818	0.222292
TraesCS6B02G213500.2	RLCK-IXb	TraesCS7A02G364200.2	RLCK-IXb	0.39352	0.836084	0.47067
TraesCS6B02G213500.2	RLCK-IXb	TraesCS7D02G359000.1	RLCK-IXb	0.40579	0.832192	0.487616
TraesCS6B02G213500.2	RLCK-IXb	TraesCS7B02G263700.1	RLCK-IXb	0.401591	0.816192	0.49203
TraesCS6B02G223700.3	LRR-II	TraesCS6D02G186900.2	LRR-II	0.0213024	0.080987	0.263035
TraesCS6B02G225800.1	SD-2b	TraesCS6D02G189800.1	SD-2b	0.0276128	0.0553283	0.499071
TraesCS6B02G238100.1	RLCK-Os3	TraesCS6D02G192600.1	RLCK-Os3	0.0248986	0.169735	0.146691
TraesCS6B02G259100.1	LRR-Xb	TraesCS6D02G213000.1	LRR-Xb	0.0130086	0.0471442	0.275933
TraesCS6B02G265000.1	L-LEC	TraesCS6D02G219000.1	L-LEC	0.00921199	0.02333	0.394855
TraesCS6B02G266500.1	LysM-II	TraesCS6D02G240100.1	LysM-II	0.0234907	0.0714154	0.32893
TraesCS6B02G271700.1	RLCK-VIIa	TraesCS6D02G235300.1	RLCK-VIIa	0.0381438	0.0504392	0.756234
TraesCS6B02G278900.1	RLCK-IXb	TraesCS6D02G227800.1	RLCK-IXb	0.588634	1.12232	0.52448
TraesCS6B02G280100.1	LRR-III	TraesCS6D02G226500.2	LRR-III	0.0487977	0	#NAME?	High Sequence Divergence Value (pS>=0.75)
TraesCS6B02G283600.2	RLCK-VIIa	TraesCS6D02G223300.1	RLCK-VIIa	0	0.0640047	0
TraesCS6B02G284500.1	RLCK-XIII	TraesCS6D02G222400.1	RLCK-XIII	0.0330177	0.0711997	0.463734
TraesCS6B02G303800.1	DUF26	TraesCS7D02G230200.1	DUF26	0.569329	Infinity	0
TraesCS6B02G303800.1	DUF26	TraesCS7B02G195500.1	DUF26	0.31734	1.41341	0.224522
TraesCS6B02G303800.1	DUF26	TraesCS7A02G229600.2	DUF26	0.416883	1.71983	0.242398
TraesCS6B02G303800.1	DUF26	TraesCS6D02G256700.1	DUF26	0.123493	0.0969088	1.27432
TraesCS6B02G305600.1	L-LEC	TraesCS6D02G258200.1	L-LEC	0.0256344	0.0498626	0.514101
TraesCS6B02G319700.1	LRR-II	TraesCS6D02G269400.1	LRR-II	0.00370543	0.0561272	0.0660184
TraesCS6B02G319700.1	LRR-II	TraesCS7B02G118100.1	LRR-II	0.181201	0.88596	0.204525
TraesCS6B02G319700.1	LRR-II	TraesCS7D02G212800.1	LRR-II	0.184255	0.865519	0.212884
TraesCS6B02G319700.1	LRR-II	TraesCS7A02G211100.1	LRR-II	0.181393	0.813796	0.222898
TraesCS6B02G320800.1	LRR-XII	TraesCS6D02G271500.1	LRR-XII	0.0912765	0.187034	0.488021
TraesCS6B02G361900.1	SD-2b	TraesCS6D02G310400.1	SD-2b	0.0243515	0.153556	0.158583
TraesCS6B02G366900.1	LRR-XIIIb	TraesCS7B02G069800.2	LRR-XIIIb	0.131667	0.876602	0.150202
TraesCS6B02G366900.1	LRR-XIIIb	TraesCS6D02G316000.1	LRR-XIIIb	0.015798	0.0434205	0.363837
TraesCS6B02G367100.1	RLCK-VIIa	TraesCS6D02G316600.1	RLCK-VIIa	0	0.0272757	0
TraesCS6B02G368800.1	RLCK-IXb	TraesCS6D02G318900.1	RLCK-IXb	0.0158614	0.0558397	0.284052
TraesCS6B02G379600.1	RLCK-IXb	TraesCS6D02G329000.2	RLCK-IXb	0.0141276	0.0430446	0.328208
TraesCS6B02G379600.1	RLCK-IXb	TraesCS7A02G155200.1	RLCK-IXb	0.293523	0.367258	0.799227
TraesCS6B02G385500.1	L-LEC	TraesCS6D02G335300.1	L-LEC	0.0550417	0.276597	0.198996
TraesCS6B02G412500.1	LRR-XII	TraesCS6D02G359100.2	LRR-XII	0.0127753	0.052114	0.245142
TraesCS6B02G413700.1	WAK	TraesCS6D02G361000.1	WAK	0.0232992	0.0684291	0.340487
TraesCS6B02G414000.1	WAK	TraesCS6D02G361400.1	WAK	0.0214684	0.162987	0.131719
TraesCS6B02G414900.1	WAK	TraesCS6D02G362100.1	WAK	0.0394828	0.0780794	0.505675
TraesCS6B02G414900.1	WAK	TraesCS6D02G361400.1	WAK	0.239754	0.364086	0.65851
TraesCS6B02G417000.1	DUF26	TraesCS6D02G363200.1	DUF26	0.112572	0.272008	0.413856
TraesCS6B02G424000.1	LRR-XII	TraesCS6D02G369600.1	LRR-XII	0.136025	0.321617	0.422941
TraesCS6B02G434800.1	RLCK-VIIa	TraesCS6D02G380200.1	RLCK-VIIa	0.0412475	0.061573	0.669896
TraesCS6B02G439700.1	RLCK-IV	TraesCS6D02G383700.1	RLCK-IV	0.00659345	0.0669234	0.0985224
TraesCS6B02G454800.1	L-LEC	TraesCS6D02G392500.1	L-LEC	0.0928541	0.185387	0.500867
TraesCS6B02G458200.1	WAK	TraesCS6D02G394600.1	WAK	0.181205	0.298393	0.60727
TraesCS6B02G459100.1	WAK	TraesCS6D02G394600.1	WAK	0.166128	0.263691	0.630011
TraesCS6B02G460900.1	WAK	TraesCS6D02G395400.1	WAK	0.185947	0.424184	0.438365
TraesCS6B02G472100.1	LRR-III	TraesCS6D02G402600.1	LRR-III	0.0264422	0.143722	0.183982
TraesCS6D02G032300.1	WAK	TraesCSU02G079300.1	WAK	0.0806757	0.308261	0.261713
TraesCS6D02G135000.1	RLCK-X	TraesCS7A02G510900.1	RLCK-X	0.480178	1.03758	0.462788
TraesCS6D02G135000.1	RLCK-X	TraesCS7D02G500300.1	RLCK-X	0.410604	0.550586	0.745759
TraesCS6D02G142900.1	LRR-V	TraesCS7B02G395000.3	LRR-V	0.215169	0.96402	0.2232
TraesCS6D02G142900.1	LRR-V	TraesCS7A02G491200.1	LRR-V	0.212021	0.9179	0.230985
TraesCS6D02G142900.1	LRR-V	TraesCS7D02G477500.2	LRR-V	0.22192	0.876873	0.253082
TraesCS6D02G144800.1	LRR-III	TraesCS7D02G475200.1	LRR-III	0.427008	0.558152	0.76504
TraesCS6D02G144800.1	LRR-III	TraesCS7B02G392000.1	LRR-III	0.419721	0.510178	0.822697
TraesCS6D02G144800.1	LRR-III	TraesCS7A02G488800.1	LRR-III	0.438836	0.521823	0.840966
TraesCS6D02G171100.1	LRR-XII	TraesCS7B02G263100.1	LRR-XII	0.423711	3.1289	0.135419
TraesCS6D02G171100.1	LRR-XII	TraesCS7A02G377900.1	LRR-XII	0.384726	1.40884	0.273079
TraesCS6D02G171100.1	LRR-XII	TraesCS7A02G364500.2	LRR-XII	0.434642	NaN	NaN	High Sequence Divergence Value (pS>=0.75)
TraesCS6D02G171200.1	LRR-XII	TraesCS7D02G358400.2	LRR-XII	0.44469	1.86872	0.237965
TraesCS6D02G172100.1	RLCK-IXb	TraesCS7A02G364200.2	RLCK-IXb	0.381227	0.822243	0.463643
TraesCS6D02G172100.1	RLCK-IXb	TraesCS7D02G359000.1	RLCK-IXb	0.389565	0.810666	0.480549
TraesCS6D02G172100.1	RLCK-IXb	TraesCS7B02G263700.1	RLCK-IXb	0.39108	0.793682	0.492742
TraesCS6D02G256700.1	DUF26	TraesCS7A02G229600.2	DUF26	0.721204	1.78927	0.403071
TraesCS6D02G256700.1	DUF26	TraesCS7B02G195500.1	DUF26	0.454144	1.07631	0.421944
TraesCS6D02G256700.1	DUF26	TraesCS7D02G230200.1	DUF26	0.893336	1.64792	0.5421
TraesCS6D02G269400.1	LRR-II	TraesCS7B02G118100.1	LRR-II	0.176649	0.867267	0.203685
TraesCS6D02G269400.1	LRR-II	TraesCS7D02G212800.1	LRR-II	0.179679	0.847442	0.212025
TraesCS6D02G269400.1	LRR-II	TraesCS7A02G211100.1	LRR-II	0.176835	0.797361	0.221776
TraesCS6D02G316000.1	LRR-XIIIb	TraesCS7B02G069800.2	LRR-XIIIb	0.129249	0.880767	0.146746
TraesCS6D02G329000.2	RLCK-IXb	TraesCS7B02G059300.1	RLCK-IXb	0.292756	0.396086	0.739122
TraesCS6D02G329000.2	RLCK-IXb	TraesCS7A02G155200.1	RLCK-IXb	0.303526	0.385975	0.786387
TraesCS7A02G006400.1	LRR-XIIb	TraesCS7D02G004900.1	LRR-XIIb	0.14418	0.434156	0.332092
TraesCS7A02G014800.1	DUF26	TraesCS7D02G011800.2	DUF26	0.0592987	0.117376	0.505205
TraesCS7A02G014800.1	DUF26	TraesCS7D02G012400.1	DUF26	1.22464	NaN	NaN	High Sequence Divergence Value (pS>=0.75)
TraesCS7A02G018300.1	LRR-XII	TraesCS7D02G015600.1	LRR-XII	0.0637007	0.208997	0.304792
TraesCS7A02G032600.1	DUF26	TraesCS7D02G029200.1	DUF26	0.0219734	0.11456	0.191807
TraesCS7A02G032700.1	DUF26	TraesCS7D02G029300.1	DUF26	0.0224736	0.180507	0.124503
TraesCS7A02G038600.1	DUF26	TraesCS7D02G034800.1	DUF26	0.0134485	0.0601943	0.223419
TraesCS7A02G042200.1	LRR-XIIb	TraesCS7D02G037700.1	LRR-XIIb	0.0253283	0.0401106	0.631461
TraesCS7A02G053400.2	LRR-XII	TraesCS7D02G048600.1	LRR-XII	0.0268376	0.0571705	0.46943
TraesCS7A02G055000.1	CrRLK1L-1	TraesCS7D02G050100.1	CrRLK1L-1	0.0128189	0.0388306	0.330124
TraesCS7A02G061600.1	LysM-II	TraesCS7D02G056600.1	LysM-II	0.0607113	0.0887735	0.68389
TraesCS7A02G066200.1	LRR-XIIIb	TraesCS7D02G060400.1	LRR-XIIIb	0.0170057	0.0761617	0.223285
TraesCS7A02G073700.1	LRR-IV	TraesCS7D02G068600.1	LRR-IV	0.0133189	0.092938	0.143309
TraesCS7A02G077300.1	SD-2b	TraesCS7D02G072900.1	SD-2b	0.0350656	0.0850955	0.412073
TraesCS7A02G084400.4	RLCK-IXb	TraesCS7D02G079400.2	RLCK-IXb	0.155753	0.385629	0.403893
TraesCS7A02G085600.1	L-LEC	TraesCS7D02G080500.1	L-LEC	0.0124082	0.0771363	0.160861
TraesCS7A02G089300.1	LRR-XIIb	TraesCS7D02G084600.1	LRR-XIIb	0.595464	NaN	NaN	High Sequence Divergence Value (pS>=0.75)
TraesCS7A02G091000.1	RLCK-XVI	TraesCS7D02G086800.1	RLCK-XVI	0.126348	0.260086	0.485794
TraesCS7A02G091100.1	WAK	TraesCS7D02G085800.1	WAK	0.0764737	0.188219	0.406302
TraesCS7A02G091100.1	WAK	TraesCS7D02G086900.1	WAK	0.134191	0.264196	0.507924
TraesCS7A02G091200.1	WAK	TraesCS7D02G085600.1	WAK	0.151281	0.327696	0.46165
[truncated: 251 more rows]

## Sheet: Kinase_kaks
Seq_1	subfamily	Seq_2	subfamily	Ka	Ks	Ka/Ks	Note
TraesCS1A02G003600.1	WAK	TraesCS1D02G005000.1	WAK	0.0212259	0.134563	0.15774
TraesCS1A02G004800.1	WAK	TraesCS1B02G009600.1	WAK	0.0876061	0.347905	0.25181
TraesCS1A02G005200.1	LRR-XIIb	TraesCS1B02G006800.1	LRR-XIIb	0.0557497	0.21058	0.264743
TraesCS1A02G006200.1	LRR-XIIb	TraesCS1B02G006800.1	LRR-XIIb	0.0583067	0.24879	0.234362
TraesCS1A02G006300.1	LRR-XIIb	TraesCS1D02G001500.1	LRR-XIIb	0.0581723	0.255671	0.227528
TraesCS1A02G006500.1	LRR-XIIb	TraesCS1B02G009500.1	LRR-XIIb	0.0767359	0.282281	0.271842
TraesCS1A02G007000.1	LRR-XIIb	TraesCS1B02G008300.1	LRR-XIIb	0.0349675	0.143866	0.243056
TraesCS1A02G011900.1	WAK	TraesCS1D02G010100.1	WAK	0.0419045	0.230242	0.182002
TraesCS1A02G014400.1	SD-2b	TraesCS1D02G012900.1	SD-2b	0.0264199	0.198272	0.133251
TraesCS1A02G014400.1	SD-2b	TraesCS1B02G019500.1	SD-2b	0.0242936	0.144639	0.167961
TraesCS1A02G014400.1	SD-2b	TraesCS1D02G013800.1	SD-2b	0.0613863	0.31545	0.194599
TraesCS1A02G014400.1	SD-2b	TraesCS1B02G018600.1	SD-2b	0.0175929	0.052952	0.332242
TraesCS1A02G014500.1	SD-2b	TraesCS1B02G018300.1	SD-2b	0.0489171	0.281911	0.17352
TraesCS1A02G014500.1	SD-2b	TraesCS1B02G022000.1	SD-2b	0.0785119	0.42451	0.184947
TraesCS1A02G014500.1	SD-2b	TraesCS1D02G012800.1	SD-2b	0.043097	0.14906	0.289125
TraesCS1A02G014900.1	SD-2b	TraesCS1B02G018500.1	SD-2b	0.0689945	0.192291	0.358802
TraesCS1A02G015900.1	SD-2b	TraesCS1B02G019500.1	SD-2b	0.057487	0.372374	0.15438
TraesCS1A02G015900.1	SD-2b	TraesCS1D02G012800.1	SD-2b	0.0708997	0.385701	0.18382
TraesCS1A02G015900.1	SD-2b	TraesCS1D02G013800.1	SD-2b	0.0451628	0.181641	0.248638
TraesCS1A02G016000.1	SD-2b	TraesCS1B02G018300.1	SD-2b	0.0687093	0.268201	0.256186
TraesCS1A02G016300.1	WAK	TraesCS1D02G014900.1	WAK	0.0163941	0.162119	0.101124
TraesCS1A02G016300.1	WAK	TraesCS1B02G020200.1	WAK	0.0180682	0.168582	0.107178
TraesCS1A02G016300.1	WAK	TraesCS1B02G021800.1	WAK	0.173021	0.40492	0.427297
TraesCS1A02G016300.1	WAK	TraesCS1D02G016200.1	WAK	0.072571	0.164615	0.440853
TraesCS1A02G017200.1	SD-2b	TraesCS1D02G014300.1	SD-2b	0.0488179	0.359462	0.135808
TraesCS1A02G017700.1	WAK	TraesCS1B02G020200.1	WAK	0.137974	0.375351	0.367587
TraesCS1A02G017700.1	WAK	TraesCS1D02G014900.1	WAK	0.148272	0.373609	0.396863
TraesCS1A02G017700.1	WAK	TraesCS1B02G021800.1	WAK	0.0532845	0.129577	0.41122
TraesCS1A02G017700.1	WAK	TraesCS1D02G016200.1	WAK	0.152876	0.334056	0.457637
TraesCS1A02G017900.1	LRK10L-2	TraesCS1B02G022300.1	LRK10L-2	0.0203596	0.316862	0.0642537
TraesCS1A02G017900.1	LRK10L-2	TraesCS1D02G015800.2	LRK10L-2	0.0228651	0.352768	0.0648163
TraesCS1A02G017900.1	LRK10L-2	TraesCS1D02G017700.1	LRK10L-2	0.0199072	0.256438	0.0776297
TraesCS1A02G017900.1	LRK10L-2	TraesCS1D02G015400.1	LRK10L-2	0.0261429	0.266506	0.0980951
TraesCS1A02G017900.1	LRK10L-2	TraesCS1B02G020600.1	LRK10L-2	0.0261073	0.216097	0.120813
TraesCS1A02G018000.1	LRK10L-2	TraesCS1B02G020700.3	LRK10L-2	0.015154	0.226596	0.066877
TraesCS1A02G018000.1	LRK10L-2	TraesCS1D02G017800.1	LRK10L-2	0.0167649	0.240963	0.0695748
TraesCS1A02G018000.1	LRK10L-2	TraesCS1B02G022400.1	LRK10L-2	0.0183911	0.226251	0.0812862
TraesCS1A02G018000.1	LRK10L-2	TraesCS1D02G015300.1	LRK10L-2	0.0241534	0.270228	0.0893818
TraesCS1A02G018000.1	LRK10L-2	TraesCS1D02G015900.1	LRK10L-2	0.030596	0.297753	0.102756
TraesCS1A02G018100.1	SD-2b	TraesCS1B02G022000.1	SD-2b	0.0107749	0.0633065	0.170203
TraesCS1A02G018500.1	LRK10L-2	TraesCS1D02G015400.1	LRK10L-2	0.0236851	0.374967	0.0631658
TraesCS1A02G018500.1	LRK10L-2	TraesCS1B02G022300.1	LRK10L-2	0.0162652	0.172181	0.0944658
TraesCS1A02G018500.1	LRK10L-2	TraesCS1D02G017700.1	LRK10L-2	0.0250023	0.262695	0.0951761
TraesCS1A02G018500.1	LRK10L-2	TraesCS1B02G020600.1	LRK10L-2	0.0311478	0.297618	0.104657
TraesCS1A02G018600.1	LRK10L-2	TraesCS1B02G020700.3	LRK10L-2	0.011126	0.2099	0.0530064
TraesCS1A02G018600.1	LRK10L-2	TraesCS1D02G017800.1	LRK10L-2	0.0127273	0.210005	0.0606049
TraesCS1A02G018600.1	LRK10L-2	TraesCS1B02G022400.1	LRK10L-2	0.0143412	0.195892	0.0732095
TraesCS1A02G018600.1	LRK10L-2	TraesCS1D02G015900.1	LRK10L-2	0.0240277	0.23884	0.100601
TraesCS1A02G018600.1	LRK10L-2	TraesCS1D02G015300.1	LRK10L-2	0.0233138	0.217488	0.107196
TraesCS1A02G031200.1	RLCK-VIIa	TraesCS1D02G032600.1	RLCK-VIIa	0	0.0857356	0
TraesCS1A02G031800.1	LRR-Ia	TraesCS1D02G033200.1	LRR-Ia	0.0131709	0.179709	0.0732899
TraesCS1A02G031800.1	LRR-Ia	TraesCS1B02G039500.1	LRR-Ia	0.0131745	0.101352	0.129987
TraesCS1A02G035700.1	WAK	TraesCS1D02G037200.1	WAK	0.0128845	0.0849564	0.15166
TraesCS1A02G048000.1	L-LEC	TraesCS1B02G062200.1	L-LEC	0.00811916	0.12103	0.0670836
TraesCS1A02G048000.1	L-LEC	TraesCS1D02G048900.1	L-LEC	0.00810381	0.103991	0.0779276
TraesCS1A02G058200.1	WAK	TraesCS1B02G075700.1	WAK	0.0048741	0.0456849	0.10669
TraesCS1A02G058200.1	WAK	TraesCS1D02G058800.1	WAK	0.0416485	0.277792	0.149927
TraesCS1A02G061500.1	RLCK-VIII	TraesCS1B02G079900.1	RLCK-VIII	0.0411753	0.177292	0.232246
TraesCS1A02G061500.1	RLCK-VIII	TraesCS1D02G062300.1	RLCK-VIII	0.0164887	0.0223272	0.738502
TraesCS1A02G066200.1	L-LEC	TraesCS1B02G084500.1	L-LEC	0.00335102	0.18965	0.0176695
TraesCS1A02G066200.1	L-LEC	TraesCS1D02G067200.1	L-LEC	0.00503217	0.154522	0.032566
TraesCS1A02G066700.1	RLCK-VIIa	TraesCS1B02G085000.1	RLCK-VIIa	0.0114009	0.0624277	0.182625
TraesCS1A02G066700.1	RLCK-VIIa	TraesCS1D02G067700.1	RLCK-VIIa	0.00977743	0.05139	0.19026
TraesCS1A02G071657.1	WAK	TraesCS1B02G090100.1	WAK	0.0151568	0.234503	0.0646337
TraesCS1A02G073300.1	DUF26	TraesCS1D02G076200.1	DUF26	0.00161269	0.120085	0.0134296
TraesCS1A02G079700.1	RLCK-VIII	TraesCS1B02G097700.1	RLCK-VIII	0	0.0637552	0
TraesCS1A02G079700.1	RLCK-VIII	TraesCS1D02G081400.3	RLCK-VIII	0	0.0527458	0
TraesCS1A02G108100.1	CrRLK1L-1	TraesCS1D02G110900.1	CrRLK1L-1	0.00326887	0.0376086	0.0869181
TraesCS1A02G108100.1	CrRLK1L-1	TraesCS1B02G130300.2	CrRLK1L-1	0.00491134	0.0542241	0.0905748
TraesCS1A02G110000.1	RLCK-VIIa	TraesCS1D02G091600.1	RLCK-VIIa	0.00478534	0.0973647	0.0491486
TraesCS1A02G110000.1	RLCK-VIIa	TraesCS1B02G109400.1	RLCK-VIIa	0.00637793	0.125839	0.0506831
TraesCS1A02G114900.1	LRR-II	TraesCS1B02G134800.1	LRR-II	0.00809397	0.0855399	0.0946222
TraesCS1A02G114900.1	LRR-II	TraesCS1D02G116300.1	LRR-II	0.0130332	0.0747284	0.174407
TraesCS1A02G114900.1	LRR-II	TraesCS3D02G091000.2	LRR-II	0.24929	1.00256	0.248654
TraesCS1A02G114900.1	LRR-II	TraesCS3A02G091100.1	LRR-II	0.250038	0.977282	0.255851
TraesCS1A02G124700.1	Extensin	TraesCS1D02G129100.1	Extensin	0	0.0495639	0
TraesCS1A02G124700.1	Extensin	TraesCS1B02G143700.1	Extensin	0.00483613	0.0393533	0.12289
TraesCS1A02G127900.1	PERK	TraesCS1B02G147000.2	PERK	0.00747929	0.0398324	0.187769
TraesCS1A02G127900.1	PERK	TraesCS1D02G126300.1	PERK	0.00322755	0.0153067	0.210859
TraesCS1A02G138100.1	RLCK-VIIa	TraesCS1D02G134500.1	RLCK-VIIa	0.0145049	0.112551	0.128874
TraesCS1A02G141300.1	RLCK-VIIa	TraesCS1B02G157700.1	RLCK-VIIa	0.00473001	0.0656709	0.072026
TraesCS1A02G141300.1	RLCK-VIIa	TraesCS1D02G140300.1	RLCK-VIIa	0.006315	0.070909	0.0890578
TraesCS1A02G149400.1	LRR-XIIb	TraesCS1B02G167400.1	LRR-XIIb	0.00963224	0.101808	0.0946119
TraesCS1A02G149400.1	LRR-XIIb	TraesCS1D02G146700.1	LRR-XIIb	0.00962838	0.0910975	0.105693
TraesCS1A02G159500.2	DUF26	TraesCS1B02G175900.3	DUF26	0.00485832	0.011101	0.437645
TraesCS1A02G159500.2	DUF26	TraesCS1D02G156900.1	DUF26	0.00803651	0.0109192	0.735997
TraesCS1A02G165600.1	LRR-III	TraesCS1B02G182300.1	LRR-III	0.00820914	0.0752196	0.109136
TraesCS1A02G165600.1	LRR-III	TraesCS1D02G175100.1	LRR-III	0.00986316	0.0647167	0.152405
TraesCS1A02G177000.1	RLCK-XIII	TraesCS1B02G203200.1	RLCK-XIII	0.003412	0.112866	0.0302307
TraesCS1A02G177000.1	RLCK-XIII	TraesCS1D02G175400.1	RLCK-XIII	0.00511947	0.0870541	0.0588079
TraesCS1A02G177000.1	RLCK-XIII	TraesCS6D02G222400.1	RLCK-XIII	0.28157	0.475572	0.592066
TraesCS1A02G177000.1	RLCK-XIII	TraesCS6A02G240100.1	RLCK-XIII	0.278473	0.451594	0.616644
TraesCS1A02G185100.1	RLCK-V	TraesCS1B02G193000.1	RLCK-V	0.00489199	0.0731969	0.0668332
TraesCS1A02G185100.1	RLCK-V	TraesCS1D02G191800.1	RLCK-V	0.00653332	0.0676075	0.0966361
TraesCS1A02G190200.2	RLCK-XII	TraesCS1B02G192300.3	RLCK-XII	0	0.030246	0
TraesCS1A02G190200.2	RLCK-XII	TraesCS1D02G194300.1	RLCK-XII	0.00183599	0.055353	0.0331687
TraesCS1A02G203400.1	RLCK-XII	TraesCS1B02G217500.1	RLCK-XII	0.00183795	0.0479444	0.0383351
TraesCS1A02G203400.1	RLCK-XII	TraesCS1D02G206900.1	RLCK-XII	0.00183824	0.0356503	0.051563
TraesCS1A02G203400.1	RLCK-XII	TraesCS4D02G325200.1	RLCK-XII	0.0623703	0.706575	0.0882713
TraesCS1A02G203400.1	RLCK-XII	TraesCS4B02G328200.1	RLCK-XII	0.0623306	0.693956	0.0898193
TraesCS1A02G203400.1	RLCK-XII	TraesCS5A02G500000.1	RLCK-XII	0.0647561	0.681055	0.095082
TraesCS1A02G208100.1	RLCK-IXb	TraesCS1B02G222200.1	RLCK-IXb	0.0206715	0.122007	0.169428
TraesCS1A02G227300.1	CrRLK1L-1	TraesCS1B02G241400.1	CrRLK1L-1	0	0.124697	0
TraesCS1A02G227300.1	CrRLK1L-1	TraesCS1D02G228900.1	CrRLK1L-1	0	0.112359	0
TraesCS1A02G236600.2	RLCK-VIIa	TraesCS1B02G247100.1	RLCK-VIIa	0	0.0359043	0
TraesCS1A02G236600.2	RLCK-VIIa	TraesCS1D02G235800.1	RLCK-VIIa	0	0.0299043	0
TraesCS1A02G236900.2	RLCK-IXa	TraesCS1D02G235500.2	RLCK-IXa	0.00331401	0.0377438	0.0878027
TraesCS1A02G236900.2	RLCK-IXa	TraesCS1B02G246900.2	RLCK-IXa	0.00664088	0.0377778	0.175788
TraesCS1A02G239500.1	DUF26	TraesCS1B02G251700.1	DUF26	0.0221464	0.196311	0.112813
TraesCS1A02G239500.1	DUF26	TraesCS1D02G239700.1	DUF26	0.0246834	0.143938	0.171487
TraesCS1A02G240300.1	LRR-III	TraesCS1D02G240400.1	LRR-III	0.0164084	0.096294	0.170399
TraesCS1A02G240300.1	LRR-III	TraesCS1B02G252400.1	LRR-III	0.023252	0.109375	0.212591
TraesCS1A02G242100.1	CR4L	TraesCS1D02G242000.1	CR4L	0	0.0677662	0
TraesCS1A02G249500.1	Extensin	TraesCS1B02G260300.1	Extensin	0.00409837	0.0481081	0.0851909
TraesCS1A02G249500.1	Extensin	TraesCS1D02G249000.1	Extensin	0.0106182	0.0573235	0.185233
TraesCS1A02G259600.1	LRR-Xa	TraesCS1D02G259400.1	LRR-Xa	0.00159236	0.087691	0.0181587
TraesCS1A02G259600.1	LRR-Xa	TraesCS1B02G269900.1	LRR-Xa	0.00639663	0.116903	0.0547175
TraesCS1A02G259900.1	SD-2b	TraesCS1D02G259700.1	SD-2b	0.0126352	0.108717	0.116221
TraesCS1A02G259900.1	SD-2b	TraesCS1B02G270300.1	SD-2b	0.0172376	0.107601	0.160199
TraesCS1A02G259900.1	SD-2b	TraesCS3B02G435200.2	SD-2b	0.184906	0.591089	0.312823
TraesCS1A02G259900.1	SD-2b	TraesCS3A02G402100.1	SD-2b	0.186956	0.567281	0.329565
TraesCS1A02G259900.1	SD-2b	TraesCS3D02G397000.2	SD-2b	0.186313	0.54068	0.344589
TraesCS1A02G264400.1	RKF3	TraesCS1D02G264600.1	RKF3	0.00156617	0.0709389	0.0220777
TraesCS1A02G264400.1	RKF3	TraesCS1B02G275100.1	RKF3	0.00471761	0.0919126	0.0513272
TraesCS1A02G264400.1	RKF3	TraesCS3A02G406600.1	RKF3	0.176964	0.786713	0.224941
TraesCS1A02G264400.1	RKF3	TraesCS3D02G401800.1	RKF3	0.182428	0.801847	0.22751
TraesCS1A02G264400.1	RKF3	TraesCS3B02G440300.1	RKF3	0.185175	0.728175	0.254301
TraesCS1A02G272100.1	RLCK-V	TraesCS1D02G272800.1	RLCK-V	0.00326709	0.0725328	0.045043
TraesCS1A02G272100.1	RLCK-V	TraesCS1B02G282100.1	RLCK-V	0.00490799	0.0889155	0.0551984
TraesCS1A02G273600.1	DUF26	TraesCS1B02G283400.1	DUF26	0.034044	0.231325	0.14717
TraesCS1A02G273600.1	DUF26	TraesCS1D02G273600.1	DUF26	0.0438386	0.210762	0.208
TraesCS1A02G287900.1	RLCK-VIIa	TraesCS1D02G286800.1	RLCK-VIIa	0.00156904	0.0220604	0.0711246
TraesCS1A02G287900.1	RLCK-VIIa	TraesCS1B02G297300.1	RLCK-VIIa	0.00630008	0.0680675	0.0925564
TraesCS1A02G296300.2	LRR-VI	TraesCS1B02G305200.2	LRR-VI	0.00519108	0.0872654	0.0594861
TraesCS1A02G296300.2	LRR-VI	TraesCS1D02G295800.1	LRR-VI	0.00693246	0.0749183	0.0925336
TraesCS1A02G299900.1	L-LEC	TraesCS1D02G299200.1	L-LEC	0.00509412	0.0559344	0.0910731
TraesCS1A02G299900.1	L-LEC	TraesCS1B02G309800.1	L-LEC	0.0085047	0.0507593	0.167549
TraesCS1A02G301800.2	LRR-III	TraesCS1D02G301400.1	LRR-III	0.00328408	0.0681096	0.0482175
TraesCS1A02G301800.2	LRR-III	TraesCS3B02G374400.1	LRR-III	0.103324	0.670639	0.154068
TraesCS1A02G301800.2	LRR-III	TraesCS3D02G336200.1	LRR-III	0.104313	0.616694	0.169149
TraesCS1A02G301800.2	LRR-III	TraesCS4D02G173400.1	LRR-III	0.239902	1.34862	0.177886
TraesCS1A02G301800.2	LRR-III	TraesCS4A02G133400.1	LRR-III	0.24247	1.30627	0.18562
TraesCS1A02G301800.2	LRR-III	TraesCS4B02G171300.1	LRR-III	0.243289	1.30372	0.186611
TraesCS1A02G301800.2	LRR-III	TraesCS3A02G342300.1	LRR-III	0.106836	0.569305	0.18766
TraesCS1A02G301800.2	LRR-III	TraesCS1B02G311700.1	LRR-III	0.0731658	0.145528	0.502761
TraesCS1A02G302600.2	LRR-VIII-1	TraesCS1D02G302000.1	LRR-VIII-1	0.00325955	0.0926346	0.0351871
TraesCS1A02G302600.2	LRR-VIII-1	TraesCS1B02G312800.1	LRR-VIII-1	0.00491536	0.0970833	0.0506304
TraesCS1A02G302600.2	LRR-VIII-1	TraesCS3A02G341800.1	LRR-VIII-1	0.141913	0.878733	0.161497
TraesCS1A02G302600.2	LRR-VIII-1	TraesCS3B02G373900.1	LRR-VIII-1	0.143077	0.825237	0.173377
TraesCS1A02G302600.2	LRR-VIII-1	TraesCS3D02G335600.1	LRR-VIII-1	0.15752	0.843357	0.186777
TraesCS1A02G317300.1	RLCK-VIIa	TraesCS3D02G319800.1	RLCK-VIIa	0.169199	2.5151	0.0672733
TraesCS1A02G317300.1	RLCK-VIIa	TraesCS3A02G326400.1	RLCK-VIIa	0.170986	2.38481	0.0716982
TraesCS1A02G317300.1	RLCK-VIIa	TraesCS3B02G355700.1	RLCK-VIIa	0.169299	2.07022	0.0817785
TraesCS1A02G317300.1	RLCK-VIIa	TraesCS1D02G317200.1	RLCK-VIIa	0.00635261	0.0255998	0.248151
TraesCS1A02G317300.1	RLCK-VIIa	TraesCS1B02G329700.1	RLCK-VIIa	0.0119524	0.033482	0.356982
TraesCS1A02G317800.1	LRR-XII	TraesCS1B02G330100.1	LRR-XII	0.0338042	0.147681	0.2289
TraesCS1A02G317800.1	LRR-XII	TraesCS1D02G317400.1	LRR-XII	0.0423678	0.168207	0.251879
TraesCS1A02G320900.2	DUF26	TraesCS1D02G320800.3	DUF26	0.00160923	0.179788	0.00895068
TraesCS1A02G320900.2	DUF26	TraesCS1B02G333300.5	DUF26	0.00646382	0.199026	0.0324773
TraesCS1A02G320900.2	DUF26	TraesCS3D02G317300.2	DUF26	0.116782	1.784	0.0654609
TraesCS1A02G320900.2	DUF26	TraesCS3B02G352700.1	DUF26	0.294501	1.41213	0.208552
TraesCS1A02G320900.2	DUF26	TraesCS3A02G323500.3	DUF26	0.2937	1.38071	0.212717
TraesCS1A02G340300.1	WAK	TraesCS1B02G352600.1	WAK	0.00657178	0.10573	0.0621561
TraesCS1A02G340300.1	WAK	TraesCS1D02G342300.1	WAK	0.00656639	0.0651994	0.100712
TraesCS1A02G344100.1	LRR-Ia	TraesCS1B02G357900.1	LRR-Ia	0.0303943	0.324065	0.0937908
TraesCS1A02G344300.1	LRR-Ia	TraesCS1B02G358100.1	LRR-Ia	0.0260118	0.17402	0.149476
TraesCS1A02G344300.1	LRR-Ia	TraesCS1B02G359900.1	LRR-Ia	0.220576	1.41069	0.15636
TraesCS1A02G344300.1	LRR-Ia	TraesCS1D02G346700.1	LRR-Ia	0.0436109	0.219601	0.198592
TraesCS1A02G344800.1	LRR-Ia	TraesCS1B02G358500.1	LRR-Ia	0.142215	0.973033	0.146156
TraesCS1A02G344800.1	LRR-Ia	TraesCS1B02G359400.1	LRR-Ia	0.171067	0.976471	0.175189
TraesCS1A02G345000.1	LRR-Ia	TraesCS1B02G358800.1	LRR-Ia	0.00645165	0.03711	0.173852
TraesCS1A02G345100.1	LRR-Ia	TraesCS1B02G358600.1	LRR-Ia	0.193298	1.51486	0.127601
TraesCS1A02G345700.2	LRR-Ia	TraesCS1B02G358400.1	LRR-Ia	0.205126	0.947117	0.216579
TraesCS1A02G346300.2	LRR-Ia	TraesCS1D02G349000.2	LRR-Ia	0.00397155	0.071599	0.0554693
TraesCS1A02G346300.2	LRR-Ia	TraesCS1B02G358100.1	LRR-Ia	0.140986	1.04482	0.134938
TraesCS1A02G356300.1	SD-2a	TraesCS1B02G372400.1	SD-2a	0.0289309	0.227356	0.127249
TraesCS1A02G356300.1	SD-2a	TraesCS3B02G273200.1	SD-2a	0.071108	0.372466	0.190912
TraesCS1A02G356300.1	SD-2a	TraesCS3D02G245300.1	SD-2a	0.0796658	0.401706	0.198319
TraesCS1A02G362900.1	SD-2b	TraesCS1D02G367800.1	SD-2b	0.0163829	0.061287	0.267315
TraesCS1A02G362900.1	SD-2b	TraesCS1B02G380100.1	SD-2b	0.0180263	0.0614583	0.293309
TraesCS1A02G370300.1	LRR-Ia	TraesCS1B02G389300.1	LRR-Ia	0.0130704	0.0752308	0.173738
TraesCS1A02G374700.1	WAK/LRK10L-1	TraesCS1D02G381800.1	WAK/LRK10L-1	0.00660343	0.0880848	0.0749667
TraesCS1A02G374700.1	WAK/LRK10L-1	TraesCS1B02G394900.1	WAK/LRK10L-1	0.0174935	0.079882	0.218992
TraesCS1A02G374700.1	WAK/LRK10L-1	TraesCS3B02G295400.4	WAK/LRK10L-1	0.116023	0.357693	0.324366
TraesCS1A02G374700.1	WAK/LRK10L-1	TraesCS3A02G262100.4	WAK/LRK10L-1	0.115989	0.335635	0.345581
TraesCS1A02G374700.1	WAK/LRK10L-1	TraesCS3D02G262200.4	WAK/LRK10L-1	0.115955	0.328632	0.352841
TraesCS1A02G383900.1	L-LEC	TraesCS1B02G410600.1	L-LEC	0.00814119	0.0982328	0.0828765
TraesCS1A02G383900.1	L-LEC	TraesCS1D02G392100.1	L-LEC	0.00814783	0.080723	0.100936
TraesCS1A02G418700.2	LRR-XII	TraesCS1D02G426400.2	LRR-XII	0.00467291	0.0514487	0.0908266
TraesCS1A02G418700.2	LRR-XII	TraesCS1B02G448700.2	LRR-XII	0.0164993	0.0483351	0.341352
TraesCS1A02G422600.1	DUF26	TraesCS1D02G431000.2	DUF26	0.0204066	0.164592	0.123983
TraesCS1A02G422600.1	DUF26	TraesCS1B02G454400.1	DUF26	0.023025	0.134667	0.170977
TraesCS1A02G433500.1	RLCK-V	TraesCS1B02G469400.1	RLCK-V	0.00161551	0.158182	0.010213
TraesCS1A02G433500.1	RLCK-V	TraesCS1D02G443100.1	RLCK-V	0.00323581	0.203255	0.01592
TraesCS1A02G434700.1	SD-2b	TraesCS1D02G443600.1	SD-2b	0.0599982	0.0886746	0.676611
TraesCS1A02G435300.1	RLCK-VIII	TraesCS1D02G444300.1	RLCK-VIII	0.0239924	0.171941	0.139539
TraesCS1A02G435300.1	RLCK-VIII	TraesCS1B02G471100.1	RLCK-VIII	0.0207488	0.147412	0.140754
TraesCS1B02G001500.1	PERK	TraesCS1D02G004300.1	PERK	0.00727278	0.297161	0.0244742
TraesCS1B02G004100.1	WAK	TraesCS1D02G005100.1	WAK	0.0128672	0.0773344	0.166384
TraesCS1B02G006500.1	LRR-XIIb	TraesCS1D02G002700.1	LRR-XIIb	0.0310187	0.142179	0.218166
TraesCS1B02G006800.1	LRR-XIIb	TraesCS1D02G001500.1	LRR-XIIb	0.0527441	0.189447	0.278411
TraesCS1B02G007100.1	LRR-XIIb	TraesCS1D02G001700.1	LRR-XIIb	0.0395676	0.239677	0.165087
TraesCS1B02G007100.1	LRR-XIIb	TraesCS1D02G002900.1	LRR-XIIb	0.0320171	0.185085	0.172985
TraesCS1B02G008300.1	LRR-XIIb	TraesCS1D02G002700.1	LRR-XIIb	0.0312516	0.112432	0.27796
TraesCS1B02G008500.1	LRR-XIIb	TraesCS1D02G001500.1	LRR-XIIb	0.0506284	0.207499	0.243993
TraesCS1B02G018500.1	SD-2b	TraesCS1D02G012800.1	SD-2b	0.0613937	0.156863	0.391384
TraesCS1B02G018600.1	SD-2b	TraesCS1D02G012900.1	SD-2b	0.0269585	0.195212	0.138098
TraesCS1B02G019500.1	SD-2b	TraesCS1D02G012900.1	SD-2b	0.0308629	0.171845	0.179597
TraesCS1B02G019500.1	SD-2b	TraesCS1D02G013800.1	SD-2b	0.0609844	0.334695	0.182209
TraesCS1B02G020200.1	WAK	TraesCS1D02G014900.1	WAK	0.00812356	0.0519939	0.156241
TraesCS1B02G020600.1	LRK10L-2	TraesCS1D02G015800.2	LRK10L-2	0.0328145	0.355784	0.0922316
TraesCS1B02G020600.1	LRK10L-2	TraesCS1D02G015400.1	LRK10L-2	0.0260189	0.281748	0.0923479
TraesCS1B02G020700.3	LRK10L-2	TraesCS1D02G015900.1	LRK10L-2	0.028927	0.275794	0.104886
TraesCS1B02G020700.3	LRK10L-2	TraesCS1D02G015300.1	LRK10L-2	0.0249487	0.157722	0.158182
TraesCS1B02G021800.1	WAK	TraesCS1D02G014900.1	WAK	0.174919	0.417081	0.419388
TraesCS1B02G021800.1	WAK	TraesCS1D02G016200.1	WAK	0.165795	0.343086	0.483248
TraesCS1B02G022300.1	LRK10L-2	TraesCS1D02G015400.1	LRK10L-2	0.0186976	0.368357	0.0507596
TraesCS1B02G022300.1	LRK10L-2	TraesCS1D02G015800.2	LRK10L-2	0.0261892	0.361315	0.0724831
TraesCS1B02G022300.1	LRK10L-2	TraesCS1D02G017700.1	LRK10L-2	0.0140461	0.120493	0.116572
TraesCS1B02G022400.1	LRK10L-2	TraesCS1D02G015300.1	LRK10L-2	0.0249587	0.224094	0.111376
TraesCS1B02G022400.1	LRK10L-2	TraesCS1D02G017800.1	LRK10L-2	0.00474936	0.0320333	0.148263
TraesCS1B02G039500.1	LRR-Ia	TraesCS1D02G033200.1	LRR-Ia	0.0198304	0.173797	0.114101
TraesCS1B02G062200.1	L-LEC	TraesCS1D02G048900.1	L-LEC	0.00323451	0.0805783	0.0401412
TraesCS1B02G062300.1	L-LEC	TraesCS1D02G049000.1	L-LEC	0.0113731	0.0420057	0.270751
TraesCS1B02G075700.1	WAK	TraesCS1D02G058800.1	WAK	0.0365167	0.294308	0.124076
TraesCS1B02G079900.1	RLCK-VIII	TraesCS1D02G062300.1	RLCK-VIII	0.0464938	0.175645	0.264703
TraesCS1B02G084500.1	L-LEC	TraesCS1D02G067200.1	L-LEC	0.00505052	0.119656	0.0422086
TraesCS1B02G085000.1	RLCK-VIIa	TraesCS1D02G067700.1	RLCK-VIIa	0.00976947	0.0515224	0.189616
TraesCS1B02G097700.1	RLCK-VIII	TraesCS1D02G081400.3	RLCK-VIII	0	0.0637552	0
TraesCS1B02G109400.1	RLCK-VIIa	TraesCS1D02G091600.1	RLCK-VIIa	0.00477899	0.131512	0.0363388
TraesCS1B02G110600.1	DUF26	TraesCS1D02G092400.1	DUF26	0.0276679	0.160212	0.172695
TraesCS1B02G130300.2	CrRLK1L-1	TraesCS1D02G110900.1	CrRLK1L-1	0.0016247	0.0376086	0.0432001
TraesCS1B02G134800.1	LRR-II	TraesCS1D02G116300.1	LRR-II	0.00486554	0.0578981	0.0840363
TraesCS1B02G134800.1	LRR-II	TraesCS3A02G091100.1	LRR-II	0.250317	1.04904	0.238616
TraesCS1B02G134800.1	LRR-II	TraesCS3D02G091000.2	LRR-II	0.249568	1.03552	0.241007
TraesCS1B02G143700.1	Extensin	TraesCS1D02G129100.1	Extensin	0.00483613	0.0598324	0.0808279
TraesCS1B02G147000.2	PERK	TraesCS1D02G126300.1	PERK	0.0108275	0.0343976	0.314775
TraesCS1B02G157300.1	L-LEC	TraesCS1D02G139700.1	L-LEC	0.0181827	0.0792817	0.229343
TraesCS1B02G157700.1	RLCK-VIIa	TraesCS1D02G140300.1	RLCK-VIIa	0.00473561	0.097657	0.0484923
TraesCS1B02G167400.1	LRR-XIIb	TraesCS1D02G146700.1	LRR-XIIb	0.00641458	0.0853406	0.0751644
TraesCS1B02G175900.3	DUF26	TraesCS1D02G156900.1	DUF26	0.0064586	0.0110703	0.583416
TraesCS1B02G182300.1	LRR-III	TraesCS1D02G175100.1	LRR-III	0.0131853	0.080378	0.164042
TraesCS1B02G192300.3	RLCK-XII	TraesCS1D02G194300.1	RLCK-XII	0.00177515	0.0233482	0.0760294
TraesCS1B02G193000.1	RLCK-V	TraesCS1D02G191800.1	RLCK-V	0.0081767	0.0785373	0.104112
TraesCS1B02G203200.1	RLCK-XIII	TraesCS1D02G175400.1	RLCK-XIII	0.00512093	0.0617927	0.0828728
TraesCS1B02G217500.1	RLCK-XII	TraesCS4B02G328200.1	RLCK-XII	0.0763841	0.747727	0.102155
TraesCS1B02G217500.1	RLCK-XII	TraesCS4D02G325200.1	RLCK-XII	0.0797788	0.766345	0.104103
TraesCS1B02G217500.1	RLCK-XII	TraesCS5A02G500000.1	RLCK-XII	0.0816395	0.751053	0.1087
TraesCS1B02G217500.1	RLCK-XII	TraesCS1D02G206900.1	RLCK-XII	0.00362593	0.0289472	0.12526
TraesCS1B02G222200.1	RLCK-IXb	TraesCS1D02G211400.1	RLCK-IXb	0.0244958	0.141108	0.173596
TraesCS1B02G241400.1	CrRLK1L-1	TraesCS1D02G228900.1	CrRLK1L-1	0	0.106224	0
TraesCS1B02G246900.2	RLCK-IXa	TraesCS1D02G235500.2	RLCK-IXa	0.00329761	0.0322341	0.102302
TraesCS1B02G247100.1	RLCK-VIIa	TraesCS1D02G235800.1	RLCK-VIIa	0	0.0203058	0
TraesCS1B02G251700.1	DUF26	TraesCS1D02G239700.1	DUF26	0.0154512	0.195153	0.0791747
TraesCS1B02G252400.1	LRR-III	TraesCS1D02G240400.1	LRR-III	0.0133949	0.0856275	0.156432
TraesCS1B02G260300.1	Extensin	TraesCS1D02G249000.1	Extensin	0.00491671	0.0553672	0.0888018
TraesCS1B02G269900.1	LRR-Xa	TraesCS1D02G259400.1	LRR-Xa	0.00800221	0.105047	0.0761773
TraesCS1B02G270300.1	SD-2b	TraesCS1D02G259700.1	SD-2b	0.0206526	0.114111	0.180987
TraesCS1B02G270300.1	SD-2b	TraesCS3B02G435200.2	SD-2b	0.193475	0.589949	0.327952
TraesCS1B02G270300.1	SD-2b	TraesCS3D02G397000.2	SD-2b	0.19561	0.536211	0.364801
TraesCS1B02G275100.1	RKF3	TraesCS1D02G264600.1	RKF3	0.00313521	0.0816786	0.0383847
TraesCS1B02G275100.1	RKF3	TraesCS3A02G406600.1	RKF3	0.176938	0.971946	0.182045
TraesCS1B02G275100.1	RKF3	TraesCS3D02G401800.1	RKF3	0.181387	0.963127	0.188332
TraesCS1B02G275100.1	RKF3	TraesCS3B02G440300.1	RKF3	0.187371	0.897789	0.208702
TraesCS1B02G282100.1	RLCK-V	TraesCS1D02G272800.1	RLCK-V	0.00163377	0.0561726	0.0290848
TraesCS1B02G283400.1	DUF26	TraesCS1D02G273600.1	DUF26	0.014308	0.162895	0.0878361
TraesCS1B02G294900.1	DUF26	TraesCS1D02G284700.1	DUF26	0.522662	NaN	NaN	High Sequence Divergence Value (pS>=0.75)
TraesCS1B02G297300.1	RLCK-VIIa	TraesCS1D02G286800.1	RLCK-VIIa	0.00472009	0.0680675	0.0693443
TraesCS1B02G305200.2	LRR-VI	TraesCS1D02G295800.1	LRR-VI	0.00519108	0.0934606	0.055543
TraesCS1B02G309800.1	L-LEC	TraesCS1D02G299200.1	L-LEC	0.0067893	0.0404479	0.167853
TraesCS1B02G311700.1	LRR-III	TraesCS3B02G374400.1	LRR-III	0.157297	0.613939	0.25621
TraesCS1B02G311700.1	LRR-III	TraesCS3D02G336200.1	LRR-III	0.158385	0.533256	0.297015
TraesCS1B02G311700.1	LRR-III	TraesCS3A02G342300.1	LRR-III	0.160081	0.48615	0.329283
TraesCS1B02G311700.1	LRR-III	TraesCS1D02G301400.1	LRR-III	0.0731868	0.127447	0.574251
TraesCS1B02G311800.1	LRR-III	TraesCS4D02G173400.1	LRR-III	0.250108	1.33336	0.187578
TraesCS1B02G311800.1	LRR-III	TraesCS4A02G133400.1	LRR-III	0.252723	1.29188	0.195623
TraesCS1B02G312800.1	LRR-VIII-1	TraesCS1D02G302000.1	LRR-VIII-1	0.00983755	0.139743	0.0703973
TraesCS1B02G312800.1	LRR-VIII-1	TraesCS3A02G341800.1	LRR-VIII-1	0.141182	0.862279	0.163731
TraesCS1B02G312800.1	LRR-VIII-1	TraesCS3B02G373900.1	LRR-VIII-1	0.144322	0.87249	0.165414
TraesCS1B02G312800.1	LRR-VIII-1	TraesCS3D02G335600.1	LRR-VIII-1	0.158819	0.859061	0.184875
TraesCS1B02G329700.1	RLCK-VIIa	TraesCS3D02G319800.1	RLCK-VIIa	0.17287	2.81692	0.0613683
TraesCS1B02G329700.1	RLCK-VIIa	TraesCS3A02G326400.1	RLCK-VIIa	0.174688	2.63133	0.0663876
TraesCS1B02G329700.1	RLCK-VIIa	TraesCS3B02G355700.1	RLCK-VIIa	0.172972	2.21952	0.0779321
TraesCS1B02G329700.1	RLCK-VIIa	TraesCS1D02G317200.1	RLCK-VIIa	0.00554678	0.0179189	0.309548
TraesCS1B02G330100.1	LRR-XII	TraesCS1D02G317400.1	LRR-XII	0.0440849	0.194541	0.226609
TraesCS1B02G333300.5	DUF26	TraesCS1D02G320800.3	DUF26	0.00807654	0.167116	0.048329
TraesCS1B02G333300.5	DUF26	TraesCS3D02G317300.2	DUF26	0.116403	1.86834	0.062303
TraesCS1B02G333300.5	DUF26	TraesCS3B02G352700.1	DUF26	0.297476	1.37397	0.216509
TraesCS1B02G333300.5	DUF26	TraesCS3A02G323500.3	DUF26	0.296675	1.31303	0.225946
TraesCS1B02G341600.1	DUF26	TraesCS1D02G330300.2	DUF26	0.00995039	0.0320905	0.310073
TraesCS1B02G350100.1	PERK	TraesCS1D02G339600.1	PERK	0.014599	0.087691	0.166482
TraesCS1B02G350100.1	PERK	TraesCS3B02G325100.2	PERK	0.185809	0.479561	0.387456
TraesCS1B02G350100.1	PERK	TraesCS3A02G290300.2	PERK	0.178773	0.455015	0.392894
TraesCS1B02G350100.1	PERK	TraesCS3D02G290100.1	PERK	0.186587	0.472919	0.394543
TraesCS1B02G352600.1	WAK	TraesCS1D02G342300.1	WAK	0.00656998	0.0880938	0.0745794
TraesCS1B02G358100.1	LRR-Ia	TraesCS1D02G346700.1	LRR-Ia	0.0554549	0.269797	0.205543
TraesCS1B02G358400.1	LRR-Ia	TraesCS1D02G347100.1	LRR-Ia	0.0248127	0.0866999	0.286191
TraesCS1B02G360100.1	LRR-Ia	TraesCS1D02G349000.2	LRR-Ia	0.0312493	0.0620255	0.503813
TraesCS1B02G372400.1	SD-2a	TraesCS3B02G273200.1	SD-2a	0.0754258	0.35218	0.214168
TraesCS1B02G372400.1	SD-2a	TraesCS3A02G246100.1	SD-2a	0.0775415	0.317825	0.243976
TraesCS1B02G372400.1	SD-2a	TraesCS3D02G245300.1	SD-2a	0.08462	0.332379	0.254589
TraesCS1B02G380100.1	SD-2b	TraesCS1D02G367800.1	SD-2b	0.0180189	0.067398	0.26735
TraesCS1B02G394900.1	WAK/LRK10L-1	TraesCS1D02G381800.1	WAK/LRK10L-1	0.0191624	0.133181	0.143882
TraesCS1B02G394900.1	WAK/LRK10L-1	TraesCS3B02G295400.4	WAK/LRK10L-1	0.118064	0.35644	0.331231
TraesCS1B02G394900.1	WAK/LRK10L-1	TraesCS3A02G262100.4	WAK/LRK10L-1	0.118029	0.334477	0.352876
TraesCS1B02G394900.1	WAK/LRK10L-1	TraesCS3D02G262200.4	WAK/LRK10L-1	0.117994	0.327503	0.360283
TraesCS1B02G410600.1	L-LEC	TraesCS1D02G392100.1	L-LEC	0.00648653	0.0933562	0.0694815
TraesCS1B02G448700.2	LRR-XII	TraesCS1D02G426400.2	LRR-XII	0.0125444	0.0873502	0.14361
TraesCS1B02G454000.2	DUF26	TraesCS1D02G430800.1	DUF26	0.133922	0.765626	0.174919
TraesCS1B02G454400.1	DUF26	TraesCS1D02G431000.2	DUF26	0.0238703	0.11863	0.201217
TraesCS1B02G467700.1	L-LEC	TraesCS1D02G441400.1	L-LEC	0.0114071	0.0980777	0.116306
TraesCS1B02G469400.1	RLCK-V	TraesCS1D02G443100.1	RLCK-V	0	0.132759	0
TraesCS1B02G471100.1	RLCK-VIII	TraesCS1D02G444300.1	RLCK-VIII	0.00315956	0.0510401	0.0619035
TraesCS1B02G480300.1	LRR-XIIb	TraesCS1D02G453800.1	LRR-XIIb	0.0157225	0.0404592	0.388602
TraesCS1D02G116300.1	LRR-II	TraesCS3D02G091000.2	LRR-II	0.253877	1.14653	0.22143
TraesCS1D02G116300.1	LRR-II	TraesCS3A02G091100.1	LRR-II	0.254633	1.09378	0.2328
TraesCS1D02G206900.1	RLCK-XII	TraesCS4B02G328200.1	RLCK-XII	0.0763962	0.716441	0.106633
TraesCS1D02G206900.1	RLCK-XII	TraesCS4D02G325200.1	RLCK-XII	0.0797915	0.734341	0.108657
TraesCS1D02G206900.1	RLCK-XII	TraesCS5A02G500000.1	RLCK-XII	0.0816525	0.71936	0.113507
TraesCS1D02G259700.1	SD-2b	TraesCS3B02G435200.2	SD-2b	0.201726	0.649409	0.310631
TraesCS1D02G259700.1	SD-2b	TraesCS3D02G397000.2	SD-2b	0.203165	0.595157	0.341365
TraesCS1D02G264600.1	RKF3	TraesCS3A02G406600.1	RKF3	0.176541	0.853351	0.20688
TraesCS1D02G264600.1	RKF3	TraesCS3D02G401800.1	RKF3	0.181991	0.839572	0.216767
TraesCS1D02G264600.1	RKF3	TraesCS3B02G440300.1	RKF3	0.188022	0.758128	0.248008
TraesCS1D02G301400.1	LRR-III	TraesCS3B02G374400.1	LRR-III	0.10147	0.589361	0.17217
TraesCS1D02G301400.1	LRR-III	TraesCS3D02G336200.1	LRR-III	0.102457	0.572136	0.179077
TraesCS1D02G301400.1	LRR-III	TraesCS4D02G173400.1	LRR-III	0.236606	1.30074	0.181902
TraesCS1D02G301400.1	LRR-III	TraesCS4A02G133400.1	LRR-III	0.23916	1.26112	0.189641
TraesCS1D02G301400.1	LRR-III	TraesCS4B02G171300.1	LRR-III	0.241107	1.24503	0.193656
TraesCS1D02G301400.1	LRR-III	TraesCS3A02G342300.1	LRR-III	0.104974	0.507672	0.206775
TraesCS1D02G302000.1	LRR-VIII-1	TraesCS3A02G341800.1	LRR-VIII-1	0.144462	0.804955	0.179465
TraesCS1D02G302000.1	LRR-VIII-1	TraesCS3B02G373900.1	LRR-VIII-1	0.145624	0.75573	0.192693
TraesCS1D02G302000.1	LRR-VIII-1	TraesCS3D02G335600.1	LRR-VIII-1	0.160092	0.772365	0.207275
TraesCS1D02G317200.1	RLCK-VIIa	TraesCS3D02G319800.1	RLCK-VIIa	0.166971	3.03481	0.0550185
TraesCS1D02G317200.1	RLCK-VIIa	TraesCS3A02G326400.1	RLCK-VIIa	0.168735	2.79756	0.0603152
TraesCS1D02G317200.1	RLCK-VIIa	TraesCS3B02G355700.1	RLCK-VIIa	0.167069	2.31026	0.0723162
TraesCS1D02G320800.3	DUF26	TraesCS3D02G317300.2	DUF26	0.118156	1.57447	0.0750447
TraesCS1D02G320800.3	DUF26	TraesCS3B02G352700.1	DUF26	0.290431	1.41504	0.205247
TraesCS1D02G320800.3	DUF26	TraesCS3A02G323500.3	DUF26	0.289631	1.35049	0.214465
TraesCS1D02G339600.1	PERK	TraesCS3A02G290300.2	PERK	0.176919	0.444407	0.398101
TraesCS1D02G339600.1	PERK	TraesCS3B02G325100.2	PERK	0.188311	0.45814	0.411033
TraesCS1D02G339600.1	PERK	TraesCS3D02G290100.1	PERK	0.180645	0.434899	0.415371
TraesCS1D02G360400.1	SD-2a	TraesCS3A02G246100.1	SD-2a	0.0663599	0.421829	0.157315
TraesCS1D02G381800.1	WAK/LRK10L-1	TraesCS3B02G295400.4	WAK/LRK10L-1	0.113992	0.390027	0.292268
TraesCS1D02G381800.1	WAK/LRK10L-1	TraesCS3D02G262200.4	WAK/LRK10L-1	0.113925	0.35968	0.31674
TraesCS1D02G381800.1	WAK/LRK10L-1	TraesCS3A02G262100.4	WAK/LRK10L-1	0.113959	0.351736	0.323989
TraesCS2A02G003700.1	LRR-XIIb	TraesCS2B02G011900.1	LRR-XIIb	0.106997	0.515591	0.207523
TraesCS2A02G003700.1	LRR-XIIb	TraesCS2D02G003500.1	LRR-XIIb	0.0351774	0.117614	0.299093
TraesCS2A02G006100.1	SD-2b	TraesCS2B02G019900.1	SD-2b	0.0192498	0.176299	0.109188
TraesCS2A02G010300.1	LRR-XIIb	TraesCS2D02G010900.1	LRR-XIIb	0.0165844	0.116686	0.142129
TraesCS2A02G010300.1	LRR-XIIb	TraesCS2B02G011400.2	LRR-XIIb	0.0216291	0.122779	0.176163
TraesCS2A02G020900.1	SD-2b	TraesCS2D02G021100.1	SD-2b	0.0176384	0.104214	0.169253
TraesCS2A02G023200.1	URK-III	TraesCS2D02G024300.1	URK-III	0.0139	0.120796	0.11507
TraesCS2A02G023200.1	URK-III	TraesCS2B02G033300.1	URK-III	0.0327665	0.143948	0.227627
TraesCS2A02G023700.1	DUF26	TraesCS2D02G024900.1	DUF26	0.0630789	0.320583	0.196763
TraesCS2A02G023700.1	DUF26	TraesCS2B02G034000.1	DUF26	0.0225786	0.0695909	0.324447
TraesCS2A02G024300.1	RLCK-Os1	TraesCS2B02G036200.1	RLCK-Os1	0.237552	0.488236	0.486551
TraesCS2A02G024900.1	DUF26	TraesCS2D02G026500.1	DUF26	0.0912809	0.292694	0.311865
TraesCS2A02G024900.1	DUF26	TraesCS2B02G036800.1	DUF26	0.0749998	0.191087	0.392491
TraesCS2A02G024900.1	DUF26	TraesCS2D02G025400.2	DUF26	0.0141848	0.0270978	0.523468
TraesCS2A02G039600.1	RLCK-VIIa	TraesCS2D02G038200.1	RLCK-VIIa	0.00470774	0.047844	0.0983977
TraesCS2A02G039600.1	RLCK-VIIa	TraesCS2B02G052500.1	RLCK-VIIa	0.0335475	0.177679	0.188809
TraesCS2A02G040900.1	RLCK-Os1	TraesCS2B02G053300.1	RLCK-Os1	0.0908287	0.558067	0.162756
TraesCS2A02G041000.1	L-LEC	TraesCS2B02G053500.1	L-LEC	0.0152556	0.179029	0.0852128
TraesCS2A02G041000.1	L-LEC	TraesCS2D02G039400.1	L-LEC	0.0171818	0.141198	0.121686
TraesCS2A02G047600.1	WAK	TraesCS2B02G059400.1	WAK	0.0116121	0.0681692	0.170342
TraesCS2A02G047600.1	WAK	TraesCS2D02G045900.1	WAK	0.0726478	0.381222	0.190566
TraesCS2A02G053000.1	SD-2b	TraesCS2B02G067000.3	SD-2b	0.0362957	0.317943	0.114158
TraesCS2A02G053000.1	SD-2b	TraesCS2D02G052800.1	SD-2b	0.0311435	0.153626	0.202723
TraesCS2A02G055200.1	L-LEC	TraesCS2D02G054100.1	L-LEC	0.0220055	0.15812	0.139169
TraesCS2A02G055200.1	L-LEC	TraesCS2D02G055900.1	L-LEC	0.100478	0.703412	0.142844
TraesCS2A02G057000.1	L-LEC	TraesCS2D02G055900.1	L-LEC	0.018104	0.148084	0.122255
TraesCS2A02G068300.1	LRR-XII	TraesCS2B02G080400.1	LRR-XII	0.0763302	0.371507	0.205461
TraesCS2A02G068600.1	LRR-XII	TraesCS2B02G081500.1	LRR-XII	0.0458491	0.134858	0.339981
TraesCS2A02G068600.1	LRR-XII	TraesCS2D02G067700.1	LRR-XII	0.0388185	0.0615204	0.630986
TraesCS2A02G071800.1	WAK	TraesCS2D02G070600.1	WAK	0.0199154	0.0513264	0.388015
TraesCS2A02G079300.1	RLCK-IXb	TraesCS2D02G076700.1	RLCK-IXb	0.021717	0.135879	0.159827
TraesCS2A02G079300.1	RLCK-IXb	TraesCS2B02G094100.1	RLCK-IXb	0.0262035	0.146242	0.17918
TraesCS2A02G079600.1	CrRLK1L-1	TraesCS2B02G094400.1	CrRLK1L-1	0.0481888	0.0849688	0.567135
TraesCS2A02G081400.1	RLCK-VIIa	TraesCS2D02G079200.1	RLCK-VIIa	0.00322711	0.107371	0.0300556
TraesCS2A02G081400.1	RLCK-VIIa	TraesCS2B02G096000.1	RLCK-VIIa	0.00322408	0.0913289	0.0353018
TraesCS2A02G081400.1	RLCK-VIIa	TraesCS4D02G199800.1	RLCK-VIIa	0.26116	1.17453	0.222353
TraesCS2A02G088800.1	LRR-VI	TraesCS2D02G086600.1	LRR-VI	0.0101239	0.124509	0.0813106
TraesCS2A02G088800.1	LRR-VI	TraesCS2B02G104200.1	LRR-VI	0.0221418	0.165398	0.13387
TraesCS2A02G088800.1	LRR-VI	TraesCS4D02G193500.1	LRR-VI	0.166762	0.99569	0.167484
TraesCS2A02G090400.1	L-LEC	TraesCS2D02G088300.1	L-LEC	0.0308667	0.366712	0.0841714
TraesCS2A02G091900.1	LRR-III	TraesCS2D02G091000.1	LRR-III	0.0135802	0.0845114	0.16069
TraesCS2A02G091900.1	LRR-III	TraesCS2B02G106900.1	LRR-III	0.0159007	0.07772	0.204589
TraesCS2A02G098700.1	RLCK-VIIa	TraesCS2B02G114900.1	RLCK-VIIa	0.0063644	0.117408	0.0542077
TraesCS2A02G098700.1	RLCK-VIIa	TraesCS2D02G098200.1	RLCK-VIIa	0.00955681	0.107238	0.0891175
TraesCS2A02G104100.1	LRR-III	TraesCS2D02G103800.1	LRR-III	0.00153689	0.0543896	0.028257
TraesCS2A02G104100.1	LRR-III	TraesCS2B02G121100.1	LRR-III	0.0061602	0.0807502	0.0762871
TraesCS2A02G104100.1	LRR-III	TraesCS4D02G173400.1	LRR-III	0.100453	0.736792	0.136338
TraesCS2A02G104100.1	LRR-III	TraesCS4A02G133400.1	LRR-III	0.104319	0.718159	0.14526
TraesCS2A02G104100.1	LRR-III	TraesCS4B02G171300.1	LRR-III	0.100916	0.681028	0.148182
TraesCS2A02G117800.2	RLCK-VIIa	TraesCS2B02G137800.2	RLCK-VIIa	0	0.0630568	0
TraesCS2A02G117800.2	RLCK-VIIa	TraesCS2D02G117200.2	RLCK-VIIa	0	0.0684085	0
TraesCS2A02G128000.1	L-LEC	TraesCS2B02G150100.1	L-LEC	0.0207847	0.161283	0.128871
TraesCS2A02G128000.1	L-LEC	TraesCS2D02G130500.1	L-LEC	0.0282633	0.215657	0.131057
TraesCS2A02G128900.1	SD-2b	TraesCS2B02G151000.1	SD-2b	0.0162366	0.217843	0.0745334
TraesCS2A02G128900.1	SD-2b	TraesCS2D02G131600.1	SD-2b	0.0178652	0.170738	0.104635
TraesCS2A02G129700.1	WAK	TraesCS2B02G151900.1	WAK	0.00972987	0.0636219	0.152933
TraesCS2A02G131700.1	LRR-III	TraesCS2D02G133800.1	LRR-III	0.00332457	0.0491778	0.067603
TraesCS2A02G131700.1	LRR-III	TraesCS2B02G154100.1	LRR-III	0.00332503	0.0440943	0.0754071
TraesCS2A02G154300.1	RLCK-V	TraesCS2D02G159800.1	RLCK-V	0.00806026	0.15543	0.0518579
TraesCS2A02G154300.1	RLCK-V	TraesCS2B02G179500.1	RLCK-V	0.00805269	0.118389	0.0680191
TraesCS2A02G159900.2	LRR-III	TraesCS2B02G185800.3	LRR-III	0.00162911	0.108198	0.0150567
TraesCS2A02G159900.2	LRR-III	TraesCS2D02G167300.2	LRR-III	0.00490866	0.101669	0.0482807
TraesCS2A02G166900.1	LRR-V	TraesCS4D02G298800.1	LRR-V	0.190783	2.96192	0.0644118
TraesCS2A02G166900.1	LRR-V	TraesCS2D02G174500.1	LRR-V	0.00808306	0.0873316	0.092556
TraesCS2A02G166900.1	LRR-V	TraesCS2B02G193000.1	LRR-V	0.00646382	0.0477615	0.135335
TraesCS2A02G170600.1	RLCK-VIIa	TraesCS2D02G178100.1	RLCK-VIIa	0.00319745	0.048443	0.0660043
TraesCS2A02G170600.1	RLCK-VIIa	TraesCS2B02G197000.1	RLCK-VIIa	0.00640516	0.0688444	0.0930383
TraesCS2A02G170600.1	RLCK-VIIa	TraesCS4D02G293200.1	RLCK-VIIa	0.191588	0.707839	0.270666
TraesCS2A02G176500.1	LRR-XV	TraesCS2D02G183900.1	LRR-XV	0	0.0266399	0
TraesCS2A02G176500.1	LRR-XV	TraesCS2B02G202900.1	LRR-XV	0.00425533	0.0613979	0.0693074
TraesCS2A02G184500.1	DUF26	TraesCS2B02G222900.1	DUF26	0.00609992	0.0431968	0.141212
TraesCS2A02G184500.1	DUF26	TraesCS2D02G203200.1	DUF26	0.0107186	0.0712539	0.150428
TraesCS2A02G185000.1	LRR-III	TraesCS2B02G222100.1	LRR-III	0.00692646	0.0405162	0.170955
TraesCS2A02G185000.1	LRR-III	TraesCS2D02G202600.1	LRR-III	0.0154978	0.0608699	0.254605
TraesCS2A02G186200.1	L-LEC	TraesCS2D02G201700.1	L-LEC	0.0114288	0.0763602	0.14967
TraesCS2A02G186200.1	L-LEC	TraesCS2B02G220900.1	L-LEC	0.0246936	0.161697	0.152715
TraesCS2A02G198800.1	L-LEC	TraesCS2B02G226200.1	L-LEC	0.00322755	0.0663416	0.0486504
TraesCS2A02G200300.1	LRR-Ic	TraesCS2D02G208100.1	LRR-Ic	0	0.0696307	0
TraesCS2A02G200300.1	LRR-Ic	TraesCS2B02G227700.1	LRR-Ic	0.00485373	0.0922153	0.0526348
TraesCS2A02G202600.1	LRR-V	TraesCS2B02G229600.2	LRR-V	0	0.0601415	0
TraesCS2A02G209900.1	SD-2b	TraesCS2D02G216700.1	SD-2b	0.00488601	0.0656156	0.0744642
TraesCS2A02G209900.1	SD-2b	TraesCS2B02G236100.2	SD-2b	0.00651381	0.0432747	0.150522
TraesCS2A02G211200.4	DUF26	TraesCS2D02G217400.1	DUF26	0.00162338	0.0572797	0.0283412
TraesCS2A02G211200.4	DUF26	TraesCS2B02G236800.8	DUF26	0.00324764	0.0514978	0.0630636
TraesCS2A02G211900.1	DUF26	TraesCS2D02G217600.1	DUF26	0.00829597	0.0516889	0.160498
TraesCS2A02G214000.1	L-LEC	TraesCS2D02G219800.1	L-LEC	0.0175891	0.144155	0.122015
TraesCS2A02G214100.1	L-LEC	TraesCS2D02G219900.1	L-LEC	0.00982949	0.115879	0.0848252
TraesCS2A02G215800.2	DUF26	TraesCS2B02G240800.3	DUF26	0.0064266	0.108606	0.0591736
TraesCS2A02G215800.2	DUF26	TraesCS2D02G221400.3	DUF26	0.00803759	0.0965872	0.0832159
TraesCS2A02G215900.1	DUF26	TraesCS2D02G221500.4	DUF26	0.00655384	0.113117	0.0579385
TraesCS2A02G215900.1	DUF26	TraesCS2B02G240900.1	DUF26	0.00667784	0.109484	0.060994
TraesCS2A02G216300.1	DUF26	TraesCS2D02G221900.1	DUF26	0.0163383	0.11029	0.148139
TraesCS2A02G216300.1	DUF26	TraesCS2B02G241400.1	DUF26	0.0229683	0.135864	0.169054
TraesCS2A02G216400.1	DUF26	TraesCS2D02G222000.1	DUF26	0.00323276	0.0592768	0.0545367
TraesCS2A02G216400.1	DUF26	TraesCS2B02G241500.1	DUF26	0.0130102	0.129963	0.100107
TraesCS2A02G216500.1	DUF26	TraesCS2B02G241800.1	DUF26	0.00977611	0.134931	0.0724525
TraesCS2A02G216500.1	DUF26	TraesCS2D02G222300.2	DUF26	0.00973513	0.128218	0.0759262
TraesCS2A02G217200.1	DUF26	TraesCS2B02G242500.1	DUF26	0.0015932	0.106922	0.0149006
TraesCS2A02G217200.1	DUF26	TraesCS2D02G223000.1	DUF26	0.00159447	0.106622	0.0149545
TraesCS2A02G217600.1	DUF26	TraesCS2B02G243100.1	DUF26	0.00789169	0.0678109	0.116378
TraesCS2A02G230100.1	LRR-XI	TraesCS2B02G251700.1	LRR-XI	0.0125444	0.0639994	0.196008
TraesCS2A02G230100.1	LRR-XI	TraesCS2D02G233800.1	LRR-XI	0.0187169	0.0480549	0.389489
TraesCS2A02G243400.4	LRR-VI	TraesCS5B02G431000.1	LRR-VI	0.166072	0.926003	0.179343
TraesCS2A02G243400.4	LRR-VI	TraesCS2B02G270100.2	LRR-VI	0.0112152	0.0601964	0.18631
TraesCS2A02G243400.4	LRR-VI	TraesCS5D02G437000.1	LRR-VI	0.166072	0.792813	0.209472
TraesCS2A02G243400.4	LRR-VI	TraesCS5A02G428900.1	LRR-VI	0.16882	0.797824	0.211601
TraesCS2A02G249300.2	URK-I	TraesCS2D02G250800.2	URK-I	0.0119604	0.0179291	0.667092
TraesCS2A02G249300.2	URK-I	TraesCS2B02G266100.1	URK-I	0.0111216	0.0163494	0.680245
TraesCS2A02G253200.1	CrRLK1L-1	TraesCS2B02G272800.1	CrRLK1L-1	0.00641887	0.0371429	0.172816
TraesCS2A02G253200.1	CrRLK1L-1	TraesCS2D02G253800.1	CrRLK1L-1	0.0161644	0.0534986	0.302147
TraesCS2A02G253500.1	LRR-III	TraesCS2B02G273100.1	LRR-III	0.00763365	0.0496505	0.153748
TraesCS2A02G253500.1	LRR-III	TraesCS2D02G254000.1	LRR-III	0.0110245	0.0426972	0.258203
TraesCS2A02G255300.1	LRR-XIV	TraesCS2D02G255700.1	LRR-XIV	0.00629594	0.0267886	0.235024
TraesCS2A02G255300.1	LRR-XIV	TraesCS2B02G266900.1	LRR-XIV	0.0158359	0.0660371	0.239803
TraesCS2A02G260000.1	LRR-Xb	TraesCS2B02G281900.1	LRR-Xb	0.00323451	0.0316949	0.102051
TraesCS2A02G260000.1	LRR-Xb	TraesCS2D02G263500.1	LRR-Xb	0.00485308	0.0263879	0.183913
TraesCS2A02G260600.1	LRR-XV	TraesCS5B02G397900.1	LRR-XV	0.108037	0.970255	0.111349
TraesCS2A02G260600.1	LRR-XV	TraesCS2D02G263100.1	LRR-XV	0.0165324	0.0463468	0.356712
TraesCS2A02G260600.1	LRR-XV	TraesCS2B02G281400.1	LRR-XV	0.0123735	0.0260754	0.474529
TraesCS2A02G271900.1	SD-2b	TraesCS2B02G290100.3	SD-2b	0.0225037	0.0172918	1.30141
TraesCS2A02G285700.1	RLCK-VIIa	TraesCS2B02G302800.1	RLCK-VIIa	0	0.0203402	0
TraesCS2A02G299200.1	SD-2b	TraesCS2D02G297100.1	SD-2b	0.00483808	0.0479099	0.100983
TraesCS2A02G299200.1	SD-2b	TraesCS2B02G315700.1	SD-2b	0.0113393	0.0701951	0.16154
TraesCS2A02G299600.1	SD-2b	TraesCS2B02G316100.1	SD-2b	0.0145891	0.0216915	0.672573
TraesCS2A02G299600.1	SD-2b	TraesCS2D02G297500.1	SD-2b	0.00483029	0.00536915	0.899637
TraesCS2A02G302500.1	RLCK-V	TraesCS2B02G318400.1	RLCK-V	0	0.0647593	0
TraesCS2A02G302500.1	RLCK-V	TraesCS2D02G301200.1	RLCK-V	0.00160772	0.0704489	0.0228211
TraesCS2A02G302800.1	URK-I	TraesCS2D02G301500.1	URK-I	0.00641544	0.0459718	0.139551
TraesCS2A02G302800.1	URK-I	TraesCS2B02G319500.2	URK-I	0.0144893	0.0954508	0.151799
TraesCS2A02G330000.1	LRR-VIIa	TraesCS2D02G332700.1	LRR-VIIa	0.0164323	0.155955	0.105365
TraesCS2A02G330000.1	LRR-VIIa	TraesCS2B02G352300.1	LRR-VIIa	0.0164323	0.136937	0.119999
TraesCS2A02G334300.1	URK-II	TraesCS2B02G347500.1	URK-II	0.00164294	0.0492878	0.0333335
TraesCS2A02G334300.1	URK-II	TraesCS2D02G328500.1	URK-II	0.00164406	0.0324229	0.0507068
TraesCS2A02G337000.1	LRR-III	TraesCS2B02G344900.1	LRR-III	0.0034154	0.0878696	0.038869
TraesCS2A02G337000.1	LRR-III	TraesCS2D02G325900.1	LRR-III	0.00513261	0.0723452	0.0709461
TraesCS2A02G343100.1	LRR-II	TraesCS2B02G340700.1	LRR-II	0	0.0669398	0
TraesCS2A02G343100.1	LRR-II	TraesCS2D02G321400.1	LRR-II	0	0.0668537	0
TraesCS2A02G348200.1	RLCK-VIII	TraesCS2B02G366600.1	RLCK-VIII	0.00476507	0.0474654	0.10039
TraesCS2A02G348200.1	RLCK-VIII	TraesCS2D02G346600.1	RLCK-VIII	0.00317209	0.0233846	0.135649
TraesCS2A02G357800.1	RLCK-IV	TraesCS2D02G356600.1	RLCK-IV	0.00319574	0.0314457	0.101628
TraesCS2A02G357800.1	RLCK-IV	TraesCS2B02G377100.1	RLCK-IV	0.00967235	0.0587489	0.164639
TraesCS2A02G359700.1	LRR-XII	TraesCS2D02G358600.1	LRR-XII	0.0297437	0.212022	0.140286
TraesCS2A02G359700.1	LRR-XII	TraesCS2B02G379000.2	LRR-XII	0.0222266	0.133859	0.166045
TraesCS2A02G359700.1	LRR-XII	TraesCS6A02G228900.1	LRR-XII	0.261837	1.2997	0.20146
TraesCS2A02G359700.1	LRR-XII	TraesCS6B02G252800.1	LRR-XII	0.261167	1.25923	0.207402
TraesCS2A02G367500.1	SD-2b	TraesCS2D02G364300.1	SD-2b	0.0147814	0.0673349	0.219521
TraesCS2A02G368700.2	LRR-VI	TraesCS2B02G385900.1	LRR-VI	0.0146207	0.114717	0.127451
TraesCS2A02G371600.1	L-LEC	TraesCS2B02G388800.1	L-LEC	0.00668156	0.0744412	0.0897562
TraesCS2A02G371600.1	L-LEC	TraesCS2D02G367900.1	L-LEC	0.00669461	0.0637118	0.105076
TraesCS2A02G371600.1	L-LEC	TraesCS6B02G265000.1	L-LEC	0.223684	0.568358	0.393562
TraesCS2A02G371700.1	L-LEC	TraesCS6D02G219000.1	L-LEC	0.146016	0.538717	0.271044
TraesCS2A02G371700.1	L-LEC	TraesCS6A02G236300.1	L-LEC	0.13968	0.464551	0.300679
TraesCS2A02G381400.1	WAK	TraesCS2D02G377900.1	WAK	0.00958607	0.107272	0.0893621
TraesCS2A02G389100.1	RLCK-XIII	TraesCS2B02G407100.2	RLCK-XIII	0.0255308	0.0846318	0.301669
TraesCS2A02G389100.1	RLCK-XIII	TraesCS2D02G386900.1	RLCK-XIII	0.0185873	0.048287	0.384933
TraesCS2A02G389100.1	RLCK-XIII	TraesCS6B02G284500.1	RLCK-XIII	0.1892	0.405086	0.467062
TraesCS2A02G389100.1	RLCK-XIII	TraesCS6D02G222400.1	RLCK-XIII	0.185454	0.378838	0.489533
TraesCS2A02G389100.1	RLCK-XIII	TraesCS6A02G240100.1	RLCK-XIII	0.181157	0.352152	0.51443
TraesCS2A02G391300.1	RLCK-IXb	TraesCS2D02G389200.1	RLCK-IXb	0.0136213	0.071568	0.190326
TraesCS2A02G391300.1	RLCK-IXb	TraesCS2B02G409700.1	RLCK-IXb	0.0177839	0.0754989	0.235552
TraesCS2A02G397200.1	LRR-VIIa	TraesCS2D02G395000.1	LRR-VIIa	0	0.132807	0
TraesCS2A02G397200.1	LRR-VIIa	TraesCS2B02G415500.1	LRR-VIIa	0.00159659	0.11674	0.0136765
TraesCS2A02G404600.1	RLCK-VIIa	TraesCS2B02G422500.1	RLCK-VIIa	0.0107432	0.0930181	0.115496
TraesCS2A02G404600.1	RLCK-VIIa	TraesCS2D02G401500.2	RLCK-VIIa	0.0064223	0.0509062	0.12616
TraesCS2A02G404600.1	RLCK-VIIa	TraesCS6A02G253700.1	RLCK-VIIa	0.12359	0.429936	0.287462
TraesCS2A02G404600.1	RLCK-VIIa	TraesCS6B02G271700.1	RLCK-VIIa	0.118008	0.405555	0.290979
TraesCS2A02G404600.1	RLCK-VIIa	TraesCS6D02G235300.1	RLCK-VIIa	0.119876	0.405555	0.295585
TraesCS2A02G416400.1	LRR-III	TraesCS2D02G413400.1	LRR-III	0.00784093	0.128091	0.0612138
TraesCS2A02G416400.1	LRR-III	TraesCS2B02G435300.1	LRR-III	0.0193474	0.142949	0.135345
TraesCS2A02G418200.1	DUF26	TraesCS2D02G415600.1	DUF26	0.0016269	0.0899955	0.0180776
TraesCS2A02G418200.1	DUF26	TraesCS2B02G437200.1	DUF26	0.00325778	0.0959503	0.0339528
TraesCS2A02G427900.1	RLCK-Os4	TraesCS2B02G448300.1	RLCK-Os4	0.0602877	0.145873	0.41329
TraesCS2A02G427900.1	RLCK-Os4	TraesCS2D02G425900.1	RLCK-Os4	0.059829	0.135019	0.443115
TraesCS2A02G429400.1	SD-2b	TraesCS2B02G449900.1	SD-2b	0.0015949	0.0528594	0.0301724
TraesCS2A02G429400.1	SD-2b	TraesCS2D02G427100.1	SD-2b	0.0161188	0.14964	0.107717
TraesCS2A02G442900.1	WAK	TraesCS2D02G442000.1	WAK	0.0214654	0.287417	0.0746838
TraesCS2A02G442900.1	WAK	TraesCS2B02G464000.1	WAK	0.0324555	0.388099	0.0836268
TraesCS2A02G444000.2	LRR-III	TraesCS2D02G443200.1	LRR-III	0.011836	0.0584522	0.202491
TraesCS2A02G444000.2	LRR-III	TraesCS2B02G465200.1	LRR-III	0.0133238	0.0504392	0.264156
TraesCS2A02G455600.1	L-LEC	TraesCS2B02G477600.1	L-LEC	0.0092781	0.0798322	0.11622
TraesCS2A02G455600.1	L-LEC	TraesCS2D02G455900.1	L-LEC	0.014281	0.0489607	0.291684
TraesCS2A02G456900.1	LysM-II	TraesCS2B02G479400.1	LysM-II	0.0167886	0.0490371	0.342366
TraesCS2A02G456900.1	LysM-II	TraesCS2D02G457300.1	LysM-II	0.0235511	0.0648783	0.363005
TraesCS2A02G461800.1	LRR-XII	TraesCS2D02G462000.1	LRR-XII	0.0158275	0.0906583	0.174585
TraesCS2A02G461800.1	LRR-XII	TraesCS2B02G483400.1	LRR-XII	0.0174288	0.075595	0.230555
TraesCS2A02G462700.1	DUF26	TraesCS2B02G484300.1	DUF26	0	0.0746952	0
TraesCS2A02G462700.1	DUF26	TraesCS2D02G463100.1	DUF26	0.00325072	0.121309	0.026797
TraesCS2A02G463000.1	CrRLK1L-1	TraesCS2B02G484700.1	CrRLK1L-1	0	0.065052	0
TraesCS2A02G463000.1	CrRLK1L-1	TraesCS2D02G463600.1	CrRLK1L-1	0	0.0264811	0
TraesCS2A02G484900.1	DUF26	TraesCS2B02G568000.1	DUF26	0.0711527	0.319716	0.22255
TraesCS2A02G484900.1	DUF26	TraesCS2D02G484800.1	DUF26	0.0280552	0.120024	0.233747
TraesCS2A02G484900.1	DUF26	TraesCS2D02G538500.1	DUF26	0.0701824	0.290943	0.241224
TraesCS2A02G484900.1	DUF26	TraesCS2A02G537200.1	DUF26	0.0701374	0.211925	0.330954
TraesCS2A02G485100.1	DUF26	TraesCS2D02G485200.2	DUF26	0.0165296	0.141317	0.116968
TraesCS2A02G485100.1	DUF26	TraesCS2B02G567800.1	DUF26	0.119869	0.603214	0.198717
TraesCS2A02G485100.1	DUF26	TraesCS2D02G537700.8	DUF26	0.11189	0.551854	0.202753
TraesCS2A02G485100.1	DUF26	TraesCS2B02G511600.1	DUF26	0.016525	0.0792442	0.208533
TraesCS2A02G485700.2	DUF26	TraesCS2B02G565000.1	DUF26	0.0192045	0.303209	0.0633375
TraesCS2A02G485700.2	DUF26	TraesCS2A02G534400.2	DUF26	0.0235062	0.315825	0.074428
TraesCS2A02G485700.2	DUF26	TraesCS2D02G536900.3	DUF26	0.0235313	0.282562	0.0832785
TraesCS2A02G485700.2	DUF26	TraesCS2B02G512400.1	DUF26	0.00846869	0.0365926	0.231431
TraesCS2A02G486200.1	DUF26	TraesCS2B02G512900.1	DUF26	0.0174065	0.107482	0.161948
TraesCS2A02G486200.1	DUF26	TraesCS2D02G536400.1	DUF26	0.258569	0.459144	0.563155
TraesCS2A02G486200.1	DUF26	TraesCS2B02G564500.1	DUF26	0.230511	0.397814	0.579446
TraesCS2A02G486400.1	DUF26	TraesCS2A02G533400.1	DUF26	0.228421	1.91309	0.119399
TraesCS2A02G486400.1	DUF26	TraesCS2D02G535600.2	DUF26	0.231957	1.74333	0.133054
TraesCS2A02G486400.1	DUF26	TraesCS2B02G512400.1	DUF26	0.461235	NaN	NaN	High Sequence Divergence Value (pS>=0.75)
TraesCS2A02G486600.1	DUF26	TraesCS2A02G532600.1	DUF26	0.0722418	0.690116	0.104681
TraesCS2A02G486600.1	DUF26	TraesCS2B02G513100.1	DUF26	0.196931	1.33032	0.148033
TraesCS2A02G491300.1	LRR-XII	TraesCS2D02G491600.1	LRR-XII	0.0153436	0.0592901	0.258789
TraesCS2A02G491300.1	LRR-XII	TraesCS2B02G519500.1	LRR-XII	0.0292846	0.0714471	0.409878
TraesCS2A02G496000.1	LRR-XII	TraesCS2D02G496300.1	LRR-XII	0.0186454	0.0511458	0.364553
TraesCS2A02G496000.1	LRR-XII	TraesCS2B02G524300.1	LRR-XII	0.0210581	0.0433073	0.486249
TraesCS2A02G500700.1	DUF26	TraesCS2D02G500900.1	DUF26	0.00786068	0.0515889	0.152372
TraesCS2A02G500700.1	DUF26	TraesCS2B02G528600.1	DUF26	0.0118299	0.0541472	0.218477
TraesCS2A02G503700.1	RLCK-Os4	TraesCS2D02G504300.1	RLCK-Os4	0.0109022	0.202769	0.0537665
TraesCS2A02G503700.1	RLCK-Os4	TraesCS2B02G531800.1	RLCK-Os4	0.302796	0.45389	0.667113
TraesCS2A02G504700.1	RLCK-VI	TraesCS2D02G505400.1	RLCK-VI	0.00414939	0.0437624	0.0948163
TraesCS2A02G504700.1	RLCK-VI	TraesCS2B02G532900.1	RLCK-VI	0.00414939	0.0373521	0.111088
TraesCS2A02G505200.1	SD-2b	TraesCS2D02G505900.1	SD-2b	0.00624597	0.0486877	0.128286
TraesCS2A02G505200.1	SD-2b	TraesCS2B02G533400.2	SD-2b	0.0078248	0.0374409	0.20899
TraesCS2A02G508700.1	RLCK-Os1	TraesCS2D02G510400.1	RLCK-Os1	0.141463	0.250164	0.56548
TraesCS2A02G512500.1	LRR-III	TraesCS2D02G513900.1	LRR-III	0	0.167202	0
TraesCS2A02G512500.1	LRR-III	TraesCS2B02G540400.2	LRR-III	0.00175234	0.161434	0.0108548
TraesCS2A02G524700.1	SD-2b	TraesCS2D02G527600.1	SD-2b	0.00650058	0.0324375	0.200403
TraesCS2A02G524700.1	SD-2b	TraesCS2B02G554700.1	SD-2b	0.0113792	0.0159439	0.713705
TraesCS2A02G525300.1	RLCK-VIIa	TraesCS2D02G528200.1	RLCK-VIIa	0.0062877	0.13798	0.0455696
TraesCS2A02G525300.1	RLCK-VIIa	TraesCS2B02G555200.1	RLCK-VIIa	0.0597071	0.20222	0.295257
TraesCS2A02G532600.1	DUF26	TraesCS2D02G534400.1	DUF26	0.00943038	0.20975	0.0449601
TraesCS2A02G532600.1	DUF26	TraesCS2B02G562100.1	DUF26	0.00468935	0.0641245	0.0731288
TraesCS2A02G532600.1	DUF26	TraesCS2B02G513600.1	DUF26	0.0722418	0.690116	0.104681
TraesCS2A02G533000.1	DUF26	TraesCS2B02G562500.1	DUF26	0.0126757	0.255824	0.0495485
TraesCS2A02G533000.1	DUF26	TraesCS2D02G534800.1	DUF26	0.0145195	0.130765	0.111035
TraesCS2A02G533400.1	DUF26	TraesCS2D02G534400.1	DUF26	0.110401	0.961788	0.114788
TraesCS2A02G533400.1	DUF26	TraesCS2B02G562100.1	DUF26	0.118434	1.00969	0.117298
TraesCS2A02G533400.1	DUF26	TraesCS2B02G513100.1	DUF26	0.221852	1.89036	0.117359
TraesCS2A02G533400.1	DUF26	TraesCS2D02G535600.2	DUF26	0.00805918	0.0585663	0.137608
TraesCS2A02G534100.1	DUF26	TraesCS2D02G486400.1	DUF26	0.289976	2.31098	0.125478
TraesCS2A02G534100.1	DUF26	TraesCS2D02G535600.2	DUF26	0.298355	1.85107	0.161179
TraesCS2A02G534100.1	DUF26	TraesCS2B02G563400.1	DUF26	0.296904	1.83411	0.161879
TraesCS2A02G534100.1	DUF26	TraesCS2D02G536400.1	DUF26	0.166177	0.40678	0.408518
TraesCS2A02G534400.2	DUF26	TraesCS2D02G536900.3	DUF26	0.00326531	0.102055	0.0319955
TraesCS2A02G534400.2	DUF26	TraesCS2B02G565000.1	DUF26	0.00906604	0.26193	0.0346125
TraesCS2A02G534400.2	DUF26	TraesCS2B02G512400.1	DUF26	0.0253993	0.346654	0.0732698
TraesCS2A02G534400.2	DUF26	TraesCS2D02G486300.1	DUF26	0.481096	NaN	NaN	High Sequence Divergence Value (pS>=0.75)
TraesCS2A02G536400.1	DUF26	TraesCS2D02G537800.1	DUF26	0.00864812	0.0490471	0.176323
TraesCS2A02G536400.1	DUF26	TraesCS2B02G567000.1	DUF26	0.0173694	0.0818851	0.212119
TraesCS2A02G537200.1	DUF26	TraesCS2B02G567700.1	DUF26	0.143092	0.882902	0.16207
TraesCS2A02G537200.1	DUF26	TraesCS2B02G568600.1	DUF26	0.14825	0.877553	0.168936
TraesCS2A02G537200.1	DUF26	TraesCS2D02G538400.1	DUF26	0.138418	0.818517	0.169108
TraesCS2A02G537700.1	DUF26	TraesCS2D02G537900.1	DUF26	0.148027	0.791681	0.186978
TraesCS2A02G537900.2	DUF26	TraesCS2B02G510900.1	DUF26	0.0502082	0.323518	0.155194
TraesCS2A02G537900.2	DUF26	TraesCS2D02G484700.2	DUF26	0.0513833	0.291601	0.176211
TraesCS2A02G538100.1	DUF26	TraesCS2D02G538900.1	DUF26	0.0506767	0.251948	0.20114
TraesCS2A02G538100.1	DUF26	TraesCS2B02G568500.1	DUF26	0.0413556	0.195831	0.21118
TraesCS2A02G545800.1	SD-2b	TraesCS2B02G576400.1	SD-2b	0.0177547	0.243942	0.0727825
TraesCS2A02G545800.1	SD-2b	TraesCS2D02G546800.1	SD-2b	0.0426519	0.208954	0.204121
TraesCS2A02G550200.1	LRR-Xb	TraesCS2D02G551200.1	LRR-Xb	0.00244499	0.109333	0.0223629
TraesCS2A02G550200.1	LRR-Xb	TraesCS2B02G580800.1	LRR-Xb	0.00654222	0.147277	0.0444212
TraesCS2A02G559400.1	LRR-XII	TraesCS2D02G571100.1	LRR-XII	0.0164677	0.13771	0.119583
TraesCS2A02G559400.1	LRR-XII	TraesCS2B02G620800.1	LRR-XII	0.0233189	0.170157	0.137044
TraesCS2A02G562800.1	DUF26	TraesCS2B02G623700.1	DUF26	0.0142053	0.120661	0.117729
TraesCS2A02G562800.1	DUF26	TraesCS2D02G572600.1	DUF26	0.0126702	0.0962222	0.131677
TraesCS2A02G563400.1	DUF26	TraesCS2D02G572000.2	DUF26	0.0107049	0.0544457	0.196616
TraesCS2A02G563900.1	LRR-XII	TraesCS2B02G625200.1	LRR-XII	0.0352065	0.152016	0.231598
TraesCS2A02G563900.1	LRR-XII	TraesCS2D02G573700.1	LRR-XII	0.0329782	0.137143	0.240466
TraesCS2A02G570800.1	URK-I	TraesCS2D02G582300.1	URK-I	0.00161747	0.0902921	0.0179137
TraesCS2A02G570800.1	URK-I	TraesCSU02G038500.1	URK-I	0.00649618	0.133104	0.0488052
TraesCS2A02G571000.1	L-LEC	TraesCS2D02G582500.1	L-LEC	0.0230573	0.162949	0.1415
TraesCS2A02G571000.1	L-LEC	TraesCS2B02G616100.1	L-LEC	0.0807656	0.455472	0.177323
TraesCS2A02G571000.1	L-LEC	TraesCSU02G038700.1	L-LEC	0.0553636	0.305724	0.18109
TraesCS2A02G574800.1	LRR-XII	TraesCS2B02G612100.1	LRR-XII	0.00582669	0.0234211	0.248779
TraesCS2A02G574800.1	LRR-XII	TraesCS2D02G585500.1	LRR-XII	0.0101857	0.0329594	0.309037
TraesCS2A02G578900.1	DUF26	TraesCS2D02G598800.1	DUF26	0.21877	0.741015	0.295231
TraesCS2A02G578900.1	DUF26	TraesCS2B02G606100.1	DUF26	0.190555	0.518536	0.367486
TraesCS2A02G582500.1	RLCK-XII	TraesCS2B02G604300.1	RLCK-XII	0	0.0713763	0
TraesCS2A02G582500.1	RLCK-XII	TraesCS2D02G597600.1	RLCK-XII	0	0.0171763	0
TraesCS2A02G589900.1	DUF26	TraesCS2B02G594100.1	DUF26	0.0114366	0.286361	0.0399376
TraesCS2A02G589900.1	DUF26	TraesCS2D02G564300.1	DUF26	0.00816335	0.173012	0.0471837
TraesCS2B02G001400.1	LRR-XII	TraesCS2D02G013100.1	LRR-XII	0.0504649	0.186634	0.270396
TraesCS2B02G008300.1	SD-2b	TraesCS2D02G017400.1	SD-2b	0.0105151	0.0411062	0.255804
TraesCS2B02G008400.1	L-LEC	TraesCS2D02G017500.1	L-LEC	0.144596	0.611848	0.236327
TraesCS2B02G011400.2	LRR-XIIb	TraesCS2D02G010900.1	LRR-XIIb	0.0216111	0.135388	0.159624
TraesCS2B02G021500.1	DUF26	TraesCS2D02G001700.2	DUF26	0.149951	0.371491	0.403646
TraesCS2B02G024000.1	L-LEC	TraesCS2D02G017500.1	L-LEC	0.131024	0.480808	0.272509
TraesCS2B02G026800.1	DUF26	TraesCS2D02G019600.2	DUF26	0.195748	0.3351	0.584147
TraesCS2B02G028300.1	SD-2b	TraesCS2D02G021100.1	SD-2b	0.0176149	0.0220402	0.799219
[truncated: 1,665 more rows]
