# Supplementary material for: Evolutionary characteristics, expression patterns of wheat receptor-like kinases and functional analysis of TaCrRLK1L16
Source: Stress Biol. 2025 Apr 3;5(1):24. doi: 10.1007/s44154-025-00215-y (PMC11968617; doi:10.1007/s44154-025-00215-y)
Supplement: Supplementary file 10 — Additional file 10: Table S4. TPM values of TaRLKs in compatible (NIL_R vs. V26) and incompatible (NIL_R vs. CYR32) interaction between wheat-Pst. The transcript levels of TaRLKs were analyzed by time series dual RNA-seq data. Two interaction combinations, NIL_R vs. V26 (compatible group) and NIL_R vs. CYR32 (incompatible group), were sequenced with time points at 0, 18, 24, 48, 96 and 168 h post inoculation (hpi). The methodology followed our previous study, and the sequencing data have been submitted to CNSA (https://db.cngb.org/cnsa/) of CNGBdb with accession code CNP0001524 (Bai et al. 2021). [file 44154_2025_215_MOESM10_ESM.xlsx]

## Sheet: Table S4
Table S4. TPM values of TaRLKs in compatible (NIL_R vs. V26) and incompatible (NIL_R vs. CYR32) interaction between wheat-Pst. The transcript levels of TaRLKs were analyzed by time series dual RNA-seq data. Two interaction combinations, NIL_R vs. V26 (compatible group) and NIL_R vs. CYR32 (incompatible group), were sequenced with time points at 0, 18, 24, 48, 96 and 168 hours post inoculation (hp…
Symbol	Mock.a	Mock.b	Mock.c	CYR32.18 ha	CYR32.18 hb	CYR32.18 hc	CYR32.24 ha	CYR32.24 hb	CYR32.24 hc	CYR32.48 ha	CYR32.48 hb	CYR32.48 hc	CYR32.96 ha	CYR32.96 hb	CYR32.96 hc	CYR32.168 ha	CYR32.168 hb	CYR32.168 hc	V26.18 ha	V26.18 hb	V26.18 hc	V26.24 ha	V26.24 hb	V26.24 hc	V26.48 ha	V26.48 hb	V26.48 hc	V26.96 ha	V26.96 hb	V26.96 hc	V26.168 ha	V26.168 hb	V26.168 hc
	mock_R_a	mock_R_b	mock_R_c	R32_18a	R32_18b	R32_18c	R32_24a	R32_24b	R32_24c	R32_48a	R32_48b	R32_48c	R32_96a	R32_96b	R32_96c	R32_168a	R32_168b	R32_168c	V26.18a	V26.18b	V26.18c	V26.24a	V26.24b	V26.24c	V26.48a	V26.48b	V26.48c	V26.96a	V26.96b	V26.96c	V26.168a	V26.168b	V26.168c
TraesCS3A02G078700	3.8041	4.99827	5.47053	4.72626	5.62773	4.34503	3.57617	4.15582	3.8761	6.27656	6.71839	5.21277	5.86576	5.75481	5.44706	4.25916	6.81999	4.36196	5.34512	6.12969	4.63178	3.8266	5.52726	4.03296	6.19373	5.39502	5.56442	5.63117	5.6274	6.22094	6.84944	6.30681	5.9136
TraesCS3B02G093800	6.33103	7.95991	7.49744	8.28405	12.8067	13.7751	7.99394	11.4279	10.4474	6.03144	10.4492	7.55239	7.49131	8.60135	6.90594	9.28099	13.6389	10.1615	8.91228	12.7905	8.92716	8.92131	13.3771	7.94592	9.55982	5.03775	6.8584	8.69376	6.15844	10.3569	8.64717	7.39593	8.94538
TraesCS3D02G079200	6.84318	11.2152	8.07417	15.8034	21.7468	16.8559	13.0111	17.4519	13.5951	9.77317	13.3089	12.2238	8.02253	9.84567	9.10997	13.4359	21.714	15.8712	19.2586	26.3089	14.9377	16.6548	23.0635	13.9941	15.9931	7.87678	9.17524	10.8595	8.77196	11.4129	12.7032	8.85834	10.0524
TraesCS1A02G242100	7.8787	7.0203	13.5305	7.39754	6.96362	5.18723	5.03949	5.06376	7.65005	6.69611	8.18281	6.11257	9.94779	10.5704	5.59658	8.68665	6.85824	5.60107	5.2634	3.95155	5.93481	4.20593	6.50046	9.67369	9.31451	6.65775	7.73105	9.85492	11.1458	11.2343	11.6516	9.15502	11.7464
TraesCS1D02G242000	3.22017	4.60386	2.62019	5.65107	5.43351	4.27095	4.74008	5.37852	5.27919	2.4911	5.09939	3.55457	2.53883	3.77255	2.3461	6.18379	6.2185	4.21399	2.5905	3.64068	2.80026	3.70733	5.19064	3.37486	4.61531	2.4362	2.55672	2.84636	2.67418	3.09497	4.73163	2.94079	3.21896
TraesCS1A02G108100	2.03586	3.12767	2.72794	4.80502	2.21779	2.1445	3.14636	2.51737	3.02564	1.55049	2.33256	1.3929	1.82718	2.16423	1.63176	3.515	2.61299	1.94601	1.8035	1.11271	1.62109	1.78801	1.81978	2.11374	2.72325	2.58066	1.89186	2.00087	2.46104	1.54771	2.72856	3.1322	2.21614
TraesCS1A02G227300	2.24301	1.4247	4.09313	10.3315	9.95661	3.09068	3.49412	3.96097	2.08471	2.0799	1.72943	1.78085	3.64558	1.73062	1.19726	9.05318	10.6616	3.99995	5.86527	1.2922	0.368547	1.92334	0.891577	0.64139	4.23912	2.5689	2.45742	1.52996	1.93347	1.95826	1.9951	2.4674	2.86961
TraesCS1B02G130300	3.09283	4.14721	3.07315	11.9746	5.39025	4.89357	7.11458	5.43341	6.2006	1.78551	3.51991	1.90103	2.32726	2.93297	1.92616	8.01885	4.76846	3.70384	3.12179	2.65726	2.28156	3.99299	3.75521	2.99315	3.123	2.50667	2.40498	2.06916	2.6849	2.2349	3.8853	2.85476	2.63293
TraesCS1B02G241400	1.13834	1.1897	1.35337	2.12706	2.84475	1.13949	1.13714	1.67018	1.75116	0.983852	1.63388	1.25766	1.44081	1.13452	1.08992	2.14521	3.27192	1.41175	1.33377	1.0529	1.00603	1.21306	1.04891	1.36717	1.51908	0.88866	1.11479	1.12834	1.09134	1.18835	1.29095	1.4671	1.09266
TraesCS1D02G110900	3.28501	6.37812	4.043	6.3659	2.88193	3.64993	5.12221	3.54662	5.28215	2.36394	3.90453	2.27419	2.83549	3.32941	2.01345	6.58514	4.18137	3.97539	2.15848	2.84567	3.22746	3.62556	4.37974	3.09159	5.18062	4.28226	3.39767	2.58727	4.20045	3.36388	4.45484	3.4899	3.46557
TraesCS1D02G228900	0.686278	0.586847	0.830898	3.42873	2.36409	1.22397	0.660868	0.984577	0.536791	0.732753	0.572652	0.814054	1.00409	0.662663	0.412386	1.79878	3.59323	1.09339	1.96945	0.74577	1.09445	0.669625	0.558795	0.413065	0.857998	0.910044	0.902214	0.592195	0.781106	0.752336	1.04439	0.969573	0.915042
TraesCS2A02G253200	0.714202	1.45734	0.85413	0.875826	2.48374	2.141	0.975441	1.77562	0.928345	1.09138	2.13777	1.24299	1.12125	1.29068	0.867466	0.842374	2.26052	1.52257	1.82932	1.93673	0.717021	0.954887	1.10538	0.738856	1.05993	0.697379	0.736146	0.911578	0.978024	0.97689	1.4945	0.800068	0.966274
TraesCS2B02G484700	0.184859	0.147284	0.174215	0.023759	0.012307	0.041192	0.065472	0.086703	0.176042	0.154866	0.110943	0.180545	0.063664	0.142082	0.078441	0.020774	0.088305	0.086387	0.017489	0.151555	0.157712	0.050544	0.147625	0.151439	0.159508	0.086709	0.11166	0.131215	0.190483	0.159004	0.180188	0.093855	0.151451
TraesCS2B02G272800	0.114029	0.380738	0.391165	0.428677	0.259049	0.69366	0.404698	0.492483	0.254886	0.438304	0.626796	0.457754	0.333253	0.640883	0.323244	0.343587	0.540919	0.487079	0.596036	0.506379	0.389944	0.447531	0.268204	0.330384	0.412338	0.284446	0.352992	0.374343	0.336407	0.380744	0.474113	0.548785	0.455431
TraesCS2B02G094400	0.14021	0.084077	0.18552	0.152274	0.024269	0.032492	0.16139	0.085491	0.096433	0.089823	0.159114	0.115189	0.153445	0.090061	0.111719	0.163869	0.067721	0.085179	0.112089	0.039849	0.134772	0.049837	0.081878	0.245941	0.182111	0.023317	0.127036	0.238855	0.116269	0.252591	0.033313	0.092542	0.137846
TraesCS2B02G536700	0.86746	0.342971	0.513864	1.25825	0.54449	0.695859	1.21429	0.477899	0.406488	0.500761	0.459755	0.38445	0.303486	0.557873	0.280449	0.626683	0.618273	0.434331	0.445513	0.392841	1.69159	0.790603	0.630886	1.12269	0.472737	0.369895	0.49518	0.338315	0.267547	0.319773	0.603957	0.367016	0.343632
TraesCS2D02G253800	0.661226	1.11626	0.996508	0.914726	1.00913	1.55705	1.44037	1.28128	0.78241	0.69234	1.53303	1.01955	0.870068	0.953978	0.653676	0.727097	0.873236	1.03665	1.22423	1.31347	1.13552	1.40681	1.43012	1.3095	1.36841	0.504487	0.76444	0.938692	0.961483	0.971694	1.31762	0.68827	0.582505
TraesCS2D02G509800	0.335142	0.143292	0.128815	0.340371	0.07962	0.197972	0.332818	0.106848	0.180786	0.084197	0.065252	0.088342	0.052303	0.225119	0.144999	0.844828	0.507833	1.16771	0.169725	0.205443	0.437296	0.311437	0.085277	0.461072	0.124148	0.094712	0.174649	0.102618	0.092219	0.14696	0.145722	0.180721	0.247656
TraesCS3A02G072500	1.49233	0.655802	1.47759	1.17039	1.27835	1.12926	1.14517	0.742795	0.52367	1.58039	1.31768	1.67185	1.41655	1.28244	1.53069	0.645158	1.21883	1.36453	1.28292	1.0387	1.64387	0.947222	0.780567	1.26877	1.86099	1.11426	1.67405	1.39435	0.81594	1.5041	1.65222	1.37361	1.54702
TraesCS3A02G308100	1.4624	2.42409	1.67329	2.17808	3.41316	2.70658	2.68109	2.54635	1.84777	1.43284	2.16833	1.54194	1.24428	2.14409	1.97924	2.01078	2.53859	2.36174	3.94715	4.14689	3.78695	3.5908	3.6581	4.69259	2.25805	0.902363	1.0552	1.71909	1.89099	1.82514	2.12769	1.62326	1.84326
TraesCS3B02G567500	1.77587	0.187372	1.74055	0.418754	1.61127	0.829718	0.681372	0.756796	0.640249	2.32123	2.03155	2.19271	1.71694	4.13958	2.50171	0.397529	2.26292	1.75096	1.29463	0.478263	1.00597	0.805998	0.455331	1.45344	2.10533	0.523968	1.27163	2.0941	0.886133	2.83804	4.17392	2.07956	2.19413
TraesCS3B02G086600	0.73804	0.289679	0.578692	0.456262	0.625955	0.239447	0.475733	0.430006	0.314716	0.671393	0.502528	0.529163	0.462596	0.695292	0.651398	0.334248	0.305545	0.291437	0.38124	0.062928	0.916778	0.323544	0.26817	0.638045	0.566442	0.556405	0.659778	0.628643	0.376625	0.476818	0.946897	0.617025	0.628849
TraesCS3B02G086500	0.214032	0.128746	0.253178	0.147977	0.089422	0.153931	0.158578	0.120002	0.111673	0.198581	0.177979	0.165363	0.117485	0.284438	0.099519	0.09704	0.091664	0.033627	0.118003	0.062928	0.21828	0.034978	0.086198	0.184941	0.148146	0.155466	0.249646	0.178116	0.037662	0.110035	0.233802	0.06495	0.241865
TraesCS3B02G151200	4.6605	9.33807	5.38259	8.00117	13.4166	9.2325	8.38774	8.71728	4.85978	7.14408	9.10748	6.4463	5.53419	5.59834	6.01657	6.58254	11.557	7.11852	14.4005	14.2133	12.0641	9.9121	8.80218	11.1909	7.205	6.38762	5.66219	7.11833	6.8821	7.60323	7.59205	5.95851	6.6729
TraesCS3D02G072100	1.78942	0.689493	1.64114	1.04463	1.9529	2.6896	2.81246	3.40805	1.6805	1.27987	1.55971	4.26158	1.68735	3.02606	2.25521	0.724417	1.99335	3.13246	2.87253	1.59312	6.27002	2.06905	0.960554	2.89928	2.34198	0.669258	1.20674	1.82616	0.815964	1.83928	2.87985	1.84985	1.89584
TraesCS3D02G072200	2.42599	1.10467	2.60853	3.31427	3.18638	1.9429	1.74117	1.91426	1.81576	2.78836	2.39882	3.89019	2.19356	3.52395	4.88066	2.50178	3.4463	2.5033	2.52738	1.48038	3.73524	1.25965	1.69447	3.01274	2.67917	0.885993	1.81015	1.94484	1.50198	2.17193	3.04019	2.33903	2.11617
TraesCS3D02G134400	1.31649	2.08958	1.68641	3.76495	5.19329	3.70358	3.32672	3.36845	1.54979	1.91429	1.73719	1.62805	1.4438	1.46836	1.76393	3.24723	4.79111	3.16191	5.36201	4.57694	3.58574	2.54647	2.4156	3.09944	1.22911	1.71073	1.51642	1.36474	1.78889	2.03884	1.73608	2.00726	1.91635
TraesCS4A02G133800	1.60671	3.5771	2.46139	6.12481	7.56017	5.6242	4.63129	6.34812	3.52875	1.92022	3.06442	2.62181	2.75375	2.71739	2.16818	4.77345	8.42176	5.7827	5.75389	3.95246	2.70542	4.02328	4.6431	2.9604	4.30443	2.16302	2.31614	2.5876	2.35121	2.53301	3.97778	3.0002	2.9756
TraesCS4A02G102900	1.95311	2.28373	2.04606	7.05872	7.60637	6.33007	5.22394	6.52968	3.3972	1.22403	2.23853	1.49041	1.28136	1.40403	1.52674	7.63995	9.79476	9.17842	5.70941	2.70509	1.66387	3.2196	3.01207	1.72892	2.31452	0.839469	0.99166	1.73795	0.956959	0.800073	1.13208	1.51018	1.34505
TraesCS4B02G171100	1.15053	1.8339	2.22232	6.01432	8.29177	4.41254	3.54184	5.17815	1.87877	0.870683	1.13576	1.52761	1.36556	0.633851	1.35263	5.21942	9.70266	6.74428	9.29284	4.23559	1.42279	2.87779	1.9034	1.35721	2.55016	1.4322	1.0729	1.04112	0.969945	1.00311	0.991107	1.82072	1.20168
TraesCS4B02G345400	13.1363	8.20883	9.50044	14.7864	5.804	13.6028	16.0437	14.1175	12.7819	5.60739	5.71776	5.55608	5.64044	10.7471	5.01734	14.5044	7.50875	14.3857	10.9267	9.63824	16.3176	12.6561	13.0723	18.9361	7.79622	5.67988	6.08881	8.37221	8.1412	9.07952	11.9367	8.24436	8.53053
TraesCS4B02G201600	0.262139	0.370771	0.381918	9.1031	9.14821	5.45913	5.59979	5.99979	5.40879	0.51742	0.824106	0.634964	0.634386	0.444965	0.486353	9.04625	14.5579	8.93099	5.25431	1.5706	0.513371	3.49201	2.16977	0.932055	0.995495	0.157095	0.171177	0.221272	0.189809	0.176047	0.336658	0.444236	0.429531
TraesCS4D02G173100	1.40418	2.08296	2.02469	4.61335	6.76559	4.23184	3.42943	4.62846	2.25654	2.24891	1.04382	1.98653	1.54479	1.44542	1.622	3.53078	6.68896	4.89069	5.90334	2.90679	0.838579	2.46356	2.22519	1.0742	2.12033	1.51187	1.44351	0.843365	1.08517	1.1323	1.58256	1.36643	1.51546
TraesCS4D02G004300	0.290581	0.237609	0.583846	0.291307	0.414943	0.404037	0.301027	0.344509	0.229833	0.744622	0.587383	0.75958	0.628793	0.76733	0.970661	0.297162	0.421047	0.17653	0.187627	0.361315	0.418964	0.1205	0.113126	0.182037	0.317374	0.257727	0.79861	0.742528	0.315105	0.983792	0.63286	0.359608	0.642782
TraesCS4D02G340500	5.76009	2.28366	2.82278	3.26945	1.35955	2.81021	3.8068	3.15548	4.53979	1.41248	2.24797	2.1407	1.61777	3.45202	2.22133	2.84864	1.81606	3.53697	2.54222	1.71345	5.17597	3.0858	4.13084	5.99972	2.20473	1.48193	1.50657	2.33773	2.49638	2.59379	3.68874	2.84226	2.28054
TraesCS4D02G202300	0.530738	1.01842	0.651964	6.33748	6.21003	3.93579	4.14874	3.45181	2.75475	0.843219	1.37524	0.856193	0.767408	1.48484	0.76337	7.6813	8.25182	7.53404	3.34209	1.82015	0.533696	1.86972	2.507	0.913226	1.74633	0.274593	0.333403	0.914183	0.478479	0.571481	1.50197	0.926349	0.823265
TraesCS5A02G330500	38.4183	16.1649	22.7672	35.8696	30.1836	25.2649	32.7556	28.1679	26.1284	23.9994	32.2308	25.6144	20.0595	42.0441	24.5459	32.2015	26.1398	25.4931	18.9895	16.0644	28.2258	18.5904	21.9877	30.8312	25.154	16.8033	15.0987	26.3382	21.5908	24.714	41.4317	23.5578	19.7876
TraesCS5A02G514500	3.90908	2.14599	2.21922	3.3692	1.2627	2.43219	3.13702	2.59237	3.24711	0.723067	1.23985	1.04856	1.19824	2.67201	0.868955	3.29782	1.13018	2.38316	1.4728	1.14425	2.9107	2.92734	3.25087	4.19931	1.47085	0.816418	1.08083	1.82701	1.82624	1.77852	3.10677	2.68759	1.44344
TraesCS5B02G330700	15.6285	5.51421	8.14746	8.36222	10.6284	8.24727	7.33656	8.01591	9.23671	7.08082	8.88842	7.22922	6.13546	15.1359	6.42649	7.91935	8.30976	7.902	8.63219	6.98076	11.9608	8.41751	10.1619	16.0571	9.06695	3.85773	4.23545	8.7734	5.78688	9.58146	14.8716	7.57552	6.06939
TraesCS5D02G094700	0.520435	0.229149	0.343327	1.23745	0.588992	1.55396	1.55138	1.50526	1.56944	0.884812	0.993803	1.62951	0.697015	0.400004	0.687045	1.09661	0.759627	0.577615	0.750865	1.73514	1.30242	1.20953	2.11701	1.79317	0.921765	0.521511	0.628713	0.241538	0.255365	0.683904	0.332905	0.29726	0.377184
TraesCS5D02G336300	70.6121	35.6546	43.4638	58.0547	48.2492	40.5985	54.097	49.011	55.7047	31.7842	42.4314	29.9356	28.4089	65.9634	28.6117	61.2942	40.2197	40.6867	34.451	34.0363	64.172	42.527	51.9262	86.1745	43.0067	18.9899	24.7602	44.3241	31.1626	42.6546	69.7136	40.1189	34.5293
TraesCS7A02G340700	7.89604	9.90207	8.32376	9.3113	14.9913	10.1169	5.84913	7.68412	4.99143	10.3957	9.98612	10.1589	8.13512	6.97283	9.11143	10.5614	13.4922	8.73036	10.54	10.3929	6.69455	5.3388	7.19543	5.4434	12.0416	7.82812	7.07146	7.71206	6.53655	6.97616	7.7042	7.06459	6.87734
TraesCS7B02G241900	2.32431	3.07167	4.52166	5.54286	7.64389	5.34556	3.48073	3.51199	3.94322	3.51952	2.60771	2.77749	2.79598	2.61394	1.89949	5.38157	6.49278	5.4128	5.4661	4.47402	2.87471	3.38811	3.68347	3.424	2.56149	2.77211	3.03763	1.8398	2.43511	2.50274	3.36918	3.33163	3.9701
TraesCS7D02G338800	4.25453	8.2884	7.23529	11.0975	12.2696	9.14088	6.95944	8.25854	6.04497	5.02397	5.68518	5.29921	5.52659	4.94017	3.74395	9.22589	10.8681	7.88969	9.00538	7.62847	3.58953	5.48331	6.39511	3.86843	5.28343	5.13089	4.75302	3.48379	4.24522	5.00423	5.90447	5.09096	5.7038
TraesCSU02G060700	2.00742	0.679506	0.667674	3.19666	2.11989	2.44357	2.49139	2.26828	5.32327	1.41137	1.63454	1.56962	0.620068	1.05512	1.05716	2.18099	0.780061	3.24693	2.56697	1.46237	2.22909	2.34409	3.95926	4.45824	1.11241	0.506177	0.306418	0.308641	0.582463	0.648278	0.952742	0.486294	0.20187
TraesCS1A02G100300	0.459162	0.158527	1.54511	0.562601	1.00669	0.195079	0.223153	0.373287	0.294748	1.94142	0.966149	1.74894	1.58365	1.66036	2.37339	0.648441	0.887092	0.406794	0.480014	0.260998	0.96192	0.172274	0.33765	0.431469	0.948783	0.704199	1.46994	1.33627	0.966538	2.19632	1.60003	1.43111	1.93107
TraesCS1A02G422700	13.4238	4.14986	2.2687	28.6115	5.53012	13.9865	20.6145	13.8817	20.9092	3.8012	6.70577	4.54107	2.61918	5.84021	3.44694	26.422	7.00719	23.0614	6.64605	6.10383	11.8479	14.0603	15.2306	26.1831	6.11107	1.52711	1.05354	3.42488	2.00681	2.36955	4.45388	1.76627	0.69446
TraesCS1A02G100400	1.20154	1.56562	2.50609	2.83998	1.72465	2.71654	3.05843	3.0476	2.36832	3.67976	3.41924	3.92877	4.19854	3.97394	3.66428	2.01224	1.72888	2.33671	1.18041	2.42583	3.922	1.84027	2.54801	2.86399	2.96723	1.64077	2.84995	2.5378	1.53288	2.56692	3.93398	1.5877	2.78513
TraesCS1A02G422600	16.9204	10.9065	4.87326	54.2536	19.5834	22.0455	33.3268	27.0512	46.6662	3.88953	11.0235	6.71961	4.0466	12.6856	4.88224	51.712	18.3089	26.3275	14.7992	19.3584	20.8827	27.662	32.5907	38.448	14.5674	3.44997	2.46189	8.84718	5.29681	6.66075	9.63011	5.06026	3.04825
TraesCS1A02G422800	11.0826	2.55876	1.67832	8.81563	3.49049	6.04303	9.65839	7.13724	10.3066	2.31651	3.73605	4.06391	1.73823	4.40457	3.28183	7.41603	3.47859	7.9869	4.50072	3.69329	9.92325	8.03301	7.50111	17.7409	4.29013	1.00223	0.871557	3.02323	1.77427	2.73226	2.98765	1.33865	1.01124
TraesCS1A02G073300	3.74824	2.18925	1.05838	24.7972	4.98939	15.9971	21.1338	19.3474	19.0032	1.55509	3.40541	4.0658	2.25524	3.898	2.69121	18.3181	6.20701	18.0269	4.45628	7.92626	10.4654	9.53754	13.272	10.9467	3.75137	1.16751	1.39077	2.43249	1.68503	2.42824	2.71404	1.79655	1.93025
TraesCS1A02G273600	0.494042	0.255626	0.155935	1.63693	0.855128	0.533638	1.42649	0.839594	0.932983	0.128745	0.059391	0.125078	0.124964	0.095619	0.020529	1.46798	0.855102	1.00469	0.504634	0.416476	0.495309	0.595271	0.456387	0.723908	0.17797	0.055701	0.111273	0.095099	0.042731	0.124842	0.318318	0.175015	0.178368
TraesCS1A02G320900	0.056062	0.160449	0.123632	0.023418	0.097037	0.154279	0.064531	0.056972	0.115675	0.808096	0.059645	0.366368	0.33466	0.040012	0.283485	0.010238	0.232096	0.170292	0.103426	0.189211	0.165808	0.041515	0.018188	0.254626	0.057922	0.139848	0.194713	0.059691	0.125164	0.243786	0.110999	0.154177	0.229654
TraesCS1A02G159500	0.405609	0.117926	0.256195	0.376502	0.171615	0.20888	0.249001	0.232046	0.26037	0.438851	0.383579	0.242346	0.349736	0.295914	0.331474	0.158017	0.298525	0.643404	0.066514	0.128087	0.079974	0.053397	0.023394	0.067759	0.170285	0.199861	0.250443	0.179141	0.103492	0.279965	0.328368	0.356949	0.147692
TraesCS1B02G451600	3.46395	3.46307	2.94158	5.41159	6.16886	6.54943	5.66173	6.94708	7.00107	2.73985	5.39269	4.83794	2.84911	5.46207	2.74397	5.20673	6.48866	6.17259	3.4913	3.89177	5.28888	4.13379	5.56621	5.20179	4.97605	1.5112	3.09694	2.84044	2.32924	2.952	4.9915	2.72375	2.33593
TraesCS1B02G093800	2.8652	3.08248	5.10503	3.05942	2.2826	2.68232	2.14043	2.45532	3.75853	4.35181	4.81804	5.42769	4.4458	5.21378	4.15193	2.92454	3.48261	2.55043	1.27187	3.20875	5.48567	2.36058	4.66617	7.98804	5.57879	2.50339	6.29227	4.70053	2.9775	5.87012	4.46316	3.18315	3.37342
TraesCS1B02G451700	12.4006	14.0485	12.643	18.8618	22.1795	23.4523	12.7316	19.3903	20.038	12.8386	19.0869	16.6282	12.848	20.7524	13.2268	17.8249	23.5644	19.8512	13.2005	18.9386	21.0991	13.5441	21.7523	25.4664	18.5131	8.6282	10.3487	14.6904	12.0016	15.2475	21.7415	14.4252	14.6672
TraesCS1B02G348800	5.07901	5.11927	9.58006	1.32036	3.20041	3.81374	2.03705	3.25381	1.44584	8.36546	6.30143	9.91302	9.67881	5.44278	7.89074	1.00877	2.33985	2.2256	5.3125	4.9607	7.45404	3.31792	2.89726	5.40232	6.6856	5.35026	10.5197	8.43015	6.51875	10.7904	5.55361	4.08485	6.39885
TraesCS1B02G175900	0.173639	0.160188	0.31419	0.334755	0.161834	0.588111	0.635477	0.561036	0.532818	0.753	1.0042	0.638442	0.571417	0.495701	0.360214	0.370753	0.681993	0.385433	0.312123	0.759231	0.750571	0.237381	0.415994	0.50205	0.788562	0.473866	0.774517	0.208578	0.391922	0.647199	0.401971	0.470178	0.262632
TraesCS1B02G454900	0.855283	0.076434	0.467236	1.80387	0.3883	0.974774	1.39871	0.987892	1.81295	0.215576	0.119336	0.356039	0.209244	0.460311	0.412501	0.798863	0.541767	0.894378	0.379378	0.259021	0.787896	0.598046	1.12809	1.86212	0.165555	0.031089	0.050815	0.437901	0.268312	0.243881	0.333127	0.185085	0.229743
TraesCS1B02G454600	3.31732	0.446901	0.523207	1.62458	0.428992	1.20395	1.69707	0.865384	2.53071	0.720608	0.405666	0.484123	0.445746	0.65312	0.712807	1.08625	0.486726	1.33195	0.762062	0.866959	2.90389	1.37791	2.23903	6.6764	0.787896	0.221937	0.161221	0.473641	0.462126	1.14881	0.332176	0.639657	0.43735
TraesCS1B02G454100	14.0261	3.11726	2.69656	9.07363	2.13206	3.33376	6.05774	3.9715	9.44892	1.83167	3.00997	1.9608	1.23445	4.15815	2.09411	7.88116	2.7917	5.89911	2.43278	1.20102	8.90823	4.10133	5.16878	21.888	6.38041	0.707738	0.944968	4.19933	1.76645	2.59161	3.3467	1.28577	0.766086
TraesCS1B02G114100	1.81405	2.98903	2.51324	11.5314	3.6593	6.06879	8.89657	7.87289	6.37904	2.0971	3.057	2.83193	2.32047	3.07609	2.12342	12.4938	7.34071	6.54602	3.10341	4.08971	2.42039	5.20364	6.31888	2.87098	3.10827	0.952669	1.6642	3.17553	1.58347	2.30466	3.1326	1.39538	1.96673
TraesCS1B02G251700	1.00673	0.58109	0.729673	0.607812	0.292864	0.529339	0.623223	0.412664	0.733138	0.37938	0.612036	0.35383	0.252505	0.519254	0.290376	0.704482	0.361913	0.809469	0.541053	0.420772	1.16347	0.531246	0.439138	1.46275	0.659287	0.206345	0.275942	0.264219	0.248236	0.262771	0.737002	0.50254	0.346554
TraesCS1B02G110600	1.43276	0.42219	1.10065	2.65271	2.05545	1.24137	2.59512	1.87138	1.70451	1.09153	0.622543	1.27252	1.1301	1.10547	1.17089	5.9589	4.04345	4.13643	0.920764	0.862105	2.76774	1.3917	1.97654	2.61993	0.381026	0.729834	0.732885	0.586374	0.576353	0.561292	0.572463	0.425973	0.782557
TraesCS1B02G454000	8.39781	1.38701	2.67187	3.98546	0.773311	1.45652	2.59164	1.71347	3.33321	0.844098	0.741179	1.22159	0.602706	1.43757	0.807585	2.38955	1.03453	1.89762	0.95927	0.936191	2.07163	1.54317	2.58442	5.37948	2.41413	0.5373	1.02456	1.849	0.840471	1.54294	1.37934	0.783018	0.558355
TraesCS1B02G091900	2.13088	2.67614	0.581611	12.5288	6.73855	9.46995	9.71446	6.99277	5.82519	1.47455	4.52771	3.04864	1.4044	1.87373	1.50996	11.073	11.3157	10.7468	5.63963	8.98209	5.43801	4.17589	7.16395	4.26946	4.59687	1.22608	0.988415	1.90183	1.36498	1.66444	1.7944	0.811026	1.01654
TraesCS1B02G454400	10.2291	3.04339	2.8065	16.9107	5.37709	3.82912	6.8407	5.30733	8.32353	3.5073	4.17684	4.42512	1.58568	4.7299	4.42629	12.6945	5.31838	7.2345	6.02461	6.56431	17.6833	6.3479	7.75893	21.0521	6.6664	1.24788	1.67521	6.16142	2.34347	3.16604	4.20747	2.05041	1.22462
TraesCS1B02G238400	0.751096	1.20788	0.708555	2.85502	1.41381	1.76235	2.11815	2.36616	3.22866	0.300735	1.11873	0.813395	0.401657	1.82258	0.702052	3.75823	2.13778	2.43833	0.369508	1.34753	1.34674	2.0023	2.80224	2.3056	1.44116	0.333087	0.816628	1.29286	0.742619	0.781537	2.61731	0.898533	0.692278
TraesCS1B02G333300	1.60742	4.54134	2.93173	4.35556	5.2621	4.89926	3.797	5.46392	4.79712	1.34318	3.99528	1.69116	1.55751	2.72338	0.796745	5.31946	5.4684	3.17369	2.44112	7.46846	6.69703	4.3224	6.97431	4.64964	4.91826	2.29349	2.98877	1.86523	2.68372	3.82054	2.75638	2.65235	3.53854
TraesCS1D02G271500	57.26	34.9284	21.2548	101.003	74.7632	52.0276	58.3845	64.5143	76.4408	28.1462	36.8322	30.0519	31.1542	75.772	29.8389	102.228	68.0886	77.9433	49.6384	33.444	41.5189	53.4115	58.4877	107.754	36.2207	17.9565	16.188	42.0159	28.4443	35.9204	58.963	24.4233	21.4495
TraesCS1D02G239700	0.760986	0.167702	0.72205	1.12269	0.658588	0.48778	0.844874	0.603306	1.23609	0.414904	0.172258	0.386961	0.217467	0.485335	0.17863	0.792412	0.536246	1.10658	0.687016	0.299111	1.56828	0.604284	1.21865	3.12408	0.219856	0.13463	0.303177	0.080449	0.206561	0.452617	0.6155	0.320598	0.397954
TraesCS1D02G330400	4.02476	10.5764	7.71607	7.34052	8.08917	7.46502	6.0412	9.68824	9.91662	7.10238	12.3805	7.53133	6.98177	11.3004	7.46382	7.2583	5.87963	4.70206	2.93739	7.87727	5.36312	7.98262	10.4458	9.1064	11.3672	4.52751	8.3707	10.5483	6.05622	10.294	13.4271	7.02222	5.8218
TraesCS1D02G430800	13.2167	3.20987	2.14863	23.8539	4.57846	11.2102	20.5623	12.1024	20.7971	2.49544	3.70085	3.65344	2.00981	6.31005	2.66511	21.3997	6.72553	18.5873	5.18073	6.14042	18.1649	13.266	17.5275	34.1178	5.54066	0.773326	0.831705	3.06069	1.0979	2.5661	3.3719	1.26556	0.489831
TraesCS1D02G273800	3.02569	0.990637	1.07756	3.33991	2.34333	1.69503	3.29099	2.08062	2.02475	0.989549	1.32757	0.882188	0.696067	1.01162	0.868777	2.28315	2.1692	2.75995	1.41923	1.13625	1.61237	1.70094	1.65075	2.52729	0.9012	0.271986	0.384179	0.683641	0.683912	0.790218	0.993039	0.589713	0.759299
TraesCS1D02G431400	3.90077	2.82941	1.35076	48.6795	12.4991	18.761	26.6802	22.2772	34.5445	2.15819	5.19039	2.99759	1.41925	4.94671	1.82772	30.6836	9.8985	19.6703	6.59166	15.0949	11.4295	15.412	22.6849	18.4588	5.50993	0.839914	0.710745	1.86494	1.4189	1.83242	2.8595	0.80678	0.779147
TraesCS1D02G320800	0.559104	0.320027	1.06172	0.350313	0.314516	0.396799	0.16089	0.151512	0.211496	1.91626	0.644399	0.835143	1.43236	0.578594	0.668238	0.214412	0.289333	0.24413	0.446966	0.268149	0.465072	0.17389	0.072555	0.359012	0.321832	0.8988	0.945599	0.416701	0.641954	0.903037	0.542421	0.830301	1.38564
TraesCS1D02G076200	5.61163	5.07245	2.24044	23.6949	9.65101	19.8598	22.6729	18.6687	16.7083	1.79175	3.54779	5.47654	3.23745	4.19693	2.60434	16.6975	11.7026	21.5656	12.1607	19.9616	15.5628	15.05	15.9022	12.6242	5.74748	1.58021	2.11172	3.97048	3.39657	2.86232	4.23125	2.12013	2.32078
TraesCS1D02G431000	12.863	11.83	5.03796	69.7996	22.4095	23.9403	46.1746	32.0967	51.3279	4.07188	11.074	5.76159	3.93767	12.8907	4.31718	60.5161	26.9848	37.7855	15.7583	20.972	23.7832	29.7852	40.4901	45.8273	14.6832	3.00277	2.7148	7.53517	4.37531	5.8341	10.1871	4.28	3.2151
TraesCS1D02G156900	0.087259	0.038054	0.282228	2.09944	0.332276	1.55705	1.21866	1.57248	1.40434	0.268323	0.507494	0.273713	0.321211	0.709948	0.267413	1.00708	0.951283	1.43128	0.214638	0.297598	0.593569	0.475574	0.894557	0.743429	0.175154	0.203156	0.15812	0.235361	0.222642	0.151777	0.56667	0.191976	0.40034
TraesCS1D02G419600	0.180631	1.08316	0.832087	0.331985	1.18808	0.732544	0.443555	0.881093	0.62117	1.34233	2.22921	1.96963	2.0487	3.66121	0.974271	0.263889	1.07186	0.274337	0.133295	0.641717	1.06846	0.299622	0.914178	1.29	1.70626	1.06138	1.70206	1.56421	0.944813	2.44618	3.77664	1.31143	1.1839
TraesCS2A02G024700	3.38231	1.23586	2.66996	1.31354	1.17088	0.720266	1.17849	0.94135	2.79153	0.702751	1.60795	0.764659	0.582067	2.40089	1.70329	1.28207	1.05966	1.49943	0.539662	1.61081	2.67659	1.10475	1.4947	2.97788	1.16573	0.628356	1.59023	1.55728	0.559785	2.4305	1.56377	1.06593	1.55779
TraesCS2A02G589900	4.79032	2.65363	10.3474	11.0862	12.9336	10.67	7.80394	10.6077	7.61292	11.1233	11.0615	10.0731	9.77859	10.3118	9.86296	9.01397	12.9216	8.87644	5.6628	7.73256	14.5345	5.7675	8.95238	13.2469	8.31044	3.60934	9.94459	11.3341	4.56863	11.1906	9.38009	7.02607	8.40808
TraesCS2A02G538300	0.826427	0.083601	0.626284	1.16729	0.70785	0.562704	1.04606	0.461763	0.703172	0.513062	0.326314	0.95447	0.559446	0.985057	0.7833	0.921069	0.458534	0.646985	0.513449	0.823289	1.67567	0.797466	0.663371	2.19899	0.613656	0.680092	0.524915	0.43542	0.608681	0.688043	0.87717	0.627938	0.516532
TraesCS2A02G217600	0.805584	0.175661	0.289507	6.01211	0.627467	1.12012	3.27636	2.29222	4.26628	0.223636	0.609465	0.521436	0.520961	2.18478	0.279797	3.35415	1.03758	2.38582	0.445853	0.324354	1.92591	0.970379	2.40442	5.53449	0.332921	0.208396	0.275737	0.381208	0.102773	0.40035	0.574197	0.221544	0.044
TraesCS2A02G537900	0.1634	0.371793	0.376007	0.344236	0.245936	0.271651	0.13084	0.462053	0.254083	0.409615	0.483733	0.328969	0.367544	0.547598	0.383188	0.238715	0.431372	0.302117	0.122327	0.383636	0.283657	0.311443	0.350333	0.382751	0.494925	0.149652	0.377628	0.211796	0.23565	0.432505	0.63016	0.250083	0.37251
TraesCS2A02G578900	4.47291	5.13404	12.481	3.72689	6.84327	4.73151	3.27842	4.01376	1.78575	10.4488	13.527	9.66051	12.3288	11.3373	14.5396	2.53452	7.21489	3.40562	3.22235	3.94121	2.94946	2.60086	1.86846	1.84835	14.5762	8.29551	16.2106	15.2128	6.70008	14.2084	12.4311	6.86778	9.28229
TraesCS2A02G217200	0.843364	0.491455	0.669826	2.2473	0.792802	1.54163	2.18699	1.29049	2.09016	1.07126	0.773495	0.999109	0.824599	0.923614	0.739723	1.05153	0.672212	0.883362	0.88524	0.909181	1.74171	0.895865	1.10386	2.24086	0.377722	0.459446	1.13301	0.278672	0.612167	1.03878	0.829139	0.663811	1.44147
TraesCS2A02G211200	3.36262	3.2444	3.74492	3.0031	3.52309	3.37908	2.4936	2.66115	2.38232	3.14171	3.05617	3.71599	3.22706	2.83739	3.55298	3.29531	3.90119	3.91389	3.49886	2.96857	2.60511	1.98147	1.62961	3.00509	2.76878	2.25002	3.25697	3.23595	2.48283	3.61583	2.92233	2.73662	3.14013
TraesCS2A02G462700	8.07364	6.17225	7.45598	21.6588	6.34699	11.5353	16.7105	11.6368	15.287	3.60614	4.175	3.91581	3.50422	6.79518	3.33186	23.496	7.01338	19.4189	6.50774	8.34198	12.4148	10.9569	14.1713	13.1181	5.90594	2.58545	3.6721	5.38829	4.1036	5.1753	6.29217	4.8299	5.56047
TraesCS2A02G538200	1.22665	0.136961	0.825649	0.901299	0.601144	0.787722	0.567045	0.530658	0.64037	0.681686	0.461217	0.993399	0.463164	1.38174	0.724665	0.885226	0.285526	0.718265	0.618003	0.714057	2.28383	1.13817	1.04523	2.13869	0.401359	0.319507	0.482051	0.555984	0.546776	0.514127	0.854425	0.747843	0.629621
TraesCS2A02G418200	2.59901	6.70002	2.54733	17.6668	5.93321	8.32789	13.3839	10.1636	20.3185	1.13024	4.44261	3.22779	1.08967	5.29852	2.09737	24.157	8.29248	8.14636	2.5412	8.71594	11.4951	9.93251	17.7318	20.7917	3.04085	1.12895	1.78801	2.81554	2.93052	4.4648	5.81398	4.34389	3.22066
TraesCS2A02G184500	17.581	5.99128	18.9964	2.41947	1.89589	4.13015	2.53581	2.36454	8.19738	2.49759	7.7688	5.21337	6.76012	28.7518	5.0977	1.9799	3.02307	4.56772	1.6668	2.40074	10.9265	3.82731	5.7097	19.6084	11.4207	4.15763	10.3615	14.6798	14.4711	18.9367	24.3479	17.5631	15.6357
TraesCS2A02G536500	0.02844	0.139532	0.466895	0.047518	0.049226	0.173005	0.174591	0.125238	0.048901	0.655901	0.151286	0.286747	0.24758	0.091338	0.104588	0.020774	0.098116	0.032395	0.218613	0.212176	0.304909	0.058968	0.147625	0.169256	0.01679	0.244361	0.274855	0.040374	0.190483	0.167838	0.06757	0.172068	0.244652
TraesCS2A02G536400	0.797498	1.44424	1.9806	0.971134	1.07622	1.50356	0.995757	1.14468	0.390458	2.03495	1.09293	1.40324	1.59359	1.09975	1.07702	0.256713	0.606227	0.246349	1.39645	2.38183	1.53912	0.856808	0.771797	0.889118	0.566589	1.02653	2.08197	1.06499	1.18986	1.25953	0.813577	1.21184	2.12624
TraesCS2A02G532600	1.49245	1.10122	1.33718	2.17878	2.30927	1.79918	2.3715	2.10391	2.33289	1.09132	1.65732	1.40739	1.17738	1.48476	0.877793	0.836904	1.20661	1.28217	1.56672	1.7888	2.05096	1.85759	1.88784	4.3537	1.73553	0.760464	0.746681	0.941652	1.00008	1.28299	1.65954	0.887213	1.24744
TraesCS2A02G418300	1.35249	2.80688	0.41861	4.90611	0.657123	2.66001	3.97846	2.70063	9.26948	0.53203	4.30833	2.72909	0.666898	3.29376	1.15619	9.80143	2.06288	3.3875	0.379378	0.817677	1.11406	1.46189	3.78737	6.7931	2.41647	0.289371	0.351141	0.968435	0.855159	1.82777	3.00668	1.42254	1.03031
TraesCS2A02G486200	0.094325	0.403449	0.113784	0.169724	0.188383	0.285847	0.167035	0.3146	0.319382	0.167338	0.710185	0.314304	0.288751	0.248564	0.240149	0.286203	0.440565	0.352634	0.160629	0.299014	0.525756	0.533	0.263641	0.509089	0.299857	0.152841	0.271726	0.339915	0.323981	0.180295	0.241346	0.295321	0.344781
TraesCS2A02G216600	0.269732	0.333292	0.096935	14.3766	2.63006	3.49003	8.76233	5.64051	8.91711	0.02304	0.969313	0.308893	0.16996	1.36038	0.121238	16.9182	4.82653	6.21319	0.486556	2.45315	1.40936	3.89892	7.40897	3.49217	0.488351	0.059809	0.108617	0.089348	0.126175	0.201073	0.640858	0.118687	0.088395
TraesCS2A02G418400	0.993936	0.535603	1.23171	1.0785	0.355942	0.615551	0.885452	0.495353	0.95862	1.33936	0.737377	0.827655	0.869524	0.432144	0.77726	0.700997	0.236486	0.164837	0.231842	0.503282	0.878512	0.263953	0.585611	0.858841	0.512608	0.614304	1.19383	0.608196	0.896361	0.801968	0.506681	0.609523	0.917272
TraesCS2A02G485100	0.54076	0.46843	0.827682	0.854011	0.320545	0.909829	0.68213	0.562077	0.682706	1.15792	1.48163	1.52696	1.71719	1.22654	1.59819	0.086576	0.04089	0.056253	0.337095	0.694762	1.02971	0.307186	0.624838	0.69609	1.11083	0.500972	1.2081	0.956965	0.406367	0.763887	1.56053	0.529668	0.825379
TraesCS2A02G216700	27.8305	5.45864	20.3676	26.854	22.6893	32.7552	33.5483	26.3631	15.8846	26.8167	18.8437	26.3911	17.5169	19.3118	26.3445	21.6229	29.2822	27.353	20.9966	13.9429	39.2233	15.1884	11.2079	18.9727	12.5067	11.6264	17.5412	13.5181	13.1102	18.1165	15.5272	14.7961	18.2753
TraesCS2A02G215800	0.33564	0.17334	0.536735	0.354189	0.35163	0.481017	1.00313	0.921525	0.984131	0.430044	0.526234	0.158322	0.360293	0.554736	0.400614	0.658094	0.255967	0.429271	0.108632	0.07531	0.065308	0.366278	0.3324	0.486929	0.385882	0.303567	0.213406	0.163007	0.169025	0.614537	0.223845	0.49553	0.46313
TraesCS2A02G215900	0.78694	0.322804	0.290189	1.04146	0.620362	1.99519	3.02535	3.01934	1.91845	0.219625	0.663148	0.139659	0.21705	1.16776	0.391596	0.432545	0.537607	1.13601	0.172489	0.442885	0.311092	0.997002	1.03132	0.595487	0.524394	0.069106	0.094125	0.929121	0.089461	0.484016	1.39456	0.419977	0.229803
TraesCS2A02G534400	1.60639	0.810022	1.16115	2.10247	1.39023	1.57437	1.61277	1.55082	2.6424	1.55223	1.51914	1.81961	1.67145	1.5764	1.55893	2.85528	1.90274	2.05344	0.938453	1.84523	2.23693	2.33152	2.90976	3.85762	1.64386	0.838532	1.22096	1.76736	1.60533	1.7796	0.911749	1.57566	1.89735
TraesCS2A02G216400	0.486974	0.294963	0.212129	0.662975	0.437056	0.323926	0.346008	0.281038	0.198476	0.358189	0.21747	0.484934	0.385799	0.540635	0.320585	0.342541	0.298674	0.493067	0.410376	0.243487	0.226707	0.438074	0.409593	1.02819	0.255556	0.269947	0.206991	0.307253	0.253106	0.257697	0.257112	0.198404	0.236426
TraesCS2A02G485700	0.994484	0.507153	0.990431	0.415404	0.333162	0.483228	0.209247	0.391205	0.187544	1.51054	1.00115	1.4735	1.89106	1.28215	1.56317	0.093733	0.498039	0.255792	0.236732	0.262129	0.616715	0.33258	0.301819	0.673246	1.00379	0.889158	1.43392	1.14993	0.746909	1.28539	0.851116	1.08515	1.10387
TraesCS2A02G217300	0.710841	0.177412	0.092335	15.0251	4.58058	8.19684	9.9106	10.9545	16.8464	0.296276	2.041	1.63747	0.817987	3.78965	1.01836	17.6542	7.87124	13.5796	0.631996	0.985802	0.861208	3.37902	3.53422	5.02184	0.930346	0.01899	0.186231	1.03344	0.185743	0.3937	1.85846	0.546426	0.280664
TraesCS2A02G216300	0.12073	0.122853	0.078886	0.430334	0.459732	0.167868	0.345872	0.163584	0.365355	0.453748	0.239763	0.336627	0.328313	0.505498	0.236793	0.411546	0.277676	0.12224	0.039596	0.068625	0.178533	0.028609	0.073113	0.504215	0.256596	0.10708	0.165295	0.159965	0.082145	0.089998	0.076491	0.1151	0.026376
TraesCS2B02G027000	20.0334	16.7001	8.24576	106.528	64.3529	76.5849	84.0495	85.4272	128.041	13.5702	31.437	23.0887	11.5313	37.8659	17.0374	109.829	73.4787	104.253	29.5669	51.2435	40.5443	52.4796	68.4487	78.0173	21.9912	4.87412	5.9025	20.3831	8.71898	20.5824	27.696	10.09	6.10679
TraesCS2B02G036600	34.1252	20.6796	40.2461	64.0862	45.6362	48.648	60.1586	65.228	75.9001	33.9101	62.0313	45.6126	24.7354	70.3463	44.0687	61.7468	42.2226	66.171	17.8535	59.4633	118.036	49.0793	79.3837	144.823	55.2797	10.5587	33.0867	52.6007	14.3499	41.85	68.0893	23.1146	25.7241
TraesCS2B02G594100	4.82439	3.08514	2.57641	4.52125	2.67643	4.24628	4.31911	4.10648	7.93367	1.54533	2.76374	2.79474	2.23068	3.13415	3.05174	5.42159	3.00872	2.46586	1.7306	3.42786	3.33846	2.43664	4.39445	6.29642	3.8159	1.83432	2.42839	2.65611	2.22913	2.93933	3.03702	2.99371	2.15362
TraesCS2B02G243100	0.375338	0.272814	0.631989	1.30249	0.616349	0.646782	0.827142	0.873692	2.26376	0.332935	0.764513	0.761906	0.622375	0.975347	0.365724	0.815479	0.610928	0.847768	0.177549	0.506022	2.23441	0.923623	1.711	2.52015	0.500003	0.085359	0.604571	0.355225	0.356061	0.860914	0.94512	0.57169	0.993484
TraesCS2B02G021900	3.11057	2.00214	2.95689	3.25611	4.44345	6.47025	4.68764	5.9412	7.57805	2.32886	6.48577	5.54199	3.67265	6.39254	5.74257	4.27056	5.37861	8.08244	1.35973	4.02087	6.78897	2.6864	3.67183	3.73295	3.51797	1.41268	2.4448	3.19218	2.36666	4.26043	3.35389	3.07134	3.56167
TraesCS2B02G512100	0.212295	0.101264	0.16906	2.77117	1.12534	1.0147	2.09745	1.52815	1.07683	0.238005	0.357612	0.118916	0.554435	0.833328	0.26024	1.37628	0.970443	1.22925	0.40797	1.4707	0.804468	0.927522	1.46356	0.714843	0.329004	0.058841	0.176319	0.546249	0.270837	0.148365	0.69354	0.145958	0.173929
TraesCS2B02G242500	3.2778	0.580024	1.33719	11.5268	2.22781	4.27524	8.79692	3.9646	6.68057	1.1104	1.30239	1.67903	0.973208	1.00433	1.0834	8.90031	3.46946	6.22929	3.19765	2.56065	6.73782	4.3716	5.50071	12.1162	1.03343	1.03693	1.16098	0.353257	0.875746	0.703612	0.611603	0.50027	0.942014
TraesCS2B02G484300	6.19194	6.20732	6.44713	20.6376	7.76672	15.2624	17.92	13.0533	16.4816	3.83281	7.52868	6.48631	3.2162	6.40492	6.05255	22.5326	8.81112	22.0325	9.75173	11.336	21.0957	14.6917	18.575	18.3975	5.60209	2.56762	3.32237	7.21483	4.08308	6.07448	7.38757	5.02451	4.34823
TraesCS2B02G568500	0.18451	0.329913	0.311047	0.246628	0.204394	0.196689	0.203886	0.200003	0.314716	0.132387	0.345488	0.220485	0.117485	0.358181	0.135708	0.183297	0.305545	0.145719	0.072617	0.178295	0.327421	0.227355	0.373523	0.351387	0.235291	0.040912	0.294225	0.209548	0.122403	0.320935	0.607884	0.243563	0.096746
TraesCS2B02G567100	0.080854	0.176305	0.266555	0.024562	0.127226	0.110719	0.214336	0.079675	0.121329	0.480304	0.104267	0.351338	0.219386	0.146885	0.153176	0.021477	0.03043	0.055817	0.189843	0.188014	0.217391	0.130632	0.104923	0.202606	0.08679	0.146684	0.310786	0.114782	0.140659	0.191777	0.13971	0.105114	0.277012
TraesCS2B02G618000	18.0451	15.0419	24.7608	9.65573	10.6353	17.8652	18.0189	12.9061	21.5543	12.409	13.4792	19.2092	12.749	12.6831	14.5603	7.94211	10.276	11.6563	9.49548	17.7229	42.3241	17.456	20.4825	28.6476	19.1493	8.30631	15.5907	15.5973	12.6762	15.3816	13.0248	10.2267	17.6659
TraesCS2B02G566100	0.510366	0.135135	0.664575	0.548187	0.921242	0.853252	0.447588	0.681646	0.521512	0.69128	0.599861	0.631655	0.68911	0.468316	0.679252	0.628439	0.875341	1.32879	0.6815	0.911752	1.99462	0.457838	0.624454	0.703391	0.525141	0.493078	0.801514	0.859082	0.548788	1.03266	0.704452	0.673709	0.848213
TraesCS2B02G437200	21.7667	28.2221	17.5933	49.0623	14.863	34.2439	43.429	28.3929	63.6975	4.18371	17.83	13.7825	6.95131	31.7294	8.60116	64.9409	15.072	29.1524	9.08151	34.5697	27.4823	26.4566	52.0634	47.193	24.3928	6.25476	11.6407	20.4265	17.0863	29.6425	26.9114	21.1802	14.0023
TraesCS2B02G510900	1.42725	0.289324	1.62382	0.395453	0.198626	0.174518	0.396264	0.349846	0.394626	0.75353	0.478173	0.824911	0.941896	1.90416	0.967108	0.178125	0.217744	0.337677	0.149957	0.468831	2.22727	0.424884	0.483976	1.64445	0.796047	0.302158	1.239	0.987627	0.924141	1.82672	1.20418	1.11244	2.15061
TraesCS2B02G437300	0.787297	1.20047	0.637444	6.9013	1.96508	5.14294	5.05208	4.37524	12.9642	0.431271	2.45212	1.98556	0.964916	2.50815	0.909153	11.5685	3.33023	5.47606	0.610446	2.17273	2.69969	2.82545	6.056	7.31951	1.30011	0.303601	0.771905	0.955685	0.560427	1.40344	2.09645	0.840957	0.888068
TraesCS2B02G222900	36.0902	15.3494	24.2023	12.7571	6.02759	12.1699	12.1753	14.1807	15.5233	4.31869	8.00418	6.14746	11.0238	37.0013	8.14962	7.48161	7.52969	14.7638	4.51201	6.2189	24.0136	14.2314	14.1614	38.545	14.1607	5.73961	12.4407	20.9379	17.4856	18.0699	29.7326	21.3253	17.3929
TraesCS2B02G243000	2.03868	0.991212	2.7182	5.41631	2.43195	2.14941	4.29863	3.22271	6.46761	1.44724	2.05822	1.68721	2.12879	5.96418	1.40715	3.7699	1.79953	1.89682	1.06168	1.73564	7.89001	2.40459	4.58807	11.4023	1.72407	0.437791	1.67517	2.08588	1.277	2.71546	2.63277	1.40417	1.45959
TraesCS2B02G567500	0.511917	0.682974	1.49861	0.787802	1.87706	0.671207	0.39283	0.52022	0.4818	1.78647	1.6721	2.24367	1.52122	1.40373	2.0147	0.492021	1.20838	0.757023	0.787007	1.34963	1.12556	0.646433	0.742981	0.675147	1.32025	0.694499	1.60302	1.74989	0.635897	1.78252	2.43253	1.18554	0.893993
TraesCS2B02G030200	3.06509	2.10069	6.88089	8.78459	10.1353	12.1635	8.47693	13.7196	15.3964	10.5501	16.0409	14.3372	11.6206	11.3677	12.6294	3.59135	5.24444	8.7049	5.17523	7.81754	12.5629	6.59668	11.3981	14.5621	8.06463	2.43078	7.50192	9.18044	4.39629	9.20118	11.8496	6.29033	7.17789
TraesCS2B02G565000	0.901581	0.454807	0.745171	1.98978	1.74686	1.87884	1.04293	1.29454	1.79547	1.31034	1.37436	1.77886	0.997395	0.969984	1.55057	0.039318	0.009285	0.040874	1.10885	1.36725	2.06951	1.27548	1.35333	2.2845	1.2155	0.663885	0.910342	0.926498	0.901276	1.41272	0.831251	1.18421	0.970165
TraesCS2B02G562100	2.28328	1.01132	1.44064	2.31284	1.61789	2.68699	1.81783	2.72637	3.2193	1.22505	1.56885	1.49213	1.61145	2.65824	0.874669	1.18834	1.90039	1.32209	1.83411	3.57928	2.81726	1.88524	2.88893	3.04851	1.89564	0.553746	0.612005	0.779962	1.13786	1.56911	1.29971	1.36574	1.18085
TraesCS2B02G240800	0.70765	0.665446	0.485505	1.71443	0.444011	0.666215	1.31685	0.946851	1.64263	0.555346	0.890894	0.36996	0.677642	1.38888	0.206023	1.07259	0.769031	0.779199	0.293739	0.226262	0.327019	0.408738	1.27416	1.56268	0.846011	0.186331	0.37401	0.627873	0.394971	0.725341	1.65329	1.69312	1.27548
TraesCS2B02G578200	2.01987	3.11531	2.40737	3.37486	3.08197	4.94181	4.57974	2.27911	1.45214	0.982893	0.618973	1.03023	0.756216	0.773526	0.966257	2.28255	2.54458	4.11522	6.12834	4.2005	0.978304	2.8518	1.25122	0.590797	1.47088	1.80242	2.14253	1.43872	1.27496	1.44276	1.09246	1.7342	1.22239
TraesCS2B02G242100	44.1715	16.2375	25.2379	30.2673	21.747	36.6235	39.9225	32.9089	31.2051	22.8962	23.9829	21.1344	15.4531	23.1204	20.5963	28.9463	23.4279	33.3104	20.3845	20.8404	49.5112	28.7662	30.8136	38.7128	22.4131	11.8716	17.0926	19.0793	15.4033	22.8004	22.827	18.1263	14.5186
TraesCS2B02G241900	0.224162	0.0564	0.202805	2.11758	0.238768	0.629365	2.48761	0.911192	1.45872	0.154652	0.330212	0.309079	0.351686	0.726081	0.1691	2.75842	0.809045	0.838033	0.074226	0.367554	0.318739	0.582259	1.57754	0.907385	0.152701	0.248522	0.166646	0.097916	0.197984	0.203523	0.232154	0.237104	0.282542
TraesCS2B02G437400	0.627311	1.26313	1.11889	0.283279	0.39128	0.43874	0.338266	0.352244	0.295407	0.463424	1.3388	0.523383	0.522906	1.12936	0.568078	0.272459	0.413343	0.326163	0.187669	0.63445	0.702011	0.241054	0.630712	0.474414	0.987607	0.46992	0.614453	0.545559	0.872397	0.877687	0.975718	0.547081	0.768601
TraesCS2B02G568000	0.459747	0.132684	0.57651	0.124261	0.18724	0.360363	0.466936	0.32063	0.306903	0.259878	0.239767	0.454455	0.48431	0.366722	0.480698	0.187668	0.289232	0.349125	0.39082	0.413132	1.72966	0.408538	0.456232	0.626851	0.295375	0.187393	0.41655	0.431912	0.284638	0.512401	0.299851	0.438805	0.542837
TraesCS2B02G567800	0.479726	0.354053	0.679963	0.34528	0.396013	0.213792	0.305829	0.220003	0.233499	0.444444	0.251264	0.385848	0.58008	0.537271	0.407124	0.19408	0.173142	0.156928	0.236005	0.346102	0.622099	0.297311	0.49803	0.712022	0.392152	0.139101	0.748937	0.597211	0.451949	0.467649	0.666335	0.381581	0.628849
TraesCS2B02G242600	2.54651	1.7871	1.04712	7.97161	3.36911	7.80056	8.35551	9.81583	14.8771	0.750057	3.1971	1.96746	1.95111	5.15984	1.36346	9.6641	4.70572	8.55752	1.40397	3.70191	5.17248	5.13262	7.84365	10.8186	3.30059	0.421863	0.6188	2.57626	1.28829	2.50925	4.21896	1.40063	1.39087
TraesCS2B02G512000	0.145819	0.178855	0.053595	0.47205	0.094648	0.623043	1.25884	0.481597	1.01544	0.035031	0.077568	0.027227	0.072538	0.078053	0.067031	0.252973	0.113191	0.581346	0.40352	1.63183	0.336929	0.853047	0.887008	0.182699	0.064567	0.27281	0.132118	0.06469	0.174403	0.079261	0.072177	0.030076	0.059733
TraesCS2B02G241500	4.22946	1.81894	1.67052	11.3459	4.71396	5.59033	8.45644	6.20728	7.49249	1.17856	1.62463	1.13151	1.53422	3.08934	1.2934	11.0535	5.72459	8.94368	4.84688	4.06239	4.34745	5.321	6.58859	9.11817	1.67176	0.75985	0.653656	1.38264	1.08146	1.47896	1.54267	1.20035	0.6945
TraesCS2B02G511600	0.786949	0.567019	1.48224	1.79507	1.42134	1.29243	1.09224	0.955019	1.00719	2.07795	2.90241	1.87054	1.9199	1.56283	2.11389	0.849757	0.585484	0.509256	0.782709	1.4781	1.79113	0.745914	0.994579	1.07172	1.48672	1.98012	1.97575	1.51547	1.23094	1.46233	2.23282	1.48294	1.74919
TraesCS2B02G512400	1.04138	0.626736	1.01251	1.29454	1.00941	0.723992	1.11238	0.948212	0.882406	1.71856	1.08725	1.56797	1.61628	1.23674	1.72592	0.58421	0.816269	0.948971	0.676259	0.722172	0.899349	0.523153	1.10274	1.47178	0.570546	0.92364	1.45933	0.863368	1.0097	1.07647	1.02928	1.06308	1.46065
TraesCS2B02G241600	0.677631	0.255389	0.204987	2.97729	1.28874	1.42494	1.83603	0.895492	2.65826	0.085751	0.130539	0.174946	0.066586	0.382122	0.082041	3.80099	1.30455	2.05833	0.627635	0.653856	0.618563	1.72469	1.62844	2.75668	0.286463	0.083474	0.060638	0.285031	0.021346	0.124727	0.357775	0.478543	0.274158
TraesCS2B02G241400	16.7545	9.7219	5.31278	42.1216	12.2255	16.8395	30.4315	21.9703	37.1845	3.19699	8.72113	4.98893	3.67311	21.0012	3.70111	39.9151	13.6329	22.2862	5.30068	11.4932	20.3808	17.9234	37.7494	56.1844	9.25425	2.13328	3.34504	6.95118	4.92955	8.77543	12.154	4.95613	2.28136
TraesCS2D02G019600	9.27515	9.43689	7.83876	82.1847	84.8414	71.8722	44.7091	63.9738	64.7758	25.0259	37.0238	40.0825	21.1682	32.207	22.2372	68.4895	75.0873	70.6657	21.0564	36.4665	27.7984	24.7459	31.8165	34.1703	17.1874	8.19054	12.368	14.6829	8.33043	17.019	25.0038	10.9371	10.4027
TraesCS2D02G025500	2.06866	0.433731	1.2633	1.59525	1.18435	1.03254	1.90491	1.18586	4.96877	0.856316	1.08349	1.11715	0.522445	2.4758	1.07286	1.53432	0.856416	1.20839	0.352279	1.17587	4.56512	0.622174	2.12694	7.21734	0.544887	0.141136	1.46098	0.293672	0.548123	3.10395	1.76434	1.1203	1.53837
TraesCS2D02G538900	0.047066	0.133418	0.129164	0.22019	0.146638	0.141792	0.101127	0.140299	0.181277	0.036182	0.173588	0.253091	0.065557	0.188108	0.115391	0.110016	0.194851	0.114372	0.023154	0.093637	0.180961	0.133835	0.219878	0.176909	0.133377	0.073053	0.147831	0.227174	0.072054	0.198818	0.208738	0.072484	0.07712
TraesCS2D02G564300	1.89621	1.13537	2.01084	2.51902	1.12991	1.67487	1.66978	1.68478	1.15451	1.05546	0.926009	0.975089	1.26801	1.86359	1.39086	1.77112	1.73734	2.31337	0.898448	1.30313	2.36739	1.21541	1.77493	3.33001	1.2663	0.827123	1.596	0.904656	1.32853	1.4483	1.99411	1.74396	1.83367
TraesCS2D02G025400	2.72285	0.41831	1.85597	1.26143	0.899742	0.516269	0.550851	0.301856	0.612888	0.856316	0.491585	0.425204	0.492541	0.671318	0.576526	1.86237	1.29804	1.69175	0.593656	0.984917	1.5923	0.366601	1.1564	1.62822	0.321504	0.246988	0.343887	0.245981	0.236843	1.30704	0.823357	0.435673	0.872032
TraesCS2D02G572000	1.03653	0.539367	0.484872	0.314886	0.69318	0.79159	0.216928	0.989504	1.02075	0.452752	0.885554	0.774143	0.46875	1.46273	0.635311	0.32695	0.633927	0.572455	0.579467	0.903867	0.522548	0.78152	1.40624	1.34296	1.46033	0.613763	0.398423	1.00328	0.465833	0.731711	1.15672	0.479414	0.559707
TraesCS2D02G057700	49.9445	41.1786	83.0412	9.58625	15.2623	17.2173	14.1617	19.0587	39.3515	22.6632	51.8139	28.6919	28.6198	88.4054	41.34	6.39266	9.26754	8.83426	10.3895	34.8482	70.006	22.1163	46.9713	94.7093	49.9347	10.1276	55.2572	37.966	23.4428	74.2722	63.0485	53.7632	57.0781
TraesCS2D02G463100	13.7831	12.1692	10.4825	32.2732	12.6662	23.257	27.3736	19.7433	23.3176	6.0171	8.53251	9.29705	5.61635	10.6749	8.61552	38.6744	13.2722	31.2656	16.8331	17.781	29.4436	23.0189	25.1284	26.8406	8.39365	3.8336	5.45957	8.92721	5.95022	7.8129	10.1133	8.84596	9.22352
TraesCS2D02G223000	5.61975	0.861911	1.00222	11.0264	2.14175	5.26705	10.458	4.17984	7.71845	1.13401	1.08485	0.859968	0.453102	0.919907	1.20082	9.62858	3.05938	7.25614	2.91687	1.52637	6.89992	3.77716	4.25967	11.6383	0.710232	0.342961	0.695506	0.597735	0.66871	0.576505	1.12968	0.349744	0.32384
TraesCS2D02G537900	0.396349	0.684882	1.07745	0.799677	0.349488	1.2651	0.94113	0.709293	0.442331	1.09231	0.445543	0.949486	0.595213	0.181465	0.458359	0.163878	0.495356	0.340733	0.800183	1.08396	1.09482	0.43416	0.960748	0.8339	0.256072	0.505748	0.867279	0.382188	0.343457	0.520306	0.272438	0.34551	1.12733
TraesCS2D02G572600	0.648603	0.025256	0.317853	0.645064	0.414314	0.429451	1.06654	0.617274	0.382367	0.563915	0.230016	0.369078	0.207417	0.506992	0.596313	0.417378	0.277043	0.609811	0.541307	0.131672	0.593757	1.22591	0.771549	0.890042	0.49233	0.042803	0.055968	0.274039	0.059104	0.163087	0.330219	0.161385	0.253042
TraesCS2D02G203200	31.2818	12.6576	27.5956	3.87952	2.68985	5.27489	3.75994	4.80584	8.72667	3.49033	12.2412	6.36306	10.1316	40.0845	6.27529	3.49897	3.2042	5.49792	1.37164	2.20837	17.0599	6.69348	10.1782	27.8776	15.9748	6.20248	15.2618	23.0217	20.4555	23.0102	33.5921	23.3297	22.8575
TraesCS2D02G217400	2.86156	3.45818	4.65641	5.32268	5.50204	6.43166	4.30709	3.66241	3.34817	3.88729	4.10812	3.68728	4.18472	4.07473	3.2965	4.65398	6.25165	5.6551	4.9272	4.83073	2.92646	3.94597	3.33762	2.55723	3.37068	2.56096	3.69849	3.37712	3.10526	4.12925	3.72432	3.22369	4.58716
TraesCS2D02G537800	0.157912	0.438245	0.816073	0.611641	0.397568	1.13943	0.771127	0.953115	0.256711	0.910474	0.295278	0.771959	0.485605	0.215157	0.39595	0.104863	0.198106	0.403354	0.626788	1.33621	0.785471	0.272142	0.558879	0.6655	0.279685	0.310356	0.780409	0.163037	0.35713	0.338881	0.250123	0.244774	0.599828
TraesCS2D02G538200	2.06629	1.32283	2.34952	0.503734	1.24732	1.35473	1.03826	0.936565	0.252873	1.29075	0.876199	1.26314	0.965693	1.0706	2.42477	0.472677	0.882832	1.77571	1.94443	1.1181	2.55539	1.42883	0.954238	1.08715	1.18951	1.30439	2.32741	2.70369	1.32273	2.70424	2.5158	2.24873	2.217
TraesCS2D02G415600	12.8877	16.6691	7.88375	34.1032	9.60256	25.6513	35.1469	23.3685	46.0154	2.97058	5.3863	6.17536	3.42469	9.81837	3.58885	43.0993	10.6268	25.996	8.55446	27.7947	20.2913	27.2315	47.2945	38.897	7.00455	3.75728	6.35906	5.11337	7.21345	11.2576	8.26272	6.96812	5.87289
TraesCS2D02G222300	0.188684	0.12156	0.08406	1.37568	0.17814	0.337881	0.434372	0.232418	0.589876	0.263732	0.279821	0.204975	0.136526	0.722285	0.042054	1.16526	0.426079	0.508006	0.200417	0.036563	0.228292	0.101617	0.489709	0.924132	0.121523	0.218697	0.041444	0.255685	0.372015	0.202459	0.339618	0.301906	0.084319
TraesCS2D02G415700	3.78802	4.54549	0.628216	18.4954	1.64915	6.85143	11.2285	6.5253	17.3952	0.525298	3.69423	1.86308	0.672165	4.5333	1.18211	19.8836	1.71325	8.28766	2.32944	2.74073	3.35588	6.38326	9.80142	23.318	2.86365	0.185656	0.432501	0.967306	0.626176	1.14789	1.94817	1.46734	0.662323
TraesCS2D02G548600	3.41168	9.56809	1.60041	12.0508	4.28158	11.9399	11.8264	9.57489	17.3477	1.2909	3.70607	2.2211	0.96091	2.05306	1.48208	10.7196	3.85467	7.51378	4.16183	10.8023	2.83596	10.8835	14.7066	4.65761	5.45596	2.34957	2.14888	2.03202	2.225	1.86471	2.88354	2.36186	1.77613
TraesCS2D02G534400	4.0671	3.19733	3.95126	5.7344	5.10067	5.79562	6.19813	6.30352	7.18453	2.25811	4.72679	3.64506	2.98154	4.6952	2.50156	5.39967	6.46919	8.24681	5.96743	5.0698	7.79757	5.57964	6.7964	8.73428	5.17298	1.59004	2.56869	2.81597	2.54881	3.49282	4.30599	2.08786	2.78259
TraesCS2D02G221400	0.070661	0.06741	0.138512	0.472252	0.061153	0.163751	0.406674	0.3351	0.51029	0.237656	0.175411	0.079161	0.087876	0.21433	0.151584	0.335499	0.097511	0.442686	0.043453	0.087862	0.078369	0.156976	0.263628	0.066399	0.062575	0.058755	0.128044	0.050156	0.06761	0.109739	0.167884	0.106879	0.072364
TraesCS2D02G222700	37.0582	11.7545	31.0053	14.0874	17.6634	17.9121	13.4617	13.1163	7.8674	33.8476	28.4487	28.5106	23.5552	20.6312	28.28	12.6307	19.5687	13.8042	14.0959	8.53718	19.9207	7.71332	9.75229	14.4431	17.5202	19.7357	23.0492	18.295	20.391	24.724	19.1719	19.1106	18.1016
TraesCS2D02G415800	0.297321	0.361564	0.274597	0.620966	0.336487	0.583011	0.631813	0.627527	1.05391	0.373621	0.551531	0.13665	0.250297	0.277488	0.259333	0.735075	0.157807	0.173677	0.16174	0.292506	0.245202	0.210008	0.541648	0.214914	0.351065	0.215528	0.442067	0.16234	0.240716	0.255737	0.15396	0.182402	0.23422
TraesCS2D02G050700	2.61864	1.5481	2.39873	2.32476	2.2354	1.9429	1.76307	2.32032	3.8769	1.2799	2.77332	2.47267	1.73923	3.44247	1.74059	2.46008	1.94962	2.2974	1.35145	1.82513	2.99663	2.29949	3.37042	4.48783	3.65647	1.14705	2.07737	2.80584	1.81147	3.32438	2.97237	2.37043	1.82388
TraesCS2D02G536900	0.490974	0.325832	0.411471	0.856002	0.578862	0.49469	0.742597	0.665249	0.685149	0.483197	0.615713	0.573947	0.353965	0.528149	0.488463	3.23294	2.32719	2.39913	0.315051	0.546027	0.778657	0.649161	0.711005	1.37294	0.504108	0.323442	0.326648	0.484868	0.263255	0.565795	0.619883	0.328752	0.48969
TraesCS2D02G485200	0.222504	0.161727	0.421621	0.210668	0.218239	0.309379	0.182126	0.221088	0.234651	0.389618	0.704905	0.686873	0.509151	0.688134	0.509142	0.509263	0.501519	0.630807	0.182438	0.242413	0.296132	0.105451	0.288742	0.371706	0.394087	0.287798	0.582393	0.305343	0.198703	0.442311	0.610883	0.465051	0.46181
TraesCS2D02G538500	1.22866	0.323853	1.38288	0.315828	0.537508	1.04818	0.600928	1.00619	1.05862	0.821717	1.07255	1.08906	1.48434	1.77305	1.92819	0.74955	1.39742	1.80453	0.631019	1.13202	5.64044	0.99982	1.18268	2.31757	0.741319	0.598759	1.81866	0.958369	0.706224	1.57684	1.73226	1.17335	1.68138
TraesCS2D02G222100	0.487012	0.270146	0.318219	0.756613	0.295776	0.356402	0.642533	0.324152	1.4456	0.153261	0.07272	0.140387	0.32302	0.5732	0.104737	0.94865	0.282977	0.519059	0.168133	0.121416	0.101079	0.374558	0.51003	1.37024	0.181593	0.113671	0.092895	0.327493	0.239804	0.488306	0.500731	0.413549	0.336
TraesCS3A02G477300	2.46873	0.087674	0.709342	3.02309	1.15526	1.33243	1.17245	1.48184	9.54606	1.46306	0.798497	2.054	1.02406	3.36315	1.47864	2.33785	0.954353	3.07771	0.989019	0.319967	0.856197	2.12468	2.20187	6.11571	1.55719	0.089154	0.233149	0.99318	0.246216	0.929156	1.87237	0.769599	0.935529
TraesCS3A02G056300	2.90509	0.629407	3.19411	1.49351	2.03069	2.28725	1.60051	1.84197	1.92121	2.38602	1.69065	1.83589	2.29741	5.36945	2.92199	0.761764	2.26148	1.78183	1.74067	1.5878	2.25816	1.25766	1.32914	2.79988	1.82505	1.05295	2.27218	4.44137	2.8034	2.86897	4.89644	4.01514	3.2955
TraesCS3A02G045200	4.94736	2.09857	1.75389	7.58783	3.69601	7.31811	9.60075	7.45735	11.3767	0.809218	2.4531	1.16802	0.927578	1.73863	1.99083	6.45881	5.29166	7.60525	4.4942	5.85516	4.18062	9.40727	11.3768	5.9537	2.02416	0.700212	0.890143	2.22016	1.61148	1.34518	2.54859	1.3399	0.985599
TraesCS3A02G493100	0.477383	0.104096	0.238199	0.174028	0.165259	0.080458	0.279742	0.070564	0.226848	0.144573	0.098499	0.168545	0.224522	0.272565	0.170239	0.190205	0.107801	0.184554	0.096076	0.160346	0.436404	0.143974	0.292853	0.630746	0.286962	0.06736	0.251653	0.209472	0.099659	0.345083	0.082488	0.114576	0.113778
TraesCS3A02G493500	0.402119	0.100471	0.451599	0.629881	0.464013	0.378573	0.591433	0.215671	0.34571	0.622558	0.332744	0.688246	0.350061	0.083706	0.575089	0.587465	0.358385	0.356256	0.473958	0.845244	1.17691	0.228293	0.358756	0.461837	0.455023	0.622287	0.708431	0.309214	0.384755	0.374701	0.358273	0.322545	0.301994
TraesCS3A02G323200	10.2468	5.1384	5.54863	7.60261	2.37623	4.77215	5.78869	3.58605	5.10067	3.78089	2.78059	5.0526	2.72465	3.67674	3.54794	9.18035	3.01753	6.01864	4.62149	3.41907	5.69276	4.17542	4.51811	9.46031	4.7126	3.46772	3.71873	4.74169	3.46672	3.98278	2.86944	3.56528	2.91042
TraesCS3A02G493700	4.287	0.56261	2.42768	3.67428	1.58025	1.78457	2.35153	1.21552	1.48517	2.3802	1.86942	2.64443	1.92721	1.65446	3.12391	4.2913	1.75289	1.42276	3.47599	2.78655	5.45905	2.41738	1.71017	3.25259	2.6622	1.83953	2.82923	1.71307	1.67114	2.28832	1.34549	1.64182	1.62604
TraesCS3A02G485600	0.521387	0.26343	1.55799	0.871151	1.27665	0.324169	0.292754	0.637535	0.717196	1.59677	1.42509	1.40565	1.46763	1.59736	1.23151	1.6163	2.52705	0.675983	0.625612	0.271068	1.14713	0.452012	0.495074	1.54551	1.12616	0.789527	1.67452	1.53451	0.616494	1.50096	2.09482	1.25901	2.16707
TraesCS3A02G039100	8.42601	0.71813	9.48871	2.24259	4.86147	2.17441	1.4305	1.81862	2.56425	6.41706	4.84802	6.90563	5.74945	6.86509	8.63792	1.34354	3.29282	3.49185	3.51551	1.50114	7.95765	2.85658	2.03206	4.26644	3.80062	1.76362	5.43484	3.59911	3.82101	10.7312	4.84245	5.86487	8.02327
TraesCS3A02G493900	2.10739	0.288367	1.62229	2.36641	0.974675	1.4829	1.388	0.762989	1.31445	1.22435	1.02874	1.36364	1.15443	1.4127	1.74662	1.70764	0.965465	0.984812	1.85734	1.85503	2.03132	1.68817	1.02968	1.69968	1.26935	1.0878	1.55637	0.920524	1.07759	1.10243	0.959499	1.34213	0.894728
TraesCS3A02G323700	1.70629	1.22719	3.07068	1.54525	2.13438	2.45889	1.04528	0.951979	0.57198	5.11646	4.10862	4.15504	7.13988	3.65332	5.73882	0.869323	2.02817	1.48083	1.52542	0.906726	1.27222	0.61159	0.576819	0.790462	3.27604	2.2017	2.84943	2.33069	1.86584	3.60745	2.95248	2.72085	2.8311
TraesCS3A02G315100	3.24114	1.18869	2.90046	2.83782	2.76009	2.01956	2.50423	2.52241	2.57096	3.51607	3.19837	3.67809	3.43862	5.13454	4.25497	4.0416	4.6979	4.59588	1.46863	1.59149	3.40003	1.12481	1.9442	4.10735	2.54843	1.47188	2.80445	2.93761	2.23305	2.37742	3.8885	2.90453	2.89239
TraesCS3A02G039200	1.52357	0.10562	0.871797	0.176576	0.487791	0.561244	0.24329	0.46538	0.472453	0.643177	0.387273	0.578812	0.771047	1.88561	0.572172	0.025732	0.34029	0.374513	0.422426	0.375447	1.01582	0.866058	0.525711	0.84963	0.956681	0.234331	0.361728	0.60011	0.191	1.19265	1.40889	0.474703	1.1833
TraesCS3A02G021600	3.8466	1.26432	4.7034	5.65515	2.72521	3.36465	2.74919	1.8523	8.71492	3.7447	3.9854	6.32312	5.21522	7.8591	4.83089	3.6913	2.52402	5.06888	1.70452	1.60771	5.73012	3.57453	6.91254	12.5448	4.59758	1.76647	5.0797	4.69783	3.31967	9.53478	5.49544	3.42247	6.79724
TraesCS3A02G096500	3.52256	2.79769	1.57752	7.31475	3.16796	4.02832	5.33563	3.92551	6.17386	1.66157	2.97464	2.9537	3.01964	3.33455	2.05194	6.5839	2.46227	2.73784	1.09724	2.32643	1.48249	2.72428	3.15091	5.50821	3.72492	2.14132	2.23327	2.10213	1.91257	2.29681	1.9084	1.5682	1.32619
TraesCS3B02G103500	6.14525	10.2457	19.5077	8.71519	13.3233	18.8045	8.79936	9.17066	8.78718	21.1859	22.3623	21.9861	16.1778	13.1425	13.5518	4.53515	5.09987	6.30232	3.44137	16.07	19.8614	5.12924	11.3865	13.6527	15.0233	11.5073	25.6644	11.7968	11.0863	19.3105	11.3894	5.71467	8.82368
TraesCS3B02G578100	0.15829	0.124971	0.775713	0.191517	0.1984	0.13914	0.134033	0.266247	0.3679	0.692357	0.78976	0.554413	0.874305	1.08296	0.849755	0.151508	0.105453	0.323305	0.114123	0.1784	0.540799	0.051737	0.276244	0.779621	0.354471	0.157337	0.89677	0.35644	0.396917	0.915502	1.0634	0.888642	0.706555
TraesCS3B02G533500	1.15268	0.831921	1.20136	0.298384	0.913272	0.997005	0.672741	0.714922	0.97144	0.759243	1.09391	1.04276	0.581477	0.892182	0.955267	0.320192	0.952166	0.813682	1.05826	1.03818	2.60486	0.875211	1.06393	2.12563	0.968062	0.341984	0.970825	0.910373	0.331389	0.998445	1.08003	0.437547	0.798056
TraesCS3B02G593500	5.53139	4.8166	14.5394	10.3014	17.249	12.1403	7.85301	9.77463	4.15936	20.0378	19.6363	23.2146	18.2968	18.4189	21.5724	8.08093	15.0197	9.92552	7.15793	11.9321	13.0599	4.61311	5.53253	7.12896	14.7037	10.0886	18.9763	18.3648	9.18254	17.2591	20.7093	10.1755	13.512
TraesCS3B02G005100	1.54553	0.614814	2.19031	2.44273	2.67512	2.03281	1.98734	1.58474	1.98231	3.18442	2.34051	3.93083	2.92985	2.11664	3.76354	1.18997	1.58519	1.61773	1.77241	3.26474	3.89153	1.38575	1.84301	2.9308	2.63871	1.04198	2.6997	2.93531	0.639477	2.62081	2.87807	1.67717	1.50578
TraesCS3B02G038900	0.903666	0.153944	0.885697	1.48628	1.09979	1.43974	1.10518	1.33922	2.07821	0.578918	0.660969	0.358546	0.280956	0.644943	0.432715	5.34263	3.37092	3.06659	0.50361	0.481559	0.501123	0.719364	0.916158	1.29144	0.250082	0.18785	0.324092	0.180403	0.288215	0.70171	0.268378	0.481503	0.694084
TraesCS3B02G555800	3.98005	0.231669	2.48313	11.8526	5.3754	7.17796	7.3877	4.38511	6.99242	4.82725	4.359	5.61547	5.52091	7.39592	5.0392	8.44125	6.94728	10.7118	6.96565	7.07274	7.45676	3.73765	4.6028	7.25986	9.14809	1.92993	2.27077	4.76842	3.52407	5.10737	6.79605	4.98956	4.21826
TraesCS3B02G352300	4.82896	4.34122	5.27586	3.69121	1.2859	2.4843	2.21036	1.35982	3.98012	2.68028	3.88261	3.91318	2.79444	3.57199	2.18088	4.12241	1.47487	2.21705	2.76518	2.44484	3.35367	2.216	3.65336	5.38076	6.12507	4.58066	4.76297	4.08913	3.93247	5.10899	2.84894	3.32631	3.47042
TraesCS3B02G555600	0.350038	0.085539	0.337163	0.494102	0.344722	0.531464	0.518693	0.269853	0.14943	0.68047	0.41093	0.730198	0.414303	0.241206	0.584452	0.39676	0.36645	0.219984	0.578963	0.463118	0.803221	0.450485	0.148804	0.385638	0.320673	0.34124	0.568681	0.514058	0.177086	0.269935	0.124271	0.239001	0.227446
TraesCS3B02G555500	17.9719	4.28044	14.2924	9.57476	10.6083	10.4356	10.741	7.62145	6.01541	19.9336	11.7841	19.3415	17.0474	10.9179	21.2435	8.56187	9.6467	11.5551	19.3744	24.1299	24.1365	12.0384	7.331	12.0276	16.3353	15.6534	18.8437	17.759	13.3253	14.7949	11.4973	12.3573	12.6663
TraesCS3B02G352900	1.89948	1.81403	2.68758	0.680082	1.42141	0.802597	0.405499	0.619241	0.530426	2.92781	2.88694	3.28528	3.9288	3.63886	3.624	0.85545	1.49786	0.943549	1.3613	0.771219	0.81311	0.753001	0.648671	0.805227	2.47892	1.95548	2.9503	3.40617	1.50316	2.38658	2.08118	2.42729	2.24656
TraesCS3B02G352500	0.383032	0.239739	0.507507	0.367398	0.613874	0.945174	0.555196	0.249885	0.136599	1.33597	0.684211	1.21845	0.578678	0.101248	1.37383	0.062176	0.097885	0.204685	1.9716	0.866863	1.49997	0.605099	0.239325	0.106646	0.376892	0.912225	0.82262	0.533692	0.542952	0.687394	0.280879	0.44476	0.511396
TraesCS3B02G555700	3.31286	0.328357	2.37785	10.2458	3.79383	3.26671	2.78614	1.75698	2.49716	3.26924	1.87502	3.08655	1.80613	1.07472	2.44073	11.0363	6.46504	3.18914	5.0005	8.00082	5.41861	2.58703	2.01927	2.70427	2.43	2.44858	2.43563	1.06887	1.75033	2.3802	1.09983	1.86816	1.69978
TraesCS3B02G024100	4.99909	1.52497	3.85036	2.5534	0.956445	2.21094	1.33835	1.98878	5.772	1.84743	2.26581	4.41069	1.88121	4.62154	2.11678	1.36227	0.762548	2.25545	1.39108	1.66864	8.24803	3.46788	5.37807	9.81166	2.96666	1.15824	3.65062	1.9121	1.92761	4.09775	3.44628	3.10577	3.50854
TraesCS3B02G112300	8.58576	4.26316	4.60707	27.954	9.30249	11.8667	15.7178	11.3177	21.2171	4.14656	10.2437	12.0666	9.62631	11.7802	6.41481	14.6458	5.01713	7.53073	2.93663	4.76447	5.72081	7.16615	13.2794	16.2297	13.9296	5.40505	8.11072	7.87767	5.79509	9.73688	6.57563	6.38799	4.97571
TraesCS3D02G080600	0.541795	0.988525	1.19209	1.10847	2.04781	1.65272	1.57818	2.78662	1.62742	1.44503	2.08607	1.04051	1.16607	1.26262	1.49096	1.21151	1.61741	2.55255	1.00633	2.90684	2.04387	1.20525	2.99887	2.93695	1.22724	0.551637	1.18882	1.67956	0.592457	1.51113	2.46942	0.900077	0.634117
TraesCS3D02G522300	3.47825	0.171079	5.1649	0.415113	0.362132	0.530298	0.301027	0.566964	1.9246	1.32357	0.779055	0.605494	0.494361	0.933239	1.4266	0.05731	0.360898	0.615649	0.482469	1.00342	5.99441	1.78168	1.91748	4.63648	1.06535	0.231954	1.4217	1.28086	0.316958	1.68959	0.476371	0.273302	0.749912
TraesCS3D02G036000	3.59191	0.668234	1.55069	5.93004	1.60364	2.64251	5.38139	4.22956	4.88204	0.840082	1.01096	0.617435	0.453791	1.99386	0.926051	6.3095	3.1865	4.82749	1.82317	3.46363	2.7823	4.12066	5.78951	3.1074	0.925657	0.537287	0.671546	0.768921	0.745551	1.08025	1.46749	1.06621	0.957573
TraesCS3D02G418900	20.6304	22.9292	21.3714	70.7052	46.0899	57.2371	73.5364	88.4124	109.271	14.9401	28.3807	23.0434	21.6351	42.6074	21.9595	53.8849	37.3439	40.063	9.22446	41.0755	54.8057	39.0285	65.5847	96.1828	23.5771	5.71082	16.9005	32.5851	11.3348	25.1181	28.998	11.968	10.623
TraesCS3D02G481200	3.94542	3.00857	3.26679	4.4293	4.6019	6.08046	5.0916	4.72622	4.81938	2.58219	5.20087	3.94819	3.43176	4.43673	3.17363	4.33713	4.74934	4.6148	3.25087	4.92373	7.32456	3.95827	5.69331	6.4389	3.72505	1.90779	3.16504	3.56528	2.00743	3.06248	4.70232	2.88205	3.20066
TraesCS3D02G498000	7.5607	2.69918	9.44397	21.4177	29.8055	19.6977	13.992	15.5796	9.43797	19.153	17.7377	21.507	14.6377	11.3642	21.5423	17.9807	23.9692	15.0281	19.0617	17.356	16.062	8.62283	8.64879	9.39416	14.2634	7.84209	11.9251	10.9342	7.149	12.9967	10.6188	8.64562	10.8819
TraesCS3D02G501100	3.72244	0.58542	3.35276	4.1027	2.57933	3.11781	3.16667	1.88834	1.23653	6.36954	3.1323	5.8937	5.91234	2.35098	6.4638	2.43265	2.21462	2.66641	5.38701	6.77298	10.7774	3.44542	1.69893	3.41667	3.91803	4.86941	5.88898	3.70854	2.94018	3.22315	1.83477	2.59495	3.02501
TraesCS3D02G500800	10.8358	3.03488	8.34826	10.4903	4.87887	7.95657	11.6034	7.90025	14.9053	5.68168	4.98249	6.85989	5.98437	10.6414	6.83526	8.41547	4.19274	6.34812	4.38472	6.5761	22.5295	7.36601	12.9677	23.8412	5.67148	2.11256	5.7071	4.27577	3.52879	7.47321	4.95148	4.66556	4.82008
TraesCS3D02G316700	2.33972	0.899203	2.28746	3.37175	1.68066	1.46396	1.92111	1.36319	1.47242	1.2291	1.02888	1.55522	1.23373	1.27743	1.36953	3.63178	2.3005	1.75898	2.25893	1.33826	1.83377	1.27519	1.6927	2.70429	1.26391	1.63421	1.66057	1.66906	1.45515	1.52613	0.972816	1.12603	1.37057
TraesCS3D02G501400	1.33388	0.118904	0.52623	6.46178	1.23425	2.54678	4.13293	1.39814	3.70425	0.558934	1.26143	1.21551	0.817948	2.41887	0.318797	3.34586	1.60919	4.21733	1.27941	1.43057	1.99733	1.24246	2.05756	2.25985	2.50612	0.595252	0.354709	1.04803	0.941824	0.573259	1.4218	0.784416	0.577338
TraesCS3D02G317300	8.54879	6.90495	6.89157	10.4746	9.50704	9.79821	7.09582	7.44224	14.8853	10.7068	8.40787	11.2265	12.7933	7.2198	14.68	14.3209	10.3029	9.74855	6.77286	8.57467	3.01297	9.75739	13.9319	4.83777	9.70715	10.5677	10.8954	9.22341	6.50737	6.54975	5.28089	6.70037	3.71205
TraesCS3D02G316400	1.93658	0.589401	2.66267	0.754615	1.29105	0.610537	0.504109	0.955019	1.04484	2.62155	2.1938	2.35096	2.0016	2.79356	3.21278	1.00971	1.31262	1.26794	0.917369	0.641805	1.52803	0.502681	0.452889	1.98911	1.71296	0.917987	2.31469	1.33089	1.43173	2.38054	1.49577	1.94965	2.26497
TraesCS3D02G481800	0.242311	0.45067	0.69851	0.333416	0.764811	0.264251	0.19688	0.405574	0.431345	0.986183	1.13228	0.553562	1.16284	0.549329	1.18814	0.249881	0.590093	0.281423	0.455792	0.607655	0.569107	0.523527	0.462421	0.571475	0.403923	0.426669	0.430478	0.789156	0.363684	0.478144	0.564421	0.344951	0.420398
TraesCS3D02G040800	12.8277	2.62935	14.3845	5.34647	11.8081	4.40359	4.56534	3.89069	2.41378	15.2213	8.73218	14.0448	11.3152	12.2425	19.1296	2.93373	10.0359	6.04278	6.97084	2.80033	8.77004	3.1909	2.0945	4.7734	5.78379	5.58671	11.1661	7.5666	6.84769	13.9554	8.85857	8.87743	9.24095
TraesCS3D02G097000	9.23107	4.97156	3.58812	18.5981	5.03721	8.97783	11.4505	8.0622	13.3735	4.06123	9.79463	10.826	7.99453	8.91653	5.76016	15.2596	5.42292	9.06505	2.61034	3.55604	4.22132	6.17137	7.09606	9.73104	12.0816	4.99381	4.56814	7.27597	4.78869	6.34474	5.9895	3.60915	3.62956
TraesCS3D02G025100	7.95747	2.9465	5.99659	6.96138	5.60358	9.77488	5.28543	5.73432	11.7333	6.01157	8.07993	15.4605	9.80279	10.3405	9.65107	5.27798	6.63016	11.1449	5.87443	4.73389	14.9451	6.88212	7.05068	14.9904	9.07457	2.97542	6.15553	7.08703	5.06394	11.3322	7.35737	6.40001	7.34971
TraesCS4A02G089700	6.12162	4.34987	4.82081	6.28449	5.21883	4.4288	5.9362	4.76627	5.86511	3.70709	4.70908	4.02608	3.59062	6.15135	2.70671	6.74078	5.42169	5.64315	3.29626	5.23681	5.6297	4.54667	7.31164	7.2883	4.40523	2.68436	3.07216	4.21549	3.1472	4.69204	4.84813	3.01524	3.51822
TraesCS4A02G223200	20.9592	11.1812	16.5145	5.93018	7.69531	8.63628	8.25674	8.22604	10.4067	8.90355	12.0303	9.06845	9.14382	22.7977	9.48017	6.27678	9.51223	9.13543	4.22735	8.33531	15.2761	9.53918	9.96314	17.4834	10.4329	5.79885	7.01824	12.1987	8.05503	11.0706	20.1496	10.5622	8.26434
TraesCS4A02G481600	0.095288	0.103889	0.221808	0.079605	0.144315	0.124211	0.091401	0.048416	0.098305	0.122089	0.743426	0.106749	0.142203	0.119011	0.146009	0.087005	0.098622	0.16281	0.058597	0.08463	0.017614	0.056449	0.061827	0.014923	0.154704	0.052821	0.043167	0.219818	0.562233	0.088791	0.150929	0.196538	0.312269
TraesCS4A02G481200	1.03243	0.59952	3.23368	0.393754	0.233089	2.04148	0.792255	0.775477	2.53159	0.474488	1.03473	1.45835	1.28396	1.79405	1.95342	0.409864	0.449102	3.88597	0.386456	1.27577	7.50095	1.09028	1.90773	7.84566	0.67578	0.298598	2.23688	0.924004	1.18828	2.78851	1.6353	1.22213	3.21791
TraesCS4A02G026300	2.06639	2.93995	3.35678	2.07155	3.13047	2.93483	1.90282	2.73888	2.79177	3.28196	5.20077	4.14398	3.19574	4.49732	3.15504	1.88303	3.00404	2.23103	1.9476	3.29115	3.02549	2.51617	3.45149	3.65025	4.89915	2.5586	4.02869	3.88034	3.3305	4.13314	5.19147	2.57469	3.41943
TraesCS4A02G317600	5.86896	1.32361	9.02619	2.3885	5.07302	5.98467	2.89954	4.6623	2.68773	5.30152	5.25809	9.03482	7.48285	7.16737	6.83337	2.38228	4.26267	5.88057	5.60141	3.37892	5.40707	3.25128	3.30933	3.78017	5.84414	4.22898	9.6761	7.83201	4.903	9.10351	8.24926	8.34473	8.7574
TraesCS4A02G323400	0.97541	0.162473	0.212448	2.15036	0.234489	0.29825	0.478208	0.367122	1.0063	0.399228	1.46052	0.647549	0.444784	1.12157	0.631062	0.989582	0.355208	0.905313	0.066647	0.019252	0.260437	0.240768	0.298866	0.848686	0.735826	0.030039	0.114562	0.307714	0.311097	0.21881	1.15874	0.119221	0.088793
TraesCS4A02G323500	15.7116	13.6938	8.9297	11.9607	4.55394	5.33225	6.39213	7.0038	10.8828	6.01539	15.5748	9.51244	6.42834	15.3536	5.3677	10.9606	4.66992	5.83143	2.10387	2.33839	8.35876	6.6751	8.21586	18.602	17.41	4.83402	5.94121	16.8802	9.91535	12.902	15.7858	6.33043	5.34691
TraesCS4B02G092200	13.2785	3.91831	10.0853	4.36137	3.69961	2.80539	1.97403	1.33272	3.07022	4.67742	3.94427	2.03428	3.95194	10.3948	3.9186	5.69253	4.09812	5.171	2.34964	3.19866	6.34953	1.97217	4.44285	6.61207	2.97047	2.13901	2.81062	3.97416	3.49903	4.77063	10.9056	6.72082	7.12855
TraesCS4B02G092700	3.52359	1.20295	3.99424	1.04069	0.954882	0.94853	0.546242	0.626931	1.39532	2.00651	1.28745	0.983537	3.00989	3.12442	1.61431	0.701959	1.08056	1.91898	0.722277	1.23916	1.1316	0.611464	0.692811	0.936467	1.68102	0.453786	1.4189	1.13686	0.862726	1.98991	3.26977	1.85975	3.14925
TraesCS4B02G092400	2.87836	0.844898	3.14664	1.079	1.14971	1.19724	0.736254	0.77501	0.913692	1.70212	1.38719	2.20485	2.66176	4.74063	2.82725	0.377377	1.34949	2.24182	0.544628	0.812816	2.83765	0.240472	1.12536	1.27147	1.17646	0.859155	1.89463	1.96451	0.800327	2.6821	3.8285	2.02969	2.17678
TraesCS4B02G214600	8.32967	5.22981	4.43276	14.808	7.93367	9.45753	11.2881	8.19138	9.71932	3.99975	5.57313	5.09515	3.03006	6.32524	4.20007	15.6395	7.90138	11.1707	5.91829	8.72079	9.41286	9.47222	12.5286	11.314	6.68876	3.14019	3.38489	5.62065	4.75965	4.35149	5.54761	4.20459	3.66793
TraesCS4B02G092900	14.6079	11.0387	14.8118	5.80534	10.8316	6.99128	5.50449	7.36547	4.93356	9.76519	9.59245	8.5941	10.5191	15.4651	7.23607	5.3762	11.9354	9.50425	5.51394	5.60112	8.78443	6.30781	6.10879	7.13845	7.25671	5.40536	7.42444	10.9523	8.07886	11.0706	15.3563	8.69223	7.25425
TraesCS4D02G089100	1.51321	0.206227	0.871336	0.474061	0.261919	0.350673	0.232239	0.051259	0.286207	0.581648	0.268318	0.14127	0.376376	0.539987	0.23187	0.359237	0.78308	0.459644	0.232637	0.913903	1.42654	0.246522	0.711838	1.09016	0.178675	0.419414	0.639816	0.214819	0.289575	0.540515	0.65913	0.540995	0.619874
TraesCS4D02G089200	2.26947	0.140816	0.976542	0.986513	0.542921	2.11654	0.792889	0.900012	1.44668	1.37116	0.654333	0.440969	1.22992	1.52754	1.7642	0.781709	1.04395	2.40996	0.544628	0.314638	0.982262	0.852583	1.55635	0.947821	1.00217	0.286385	0.668694	0.576256	0.376625	0.550175	1.54894	0.263859	0.786061
TraesCS4D02G348900	0.066901	0.125988	0.089415	0.020324	0.021054	0.028189	0.018668	0.049445	0.100392	0.124681	0.138039	0.190778	0.036306	0.078132	0.044733	0.026656	0.050358	0.073896	0.044881	0.103713	0.107926	0.057648	0.110495	0.114302	0.193895	0.168571	0.132251	0.103609	0.100868	0.090676	0.096334	0.120427	0.099656
TraesCS4D02G089300	3.23019	1.19964	2.58053	1.96975	1.4964	1.30225	1.36301	1.07556	4.59466	0.503496	1.23751	1.03309	0.688099	2.93922	0.42391	1.02189	1.24727	1.61143	1.55626	2.25605	7.60098	2.58871	6.68037	13.9534	1.76321	0.348537	1.728	0.892586	0.822185	2.39234	1.63078	1.55621	1.80293
TraesCS4D02G215200	5.22914	2.51555	2.47865	4.02341	3.08677	2.98865	3.71115	3.4539	3.93603	1.85894	2.10097	2.03173	1.78428	3.32214	2.27256	3.91536	3.37866	3.4124	2.26769	2.63446	4.54431	3.48577	4.73309	5.13783	3.49762	1.67555	2.28827	3.17533	2.24942	2.95423	2.85663	2.11693	2.06365
TraesCS4D02G089600	28.2258	20.9775	26.6393	11.4546	17.0073	12.0778	9.83355	12.4277	15.2118	13.4271	16.4026	13.7561	16.5035	36.3697	12.0677	9.30601	16.0857	16.8523	7.21406	9.18477	18.7291	13.4788	15.3932	25.2537	16.7412	9.44385	12.7953	22.9918	15.7288	19.8667	31.7778	18.1448	17.049
TraesCS5A02G206700	8.57925	5.69551	7.00499	16.4083	8.21572	10.0672	11.8063	11.4212	14.8782	4.00196	7.06205	5.399	3.92173	6.38581	5.4674	15.7617	7.34071	11.0827	7.88434	7.28782	8.12847	9.06596	11.2926	8.78384	6.79632	3.67458	4.74545	6.38978	3.84556	5.32106	4.27762	4.03609	4.62628
TraesCS5A02G060300	1.46668	2.03029	2.43893	0.798501	1.05539	2.08134	1.06225	1.2281	1.08809	2.4493	2.89872	3.1262	3.08236	2.65807	1.75751	0.625958	1.7511	1.32652	1.82413	1.73295	2.60756	1.7768	2.26685	2.41576	3.03551	2.26552	2.86677	2.01194	1.91318	3.5421	2.61025	1.72218	2.51125
TraesCS5A02G048600	1.71373	2.45421	1.55254	6.11364	6.65404	7.85694	7.26483	8.10827	8.80492	0.581574	2.27329	1.89565	1.05064	3.62296	1.30587	6.40116	10.2139	11.1848	3.54323	3.29094	1.83561	4.82919	6.17882	2.35607	2.77822	0.534042	0.816919	1.3282	0.567257	1.3926	2.23024	0.957871	1.19911
TraesCS5A02G186500	5.33728	2.9321	5.09212	12.147	4.25591	5.73231	8.62675	7.31988	5.39855	4.40752	4.74556	4.68808	4.43977	5.79605	3.87632	6.98567	5.70143	6.43639	3.38756	3.25892	9.16006	6.0786	6.03642	12.1821	3.92919	2.26076	4.19137	3.51576	2.68442	3.11363	4.54058	2.92586	2.97326
TraesCS5A02G444900	0.073955	0.161263	1.40137	0.247134	0.362689	0.342769	0.113502	0.250516	0.169549	1.18445	1.17147	0.957391	1.34894	0.897287	1.08789	0.036014	0.34019	0.318242	0.136436	0.24522	0.218728	0.175247	0.319905	0.386083	0.611265	0.314303	1.19123	0.682426	0.267322	0.796325	0.683319	0.352533	0.969442
TraesCS5A02G338200	2.7914	4.27057	1.19144	8.15442	3.19508	8.91028	7.97391	7.02764	10.07	0.922975	3.66591	1.54678	0.39418	2.05648	2.18555	10.6686	3.31777	6.16778	2.21493	3.63404	2.58326	4.82227	5.57381	6.61121	2.77501	0.549068	0.881115	1.36779	0.792645	1.15231	1.96824	1.07968	0.472143
TraesCS5A02G338300	1.6999	3.03461	0.750659	2.87146	1.95616	3.62551	3.02461	2.86013	4.4068	0.873601	2.98108	1.74393	0.427455	1.74649	1.40829	3.99804	1.76582	2.41153	0.999401	2.20328	1.65744	2.05834	2.56957	2.75006	1.87484	0.455624	0.631868	1.16683	0.881763	1.38092	1.62735	0.965804	0.336695
TraesCS5B02G417000	0.474202	0.281585	0.419126	0.339562	0.447036	0.412095	0.298908	0.556472	0.582402	0.455684	0.618617	0.430054	0.543396	0.94883	0.430782	0.012371	0.023371	0.025722	0.208293	0.373033	0.394449	0.32607	0.554931	0.806327	0.604913	0.262867	0.429646	0.607071	0.480733	0.736449	1.12666	0.391232	0.527256
TraesCS5B02G535200	1.01519	0.968484	1.39301	0.890515	2.02076	0.588155	0.428466	1.01446	0.40148	1.96736	0.702042	1.53537	2.73968	1.30417	1.60225	1.20504	1.34842	0.69383	0.998868	0.811488	0.994581	0.706658	0.691642	0.57238	1.18372	0.872275	2.34551	1.72943	1.26276	1.04057	1.0854	0.432743	1.12284
TraesCS5B02G535500	0.70914	0.724834	0.738479	0.539532	1.20552	0.821683	0.88428	0.557639	0.505149	0.819359	0.574822	1.03088	0.585839	0.786279	0.993477	0.897249	0.550464	0.875078	0.607403	1.07971	0.664779	0.54013	0.353309	0.325252	0.523329	0.301846	0.49718	0.647172	0.436191	0.361861	0.651876	0.313427	0.529111
TraesCS5B02G535000	27.3285	34.1975	23.7163	28.0852	40.0288	52.0335	38.9493	35.8754	26.8243	30.8625	39.2729	43.0365	31.2608	30.0307	36.598	19.822	29.526	34.748	39.2188	62.2146	41.8346	40.6451	32.0425	24.1576	51.2729	34.4701	35.702	45.6587	27.7165	29.2445	36.1085	13.2336	17.1017
TraesCS5B02G535400	3.88541	2.87351	7.70143	1.205	2.61426	4.31391	2.97285	3.46367	3.81757	5.3169	5.43659	7.1517	6.32999	6.12271	5.46183	1.47837	2.29271	3.80213	2.07586	4.48579	9.01219	2.79611	4.99798	5.96567	5.07818	3.98112	9.41038	5.01731	4.55221	8.68825	4.93416	4.15782	6.46548
TraesCS5B02G292000	3.24003	1.03898	3.40724	0.904382	0.83132	1.57236	0.94772	1.22923	1.87712	1.55309	3.50384	3.66678	3.57242	6.09385	2.83163	0.93555	1.48339	2.51253	0.515694	1.13752	2.9537	0.803901	2.14681	4.19322	3.61867	1.10722	2.70766	4.94595	1.94518	4.90637	5.84445	2.70877	2.63576
TraesCS5B02G067800	0.143377	0.346138	0.220827	0.325117	0.283622	0.201732	0.424376	0.333035	0.493058	0.183704	0.101693	0.152975	0.122269	0.190038	0.175758	0.523659	0.25439	0.497731	0.403062	0.480261	0.620929	0.327619	0.34554	0.218134	0.217665	0.079479	0.111348	0.378006	0.182915	0.165412	0.486645	0.202784	0.469866
TraesCS5B02G059000	3.67447	5.9528	5.20925	9.73863	9.14215	11.7361	8.78645	10.1933	8.09734	5.38205	7.96837	7.58629	6.28936	8.69815	5.71291	8.33965	8.78085	9.65764	5.71653	10.4786	8.00666	7.3525	10.3914	7.58305	8.33006	3.25167	6.36567	7.01591	3.86857	7.45777	8.74659	4.03751	4.07272
TraesCS5B02G053800	12.4258	11.1314	12.7993	34.9638	22.6857	30.5747	32.9419	31.8927	20.7503	6.00322	8.73459	10.7108	7.60645	16.4486	10.6527	28.9062	32.1759	35.0031	14.7373	10.7521	5.52422	17.1791	14.2762	5.59275	12.3356	5.3174	6.5972	8.87614	5.29083	6.17523	8.6499	7.20881	3.96833
TraesCS5B02G526200	4.41626	0.428629	1.64404	4.09449	1.31559	2.32321	2.99672	1.82889	5.06534	1.09138	1.31984	1.52682	0.912649	2.16983	1.59035	2.45054	1.41057	2.7466	2.3209	2.17882	7.2671	2.01846	6.27515	11.4769	1.36166	0.421333	0.965697	0.985993	0.585142	1.72584	1.43223	1.12442	1.48162
TraesCS5B02G184900	6.93227	6.17979	6.71951	18.3122	7.27672	10.9961	18.851	13.8146	13.5797	3.61611	5.32969	2.87196	3.77314	9.53418	3.05606	11.4246	7.45679	10.4928	4.82343	6.58413	10.8774	13.4035	12.1015	20.8483	4.81125	1.58406	2.59263	5.24197	2.39288	2.68831	5.88595	2.76184	2.59165
TraesCS5B02G555000	10.863	1.43885	0.994303	1.80002	0.606031	3.44321	1.10227	1.13128	3.33429	2.13951	3.6295	5.01537	1.64347	8.53454	2.69627	2.3477	0.693785	8.42641	0.618329	0.893041	1.03553	1.06369	2.78441	1.39478	2.79853	0.497663	0.563965	4.42247	2.05014	4.21623	8.56046	2.01466	0.867916
TraesCS5B02G554900	10.5682	3.65462	0.556689	4.35608	1.45049	10.8644	2.60082	4.81942	19.1992	1.33617	14.2649	12.1558	2.00097	16.2678	5.6956	10.6103	2.69835	12.7981	0.377909	2.47433	1.04646	2.27261	11.3823	3.33652	12.0278	0.681321	0.618663	7.40229	3.69432	3.42426	8.98173	3.0216	0.671306
TraesCS5D02G212900	9.90229	5.97806	6.57721	6.15312	2.97466	8.07592	6.17526	4.80505	3.41466	5.2078	7.85532	9.02549	5.08875	6.23006	6.47059	8.64801	3.93387	6.93961	3.15374	5.33018	3.9533	4.4441	4.69048	3.53746	7.6821	4.47603	4.8608	9.17805	4.5938	8.03243	4.88253	4.00608	3.17359
TraesCS5D02G422300	2.04061	2.43934	2.83201	2.44208	4.00884	3.39362	2.05336	3.61042	4.33804	3.32042	5.94883	4.07252	3.80315	5.99401	3.06653	1.76571	3.08753	1.86124	1.62476	2.70011	3.55797	2.27123	3.96849	5.07822	3.90295	1.20286	3.49063	4.43712	2.48858	4.00201	7.19454	1.87991	2.99364
TraesCS5D02G017400	1.63983	2.62876	1.9886	2.7631	3.17511	2.85817	1.97284	2.27839	2.21744	1.75385	4.80015	3.05142	3.47034	4.13586	2.73417	2.2637	1.87939	2.12116	1.89718	3.20908	3.04147	2.05816	2.94854	2.2461	2.92899	1.25567	1.65363	3.86675	1.63107	3.23733	4.72152	1.72745	3.10822
TraesCS5D02G502300	10.4019	11.5628	14.0072	12.6571	15.2647	16.4022	7.70448	13.4814	7.86962	18.6876	24.539	21.4823	16.6708	18.8823	22.7302	11.4634	15.1971	10.8183	10.5962	10.4757	11.2691	8.14482	6.8373	12.7211	14.6852	8.62416	14.2051	18.2338	9.63543	13.4293	17.4789	11.6913	9.33726
TraesCS5D02G003500	1.88316	0.386476	1.57428	3.77573	2.30084	4.26136	3.24717	2.62665	6.65881	1.61801	2.19991	2.92873	1.22332	4.75935	1.8196	4.25619	2.32357	6.51089	1.44415	2.10937	3.57108	2.1787	7.01504	9.57656	2.15816	0.700027	0.976893	1.63548	0.87619	2.3672	2.21078	1.0967	2.06921
TraesCS5D02G478700	0.951579	0.542536	0.290921	1.38572	0.423101	0.880055	1.24605	1.10009	2.8941	0.20134	0.532508	0.430329	0.243197	0.809981	0.149824	1.98962	1.04812	1.67063	0.204005	0.533454	0.890784	0.610271	1.9146	1.93604	0.402018	0.048394	0.063278	0.185901	0.155925	0.173543	0.52546	0.288104	0.257486
TraesCS5D02G532500	5.08047	4.2602	3.48297	5.05075	5.9845	7.71383	6.82328	8.73896	8.03064	3.62675	7.43594	5.37706	2.80087	6.13742	3.60187	4.11843	4.67044	8.06652	7.59653	12.0892	11.2836	9.30483	8.59921	8.88555	6.68907	4.15727	4.28834	6.24597	3.14505	4.84516	4.96474	2.58918	2.69716
TraesCS5D02G071900	0.341278	0.45348	0.303133	0.463303	0.387655	0.432513	0.360094	0.289011	0.865541	0.450932	0.332828	0.175234	0.148548	0.502361	0.196103	0.405097	0.485676	0.242964	0.288569	0.969949	0.315423	0.492805	0.539754	0.601303	0.151113	0.165535	0.27056	0.317944	0.272118	0.265007	0.709489	0.328493	0.559205
TraesCS5D02G059300	6.44467	7.89639	5.21865	21.0744	14.1031	23.7359	22.3016	23.9513	17.0545	1.92671	7.42241	7.70121	4.24402	10.0971	6.4894	23.7397	22.4033	36.6582	12.9463	6.78145	4.51554	13.8898	11.1709	5.51767	8.7873	1.75223	2.24297	6.46965	2.48613	5.45239	8.3851	4.25364	2.91657
TraesCS5D02G191800	6.55017	3.12519	6.40276	12.1635	9.27619	10.2481	11.7014	11.7861	8.61662	5.65484	5.37457	5.96464	5.34354	5.91645	4.99516	6.84861	8.26574	11.5176	5.55737	5.06058	9.66903	8.66688	6.80313	11.8714	4.18419	2.3883	4.57711	4.06925	2.47267	3.14789	4.10564	2.69081	2.3245
TraesCS5D02G187700	7.75896	4.15569	4.58533	25.9104	7.77232	12.0033	22.2293	14.4325	19.5358	3.23794	5.62908	3.68125	3.31426	7.73616	3.41791	25.203	11.0531	14.9561	4.72641	8.39928	9.12657	10.5292	18.9992	17.8988	5.58568	2.00292	2.97724	4.7884	2.99755	3.98312	5.59074	2.96377	3.37089
TraesCS5D02G187500	5.44115	3.9742	4.10388	11.5771	4.94813	6.71104	7.2906	6.47977	10.189	3.10452	4.68836	3.57167	3.29881	6.6593	3.9082	14.5475	11.4831	10.7495	2.87549	4.99873	7.38625	6.06904	10.7293	14.2871	5.93533	1.81445	2.64469	4.9937	2.67089	3.59137	5.1677	2.65373	3.3782
TraesCS5D02G553900	16.6866	4.68708	2.2951	4.53972	0.943669	7.18711	4.95181	4.17799	6.02415	3.37818	3.29636	4.8061	1.7962	4.9244	3.97707	7.15534	1.65273	12.5968	2.08855	2.22265	4.34834	2.49912	5.04527	9.80955	2.4589	0.693622	1.17689	3.53997	1.5051	2.25418	3.85061	1.79921	0.805467
TraesCS5D02G554000	25.8183	16.6574	6.72985	19.8837	8.58532	26.6776	23.7036	22.1432	25.6366	7.29186	18.5877	17.2231	6.8498	12.5221	11.4345	19.7786	8.19849	20.6882	10.118	14.4258	18.5562	16.6217	18.8537	20.6843	16.2042	2.98552	3.97979	12.6115	6.84732	8.54245	13.1918	5.29343	3.89691
TraesCS6A02G276300	0.620136	0.161887	0.376668	0.233497	0.347715	0.21253	0.134049	0.189354	0.804972	0.671457	0.210628	0.678422	0.41711	1.08465	0.289085	0.433845	0.229011	0.278573	0.171877	0.173767	0.852467	0.082789	0.3287	1.60868	0.36096	0.397022	0.453715	0.272787	0.378858	1.20454	0.940752	0.634135	0.830079
TraesCS6A02G294700	39.3408	4.82034	30.9245	7.10127	28.0232	20.7524	8.30558	12.6644	7.85286	27.0432	14.4593	28.6355	24.3317	22.3128	35.5979	4.42006	24.1812	23.0027	30.0787	7.66476	29.7607	10.9461	8.62363	15.6932	16.65	8.65531	20.3635	24.7863	12.7283	24.3774	23.0626	15.0562	23.5334
TraesCS6B02G056200	1.19324	1.51976	2.53041	1.13279	2.47843	2.29388	1.30689	2.24881	1.78312	5.26761	4.79328	4.56934	6.30275	2.89548	4.66742	0.705218	1.59426	1.55689	1.8011	2.61286	2.326	1.58086	1.71739	1.10769	3.08045	2.87433	3.71514	2.29454	1.97898	2.45288	2.85221	1.88539	2.87059
TraesCS6B02G082900	0.778168	0.90574	2.86526	1.67795	2.12048	2.91823	1.5332	2.80694	2.03233	3.07196	5.1389	3.57348	3.06542	3.51237	2.81661	1.96643	3.43925	2.88277	0.866533	1.2702	2.20041	0.784936	2.006	2.76025	2.14808	0.827756	2.57884	1.77649	1.22753	2.65874	2.74829	1.98966	2.18831
TraesCS6B02G117100	1.793	2.82001	4.1737	5.60701	6.86747	6.29583	4.3415	5.91765	6.2909	5.66565	9.55503	7.14799	5.68907	6.89977	5.34632	5.30081	7.6152	4.76551	2.04875	6.2924	5.95683	3.22963	5.73045	5.85906	6.24403	2.01471	5.67122	5.71851	2.43426	5.31328	7.01364	2.55209	4.11907
TraesCS6B02G167900	10.0699	5.74234	5.63145	24.7753	11.3437	12.0321	16.4422	12.6712	14.7162	3.75756	6.68592	6.07923	4.65947	8.97024	6.23626	21.4441	9.91122	15.7257	7.32425	8.10116	12.059	10.8851	14.2521	13.6104	6.80197	2.98598	3.94053	6.24499	4.58133	5.16804	7.98692	4.5264	4.5112
TraesCS6B02G303800	1.08327	0.357428	0.852182	1.28603	0.542769	1.33777	0.94065	0.424887	2.35279	0.584405	1.75907	1.61811	1.44646	6.67332	1.76474	1.04117	1.4949	2.48951	0.298018	0.384848	1.13821	0.641743	1.20229	3.48243	1.29592	0.300249	0.671546	0.890329	1.0365	1.41672	2.79953	1.4582	1.42468
TraesCS6D02G047500	0.510015	0.252231	0.953368	0.614954	0.527846	0.65188	0.710115	0.448826	1.1355	0.660201	0.402758	0.659719	0.444643	0.915619	0.599416	1.12148	1.02307	1.17387	0.666066	0.784533	2.02935	0.766247	1.003	2.11465	0.490457	0.174878	0.495442	0.709101	0.449423	1.53514	0.749535	0.283411	0.775384
TraesCS6D02G375900	1.43881	0.163406	1.67461	0.150251	0.121062	0.127352	0.52138	0.297845	0.109953	0.358458	0.283472	0.373121	0.308165	0.484912	0.612414	0.087583	0.344711	0.288328	0.233487	0.369169	0.916089	0.426183	0.388987	0.613422	0.283149	0.432024	1.00186	0.56738	0.752076	0.682768	0.870445	0.835341	1.32614
TraesCS6D02G129900	7.45145	3.1485	3.62231	20.3002	6.88907	9.24083	13.2272	9.83284	12.7609	2.28138	4.09645	4.15712	2.79866	3.8871	3.39326	13.5966	7.06175	8.88546	4.1958	7.08054	8.76217	7.53447	10.194	8.13624	4.75254	1.64229	2.8379	4.43947	2.71062	3.32762	4.28971	2.88044	2.57433
TraesCS6D02G376600	0.079526	0.157645	0.063773	0.362384	0.262785	0.268063	0.221911	0.391832	0.14917	0.250102	0.307663	0.215979	0.12947	0.154792	0.044312	0.359104	0.359163	0.307442	0.186725	0.380125	0.374186	0.325499	0.215782	0.126813	0.256093	0.056107	0.244545	0.133423	0.046116	0.143716	0.160317	0.087481	0.213231
TraesCS6D02G348800	1.47034	1.07479	2.11253	1.1446	1.38817	1.35521	0.487218	1.0414	0.574583	2.37628	4.36106	2.84517	1.56259	2.3134	3.35902	0.268507	0.853122	0.786662	0.821985	1.56707	1.35895	0.732468	1.71291	1.08858	3.76817	0.833585	2.42216	1.47062	0.916584	1.90982	2.1172	1.06604	0.711822
TraesCS6D02G375700	6.39435	1.86528	5.21256	3.41471	1.39353	2.84347	3.13657	1.95099	4.37659	2.49952	1.69113	3.02961	2.05641	4.68517	2.51476	1.17619	1.42083	2.78648	1.83756	2.25518	10.2458	2.50398	4.56084	10.7759	2.90674	1.5277	3.73143	2.85735	2.07398	4.22232	3.48235	2.39294	3.23459
TraesCS6D02G013400	16.5808	7.20808	22.4903	27.6891	72.7273	45.2823	20.8987	23.6781	7.27291	65.4969	34.9634	48.3552	31.9283	14.318	49.787	18.6254	73.3869	35.0369	54.136	40.1467	49.8946	12.0926	11.845	18.9177	20.4994	20.8421	29.246	21.6962	16.0746	22.9316	13.6384	12.0568	19.4246
TraesCS6D02G256700	17.1358	3.98056	5.868	6.54425	1.79171	8.12043	4.91631	5.34496	11.699	1.82813	9.36592	7.81464	4.60658	19.967	5.38434	8.09267	2.68323	10.1764	1.16989	1.74929	5.93685	5.00528	6.06301	12.1458	11.9583	1.84552	3.88672	10.3263	5.24669	8.01197	14.2247	8.371	4.24037
TraesCS6D02G013600	18.8625	5.05028	14.5074	9.34028	24.9658	16.5193	9.42934	10.2303	3.9778	22.3322	10.6854	15.6631	12.8811	11.7935	21.1938	8.57776	28.1405	14.9647	20.3775	13.802	27.0487	6.07142	5.34953	12.1029	7.53475	5.94432	12.1155	11.2177	7.99518	13.3557	10.372	9.45623	11.3058
TraesCS7A02G541200	1.77366	1.3032	3.49568	0.257695	1.23467	0.893542	0.384646	0.574687	0.742537	1.8032	2.89886	3.57086	1.86053	1.34841	2.59962	0.16899	0.957767	1.08337	1.30411	1.61639	3.47815	0.845156	1.35098	3.76817	2.59508	2.1374	2.42216	4.2148	2.6071	4.88633	2.1681	1.71782	4.2962
TraesCS7A02G540400	2.10836	2.3663	5.9562	3.21189	6.79776	6.01161	2.22064	4.70522	5.74346	6.80638	11.2007	9.50963	10.0151	13.9261	6.79068	1.99304	5.04885	4.45784	1.65244	3.64231	4.86012	2.3021	4.39907	11.3433	6.76062	1.9479	7.11665	4.98846	3.50724	8.37205	6.28613	3.45619	4.03046
TraesCS7A02G539100	8.06522	4.0826	4.84919	5.20907	5.24964	4.63333	3.7186	4.15541	4.59148	10.0515	4.80705	6.45383	7.14753	6.09471	7.47731	6.48542	6.12611	5.66139	4.93886	3.39499	5.3119	4.47678	5.10117	9.97768	4.74155	5.46644	3.93004	3.92076	3.52343	3.11559	6.36056	3.72776	3.24831
TraesCS7A02G015200	19.9101	15.0951	20.2398	6.36308	8.85885	20.8182	10.182	17.0718	21.3361	8.53681	18.8624	19.6282	21.7987	42.8172	12.6352	4.80452	6.60123	13.7734	4.28113	13.5549	35.9692	15.4932	23.8327	43.8802	23.5595	9.06783	19.9334	35.0152	18.1536	24.896	34.7835	14.2124	16.8543
TraesCS7A02G463500	10.1913	5.2668	4.90267	11.378	6.98582	12.1878	10.9534	9.90259	11.1463	4.4524	5.54834	5.16739	4.12395	7.51814	4.85197	12.5438	9.09631	12.1175	5.96045	8.6584	9.58625	9.89617	12.1534	13.3155	7.34151	3.19613	3.12496	5.41988	4.33387	4.00765	6.24466	4.47404	5.0046
TraesCS7A02G229600	0.031995	0.395342	0.407662	0.178193	0.406115	0.135933	0.147311	0.216758	0.308074	0.423603	0.695914	0.81245	0.477477	0.852491	0.26147	0.264871	0.441524	0.161976	0.183635	0.348575	0.299652	0.214812	0.470555	0.414231	0.528896	0.342893	0.412282	0.529907	0.353753	0.70227	0.405422	0.234638	0.454354
TraesCS7A02G329200	2.05391	1.29739	1.5817	0.926026	1.18503	0.98217	0.825581	1.30313	0.829641	1.23226	1.22554	1.24179	1.68665	1.58221	1.03908	1.04783	0.607364	0.594174	0.461113	0.880249	2.60339	1.00431	1.71344	2.14448	1.32807	1.55422	1.22093	1.11077	1.35174	2.3088	1.03278	1.25522	2.02996
TraesCS7A02G434100	2.98066	1.2589	1.59229	7.85164	1.46409	2.81585	5.74908	3.71121	4.52484	0.533286	1.3332	0.742044	0.828194	2.6639	1.1521	5.31565	2.4272	4.07832	0.610984	0.973061	2.02519	1.49534	2.52639	2.57379	1.01462	0.595418	0.551474	1.48671	0.393964	1.01756	1.46739	0.945255	0.923999
TraesCS7A02G056800	0.500283	0.253695	1.51662	2.60486	4.10813	2.75011	1.76773	1.89171	0.8322	2.95156	3.35029	2.93699	2.23401	2.15891	3.70812	2.66854	4.36707	5.68977	1.44523	3.70344	2.30546	0.744377	1.28333	0.670544	1.34628	1.00611	2.15043	1.46998	1.05384	1.54668	1.97183	1.36943	1.3726
TraesCS7A02G015800	2.69977	0.640551	6.85514	0.070117	0.217911	1.44255	0.601121	1.11827	2.59765	0.609378	2.30179	1.77605	2.95044	3.31452	3.30949	0.081744	0.193038	0.722336	0.206452	2.76309	9.03973	1.49164	2.59584	4.08364	2.21328	0.806445	4.64717	1.4298	1.67751	4.77938	2.88038	2.98525	3.48398
TraesCS7A02G229800	0.228058	0.093242	0.754391	1.16695	1.28291	0.561534	0.39376	1.21672	1.64695	0.949658	0.485261	0.830344	0.467972	0.366219	0.663961	0.624703	1.0425	0.541199	0.701219	1.23557	0.674497	0.388423	1.7757	0.64291	0.437583	0.316051	0.654327	0.748686	0.43642	0.90316	0.361229	0.423349	0.794085
TraesCS7A02G434300	0.92294	0.138794	2.22508	0.655827	0.238707	0.208966	0.325626	0.459971	1.13822	2.14758	1.82087	1.07754	1.65705	2.46823	1.28743	2.55721	3.00112	2.99681	0.130474	0.346731	1.61583	0.175968	1.1564	3.15011	1.08977	0.364602	2.11458	0.783124	0.609026	2.34609	1.62991	1.15531	1.58183
TraesCS7A02G105100	16.6531	4.78558	13.0755	4.88924	8.17779	12.8326	7.87484	10.1876	7.3236	7.95419	13.8653	12.2933	6.85372	19.9562	11.8947	3.10234	11.792	13.7494	11.2842	10.4247	32.9503	10.7142	8.62316	14.4489	10.3415	4.50587	8.54302	11.9143	8.14037	12.9897	19.0548	11.2888	12.3699
TraesCS7B02G461900	3.57246	4.25728	1.88914	1.49919	2.4734	1.25145	1.07106	1.93621	1.96564	1.44769	3.25272	1.11689	1.96724	4.957	1.50728	2.71878	3.80637	2.44789	0.286105	1.48758	2.18688	0.80717	2.6522	4.30945	1.66767	1.28952	1.16424	1.50967	1.46267	2.72504	2.2371	1.99235	1.8514
TraesCS7B02G460100	0.221412	0.469388	0.626916	0.267181	1.40521	0.798158	0.33981	0.900012	0.575288	1.16627	1.43081	1.87412	1.78675	2.93216	1.37216	0.503169	0.882686	0.336274	0.030257	0.209759	0.21828	0.510092	0.5108	0.647292	0.726208	0.286385	0.698414	0.628643	0.40801	0.641871	1.42229	0.75775	0.826372
TraesCS7B02G071100	19.8273	7.97487	14.0653	23.9155	16.1632	16.9723	19.6882	16.9794	29.0866	8.11121	20.1199	14.2258	8.57021	25.8899	11.6519	27.9898	31.4092	27.0397	6.96404	12.3203	29.238	12.4278	19.3696	47.1253	14.2704	5.06326	10.7427	14.548	9.49742	15.6384	22.2012	12.3963	10.0081
TraesCS7B02G428000	0.597354	0.054273	0.439107	2.82789	3.56138	2.461	1.45157	1.75368	1.86022	1.12679	1.18867	2.46616	0.932737	1.83559	2.17644	2.78776	4.1675	3.43996	1.76528	2.66452	2.03663	1.04198	2.03486	2.12057	1.50863	1.34293	0.791795	2.22605	1.58767	1.76265	2.82537	2.37291	2.55576
TraesCS7B02G353800	0.063058	0.034375	0.127042	0.029266	0.084891	0.069006	0.053765	0.061707	0.057826	0.125679	0.163991	0.136053	0.146385	0.040004	0.098771	0.030708	0.058013	0.063847	0.043086	0.069696	0.077708	0.024904	0.109107	0.070228	0.103412	0.054375	0.131194	0.139251	0.044693	0.078345	0.172015	0.053952	0.045922
TraesCS7B02G459700	0.827837	0.873762	2.46865	0.500298	0.807905	1.08167	0.783934	1.00236	1.44159	2.22291	2.64845	2.23632	2.51466	3.83407	2.24551	0.270186	0.656274	0.722274	0.389931	1.68951	2.48746	0.553025	2.46856	2.25097	1.88217	1.18142	2.6704	2.46295	1.24712	2.84485	3.62684	1.48224	1.76051
TraesCS7B02G462700	2.05133	0.509125	1.27498	0.250788	0.519603	0.599053	0.460722	0.632726	0.458816	0.363261	0.189261	0.323849	0.414813	0.238054	0.143108	0.536021	0.552354	0.70922	0.287163	0.308096	0.641224	0.493996	0.432847	1.00299	0.433228	0.221879	0.523831	0.426164	0.382977	0.331529	0.316994	0.146768	0.437234
TraesCS7B02G463000	0.57039	0.785203	0.880925	0.885641	0.767883	0.921273	0.928455	1.05389	1.18087	0.531506	1.25045	0.843396	0.58468	1.43097	0.628581	1.20365	0.826884	0.901293	0.39682	0.777806	1.05649	0.901079	1.00935	1.66752	0.959221	0.153303	0.730824	1.12055	0.610076	0.973521	1.20462	0.627453	0.566436
TraesCS7B02G446400	0.534044	0.781446	0.785138	0.892299	2.62715	2.71946	0.690205	2.72305	2.02983	1.98073	3.07011	3.21184	2.86635	3.24977	2.06733	0.657009	1.78425	1.51546	0.691389	1.67758	0.872867	0.932468	1.49548	1.25019	1.31094	0.638822	1.29031	1.21702	0.842675	1.72862	2.82706	0.541092	1.05929
TraesCS7B02G393400	2.81954	3.52121	4.0866	11.7632	8.93242	8.81104	10.2805	11.0443	10.8126	3.80963	8.53251	5.97281	5.30433	11.1713	5.61389	10.9594	8.74869	10.6147	2.22777	6.26506	5.20556	6.27637	10.0232	11.904	7.28391	2.40603	4.50026	6.38004	2.89945	6.53906	8.63422	2.34971	3.528
TraesCS7B02G461600	48.8673	41.4158	43.0516	39.3362	73.708	81.4603	36.6614	83.2401	132.384	66.1708	109.374	80.5193	67.7339	87.2525	39.239	39.2359	82.795	83.179	29.8506	67.7825	61.4713	44.1448	89.0194	74.0673	88.2361	35.2123	37.6283	61.0244	45.7002	55.9539	76.7352	34.6433	35.5946
TraesCS7B02G460000	3.96477	1.93937	5.02021	1.64717	2.44826	1.41545	2.2695	1.68423	1.20867	2.55369	2.34087	2.04878	2.21749	3.12026	1.83899	1.28368	3.5194	1.46471	1.05433	0.913647	1.2043	1.295	1.11245	1.26202	2.02441	2.09089	2.89969	3.83345	2.98018	3.51472	4.44688	2.2868	2.66884
TraesCS7B02G326100	4.32198	0.573253	2.63851	2.74094	0.982885	1.38905	1.85598	1.28236	2.3578	1.53598	1.28286	1.33515	1.15084	2.76187	1.32774	2.02788	2.43795	3.92887	2.15986	1.25525	2.90796	1.75676	2.9476	6.78533	2.03633	0.652878	2.07069	1.64213	0.845183	2.96577	2.58173	1.73517	2.60184
TraesCS7B02G459600	65.2892	17.563	47.2788	99.8614	86.6674	99.3322	72.8802	83.8953	94.4268	67.3334	73.3461	87.857	53.1708	38.799	74.9169	62.4267	70.9873	91.2201	102.846	101.725	130.397	107.913	108.028	115.785	85.8972	25.8585	44.2748	53.8369	28.7319	45.9461	65.1993	39.6602	42.078
TraesCS7B02G334100	4.71218	1.24788	4.78556	1.95306	1.55959	2.00342	2.91521	3.00267	3.55078	3.4166	3.73081	2.69179	3.2587	4.65788	2.83595	2.22356	2.45323	3.56911	1.21301	1.97254	4.8616	2.39481	4.56647	6.02602	2.81792	1.26894	3.50085	2.9904	1.47572	4.06942	5.30373	1.80823	2.8331
TraesCS7B02G229900	1.35297	0.906393	1.374	0.680901	0.846447	0.528861	0.52537	0.309218	0.762373	0.522144	0.647453	0.486978	0.600059	0.558426	0.719362	1.23835	0.787324	0.717961	0.621501	1.25088	1.15706	0.540781	1.1846	1.63389	1.21259	2.36747	1.024	1.13391	1.26856	1.09364	1.21352	1.05797	0.96156
TraesCS7B02G388600	1.0252	0.489013	2.18233	0.722644	0.707026	0.501145	0.442522	0.303866	0.198311	1.88823	1.14751	1.39975	1.10763	1.13182	0.864001	0.292526	0.607904	0.401424	0.817607	0.705667	1.70555	0.294179	0.634016	0.923226	0.643086	0.603822	1.76098	1.04606	0.909403	1.4628	1.1164	0.678418	1.56174
TraesCS7B02G333500	1.99564	0.234945	1.89168	0.688792	1.18384	1.1616	0.632688	0.761692	1.89451	2.34086	1.79422	1.59542	1.59397	2.9288	2.96317	0.670696	0.956772	1.6791	0.725958	0.15977	1.14997	0.743754	0.583601	2.00734	0.984589	0.39472	1.43745	1.46308	0.96818	2.97997	2.4338	2.63847	2.94759
TraesCS7B02G333700	7.31218	4.53929	4.08066	15.7131	7.73152	11.1757	14.0479	12.4449	15.2673	4.74473	5.31241	4.56269	4.73546	10.4075	5.05243	17.9418	10.466	12.8849	4.56738	10.7626	9.86951	10.2377	16.5344	19.5551	6.003	2.47031	3.10879	4.78188	3.05614	5.64065	7.50595	4.55695	4.21665
TraesCS7B02G364100	16.7361	4.74012	6.52162	13.4349	6.20362	9.53359	15.2822	10.4305	10.5247	2.87509	4.37678	4.53893	2.38755	6.02785	3.89686	13.1357	7.46198	11.6915	5.96045	7.52904	13.5037	8.97302	9.46387	14.0574	4.48955	2.38414	2.20253	4.60136	3.14106	4.62719	6.0472	3.82265	3.16617
TraesCS7D02G525000	12.7113	6.81164	11.97	4.10888	5.83838	3.46556	1.8616	2.34147	2.83418	13.0718	8.4618	9.23294	9.75353	8.53837	13.0971	3.18	7.79619	4.89578	4.08722	3.44741	3.56289	2.18526	2.26408	3.68489	7.0827	8.10558	8.57123	6.88787	6.44423	6.91581	9.55374	6.90924	6.39823
TraesCS7D02G012400	39.2633	27.322	40.8771	11.4952	14.8636	35.3492	18.6957	30.386	33.4668	21.2568	36.8786	49.2693	39.3985	71.3479	28.7434	8.52493	12.5479	25.2909	11.5492	32.9377	80.2205	27.6219	38.3724	82.1186	38.4759	19.9002	43.5039	46.8014	35.13	50.8611	55.9191	33.1519	36.1018
TraesCS7D02G487900	0.289881	0.131687	0.319631	0.343076	0.418124	0.349881	0.296594	0.458239	0.365518	0.711877	0.342671	0.613416	0.408572	0.206887	0.325735	0.670532	0.750059	0.697081	0.089131	0.240296	0.196474	0.300524	0.626961	0.317797	0.213925	0.093737	0.306418	0.257201	0.092455	0.135058	0.459153	0.172727	0.118747
TraesCS7D02G361600	1.89692	0.212119	1.02494	0.568874	0.315707	0.32406	0.429227	0.428375	0.869772	0.140219	0.413976	0.345101	0.43552	1.24968	0.298118	0.586228	0.503409	0.498632	0.448657	0.276475	0.683303	0.662727	0.631186	1.53875	0.545596	0.161774	0.602275	1.15657	0.527439	1.43522	1.23266	0.722317	0.637584
TraesCS7D02G526800	3.85838	1.70839	3.3523	0.844546	1.66231	0.898048	0.594746	0.730542	0.440352	2.07243	2.41396	1.40937	1.9445	1.34679	1.44578	0.566141	2.02285	0.997988	0.891059	0.718292	0.697642	0.778549	0.721533	0.633305	1.39261	2.20421	2.4018	2.00919	2.68688	2.47014	3.57612	1.90904	2.29145
TraesCS7D02G011800	33.4908	48.9302	60.4067	75.3162	64.7311	49.1272	50.9739	56.0307	54.3641	46.1801	73.9147	40.2834	45.3046	77.4306	61.3872	70.7746	61.2542	47.1576	28.7825	38.4589	22.6651	37.2298	44.8595	35.8447	56.5472	50.2655	51.9376	65.4774	47.2151	59.0177	76.5708	55.6629	55.7727
TraesCS7D02G079100	0.091599	0.155351	0.279309	0.102031	0.176164	0.20048	0.01562	0.220646	0.322	0.247766	0.664121	0.34966	0.182265	0.653741	0.374287	0.223033	0.154496	0.170033	0.025035	0.332651	0.46657	0.084411	0.303774	0.42081	0.648943	0.078986	0.245904	0.534595	0.09089	0.354061	0.628713	0.123155	0.133414
TraesCS7D02G326100	1.85328	0.921667	0.860413	1.33096	0.816021	0.659289	1.17265	1.07934	2.10204	0.208293	0.899372	0.679927	0.404349	1.27627	0.717418	0.949999	0.717894	1.25921	0.739786	1.82505	2.52424	1.54091	2.10964	3.62559	0.940577	0.522681	0.608813	0.669278	0.580714	1.23207	1.26174	0.572262	0.639308
TraesCS7D02G424800	4.06377	1.61753	2.21276	13.5259	4.32641	7.007	10.6175	8.63081	11.1799	1.17772	2.56204	2.86645	1.45999	2.6471	2.17448	14.9599	5.67471	10.4335	1.88417	3.48324	5.9379	7.08851	10.3378	11.1732	3.25602	0.84029	1.26628	2.42665	0.966931	2.34414	3.03958	1.09984	1.08337
TraesCS7D02G099200	11.8554	4.40376	9.89262	3.59328	5.69311	5.93658	4.63193	6.03606	5.63062	8.89162	9.3315	12.1206	8.58549	19.8114	8.56237	2.91743	4.92552	8.6734	5.2789	4.32734	10.4494	5.90979	5.3002	9.29494	10.1787	3.93709	7.90325	11.6862	7.66604	17.5248	19.2075	10.2979	12.0671
TraesCS7D02G230500	0.384848	0.295266	1.01982	0.333416	0.246713	0.330314	0.218756	0.598705	0.509772	0.036525	0.080877	0.170327	0.269439	0.284837	0.122309	0.166588	0.531084	0.562846	0.525914	0.62791	2.06565	0.759958	1.1838	1.768	0.067321	0.173828	0.705985	0.80939	0.381868	1.27505	0.835343	0.940775	1.77501
TraesCS7D02G099300	9.2691	1.57648	11.5587	0.977546	2.67637	4.84226	1.94977	2.40087	1.1382	8.27798	6.65132	12.8591	7.25941	8.72101	9.70265	0.500631	2.62976	4.2144	7.48353	3.07621	16.2655	3.56501	1.56186	5.13127	8.43791	4.8741	13.015	8.62608	7.17612	13.0842	11.1734	10.5182	11.052
TraesCS7D02G451300	13.7598	6.69394	5.78851	18.5641	5.66418	14.7518	19.4675	15.7301	17.4697	2.6954	3.91257	4.77169	3.70535	7.31795	4.16429	16.8465	6.75234	21.6079	9.44857	10.3414	16.4072	14.9181	15.7731	16.7713	4.72874	1.39939	1.90133	5.77383	4.07542	3.33003	6.68894	3.44553	2.6555
TraesCSU02G008200	1.23418	0.764866	1.45157	1.54116	1.14682	0.361277	0.458584	0.68651	0.589723	0.432781	0.516005	0.291082	0.452382	0.890105	0.38221	1.21469	0.412343	1.24305	0.543256	0.258461	0.499499	0.446382	0.809227	1.41611	0.70563	0.187242	0.643468	0.405744	0.348052	0.629493	1.39928	0.914631	1.78813
TraesCSU02G171300	16.3485	6.02768	34.2097	44.383	84.5636	53.4476	30.9719	33.7578	12.0112	101.071	87.7317	95.5715	71.5764	34.4956	110.995	30.0023	70.842	49.8935	37.1936	56.3776	45.5975	16.1089	16.3349	12.6646	43.6225	42.748	71.1599	41.988	23.2179	36.8944	30.5366	18.8193	24.8052
TraesCSU02G009400	19.6826	6.09843	6.88064	37.2477	15.0697	11.7977	17.617	15.9707	29.3938	2.70051	5.95666	2.51864	2.7583	11.4092	3.19981	37.9212	15.0128	52.7934	9.5913	8.80111	13.4023	15.9247	22.3019	24.1528	7.56177	1.18634	1.11641	3.45245	2.21318	2.57836	13.8931	5.67153	3.08166
TraesCSU02G081800	0.523601	0.236701	0.763526	0.469432	0.596826	1.1986	0.86239	1.14205	0.702674	0.899949	1.12318	1.0301	0.419287	1.20311	1.92555	0.354485	0.986914	1.47408	0.455495	0.998136	1.37862	0.696028	0.397741	0.960042	0.376981	0.141586	0.339411	0.797705	0.358433	0.793334	1.55756	0.800757	0.837027
TraesCS1A02G066200	0.885823	1.39416	0.175042	1.21747	1.32305	1.99487	1.71035	2.10044	3.01676	0.173907	0.496547	0.533536	0.398011	0.39768	0.21017	1.29412	1.34072	2.52798	2.32831	2.22321	0.813432	2.83545	2.41957	1.20832	1.66171	0.166321	0.13808	0.892444	0.309865	0.31952	0.554446	0.086443	0.175582
TraesCS1A02G184400	1.22249	2.0862	0.833521	1.28772	2.22333	2.68931	1.80823	2.58067	1.8522	0.862621	1.73415	1.60111	0.819656	2.5416	1.37913	1.48831	2.38384	2.2334	2.41874	1.93865	2.18771	2.76042	2.23019	2.30863	2.07107	0.500888	0.920349	1.47139	1.59351	1.68395	2.56777	1.07194	1.26284
TraesCS1B02G467700	1.81617	0.381491	2.00052	0.598552	0.403762	0.550234	0.818304	0.857906	0.870946	0.939338	1.33542	1.44353	1.25158	1.75997	0.970193	0.523355	0.758785	0.594689	0.327883	0.449878	1.7987	0.661344	1.00544	2.93312	1.82968	0.831276	1.24798	1.91597	1.85997	3.82976	2.28289	1.41134	1.88383
TraesCS1B02G062300	0.963485	0.215983	1.01493	0.526577	0.498745	0.239972	0.165835	0.097606	0.520221	1.49983	1.0474	1.21052	1.03024	1.99221	0.916164	0.276253	0.633732	0.191461	0.177194	0.166347	0.359526	0.234712	0.350554	0.823581	0.584772	0.479187	0.609166	0.575237	0.459504	1.32012	0.98412	0.614132	0.796742
TraesCS1B02G157300	0.723612	0.522669	0.319151	8.31212	2.97466	5.21936	5.96924	4.13021	1.43084	0.730122	0.692865	0.797143	0.37796	0.438973	0.454605	6.14464	2.40906	2.40406	3.09264	2.86636	3.95925	2.22911	1.90153	2.86721	0.683531	0.200562	0.131124	0.410903	0.276946	0.292186	0.343847	0.199001	0.118568
TraesCS1D02G441400	3.61914	2.79613	2.36478	4.0877	2.59917	3.73408	5.03654	3.6464	5.52373	1.35113	1.59162	2.04142	1.74579	4.45547	1.28234	3.85762	2.31673	3.6388	2.44866	3.88422	7.56007	3.31847	6.2949	14.3962	2.17154	1.15977	1.62044	1.65272	1.46371	3.45885	2.3117	1.42915	2.07349
TraesCS1D02G049000	4.66435	1.91439	1.79157	5.68703	3.16391	3.42221	3.57928	3.37961	2.91076	1.67289	2.28641	1.77543	1.61255	2.75054	1.93167	0.184169	0.298227	0.136758	2.68006	2.23929	2.68978	2.06974	4.23002	3.64406	1.41408	0.329441	0.707067	1.68736	0.654794	1.58862	2.46743	1.12921	0.767233
TraesCS1D02G139700	0.141628	0.517738	0.122481	1.25278	0.346082	1.15839	1.67497	1.19655	1.03138	0.14944	0.354536	0.472881	0.074597	0.261617	0.204251	1.53355	0.448373	0.873054	0.286898	0.544589	1.37982	1.08579	1.76222	0.78286	0.49185	0.027709	0.020129	0.508559	0.233825	0.403677	0.44866	0.137468	0.081906
TraesCS2A02G057000	0.993307	0.661818	1.08173	0.461014	0.27063	0.351679	0.719887	0.211853	0.657871	0.659913	0.482726	0.261025	0.173858	0.511997	0.394604	0.537461	0.520377	0.111748	0.418534	0.248327	0.285617	0.403194	0.835469	0.495508	0.629869	0.234526	0.588873	0.861741	0.328539	0.514212	1.06346	0.687983	0.663094
TraesCS2A02G186500	4.45112	0.743242	1.92584	5.36006	2.11696	3.85653	4.24649	2.93404	3.99909	3.21118	2.61664	1.43756	1.31656	2.86193	1.49927	5.5947	3.67995	4.65907	2.09606	2.45033	7.64964	2.77942	3.33042	6.7827	2.10702	0.978073	1.16264	1.45164	1.04874	1.34518	2.54065	1.36747	0.657066
TraesCS2A02G041000	2.08463	0.355127	1.19185	0.399102	0.451031	0.578706	0.699861	0.764992	0.77662	1.19637	0.800885	1.55692	2.20363	3.37853	1.01152	0.6662	0.629291	0.527678	0.293778	1.01832	1.79825	1.02913	1.35261	2.53025	1.05124	0.650016	1.41657	1.51052	1.30204	2.64395	2.71721	1.5049	1.81464
TraesCS2A02G371600	0.592167	0.314087	0.235294	2.32645	0.817206	1.2703	1.89133	1.08427	1.92632	0.451132	0.385949	0.215156	0.278651	0.753875	0.284475	2.08094	1.40246	1.95672	0.551149	1.08031	1.05319	0.834348	2.44035	1.41369	0.548028	0.310515	0.116006	0.170403	0.296059	0.178959	0.532353	0.28169	0.262244
TraesCS2A02G371700	0.31051	0.077381	0.121734	1.33408	0.767795	0.699019	0.87141	0.552957	0.817636	0.375112	0.302036	0.278289	0.211836	0.278595	0.18488	1.36089	0.587656	0.525489	0.33825	0.390823	0.341104	0.388921	1.20884	0.82255	0.240934	0.049179	0.12861	0.188917	0.033955	0.088179	0.056209	0.117111	0.116295
TraesCS2A02G090600	1.65782	0.113559	0.876232	0.826632	0.450706	0.211201	0.279742	0.305776	0.561151	0.355871	0.283186	0.583425	0.578576	0.953978	0.500076	0.874945	0.562959	0.751399	0.565782	0.481038	1.42473	0.277664	1.47553	1.35937	0.543179	0.23095	0.304081	0.640738	0.409708	0.603896	0.811137	0.401017	0.512
TraesCS2B02G485000	0.314923	1.28185	0.62761	0.456026	0.98117	0.924419	0.837762	1.09522	0.60647	0.632149	0.967911	1.03489	0.772851	0.749197	0.630541	0.782133	0.883664	0.972533	0.387323	0.984549	1.22635	0.485065	0.694745	1.48622	0.570169	0.244402	0.646754	0.789827	0.200883	0.586901	1.36343	0.692857	0.791232
TraesCS2B02G158800	5.06623	0.731922	1.89496	0.538398	0.805636	0.715632	1.01656	0.994507	1.24356	0.561957	0.342824	0.748729	1.19331	2.26144	1.11919	0.810751	0.568199	0.815663	0.825654	1.47549	4.59307	1.09234	1.51002	3.19621	0.676411	0.486258	1.4706	1.44859	1.17618	1.37898	1.54537	0.994487	1.54
TraesCS2B02G221100	0.919945	1.02228	0.754267	2.27605	1.65356	1.48617	0.855271	1.60605	3.06624	0.634681	1.39281	0.819197	0.633639	2.18433	1.07349	2.2098	2.63668	1.80022	0.641873	2.0615	1.72666	1.07949	2.10064	2.56014	1.21157	0.519765	0.844194	1.58224	0.959216	1.54959	2.39587	1.07036	1.56536
TraesCS2B02G106200	4.73486	0.401511	1.4094	2.08034	1.0472	1.66621	2.71831	1.60389	1.91773	1.26949	0.870664	1.67645	0.994488	1.87736	1.65527	1.43469	0.798605	1.35833	0.916645	0.922053	4.40857	1.36093	1.63851	4.58112	1.00426	0.554103	0.826217	0.99581	0.838964	1.52514	1.38884	1.03206	0.905142
TraesCS2B02G220900	1.32189	0.435267	0.721711	3.66132	0.491389	1.53167	2.23299	1.31027	3.50241	0.53425	0.767674	0.742103	0.829692	1.78554	0.576392	3.08469	0.697842	2.68134	0.643767	1.03379	3.73902	1.18779	1.61179	3.96825	0.911359	0.245895	0.428701	0.894209	0.384818	1.14633	1.02581	0.878334	1.19202
TraesCS2B02G053500	4.41225	2.74171	4.51411	0.985002	1.00446	1.60099	1.48439	1.52269	2.10334	3.25741	3.18826	3.13709	4.06901	8.49376	2.77775	0.793969	1.15675	1.07723	0.985626	1.78022	1.67546	1.24418	2.60587	2.79294	4.23094	2.79819	2.69294	4.21069	3.86624	6.54621	8.33102	5.01578	5.53928
TraesCS2B02G158700	1.97548	0.270434	0.981123	0.458841	0.183999	0.636402	0.652595	0.396103	0.499608	0.544813	0.490085	0.648384	0.731521	1.46679	0.488668	0.310604	0.391194	0.726529	0.47939	0.27695	1.84711	0.535291	0.574792	1.24311	0.491618	0.44196	0.642104	0.704253	0.700694	1.48584	0.659483	0.886785	1.04511
TraesCS2B02G388800	0.328254	0.241815	0.321727	1.49714	0.399253	0.750418	1.48412	0.504874	1.24476	1.05713	0.578902	0.689096	0.238316	0.620508	0.402387	1.29609	0.710085	0.606334	0.283694	0.491681	0.511655	0.430967	1.02464	0.833665	0.303786	0.413104	0.267938	0.151134	0.067909	0.187381	0.182679	0.156148	0.348885
TraesCS2B02G220700	4.04289	0.645051	1.92414	4.68805	2.06364	3.1784	4.67766	2.575	2.56481	2.06741	1.69124	1.90139	1.43589	3.17329	1.48348	3.54905	2.25144	4.24777	1.78607	2.39488	6.28345	2.20918	3.59456	5.68314	2.24395	1.66965	1.19123	1.67982	1.72687	1.61493	1.91684	1.79472	1.70387
TraesCS2D02G554400	0.833454	0.102871	1.76477	0.223336	0.217753	0.163991	0.084471	0.159806	0.519152	1.08802	0.334608	0.469791	0.586703	1.06621	1.1759	0.160817	0.130206	0.238835	0.522202	0.32403	0.534859	0.642802	0.561192	0.748708	0.659169	1.09837	1.4153	0.413001	0.932884	2.13939	0.734794	1.76448	3.18226
TraesCS2D02G088300	0.580228	0.421738	0.909904	0.226208	0.736491	0.470618	0.207783	0.393092	0.372462	0.396493	0.631021	0.751136	0.615755	0.496927	0.592722	0.226045	0.854086	0.587488	0.547109	0.769566	0.858032	0.664549	0.401578	0.84814	0.456741	1.00781	0.817771	0.549136	0.370115	1.15342	0.980313	1.21272	1.23596
TraesCS2D02G130500	0.01777	0.125929	0.09579	0.05938	0.169164	0.298551	0.027272	0.132424	0.31776	0.33013	0.340292	0.451228	0.760201	0.329735	0.413872	0.07788	0.110348	0.06747	0.087419	0.050503	0.249636	0.105269	0.276715	0.500938	0.104909	0.019701	0.504467	0.100905	0.090679	0.220774	0.14073	0.224795	0.058233
TraesCS2D02G219800	0.684923	1.80944	0.542207	4.54822	3.60216	4.42597	4.16428	3.39092	4.17927	0.855065	1.69405	1.73137	0.716377	1.98037	1.03336	3.34823	4.20485	4.18763	4.07152	4.05547	3.32424	2.59059	6.06221	5.23693	1.8352	0.243383	0.339456	1.40864	0.985822	0.850964	2.29493	0.763103	0.820134
TraesCS2D02G219900	0.884825	0.72109	0.727073	0.701865	0.649739	0.766349	0.658413	0.750827	0.958947	0.263384	0.862126	0.747616	0.444604	1.03336	0.635455	1.03152	0.51802	1.2624	0.758473	0.685846	2.04861	0.571832	1.33381	1.8029	1.27694	0.257631	0.475074	0.672468	0.456091	0.921659	1.54307	0.678392	0.834757
TraesCS2D02G137400	3.44487	0.729977	1.64056	1.65998	1.32711	1.68923	2.3866	2.00461	2.83722	1.20376	1.02635	1.51628	1.94465	3.09829	1.27083	1.57765	1.17729	1.19728	1.72661	1.73409	4.04025	1.99599	2.92888	4.74911	1.54287	0.71835	0.913202	1.64036	1.69456	2.34796	2.37758	1.77002	1.91104
TraesCS2D02G088500	8.47194	4.55433	7.26734	2.6863	4.61266	4.52544	2.89564	3.0737	1.9591	6.65021	6.66494	7.35813	5.45605	6.87423	7.46946	2.14504	4.41711	4.22579	7.7199	6.60376	7.59941	3.3749	3.79169	3.14576	9.00648	7.24385	6.26135	7.51424	5.02944	7.10532	7.05835	6.711	5.32897
TraesCS2D02G201700	1.6099	0.732955	0.788946	3.84269	1.46983	1.73216	2.43005	1.94164	3.95448	1.28069	1.64376	1.67803	1.43449	2.79039	1.3012	4.43251	1.34275	3.85569	0.881216	2.62715	6.10872	1.43582	4.00615	6.22856	1.30557	0.421696	0.662532	1.29342	1.10592	2.20899	1.96153	1.04117	1.20301
TraesCS2D02G039400	7.52105	1.99807	3.82358	2.47084	1.94721	2.58602	2.26958	1.63494	3.66901	3.27802	3.68069	3.41502	3.61951	8.98725	3.34753	2.38574	2.10333	3.84432	2.33206	1.95965	5.66163	2.48306	4.72108	9.17318	4.97055	1.88091	2.66328	6.29805	3.55329	6.48129	7.38626	3.81238	3.52318
TraesCS2D02G129100	5.23007	0.096159	0.786633	1.51783	0.122127	1.65554	1.61077	1.72084	5.01049	0.339011	0.37533	1.05393	0.544034	1.61141	0.832488	0.566935	0.328618	3.09426	0.835243	0.300798	8.09934	2.36164	2.63241	6.39815	0.624837	0.058669	0.223748	0.651073	0.270043	0.701298	0.76834	0.504505	0.534709
TraesCS2D02G201400	2.46793	0.154306	0.641561	2.21693	0.933955	1.9679	2.11781	1.07869	1.14376	0.940688	0.564651	0.475663	0.519232	1.09848	0.6506	1.86088	1.2451	2.61972	0.979129	1.48327	2.43303	1.36246	1.7448	2.6488	0.553563	0.205945	0.277836	0.64043	0.282122	0.648411	0.980764	0.398953	0.362353
TraesCS3A02G101800	2.9226	1.8417	2.40898	5.07732	2.90836	3.30358	3.5664	3.45138	2.3236	3.33238	2.53566	2.99046	1.75174	2.15602	3.23205	4.76588	3.45346	3.81435	3.22076	4.05157	5.89471	3.28274	4.02462	3.39303	1.94179	2.20968	2.02986	2.10622	1.91558	2.0543	3.36928	1.82871	2.4164
TraesCS3A02G317800	5.19238	5.03424	6.44162	3.28106	10.0592	4.17153	2.78302	3.53571	2.29968	9.08954	7.4032	8.20519	8.69494	5.42926	8.58792	3.07562	7.38514	4.08408	8.76864	4.3744	5.06226	4.29699	3.00748	4.23365	6.18319	6.15872	5.9521	6.3164	5.63116	6.52807	6.57112	5.81888	6.1455
TraesCS3B02G119500	0.678252	0.31136	0.507321	1.8788	0.586987	0.548057	0.890278	0.822266	0.417382	0.43451	0.151914	0.426575	0.186457	0.394896	0.284436	0.977837	0.800508	0.542162	1.26225	1.30625	1.61006	0.771885	1.2855	2.14685	0.168601	0.267143	0.323434	0.253385	0.261863	0.321548	0.339255	0.078537	0.263216
TraesCS3B02G364500	1.97214	0.996897	1.58148	0.239645	0.217225	0.716698	0.577828	0.655896	0.59188	0.505367	0.508644	1.55325	0.704568	1.52267	0.769214	0.104769	0.074223	0.680733	0.937136	1.05731	9.94217	0.637263	0.791037	3.31329	0.931451	0.327968	0.812199	0.661746	0.960645	2.19407	1.66126	1.63694	1.63043
TraesCS3B02G196900	1.70049	0.226819	1.08157	1.19392	0.829773	0.63932	1.08279	0.747604	0.709199	0.637408	0.423418	0.44586	0.557941	0.877947	0.709627	0.885356	0.624109	0.810512	0.800972	0.629829	2.0465	0.653729	0.633844	1.46193	0.747612	0.150421	0.655622	0.937371	0.300025	0.674274	0.816636	0.666653	0.652126
TraesCS3B02G338800	0.286857	0.136829	0.219651	0.104845	0.201709	0.249286	0.110063	0.121462	0.123308	0.172284	0.050864	0.294582	0.258639	0.140751	0.274719	0.157153	0.346376	0.163376	0.209477	0.242036	1.37865	0.233663	0.325721	0.516649	0.084677	0.049692	0.140781	0.012726	0.18298	0.189336	0.113591	0.059166	0.235016
TraesCS3B02G490000	0.578368	0.273251	0.462942	0.257695	0.133478	0.402094	0.414234	0.404893	0.517124	0.308768	0.150413	0.086392	0.239759	0.467816	0.070899	0.352063	0.34586	0.351363	0.248967	0.246568	0.641461	0.456841	0.462836	0.845422	0.204875	0.021374	0.174675	0.34211	0.159869	0.167668	0.671805	0.22268	0.284307
TraesCS3B02G338900	0.724276	0.15408	0.441507	0.309915	0.305765	0.552658	0.664234	0.921525	0.51029	0.803503	0.40094	0.593706	0.536045	0.668205	0.552198	0.425826	0.755712	0.643907	1.17323	0.740548	2.71681	1.25581	0.894041	1.84812	0.146009	0.15668	0.490834	0.463944	0.608489	0.548694	0.279807	0.242907	0.347348
TraesCS3B02G348100	2.36686	2.73574	2.75585	1.3975	2.23319	1.82489	1.37926	2.02547	1.66459	2.69055	3.23125	2.64492	2.34594	3.09902	2.63961	1.89789	3.61004	1.91898	2.74684	1.92196	2.84217	2.16121	1.39717	2.08475	3.15192	2.18015	2.27884	2.41267	2.69034	3.08436	3.26977	3.36712	2.91597
TraesCS3B02G364400	5.11993	3.20094	3.09685	1.64511	1.48733	4.76051	4.14868	5.27574	2.364	1.21566	1.58715	2.9548	2.12837	4.75285	1.98601	0.941517	1.63048	4.24145	4.81081	4.35016	13.1968	4.35875	3.48467	6.84102	1.66989	0.942745	1.57873	2.5541	2.85481	3.63652	4.80624	2.89484	3.37333
TraesCS3D02G430500	3.25858	5.28835	3.75925	2.12427	1.77528	2.05499	3.11543	3.2861	4.18843	5.16071	2.74313	5.1387	4.20926	2.01301	1.74187	0.9365	1.85769	0.973581	3.46898	6.71061	7.48881	5.8229	6.50241	8.92848	2.22026	7.61627	5.82092	2.50257	6.18805	4.43348	1.70918	2.76189	3.62378
TraesCS3D02G172200	1.37105	0.213546	1.21859	0.327257	0.397978	0.621642	0.614271	0.357697	0.316278	0.785596	0.50736	0.585132	0.389733	0.996747	0.709857	0.435435	0.622842	0.582012	0.429418	0.568769	1.59932	0.413679	0.541498	1.01362	0.412263	0.283238	0.411504	0.556107	0.423703	0.983967	0.633962	0.749423	0.809317
TraesCS3D02G104000	0.374268	0.213743	0.270753	2.60558	0.647814	0.454317	1.35395	0.615786	0.404506	0.308274	0.050563	0.252904	0.168449	0.267114	0.065542	1.60128	1.20513	0.446621	0.657588	1.00039	1.10692	0.485673	1.49175	1.66358	0.147307	0.049398	0.161477	0.151806	0.170527	0.155	0.225835	0.019605	0.058406
TraesCS3D02G104100	0.179019	0.165902	0.263189	1.13662	0.201409	0.269658	0.576968	0.169794	0.406312	0.252307	0.076183	0.106961	0.044527	0.319412	0.087779	1.20305	0.469382	0.231105	0.451358	0.699587	0.383859	0.349973	1.42872	0.661672	0.042276	0.138931	0.064879	0.076242	0.091354	0.222417	0.113422	0.019693	0.058667
TraesCS3D02G313500	3.82371	4.76859	4.60852	3.18698	4.1768	3.14559	2.90016	3.90676	2.28206	5.83128	5.82677	4.20083	5.38417	4.91341	5.73129	3.11062	5.54601	3.61105	4.39726	2.31972	4.067	3.09035	2.23348	3.49028	4.87106	6.2064	5.40163	5.44082	5.26295	5.897	6.39377	5.56278	6.17817
TraesCS4A02G384500	2.63879	0.823385	1.96804	1.6478	0.907336	1.46187	1.24087	1.26405	2.71318	1.74172	1.28555	1.97744	1.36129	2.66325	1.31786	1.72635	1.16479	1.47084	1.55169	1.78024	4.75623	1.68431	2.52502	4.0075	1.53167	1.20174	1.68514	1.5388	1.92693	2.26294	1.59025	1.86677	1.80523
TraesCS4A02G384600	2.31763	0.334292	0.857355	1.92866	0.655584	1.14941	1.53628	1.3441	2.80348	0.762596	0.422148	0.821693	0.529352	1.86648	0.818045	1.00127	1.04536	1.82161	1.33095	1.11491	4.33411	1.77367	2.76183	4.32746	0.660185	0.369927	0.522925	0.550495	0.35665	1.01958	0.771335	0.694415	0.251202
TraesCS4B02G041300	0.840634	0.249151	0.887913	0.163638	0.339038	0.397184	0.776598	0.464457	0.696048	0.397368	0.39363	0.37792	0.357276	0.33784	0.400188	0.262313	0.259043	0.347072	0.32121	0.429124	1.50864	0.657553	0.773153	1.19641	0.597481	0.244307	0.473258	0.289656	0.437309	0.283921	0.180982	0.439922	0.668656
TraesCS4B02G328400	1.54097	1.01186	1.2014	1.79936	0.818355	1.09566	1.31686	1.39987	1.22845	0.538469	0.409858	0.732381	0.783979	1.71216	0.311252	0.857004	0.676618	0.704771	0.398429	1.25665	1.35949	0.871389	1.20437	1.07505	0.568599	0.359158	0.497124	0.944642	0.971782	1.50117	1.19266	1.18466	0.989903
TraesCS4B02G106000	1.86119	0.931589	1.21888	1.44179	0.336793	0.99006	1.01274	0.481441	1.64083	0.498614	0.828049	1.11204	0.614429	1.48531	0.819274	1.0629	0.373588	1.32342	0.197693	0.841543	1.66389	0.501176	1.54796	2.04573	0.978941	0.619034	0.930027	0.960795	1.17642	2.53311	1.7018	1.41456	1.80208
TraesCS4D02G325500	1.00019	0.636113	0.612688	1.53189	1.65908	1.64181	1.50944	2.69914	3.60005	0.512603	1.38333	0.958649	0.447791	1.43956	0.960423	1.53426	2.01286	2.45581	0.75858	0.829105	1.41744	1.10604	2.36874	1.69176	0.944789	0.434311	0.382623	0.78094	0.6699	0.859505	2.33675	1.77874	1.02429
TraesCS4D02G102700	1.99658	1.66247	1.98991	1.22459	0.714501	1.39588	1.57737	1.13006	1.78459	0.766366	1.58939	1.2332	1.13988	2.21259	0.826158	2.21533	1.02305	2.16231	0.973948	1.19715	1.79394	0.798512	3.99029	4.11648	2.12871	0.803231	1.47568	1.67433	1.53689	2.43874	2.25509	1.23254	1.47702
TraesCS5A02G185900	0.105527	0.21093	0.068952	0.117545	0.076106	0.163032	0.418386	0.083408	0.024193	0.135208	0.199591	0.105085	0.253723	0.364018	0.107799	0.08993	0.145625	0.146915	0.010816	0.07498	0.065021	0.072934	0.068471	0.154252	0.238821	0.136494	0.148729	0.174776	0.112189	0.240366	0.27858	0.203147	0.21614
TraesCS5A02G051100	0.247302	0.113069	0.289298	0.053316	0.082849	0.036974	0.07346	0.021618	0.021947	0.316859	0.101847	0.131077	0.190484	0.193579	0.156466	0.069927	0.517414	0.375595	0.127549	0.113364	0.200549	0.037808	0.082819	0.089956	0.150712	0.495287	0.385489	0.11325	0.468158	0.297343	0.189538	0.403676	0.248361
TraesCS5A02G463300	4.11413	2.61737	4.05857	1.02887	0.803246	1.98541	2.3969	2.34588	3.59685	1.70374	3.10158	3.02602	2.37066	3.5668	3.28196	0.782269	0.763561	1.19276	0.7793	2.43495	7.1529	2.32623	3.47433	6.96608	2.51848	2.43397	4.03214	3.71209	2.74387	5.29999	3.90144	4.63371	5.22046
TraesCS5A02G484300	0.24781	0.122809	0.382724	0.188204	0.233962	0.261035	0.218974	0.193323	0.154944	0.327132	0.308917	0.358941	0.20172	0.214377	0.322186	0.098736	0.445603	0.353556	0.369431	0.08537	0.133257	0.186843	0.165663	0.150538	0.274871	0.199811	0.30844	0.309155	0.479009	0.447833	0.095155	0.25608	0.578317
TraesCS5A02G484600	1.08253	0.171327	0.872762	0.481355	0.287104	0.384392	0.723513	0.473156	0.216156	0.313195	0.173375	0.156483	0.312681	0.610601	0.363857	0.306096	0.590322	0.318215	0.48317	0.248118	0.361478	0.155154	0.192593	0.62347	0.185547	0.203254	0.379671	0.198295	0.300712	0.650787	0.304214	0.384138	0.3004
TraesCS5A02G051200	2.30591	0.604156	2.13742	0.507732	1.09837	1.02525	0.877884	1.02936	1.15565	1.5345	1.35658	1.90909	2.3564	3.29144	1.77489	0.600631	1.73907	1.6832	0.538626	1.10498	2.18078	1.32369	1.72815	2.67635	1.27694	0.901709	1.72754	1.17999	1.07181	2.22086	2.19428	1.14048	1.46449
TraesCS5A02G463200	11.713	3.34142	6.3529	1.16246	1.00607	2.48988	3.37902	2.64908	4.07037	1.85054	2.94828	4.14377	3.76761	7.84413	6.23991	0.810559	0.947951	2.14007	0.98566	2.41538	10.4187	3.29728	3.18855	9.03698	2.95323	1.56221	4.05348	4.52583	3.49418	5.51464	5.74714	5.9677	6.14737
TraesCS5A02G406100	5.70615	0.974841	1.82439	3.36814	1.87122	2.54297	3.41815	2.92963	3.76802	1.76008	2.55975	2.53758	2.30479	3.71278	1.59426	3.7525	2.89401	3.98749	2.30933	1.53627	3.95464	2.64844	4.50408	5.13285	3.60874	0.928209	1.15871	2.68865	1.47253	1.94909	1.63511	0.876277	1.31857
TraesCS5A02G081600	0.216057	0.169604	0.169409	2.6136	0.882567	1.02141	1.33963	1.1827	1.55732	0.332191	0.232928	0.167819	0.189161	0.074016	0.105941	3.0933	1.33574	1.22068	0.637747	0.196498	0.549543	0.911319	1.48039	1.11529	0.316339	0.13414	0.041761	0.122688	0.132306	0.128848	0.109511	0.209151	0.056644
TraesCS5B02G056700	11.1996	8.11021	5.01169	6.4622	9.71311	5.01759	6.95549	7.3142	5.10801	2.53855	6.1259	3.08352	2.38431	5.63919	1.64339	5.04371	8.18604	5.94614	9.96596	6.72687	17.0881	9.61475	8.39071	20.3347	8.57321	1.60469	1.93486	5.27165	4.37418	5.05584	14.0562	4.33288	4.16012
TraesCS5B02G056800	6.55982	0.472759	1.81984	2.22923	1.30863	0.605495	1.29685	0.647791	0.963514	0.38463	0.646641	0.265723	0.475653	0.618939	0.59969	1.15326	1.79515	0.591017	1.61358	0.394994	1.92367	0.89578	0.750268	2.49354	0.525125	1.09707	0.792462	0.236758	0.723401	0.89789	0.493101	0.868376	0.564761
TraesCS5B02G056900	2.37393	0.157392	2.13807	2.06362	3.5676	1.5612	1.58782	1.60829	0.650887	3.87397	2.09331	4.25278	1.77935	1.0074	4.3061	2.01526	5.66658	2.92334	6.18461	2.73526	7.15152	1.44435	1.5195	2.45182	2.2538	1.23593	1.66644	1.24101	0.818531	1.47471	0.965445	0.917527	1.10387
TraesCS5B02G497800	0.659908	0.645051	1.07054	0.494267	0.78774	0.685537	0.861451	0.565266	0.709497	0.748331	0.50571	0.781775	0.648999	0.757889	0.985608	0.055407	0.052337	0.0576	0.690343	0.560503	1.4021	0.63808	0.492161	0.93135	0.74337	0.967085	0.971307	0.893749	1.19993	1.63035	0.997195	1.3851	1.64059
TraesCS5B02G449800	3.69958	2.38473	3.48366	4.45402	5.41269	4.19762	4.18302	4.51497	3.84317	4.7292	4.58138	5.06668	3.08569	4.59779	3.6972	4.30637	5.76565	3.33495	4.94942	4.65023	7.40402	2.95597	3.91392	5.1277	3.80337	2.74704	3.17908	3.11725	2.67054	3.89583	5.48097	3.50577	3.15
TraesCS5B02G256900	0.084838	0.018499	0.041576	0.240976	0.029369	0.127793	0.338532	0.321866	0.431788	0.08696	0.096277	0.088707	0.092846	0.230085	0.062399	0.483374	0.163906	0.322124	0.19825	0.361679	0.414009	0.120621	0.451386	0.595253	0.080139	0.084652	0.061493	0.048175	0.021647	0.137026	0.161254	0.03733	0.069506
TraesCS5B02G410900	0.582099	0.076927	0.449504	0.176835	0.076329	0.081755	0.121823	0.095602	0.181979	0.474615	0.200176	0.131741	0.280792	0.629458	0.129738	0.347892	0.462499	0.415247	0.195252	0.062666	0.391273	0.104497	0.171679	0.32046	0.281177	0.117338	0.138511	0.275454	0.135022	0.504058	0.838189	0.281359	0.520258
TraesCS5D02G061700	2.63797	1.17772	2.03944	3.45769	1.75162	2.74042	4.20565	2.80401	2.45561	1.29661	1.83876	1.88527	1.39145	4.12248	1.58899	2.25917	2.79304	3.85104	2.23754	1.34113	4.89305	2.57316	3.06915	6.38238	2.51065	0.844616	1.34615	1.64647	1.32005	2.10493	3.63807	2.70175	1.67682
TraesCS5D02G061400	2.83589	0.071283	1.61003	0.382341	0.410228	0.227271	0.200685	0.22147	0.213595	0.303666	0.440537	0.268566	0.268321	1.37653	0.500915	0.346246	0.439844	0.223421	0.884527	0.081296	2.00619	0.493835	0.615121	2.42678	0.607943	0.117789	0.473901	0.533692	0.145968	0.781844	1.20387	0.737196	0.857043
TraesCS5D02G061500	4.56505	0.616714	2.18638	6.88199	4.84022	3.23095	5.18431	2.88222	1.12877	1.66386	1.42397	0.916325	0.895674	1.9446	1.3868	3.38697	5.49712	4.61006	11.1605	4.47196	7.99955	4.40818	4.02173	5.32035	0.818413	0.353308	0.481224	0.927422	0.508194	0.801761	1.69096	0.815047	0.731041
TraesCS5D02G476100	1.21866	0.304741	1.0958	0.149444	0.193519	0.077728	0.274543	0.030298	0.123033	0.601649	0.126877	0.350706	0.756389	0.606432	0.493392	0.17967	0.293146	0.01698	0.055003	0.142991	0.611733	0.07948	0.203122	0.728419	0.607261	0.570185	0.64831	0.571387	0.784489	1.3474	0.566687	1.0577	1.0259
TraesCS5D02G489500	0.149907	0.24516	0.238755	0.187852	0.243255	0.227979	0.115034	0.241203	0.206205	0.21608	0.239229	0.321883	0.307608	0.240723	0.367525	0.164252	0.181011	0.099608	0.518542	0.252969	0.512636	0.188714	0.243167	0.375643	0.19913	0.280459	0.294281	0.252714	0.310774	0.419058	0.504567	0.371034	0.291688
TraesCS5D02G452800	2.84135	1.53081	2.71971	2.10997	2.84729	1.97344	1.65759	1.85741	2.29706	2.85281	2.68703	3.25139	2.51277	3.03586	2.47479	1.8813	1.97198	1.45107	2.62604	2.65639	3.69803	1.49622	2.38267	3.10197	2.36417	2.10008	2.55932	1.83991	2.04562	3.18953	3.31617	2.87885	2.49123
TraesCS5D02G476000	5.46899	2.57974	5.40272	0.347554	0.735092	0.662818	1.31689	0.716364	0.953774	1.26597	0.688502	0.776779	2.45756	4.9857	1.71056	0.48116	0.502345	0.513374	0.43705	0.418762	3.42211	1.35551	1.40592	3.52926	1.15643	1.15309	3.72747	3.39594	4.17964	6.01949	3.67918	5.41546	5.87951
TraesCS5D02G062800	0.220891	0.565027	0.258133	1.32014	0.632325	0.659555	1.52554	0.989985	0.806363	0.293905	0.735145	0.431471	0.600128	0.521454	0.30202	0.50888	0.25793	0.154838	0.574693	0.615722	0.515102	0.694553	0.981221	0.79834	0.240756	0.339086	0.318165	0.361825	0.292642	0.485547	0.67284	0.252335	0.208813
TraesCS5D02G173100	0.529395	0.567234	0.760411	1.05229	0.426563	0.148065	0.686409	0.346287	0.200886	0.374232	0.349587	0.368116	0.236106	0.208456	0.525877	0.666729	0.592004	0.346564	0.561295	0.246443	0.296948	0.443392	0.213205	0.205848	0.280213	0.951223	0.396955	0.59605	0.395913	0.544331	0.27469	0.532154	0.972139
TraesCS5D02G452900	2.08342	1.30061	1.80321	0.856224	1.71583	1.39198	0.850948	1.11552	0.970691	2.49719	1.58495	2.59755	1.93071	1.87065	2.80109	1.04321	1.6694	0.905888	2.1181	1.86234	3.36666	1.06503	1.95142	1.97881	2.00373	1.6206	1.89781	2.38522	1.83269	2.29624	2.0625	1.72813	1.87209
TraesCS5D02G091000	0.572034	0.132294	0.059464	1.98395	1.08014	0.723074	1.70264	0.986469	0.870319	0.155469	0.590145	0.427229	0.146591	0.309287	0.233741	2.08925	1.13626	0.855624	0.959377	0.270964	0.397324	0.636681	0.888542	0.401793	0.429823	0.134527	0.104704	0.036912	0.176916	0.236903	0.109826	0.076274	0.028403
TraesCS5D02G062100	0.574162	0.019873	1.20588	0.639552	1.1831	0.475202	0.53151	0.963195	0.488917	1.12099	1.37037	1.17074	1.14247	1.99035	1.31829	0.319545	0.830065	0.678237	0.40352	0.259021	1.32076	0.485913	0.437591	0.844983	0.570338	0.181873	0.748667	1.00916	0.255791	1.48332	1.68895	1.48376	1.4336
TraesCS5D02G062200	5.16986	2.81338	12.2226	1.48724	3.28368	1.46894	0.938328	1.05988	0.309192	10.4025	6.951	6.98366	7.97022	6.07038	8.54176	0.709304	1.4765	1.33822	6.45793	3.29641	3.43033	1.40617	0.396701	1.01386	6.78383	13.3972	12.9906	7.08398	11.1493	12.4107	6.39434	9.81143	13.7748
TraesCS6A02G277600	2.76366	1.58633	2.29444	1.83346	0.534634	1.6859	1.92115	1.40975	2.717	0.656123	2.02935	0.789201	0.962352	2.76138	0.807095	2.49375	0.785196	2.1851	0.719792	0.727708	0.949594	1.86836	2.33115	2.34237	2.07311	0.901173	0.824843	2.51556	1.53475	1.68652	3.16722	2.06551	1.89129
TraesCS6A02G132300	0.236743	0.047799	0.04297	0.117202	0.136591	0.152397	0.228769	0.285135	0.060306	0.056172	0.049752	0.078584	0.113406	0.325409	0.107485	2.21609	1.18581	1.5714	0.064704	0.149522	0.220428	0.228554	0.204813	0.329577	0.144945	0.106932	0.074148	0.037343	0.067117	0.130727	0.124995	0.057873	0.071837
TraesCS6A02G352700	0.917247	0.67311	1.84124	0.486295	0.686963	0.633603	0.36547	0.812621	0.533806	1.89846	1.72652	1.59407	1.21969	1.33445	1.55686	0.399431	0.596381	0.495617	0.56406	0.614129	1.21294	0.491138	0.65238	1.48075	1.31216	0.977813	1.41707	1.10181	1.74403	1.9724	1.98371	1.60083	1.90761
TraesCS6A02G236300	3.93251	0.518028	0.951194	0.624964	0.209976	1.21822	0.977452	1.61632	1.48793	0.259053	1.07553	1.67615	1.12647	2.87155	0.508087	0.79752	0.641731	3.17821	0.683836	0.34478	2.34707	1.47325	0.511632	2.2419	2.04117	0.033624	0.170976	1.79392	0.502984	1.4444	1.76137	0.733962	0.414117
TraesCS6B02G454800	3.6045	0.705575	2.58877	0.72924	1.8235	1.38637	1.06251	1.65177	1.18003	3.49989	2.47649	3.74302	3.79576	5.44579	3.01642	0.912463	2.24304	1.85147	3.10969	2.19217	3.99493	1.22147	1.35737	1.99879	3.07431	2.18581	2.05449	2.22201	2.87045	2.93568	4.89879	3.61743	2.71266
TraesCS6B02G160600	2.65292	0.496386	1.17565	3.67187	1.84888	1.46088	2.28436	2.11167	1.99925	1.88464	1.67669	1.84403	1.56796	2.0246	0.976689	2.36635	2.01777	1.36965	1.34604	1.53037	2.35644	1.81539	2.8973	1.83198	1.75749	1.33956	0.856746	1.41696	1.32922	1.31624	1.47002	0.905353	0.688628
TraesCS6B02G160500	3.3299	0.799289	2.57979	2.31698	2.20151	1.53516	2.01981	2.08241	1.44582	2.09363	2.28035	1.76792	1.53783	2.50892	1.25598	2.16784	2.5231	1.32806	1.58603	1.80744	2.91273	1.36046	1.61615	2.67811	2.19014	2.76148	1.81395	1.85577	2.71566	2.41425	1.72081	2.0307	2.01172
TraesCS6B02G454900	1.44688	0.228191	0.686759	0.319292	0.645784	0.400675	0.893821	0.616498	0.363004	0.163231	0.748692	0.299038	0.425515	1.37685	0.390425	0.358944	0.690674	1.13329	0.884162	0.465532	0.780493	0.485178	0.472355	0.592873	0.505006	0.201776	0.131918	0.400471	0.336669	0.237424	1.08102	0.330339	0.134197
TraesCS6D02G392500	0.151042	0.058121	0.23512	0.074225	0.32295	0.195603	0.095451	0.180578	0.012222	0.637493	0.302482	0.703385	0.362421	0.317053	0.544569	0.07788	0.318784	0.283374	0.437097	0.340897	0.538689	0.126323	0.080709	0.05566	0.335708	0.27581	0.418601	0.227036	0.226698	0.264929	0.408117	0.302984	0.247492
TraesCS6D02G258200	0.956567	0.061868	0.166852	0.338615	0.126283	0.676298	0.497655	0.307551	1.27121	0.114252	0.379478	0.266394	0.080652	0.902551	0.32793	0.343446	0.100682	0.738714	0.059821	0.103678	0.32367	0.518656	0.557548	0.741445	0.268012	0.03595	0.107724	0.241672	0.072394	0.29208	0.346685	0.32103	0.053132
TraesCS6D02G191500	1.79914	0.536743	0.77202	2.34802	1.48733	2.88327	2.26666	2.21945	2.32706	0.366992	0.749134	1.0295	0.756952	1.32875	0.537648	1.32074	1.18581	2.6645	1.37609	2.56939	3.94448	1.58018	3.44983	2.02988	0.729256	0.32748	0.497408	0.711589	0.559542	0.556042	0.708885	1.04372	1.24667
TraesCS6D02G122100	4.79433	3.61655	4.24817	8.15832	6.44582	4.94024	6.32629	5.8489	6.12032	3.50208	4.09058	3.34285	2.82498	5.42926	2.5265	6.47431	7.39734	4.4065	5.48312	5.70683	8.25397	6.08915	7.6794	10.6949	4.49117	3.45202	2.19063	3.3654	4.23183	4.31907	4.52553	3.02621	3.00028
TraesCS6D02G392600	1.80895	0.326691	1.21824	0.129798	0.787571	0.681532	0.068129	0.135334	0.030531	0.853156	1.13347	1.29301	1.02684	2.67712	1.11554	0.048639	1.19456	0.859607	1.03734	0.441577	2.11706	0.289276	0.27363	0.41714	1.6773	0.356811	0.630119	0.961039	0.594643	0.978963	2.44338	1.01327	0.618273
TraesCS6D02G219000	8.02304	2.77832	2.30345	1.26378	0.607845	1.5859	3.06795	3.282	1.22623	0.357653	0.7153	0.551459	1.084	3.09757	0.264915	0.762986	0.546749	1.94196	1.4397	0.639796	3.3822	2.60317	1.43727	5.74251	2.74311	0.269543	0.696189	2.8634	1.95289	1.66693	3.12351	1.20845	0.56067
TraesCS6D02G122200	4.80852	1.78249	2.0137	9.2905	4.93326	4.90305	7.99705	6.13627	6.61438	2.4868	3.80738	3.01668	2.25284	4.74216	2.01484	7.82955	6.73221	4.63411	4.94625	5.32987	7.82185	4.58886	7.04552	9.82571	3.3034	1.57024	1.53145	2.14718	2.46496	3.00883	3.96053	2.05813	1.38958
TraesCS7A02G507700	3.12537	0.076145	0.787197	1.99835	2.58394	1.29479	2.25093	1.79799	2.79802	0.704689	0.668731	0.912819	0.642734	1.10905	0.56719	1.42845	1.79506	1.06072	1.7931	0.682325	1.54919	2.00665	2.90022	2.31887	0.587565	0.212933	0.189835	0.39659	0.400949	0.835177	0.719051	0.518587	0.214572
TraesCS7A02G085500	0.487705	0.16361	0.367698	0.710402	0.259741	0.405717	0.652538	0.643876	1.0321	0.12818	0.496695	0.635096	0.398129	1.07099	0.444554	1.09615	0.276113	1.89926	0.246083	0.373183	1.9972	0.696374	1.23333	3.27462	0.428206	0.083185	0.15107	0.443819	0.223352	0.947746	0.554611	0.591521	0.348341
TraesCS7B02G415900	7.99972	0.322681	2.64484	3.56335	4.82144	2.06769	1.73675	2.2056	3.68797	2.39793	2.06213	2.70452	2.07851	2.78324	1.80335	3.56078	5.51374	2.30038	2.93345	1.4844	4.85295	2.79499	4.22478	4.78792	2.4668	0.559745	0.862303	2.10078	1.37705	1.89264	2.17848	2.03962	1.26944
TraesCS7D02G495800	0.629479	0.019064	0.471291	1.21244	1.19548	0.324169	0.603804	0.746304	0.62536	0.414467	0.396861	0.600724	0.374023	0.336943	0.300083	0.983484	0.941062	0.75686	0.720431	0.236055	0.607648	0.600799	0.760145	0.63533	0.33034	0.145393	0.232358	0.322697	0.156151	0.271556	0.20772	0.33661	0.25786
TraesCS7D02G161100	2.04563	0.142359	0.290079	0.189076	0.15067	0.201726	0.374069	0.306661	0.383166	0.144991	0.123481	0.195038	0.086605	0.36033	0.224085	0.623136	0.168175	0.171868	0.310475	0.11133	0.334686	0.319723	0.94888	2.85748	0.287793	0.096508	0.094643	0.333654	0.133263	0.757054	0.275757	0.076605	0.099844
TraesCS7D02G080500	1.76703	0.28217	1.2683	0.864846	0.478858	0.475672	0.630043	0.386949	0.9698	0.640331	0.468402	0.639863	0.71919	1.31207	0.74391	0.59974	0.418727	0.582824	0.625635	0.722875	1.97958	0.676721	1.07704	2.42639	0.569028	0.494709	1.00264	0.785493	0.717277	1.05334	0.890545	0.785375	0.643418
TraesCS7D02G080600	1.55484	0.503718	1.84613	1.17276	0.584386	0.700052	1.58176	0.963085	1.82101	1.08146	0.604964	1.45985	1.06959	1.99109	1.12181	1.59655	0.613046	0.47229	0.6775	1.02269	2.66716	1.06322	1.81018	3.46204	1.01761	0.650123	1.3202	0.491911	0.986136	2.20774	0.942891	1.36831	1.81979
TraesCSU02G142100	0.628917	0.052745	1.36717	1.684	0.209342	0.98098	0.841477	0.928632	3.7488	0.340919	0.583322	1.19235	0.746041	1.92202	1.15643	0.871682	0.222537	1.84913	0.228084	0.137496	1.07312	0.248384	1.02541	0.929414	0.238013	0.277117	0.808469	1.03018	0.956644	2.5445	2.23498	1.98681	2.85375
TraesCS1A02G018600	22.4958	8.42594	14.9393	7.04752	9.36372	20.5529	16.5052	17.688	13.6534	6.12014	14.5422	15.007	14.5441	26.2625	11.3912	6.43419	10.6906	29.2164	11.9099	8.52121	13.0119	17.7175	10.7298	15.1893	16.5024	6.05962	8.63878	20.2373	9.56246	15.9991	23.1991	15.7635	11.2901
TraesCS1A02G018500	3.02504	1.01413	2.43375	2.43257	2.16999	2.58667	2.14753	2.38914	2.30307	1.61668	1.7784	1.92099	2.3578	3.8792	2.38952	3.08409	3.18111	5.30682	1.8503	2.25282	2.53571	2.09872	1.76336	2.42203	1.69042	1.02227	1.22139	2.51464	1.82642	2.10027	4.06122	2.62477	2.59763
TraesCS1A02G018000	21.692	3.96579	12.1901	2.08915	2.62332	5.58668	5.4226	4.14565	9.69425	4.38137	4.42078	4.92392	5.54143	11.7497	5.00467	1.1486	2.30065	6.45954	4.36882	4.94015	11.6965	6.57678	8.3957	13.7909	6.77796	3.08755	5.80174	5.43273	5.59517	8.5324	7.66695	5.92905	5.61869
TraesCS1A02G017900	30.9418	12.927	14.1694	8.54403	5.65571	24.6849	25.3401	21.4909	16.3691	6.99612	8.82758	10.5642	9.73538	14.6602	11.7827	8.61022	8.71927	39.4508	15.0409	15.9376	26.877	16.8823	15.7913	25.9319	12.1067	3.88206	6.39743	8.39142	4.8099	7.68858	11.1062	6.61678	6.31977
TraesCS1B02G022400	50.316	18.9374	37.6075	14.2834	20.0267	28.781	22.5243	22.8737	24.68	21.9302	19.8604	28.6643	24.9551	39.4063	27.5728	17.7532	23.2444	40.3327	37.1278	30.6303	72.1586	27.3951	32.2212	60.2201	27.0907	12.9108	23.4432	27.1492	22.1592	36.7248	41.8107	30.7613	35.9183
TraesCS1B02G020700	26.0985	8.41331	15.2692	9.42672	14.1127	18.663	12.9325	13.452	18.8887	13.6648	13.6701	19.4919	13.5441	23.9	13.3302	8.85396	14.2153	22.7764	17.672	27.544	44.1248	17.5419	19.5437	25.4479	18.4918	8.17191	10.9712	14.2361	13.0488	20.0454	20.6692	15.3657	16.6106
TraesCS1B02G020600	19.4677	6.95712	13.2015	15.8188	17.0642	20.5426	18.6545	18.8591	15.3464	10.3291	11.2115	15.9687	10.0236	18.4423	12.0545	12.689	21.251	28.6825	24.9256	22.6165	27.829	16.4122	15.1039	20.7327	16.8668	5.78321	8.50268	12.661	8.82001	18.1714	16.9991	10.3141	13.7957
TraesCS1B02G022300	19.4443	7.62777	15.1441	17.2491	17.2636	27.2162	27.4195	27.3751	25.6083	10.56	10.2269	16.351	13.8702	28.4976	12.7075	16.852	23.3007	39.5091	21.7214	16.9741	30.596	20.2682	18.335	27.9753	13.1065	4.96604	8.66824	13.7231	7.71726	15.0524	22.3388	15.2327	13.9941
TraesCS1D02G015300	13.8203	5.11216	14.2511	9.52781	6.86982	7.59525	7.70503	8.34263	8.28702	3.96872	4.25953	4.92392	7.15297	13.9671	4.30796	6.04746	7.77777	11.5092	7.01341	7.05352	14.4	5.23	5.43324	11.6783	5.86081	3.64415	7.04906	6.34715	8.0846	11.3334	10.6977	11.2537	13.6742
TraesCS1D02G017800	24.0224	6.59913	18.9153	8.88442	15.0295	16.3972	12.5739	13.5537	16.2238	12.6837	12.9592	24.701	16.3867	22.9986	20.3175	13.622	18.3577	23.7693	16.1872	18.2342	39.9575	13.1029	14.3145	33.6418	13.2361	8.45606	14.2824	13.7187	11.246	21.2951	16.2922	16.7909	18.8623
TraesCS1D02G015900	0.727933	0.751875	1.33304	0.896188	1.21023	1.47605	0.85259	1.4665	2.35835	2.00034	2.4728	2.13173	1.93444	3.67768	1.65551	0.601691	1.2028	1.16375	0.506542	2.19136	2.94609	0.953255	2.37402	2.2801	1.5607	0.817657	1.41164	1.30533	0.720939	1.4875	2.03292	0.642713	1.3654
TraesCS1D02G017700	20.6317	8.74402	21.1515	13.5408	19.5377	25.8745	21.317	23.7349	20.3902	13.335	12.18	16.4377	14.3442	21.0494	17.2423	17.9998	24.564	40.2726	25.4784	21.2496	37.7525	21.1716	17.8061	24.9006	11.4306	9.42609	12.6562	14.0471	12.0378	18.9873	21.9155	17.8889	20.9534
TraesCS1D02G017900	7.09999	2.99038	4.25355	10.1661	5.72396	9.7253	10.3505	12.6544	7.40241	4.18149	3.36129	4.27845	4.30909	6.54156	3.57501	6.23874	6.31233	12.9452	7.17368	9.05338	10.9358	7.79517	6.0035	7.49283	3.13609	2.10742	3.30294	3.3762	3.31089	4.30276	6.18664	4.70718	4.92089
TraesCS1D02G015800	0.833562	1.1276	1.68693	0.902704	1.46952	1.61869	0.888403	1.39089	1.9004	1.86902	2.40866	2.02906	2.18847	2.95252	1.61787	0.496129	1.33137	1.26599	0.806867	1.97423	2.75066	1.67347	2.75435	2.80437	1.59483	0.838577	1.60372	2.10372	0.896034	1.94661	2.44502	1.03582	1.49231
TraesCS1D02G015400	15.3529	5.65601	13.18	12.5881	6.36181	11.3698	12.0311	12.8821	11.1937	3.41464	4.88671	3.69722	7.67106	18.8268	3.74077	9.05498	9.55463	13.6362	6.34698	6.52399	14.3201	7.94625	4.78724	9.19314	5.34075	2.78175	6.59472	5.24667	6.39333	9.86598	10.043	9.62305	10.0004
TraesCS1D02G018000	20.9892	7.94356	12.5717	6.43907	6.72774	11.4414	9.8238	10.7348	9.41915	6.67549	5.87734	8.35063	7.64365	13.8585	7.52215	6.7054	7.30396	12.2713	14.0058	13.0801	27.1617	12.3558	13.2968	23.4068	10.2629	4.16258	7.82262	8.93432	7.60691	12.8641	12.7585	8.54238	11.8977
TraesCS3A02G016700	0.778302	0.314282	1.08302	0.626125	0.947994	0.846153	0.766833	0.872296	0.845903	1.29268	1.07679	1.86584	1.51999	1.67327	1.37811	0.772064	0.848629	1.19665	1.03995	0.846575	2.72816	0.739995	0.8479	1.79379	1.05514	0.564601	1.68313	1.10489	0.992926	2.07722	1.49151	0.909015	1.77912
TraesCS3A02G050100	1.22756	0.123542	0.527534	1.54617	1.06238	1.28014	1.59414	1.07474	2.79263	0.604932	0.575978	0.775763	0.507309	0.903059	0.694518	2.93836	2.29343	3.29851	0.557453	0.764863	1.89908	0.973351	1.53173	2.73296	0.668978	0.261722	0.365035	0.361939	0.32526	0.527935	0.344004	0.394722	0.587956
TraesCS3A02G013500	0.302371	0.235476	0.190516	0.99238	0.224301	0.337846	0.513782	0.497493	0.594182	0.083018	0.398286	0.371004	0.236367	0.339116	0.158854	0.394412	0.223536	0.426429	0.199224	0.429686	0.287448	0.255897	0.378372	0.487088	0.12751	0.119725	0.208732	0.33727	0.082661	0.21467	0.427622	0.261345	0.265422
TraesCS3A02G018200	0.387603	0.281729	0.562809	0.263845	0.472111	0.565555	0.330483	0.447381	0.414687	0.643769	0.692375	1.02928	0.671278	0.963085	0.86229	0.398478	0.693372	0.457862	0.653272	0.428404	1.1039	0.238124	0.447103	0.863351	0.898384	0.477471	0.676355	0.631769	0.201458	0.838284	0.659416	0.331629	0.493976
TraesCS3A02G017900	17.8717	5.12501	9.78694	11.6667	19.4481	11.7923	8.27893	8.24905	2.95051	14.7822	16.8449	17.3151	13.1584	13.2891	13.8294	8.5608	18.4529	8.4423	17.0521	14.9811	20.5974	4.81243	1.59904	8.57701	16.9313	9.92713	15.79	10.2106	7.8251	12.8371	10.5828	8.58475	5.89266
TraesCS3A02G012900	0.096087	0.146665	0.065923	0.272926	0.083157	0.211538	0.280189	0.19529	0.132172	0.024622	0.095411	0.143526	0.047799	0.260591	0.035336	0.393051	0.039779	0.598327	0.106359	0.095581	0.312601	0.216306	0.099753	0.132428	0.158838	0.053264	0.116078	0.068203	0.012258	0.071628	0.182634	0.07399	0.1417
TraesCS3A02G018500	18.4702	25.0647	12.6088	118.339	51.5387	95.6409	132.044	121.505	215.449	11.1366	26.8484	17.358	12.1097	35.9615	14.11	110.373	49.6952	109.434	22.7165	53.2999	36.9303	78.9349	146.019	69.5828	21.1954	5.70853	9.51109	18.1511	11.0285	15.0247	28.5074	10.9298	10.7848
TraesCS3A02G261700	0.178825	0.292452	0.103568	0.583992	0.548704	0.640453	0.461575	0.693861	0.693226	0.260366	0.28826	0.267114	0.315393	0.266856	0.249104	0.3325	0.661808	0.827127	0.13996	0.612198	0.564948	0.741564	1.68771	0.448106	0.470289	0.099129	0.166933	0.069236	0.051849	0.222176	0.193123	0.125182	0.053276
TraesCS3A02G016600	0.333219	0.209596	0.314032	0.128481	0.343839	0.237601	0.413057	0.486228	0.379029	0.131367	0.409051	0.593453	0.40165	0.88724	0.353486	0.234042	0.300663	0.214112	0.488637	0.163911	0.492759	0.372027	0.291049	0.369323	0.340487	0.134984	0.394805	0.500336	0.196203	0.509537	0.994695	0.359506	0.4935
TraesCS3A02G017200	7.44856	3.90735	12.7877	1.86113	3.9231	2.59257	1.18924	2.70358	2.43823	11.703	10.1126	15.2639	14.0695	12.2773	12.1348	1.98108	4.58474	2.58911	6.36145	4.62483	14.8106	2.34115	4.90211	9.30816	14.5592	7.66737	13.0235	15.2493	9.2925	17.7263	13.2402	8.90762	11.8875
TraesCS3A02G049600	20.0509	10.4338	23.0064	19.2389	17.6378	15.817	21.6668	16.9503	27.5811	16.9897	22.3069	23.6378	15.6528	23.386	21.3133	19.2937	19.6088	28.5342	18.2577	13.1425	24.4771	17.5069	23.8343	31.7984	24.1635	7.75797	13.716	23.9326	10.7732	17.9015	23.9014	13.5845	12.9587
TraesCS3A02G018100	0.185758	0.009644	0.138716	0.251253	0.41339	0.143492	0.162909	0.311622	0.425867	0.362675	0.276052	0.36996	0.228814	0.555552	0.368673	0.413529	0.634755	0.134345	0.054396	0.163411	0.183131	0.209609	0.229579	0.487645	0.240225	0.029421	0.181662	0.10046	0.146704	0.39564	0.322251	0.126497	0.101459
TraesCS3A02G017100	9.06651	3.87345	17.557	5.05444	11.1267	7.35683	3.72499	6.21982	3.95555	21.9487	15.0442	26.5339	21.7765	17.3348	25.1388	4.5993	12.1719	7.09198	11.9945	9.09753	16.2033	4.65737	6.20802	9.17802	16.624	11.056	20.2803	20.4738	15.2016	27.1942	22.3699	15.3811	21.2106
TraesCS3A02G013400	3.41509	1.6933	1.63995	5.80641	2.00503	4.90161	8.74424	5.55742	6.91663	0.659644	1.58235	2.03791	0.93906	2.49858	2.15629	6.60629	1.51567	5.87743	1.30861	3.87755	5.18977	4.13777	5.05531	5.52593	1.91489	0.351985	1.19207	1.70538	0.941427	1.83366	1.94354	1.56688	0.773295
TraesCS3A02G018300	14.9141	10.2549	10.2119	15.455	13.6719	16.6488	16.3096	18.4478	20.5688	10.6198	15.4433	17.2515	14.7089	27.7601	12.2944	13.1338	15.7766	15.0744	16.026	11.8892	18.2701	17.3781	15.4596	21.2743	12.778	5.43001	8.23953	16.4326	9.92778	16.7381	30.5166	14.9056	14.1347
TraesCS3A02G013000	1.26488	0.724259	0.75811	1.87014	1.07106	1.17039	1.56419	1.17135	1.31432	0.746199	1.22631	1.12819	0.923458	1.64962	0.769696	1.14331	0.640443	1.71376	0.559596	0.943995	1.53407	0.905665	1.21632	2.07506	0.956288	0.645682	1.20925	0.852615	0.63851	1.30018	1.39812	0.800821	0.656072
TraesCS3A02G049500	1.39237	0.172047	1.73769	0.666905	0.594472	0.462491	0.484369	0.251547	0.689499	1.02282	0.632038	1.53905	1.32062	1.62971	1.24029	0.56956	0.653292	1.28291	0.673571	0.408917	2.5669	0.549901	0.891388	1.90734	0.931631	0.360191	1.21108	0.830187	0.378949	2.11049	0.882169	1.36828	1.58183
TraesCS3A02G261800	3.11857	0.629647	1.8113	2.90963	1.58399	1.94573	1.9363	1.85394	4.10644	2.18569	2.28122	2.72064	1.89166	3.25931	2.31986	3.94593	1.76557	3.34651	1.03811	1.40146	4.50659	1.5264	4.96934	6.80162	2.7591	0.876681	1.65294	1.69016	1.2355	2.72656	2.67387	1.76904	2.14007
TraesCS3B02G057200	3.65529	1.64791	2.14654	6.03006	3.57722	4.59281	5.5389	5.26623	4.15821	3.22106	3.47864	3.38656	2.01014	2.24552	2.85485	5.61048	5.51248	5.08305	3.58512	4.01083	4.92642	3.69128	3.60262	3.30439	3.42368	1.81251	1.73277	2.58362	1.47572	1.68626	3.54225	1.73054	1.49104
TraesCS3B02G056100	1.12255	0.061195	0.174204	0.1563	0.145726	0.791265	0.100498	0.088726	0.090075	0.203758	0.199048	0.167678	0.167525	0.694342	0.080271	5.52122	5.87371	7.35949	0.069031	0.398803	0.193669	0.033251	0.036418	0.082044	0.287185	0.103712	0.090407	0.0664	0.08354	0.139469	0.088903	0.092614	0.076641
TraesCS3B02G055700	0.622244	0.049161	0.017677	0.015068	0.062437	0.731446	0.193765	0.097752	0.074429	0.092436	0.21747	0.242467	0.251218	1.20999	0.121601	2.21334	8.78599	12.1897	0.188551	0.256302	0.09335	0.181641	0.035108	0.056494	0.255556	0.09998	0.010894	0.204835	0.02301	0.100838	0.128556	0.089282	0.162543
TraesCS3B02G030500	17.094	6.53983	25.8548	10.9283	19.754	21.6726	11.4209	12.5586	9.86911	34.5685	28.5324	45.011	37.6991	20.625	36.2435	7.28838	21.5863	25.6198	38.0667	26.9353	30.1145	13.6604	13.6085	9.9927	28.4093	29.2553	33.5306	34.0378	19.8921	30.0483	24.9219	15.0874	23.4849
TraesCS3B02G057900	2.31205	0.743175	1.73342	2.81649	2.12053	2.49754	1.89437	1.82223	1.82458	2.19521	3.26666	2.25651	1.95202	2.81372	2.07767	3.68725	4.83039	4.84052	1.46145	1.76713	2.87417	1.45154	2.16359	2.37746	3.28469	1.96078	1.79158	2.1315	1.64521	1.77389	2.45116	1.93538	1.04144
TraesCS3B02G059000	1.59846	0.463393	1.89269	2.96409	4.15812	2.08768	1.57403	1.90294	1.65226	5.27996	2.79174	4.95472	3.05194	3.83789	3.79433	0.148483	0.114756	0.084198	2.85232	1.3524	2.18616	1.13852	1.25898	2.17639	2.47654	1.42388	1.61849	1.44285	1.67384	2.58291	2.89774	3.06954	1.99845
TraesCS3B02G058500	3.25187	0.59432	1.63045	1.46041	0.76458	0.805864	1.09624	0.891418	2.23656	0.879061	0.919911	1.02482	0.710644	2.03913	1.54382	0.151035	0.142667	0.185563	0.670431	0.601009	3.28001	1.26945	2.18315	3.80349	0.776816	0.312594	1.02185	0.840565	0.419657	1.64644	1.81616	1.34403	1.1858
TraesCS3B02G030600	2.17546	1.58753	4.25592	3.40313	5.35567	3.55511	1.86226	3.87541	1.44258	7.36259	5.01623	8.23386	5.94988	6.11151	8.02156	3.00092	7.6787	5.37069	6.73696	4.44627	4.92169	1.76628	1.55214	2.17185	4.22659	4.1415	4.70122	4.88474	3.88109	6.10563	8.25069	4.8148	7.48431
TraesCS3B02G016300	0.75611	0.418335	0.497737	0.961642	0.234401	0.614583	1.07383	0.795133	0.946929	0.636212	0.896474	0.522565	0.437881	1.1437	0.913037	0.807856	0.264749	1.01124	0.499668	0.753735	1.21826	0.56158	0.981201	1.04632	0.612958	0.212697	0.490794	0.41654	0.287945	1.03756	1.10825	0.782096	0.591729
TraesCS3B02G295000	1.06643	0.611946	1.97125	0.406381	0.404794	0.357695	0.301495	0.456305	0.707728	1.23453	0.955429	1.10388	1.04238	0.867927	0.791243	0.642321	0.51637	0.966111	0.379673	0.518444	1.17585	0.277089	0.631252	0.925926	0.695872	0.995635	1.44651	0.849923	1.19342	1.59227	1.215	1.46125	1.77806
TraesCS3D02G064100	0.172956	0.083809	0.23544	0.224763	0.282735	0.178138	0.176962	0.156232	0.132172	0.283159	0.354385	0.315758	0.420627	0.384029	0.353361	0.182488	0.172378	0.204307	0.2009	0.218471	0.426275	0.204922	0.174568	0.397283	0.170183	0.213057	0.371449	0.245532	0.07355	0.513335	0.334829	0.264248	0.551054
TraesCS3D02G014600	0.736138	0.559702	1.33857	1.10049	1.2574	1.3019	1.32303	1.12868	1.14583	1.94843	1.82741	2.15576	2.12007	2.2536	2.44595	0.636775	1.51042	1.05918	1.47719	1.23879	2.17718	0.688572	0.892436	1.35921	1.178	1.0846	2.11793	1.76007	1.33456	2.8882	2.2246	1.17206	1.68234
TraesCS3D02G049100	1.57361	0.432925	1.06665	0.540592	0.305466	1.34621	0.947977	0.498173	1.9016	0.414549	0.730166	1.14231	0.468215	0.902664	0.775205	1.86922	3.59221	3.81946	0.850121	0.856858	1.84858	1.42883	0.667967	1.65836	0.590413	0.146744	0.675125	0.647215	0.337719	1.07804	0.79201	1.50455	0.988009
TraesCS3D02G049500	2.01416	0.479125	1.53442	3.10528	1.61637	2.58842	2.95071	1.93519	2.5565	1.68917	1.46754	1.46327	1.12036	1.75114	1.18963	1.9394	1.86986	2.15524	1.68901	3.13545	2.91082	1.27999	2.15042	2.31711	1.40533	0.700364	1.18343	0.961782	0.805916	1.36497	1.18911	0.75534	0.60006
TraesCS3D02G011300	0.14413	0.041904	0.103594	0.529798	0.166315	0.189271	0.221202	0.169251	0.224693	0.073867	0.204453	0.086116	0.057358	0.164584	0.141344	0.16845	0.106079	0.189713	0.177265	0.355015	0.227346	0.068307	0.162099	0.276894	0.10211	0.053264	0.081255	0.054563	0.07355	0.071628	0.121756	0.095129	0.062978
TraesCS3D02G261700	0.385684	0.071575	0.265415	0.658124	0.213055	0.437385	0.465983	0.378041	0.237045	0.315423	0.325935	0.257407	0.261255	0.585662	0.231364	0.37164	0.351051	0.573301	0.262407	0.244886	0.315509	0.126395	0.40466	0.380415	0.397265	0.236543	0.35688	0.116495	0.19891	0.295666	0.233961	0.18054	0.121015
TraesCS3D02G011900	3.11321	2.10569	2.06246	7.11213	2.74419	5.02125	9.05453	5.62436	5.98741	1.46504	2.60337	1.89455	1.40528	2.98994	1.55479	4.99736	2.29395	5.85193	2.44626	3.78228	5.05846	3.15352	4.80061	5.00817	2.34853	1.36356	1.65991	2.03246	1.66714	2.30404	3.43961	2.17741	1.99954
TraesCS3D02G014000	0.348697	0.158406	0.455685	0.080919	0.268246	0.112232	0.089193	0.104993	0.106589	0.285439	0.467158	0.549791	0.34692	0.304167	0.36808	0.127355	0.120299	0.220663	0.131041	0.192701	0.501325	0.09181	0.125695	0.449025	0.354544	0.128863	0.479751	0.247509	0.185356	0.553571	0.429578	0.415547	0.666589
TraesCS3D02G048800	0.741702	0.088755	0.265959	0.136016	0.72018	1.21575	0.263757	1.04174	0.995367	1.25164	0.744189	0.986295	1.18788	2.65966	1.20858	0.158571	0.711484	1.2089	0.367112	0.604122	1.19045	0.643012	0.868601	1.16728	0.971896	0.150421	0.349665	1.18135	0.369262	1.35979	1.74789	0.348252	0.548379
TraesCS3D02G064200	1.35588	1.74616	1.44487	2.17423	1.00805	1.85576	3.01665	2.51531	3.32962	1.13096	1.61356	1.23693	1.11358	1.88342	0.937021	1.74154	0.929271	1.6723	0.805819	2.43111	4.75024	2.27494	4.26301	5.32446	1.06374	0.635593	1.19825	0.620084	1.27702	1.63936	1.34047	1.11114	1.44634
TraesCS3D02G063100	0.924238	0.723958	1.21368	0.434788	0.636793	0.45748	0.908919	0.875397	0.851674	0.666827	0.598251	1.00526	0.633849	1.61384	1.19897	0.930749	0.594378	0.763179	0.871852	0.879845	1.53925	0.79737	1.39733	2.02368	0.847616	0.387984	0.888888	0.802528	0.663962	1.50505	1.26495	1.63857	2.02903
TraesCS3D02G014500	0.52732	0.448245	0.473035	1.12	1.19119	1.31522	1.04249	1.40477	0.38112	1.2024	1.41997	1.01462	0.933669	1.0206	0.635455	0.74426	1.8624	1.15381	1.05527	0.863658	0.581541	0.423579	0.41754	0.291151	0.791491	0.663896	0.7558	0.837412	0.490297	0.533007	1.55723	0.550579	0.702953
TraesCS3D02G063000	0.164046	0.107313	0.278693	0.402004	0.340733	0.658947	0.302122	0.474188	1.15836	0.224199	0.294759	0.326718	0.261136	1.04591	0.402189	0.655068	0.618776	0.465076	0.363168	0.435154	0.954183	0.492392	0.695414	1.26062	0.413226	0.181873	0.277447	0.403665	0.223236	0.625032	0.675581	0.48122	0.60928
TraesCS3D02G011800	0.684344	0.245435	0.670737	1.18856	0.420816	0.719917	1.09175	0.902856	0.730786	0.403801	0.498155	0.833913	0.671898	0.578385	0.76163	1.05239	0.298227	0.902602	0.564807	1.01088	0.78563	0.608118	0.712793	1.35383	0.531611	0.389339	0.630922	0.58802	0.470992	0.704809	0.884282	0.732997	0.619688
TraesCS3D02G011400	0.108379	0.078775	0.04426	0.105632	0.015633	0.073254	0.332666	0.122374	0.099387	0.069431	0.102493	0.202359	0.08087	0.154699	0.044285	0.197916	0.03739	0.205753	0.033324	0.141178	0.173625	0.053504	0.070321	0.226316	0.063985	0.020026	0.032732	0.166679	0.046088	0.123431	0.057222	0.158962	0.059195
TraesCS3D02G014100	0.339589	0.038301	0.126249	0.136958	0.14188	0.067842	0.197689	0.142799	0.080538	0.120029	0.182721	0.087457	0.198055	0.28415	0.215319	0.153966	0.242394	0.071139	0.07201	0.216327	0.467547	0.110994	0.15196	0.366791	0.152094	0.038948	0.127317	0.099743	0.104574	0.189134	0.185479	0.077289	0.019188
TraesCS3D02G261800	2.99284	1.03435	2.8854	1.97734	2.53934	2.18722	2.25158	1.39148	1.88351	2.60654	2.23371	2.54203	1.85856	3.3366	1.71448	2.57195	1.98406	2.03505	1.56378	2.48786	2.76249	2.2481	2.48766	3.03904	2.2404	1.45301	2.87114	1.88831	2.30836	2.87992	1.8745	2.991	4.13471
TraesCS5B02G528200	0.200421	0.078041	0.96815	0.681701	1.27612	0.44787	0.505334	0.514029	0.324921	0.559441	0.659992	0.694972	0.740628	1.27714	1.03538	1.16074	1.77801	1.53284	0.906759	0.325497	0.55042	0.262906	0.334396	0.87889	0.574721	0.126972	0.501534	0.640176	0.191767	1.03161	0.612234	0.488188	0.586434
TraesCS5B02G528300	0.747481	0.853309	2.76671	0.881588	1.78088	0.540045	0.917751	0.798329	0.483859	1.25067	1.39714	1.57627	1.25987	2.14645	1.55231	1.27187	2.39068	2.4842	1.8711	1.03722	2.1197	1.18779	0.69612	2.24768	1.94172	0.555724	1.4023	1.4856	0.650696	2.89532	1.88041	1.7993	3.40061
TraesCS5D02G284500	0.445869	1.06396	0.486475	0.773085	0.626134	1.77409	1.23947	0.866305	1.12248	0.560497	0.393808	0.879625	0.443597	0.144097	0.226876	0.442447	0.592074	0.958262	1.28299	1.67367	0.833511	1.12632	0.960698	0.158105	0.437066	0.550283	0.538634	0.298569	0.654681	0.794355	0.359777	0.231356	0.3584
TraesCS5D02G284600	1.0055	0.841775	3.36127	0.285003	1.24314	1.50835	0.509799	0.936654	0.617462	2.33506	1.40086	1.864	2.72423	1.67872	1.9149	0.275429	1.16457	0.477224	1.09312	1.00786	0.902769	0.595666	0.44271	0.303703	1.65367	1.61243	2.34262	2.68917	2.63426	3.23467	2.09034	1.99491	3.64819
TraesCS5D02G527500	1.30954	1.96015	3.31753	5.02505	6.43503	5.33653	4.95639	5.5938	3.58743	1.79163	3.57358	2.85125	1.95431	4.35626	2.33992	5.64215	15.9274	10.2984	5.0775	4.41577	3.95513	4.72046	3.35557	6.32663	3.87876	0.812054	1.86354	2.37897	1.27424	3.61251	3.04104	1.72134	3.45505
TraesCS6A02G401300	0.038251	0.083409	0.056236	0.191735	0.049656	0.110805	0.337559	0.194359	0.328855	0.024505	0.067826	0.042853	0.066599	0.06825	0.023445	0.097794	0.105573	0.246904	0.070568	0.135893	0.127272	0.226605	0.235783	0.119815	0.090332	0.031806	0.057762	0.067878	0.073199	0.071287	0.106029	0.042078	0.203701
TraesCS6D02G003900	6.99777	1.3648	6.58374	8.75479	10.9875	18.9115	16.1359	15.914	6.53012	11.087	10.7513	22.2541	11.1611	9.54918	14.7162	5.00667	12.1017	25.3493	15.1435	6.91137	18.4305	8.89894	3.15127	5.63939	8.69886	5.21765	6.74311	10.41	4.13648	7.27491	11.4199	6.5616	5.59303
TraesCS7B02G233100	1.06689	0.260716	0.38762	1.72112	0.939246	1.03372	1.42566	1.3085	0.379541	0.730618	0.404446	0.728122	0.420919	0.682663	0.777934	1.15554	1.35806	1.41082	1.23298	0.627352	0.707242	0.239737	0.179029	0.576172	0.640729	0.418067	0.366657	0.600607	0.23467	0.205685	0.34963	0.212465	0.210985
TraesCS7D02G328900	1.05931	0.592532	0.343072	3.66298	1.38711	2.38013	4.32594	2.34643	1.65987	0.767143	0.418132	0.949383	0.329919	0.920377	0.485542	3.55268	1.94487	3.00784	1.81265	2.02893	1.04887	1.70256	1.42247	1.16565	0.728722	0.21446	0.144662	0.496914	0.23503	0.194555	0.569019	0.162126	0.120747
TraesCSU02G044100	7.22572	8.92561	5.61289	27.7582	16.3654	15.498	24.8631	19.1124	30.056	5.39232	13.2758	8.181	5.55419	15.8824	4.87638	26.2361	14.135	21.0874	10.0687	13.1219	15.8574	15.3236	29.29	34.5395	10.0181	3.83502	4.67794	6.49297	4.6214	6.90018	12.343	5.07357	4.0778
TraesCSU02G153700	0.46147	0.104096	0.717432	0.265876	0.79875	0.497831	0.268641	0.603712	0.547221	1.5903	1.37694	1.40238	0.823247	1.79439	1.03384	0.34871	0.592903	1.20839	0.37185	0.655774	1.43542	0.358221	0.351049	1.79436	1.2213	0.246988	0.845833	0.835835	0.629327	1.2653	1.00819	1.03278	1.01689
TraesCSU02G156200	5.78552	0.61514	9.93505	3.37134	4.6677	4.77569	1.98132	3.25227	6.24824	8.89533	6.89112	11.8844	9.98981	16.3526	12.8362	2.09559	3.87979	4.45879	4.8339	2.06557	7.9616	2.40201	3.13964	8.7824	7.21523	1.65392	7.45132	7.24938	4.17236	18.7721	9.6486	8.79432	12.8958
TraesCSU02G044400	5.93504	3.27901	8.85881	7.53758	11.5189	8.24863	5.917	8.21514	7.72386	15.3522	15.7942	19.1404	12.4303	13.7464	14.7273	4.79105	10.0447	10.982	10.782	8.32034	13.0112	6.12216	7.49427	8.91933	12.3157	7.30717	13.1415	10.742	8.02068	15.3837	16.3436	8.44696	13.3685
TraesCSU02G156300	0.008951	0.09759	0.14914	0.089733	0.139437	0.134829	0.068687	0.181922	0.012312	0.298181	0.190458	0.200552	0.178106	0.306636	0.175559	0.065383	0.185282	0.081566	0.143113	0.101758	0.158838	0.084842	0.023231	0.056074	0.179672	0.069465	0.03244	0.101656	0.114192	0.177934	0.226843	0.157542	0.102667
TraesCSU02G050000	2.71475	0.048363	7.03451	0.400225	0.998133	0.534544	0.190621	0.492853	0.549159	4.60364	1.33399	5.63203	5.25177	13.4865	6.92758	0.71285	1.65278	0.794971	1.17842	0.163894	4.067	0.473012	0.391435	4.13498	2.83883	0.973746	4.94078	4.45845	3.39545	11.0665	6.33756	5.94339	8.92563
TraesCSU02G042900	1.59196	0.910054	1.77116	1.72534	2.99381	2.20356	1.94139	2.93824	2.29636	2.37049	2.29487	3.76614	3.04784	5.2694	2.10972	1.42058	2.88563	2.77069	2.79404	1.43073	2.90135	1.86579	1.69737	2.95416	2.03214	1.15438	1.66328	2.98073	2.01998	3.35706	5.27484	2.37598	2.49572
TraesCSU02G044200	15.6336	7.8974	12.8968	22.6393	21.2951	13.8127	18.5747	15.5604	16.1474	13.1401	15.8774	15.3869	11.851	14.9245	11.3223	18.7316	19.7533	16.2807	16.329	8.76751	20.3197	12.3774	10.9114	30.7838	14.0972	7.31436	9.09134	12.2983	7.2674	13.6915	17.5126	10.2705	10.3033
TraesCSU02G158800	5.67635	6.59159	11.2504	11.701	17.3102	12.9209	8.49263	12.4356	13.9068	16.3856	17.2477	18.7388	15.0292	15.6294	13.2578	7.83882	14.3919	11.2354	15.8113	13.0781	13.9943	9.48129	11.289	8.22719	14.2873	12.4095	13.1466	12.8026	10.6589	15.2629	18.5672	13.7447	13.5801
TraesCSU02G046500	0.375939	0.146384	0.315826	0.149555	0.511269	0.300773	0.357171	0.351716	0.172375	0.527552	0.672951	0.615027	0.498698	0.587719	0.614455	0.274609	0.197634	0.380643	0.330262	0.267115	0.211784	0.254526	0.185849	0.23551	0.412188	0.21832	0.519034	0.533692	0.376835	0.511559	0.609641	0.315085	0.381333
TraesCSU02G167800	0.11512	0.115053	0.03761	0.176318	0.083025	0.111158	0.161956	0.142984	0.131962	0.012292	0.068042	0.114638	0.009544	0.082161	0.02352	0.070076	0.039716	0.131131	0.023598	0.081796	0.170238	0.079565	0.112043	0.180295	0.079292	0.031908	0.034768	0.027238	0.073433	0.047676	0.091171	0.042212	0.047158
TraesCS3A02G335400	0.567696	0.848439	0.768968	0.245124	0.452665	0.339982	0.440527	0.579064	0.403609	0.261526	0.660523	0.381113	0.431535	0.3824	0.304947	0.307516	0.712993	0.40688	0.698208	0.779534	0.669714	0.642387	0.455262	0.615374	0.866136	0.495024	0.616456	0.715362	0.716106	1.10949	0.525372	0.617473	0.585298
TraesCS3A02G335800	0.379896	0.714479	0.521279	0.967984	1.24936	1.60668	1.25354	2.03324	2.22091	0.486748	1.19904	0.837	0.425205	0.948957	0.896458	1.01287	1.16646	1.08183	0.584042	1.88949	0.800544	1.20404	2.16915	0.89246	0.941991	0.221119	0.481882	1.0112	0.278677	1.01478	1.15833	0.386559	0.684732
TraesCS3A02G335700	0.012544	0.061546	0.184424	0.125757	0.043426	0.123549	0.028879	0.093484	0.043139	0.064291	0.106768	0.206115	0.087363	0.170105	0.130708	0.054979	0.112522	0.085734	0.084856	0.196089	0.176229	0.074314	0.081394	0.157171	0.051842	0.076492	0.083349	0.071233	0.112025	0.077927	0.069543	0.096595	0.020555
TraesCS3A02G335600	0.210737	0.3151	0.094421	0.221324	0.30223	0.202322	0.203296	0.171324	0.463807	0.061716	0.418511	0.467674	0.143769	0.464097	0.228806	0.37824	0.108016	0.32006	0.170321	0.282356	0.080135	0.242551	0.375047	0.150878	0.703833	0.10013	0.11638	0.153857	0.192035	0.396477	0.419626	0.152338	0.069061
TraesCS3A02G335300	1.15609	2.28343	4.68021	2.15559	3.71211	4.19343	2.00573	4.38154	4.65556	6.50466	11.955	7.5582	6.30109	11.8384	6.77784	1.66448	2.47401	2.97729	1.09216	2.40478	4.68285	1.56828	3.58756	10.1814	5.34157	0.984513	4.43275	6.92164	2.09478	10.3459	10.8809	2.65408	3.92592
TraesCS3B02G366100	0.161117	0.309164	0.271611	0.183055	0.278874	0.350971	0.158254	0.235771	0.168435	0.37158	0.374821	0.356181	0.250061	0.404759	0.339706	0.235379	0.444678	0.156607	0.206083	0.348013	0.34309	0.221437	0.284349	0.298762	0.464187	0.235786	0.334777	0.219576	0.197324	0.328287	0.377694	0.127609	0.24288
TraesCS3D02G328800	0.095477	0.208191	0.112294	0.04254	0.044069	0.132755	0.07815	0.137991	0.271422	0.073398	0.234757	0.209169	0.107655	0.109026	0.132644	0.046495	0.017568	0.048336	0.070456	0.189948	0.263553	0.218704	0.223019	0.127599	0.3833	0.042341	0.199924	0.153613	0.064963	0.08699	0.352867	0.063017	0.031289
TraesCS3D02G328700	0.887038	0.148244	0.539409	0.064909	0.089656	0.217567	0.069559	0.052638	0.133595	0.530934	1.56139	2.35982	1.15951	1.5619	1.76201	0.056755	0.151896	0.363844	0.286677	0.230024	0.373415	0.069042	0.126033	0.389391	1.07796	0.294312	0.570993	0.569884	0.619515	1.33536	1.1999	0.86182	0.636555
TraesCS3D02G328500	0.144308	0.121577	0.160726	0.098638	0.295195	0.212813	0.050335	0.168868	0.162412	0.193301	0.381497	0.284141	0.332828	0.121718	0.233185	0.114994	0.181039	0.249058	0.09681	0.093213	0.281301	0.015544	0.255365	0.189025	0.302061	0.101812	0.150559	0.232799	0.209207	0.146693	0.249355	0.086588	0.128977
TraesCS4A02G173400	0.282169	0.240111	0.472173	0.137988	0.381192	0.303027	0.17956	0.317052	0.255604	0.423259	0.575993	0.956043	0.698405	0.559944	0.52306	0.110598	0.38939	0.553979	0.507862	0.440098	0.234077	0.407707	0.339377	0.224193	0.625719	0.419654	0.631868	0.722987	0.5268	0.453181	0.523245	0.537519	0.496183
TraesCS5D02G542600	0.894743	0.042723	1.59388	1.04757	0.689565	0.075675	0.24056	0.053095	0.161707	0.903734	0.138966	0.185353	0.344378	0.186445	0.280208	0.696511	0.7841	0.158705	0.160648	0.11137	0.1835	0.15476	0.076277	0.122742	0.015423	0.10861	0.134126	0.018543	0.274954	0.292112	0.144825	0.294558	0.256834
TraesCS6D02G112200	0.132782	0.065146	0.04555	0.610106	0.976778	1.43085	0.774386	0.494764	0.593608	0.706035	0.357876	0.366927	0.330263	0.189532	0.073246	0.310375	0.210723	0.252081	0.775714	1.0378	0.186538	0.645023	0.551394	0.19132	0.525226	0.13249	0.240612	0.179075	0.228687	0.420677	0.178771	0.138763	0.467779
TraesCS7A02G307400	0.770464	1.22687	0.755144	0.575905	0.315848	0.340651	0.12447	0.398348	0.418348	0.493584	0.819696	0.257428	0.474043	0.96952	0.447379	0.814571	0.643533	0.215555	0.311708	0.432186	0.404769	0.576544	0.855116	0.825609	1.16111	0.809233	0.600097	1.09377	0.750128	1.18396	1.02768	0.624505	1.22923
TraesCS7A02G213000	16.6388	10.1103	7.95609	14.3074	5.61535	8.88951	10.0222	7.5464	11.7215	2.85439	6.24137	4.86674	3.50474	6.71759	4.14757	13.4457	6.60977	9.13543	6.13064	8.03323	12.0864	10.4261	13.8406	19.8178	10.5877	2.686	4.13786	8.04491	4.93818	6.62555	7.03529	5.13107	4.67703
TraesCS7B02G207700	0.162752	0.321616	0.219334	0.169957	0.070426	0.117863	0.062445	0.082696	0.167905	0.182462	0.028859	0.030388	0.222643	0.421062	0.187038	0.089163	0.19652	0.154489	0.050042	0.05782	0.120337	0.120519	0.237602	0.19117	0.312278	0.067664	0.159748	0.303248	0.12977	0.290672	0.402794	0.123086	0.06667
TraesCS7B02G119700	23.1829	10.3532	10.4944	18.6113	9.35089	16.0689	15.3003	12.7911	16.7587	5.47685	12.3247	9.75427	6.73242	11.6862	7.3564	17.636	9.74173	14.6548	10.2748	12.4258	17.6045	17.9983	18.0687	23.3068	13.1853	5.48005	5.6517	13.1644	8.22439	11.5039	12.9017	9.23592	9.30844
TraesCS7D02G304200	0.27783	0.333202	0.326767	0.208894	0.360669	0.016096	0.213198	0.150579	0.324845	0.106792	0.3547	0.249	0.248773	0.495716	0.153259	0.162356	0.249211	0.042196	0.017085	0.177665	0.184883	0.230425	0.612916	0.313289	0.656103	0.092407	0.234944	0.493018	0.283556	0.431479	0.264039	0.290344	0.136573
TraesCS7D02G214900	15.9405	8.67494	8.038	14.7008	5.82845	10.8871	10.4401	11.2225	15.1659	3.35761	8.20508	5.98307	4.99823	10.2138	5.14312	13.6276	6.59555	9.93968	5.37723	7.87235	15.4005	11.052	14.1136	20.9758	11.1264	3.9139	4.72403	8.61617	5.35255	10.088	9.80701	7.09474	5.94029
TraesCS2A02G200300	0.724217	0.647029	0.62109	0.117643	0.03482	0.174824	0.216122	0.245321	0.677969	0.180428	0.413784	0.240395	0.4103	0.732234	0.258934	0.264506	0.041642	0.152766	0.111339	0.242994	0.550355	0.560127	0.626542	1.27286	0.570086	0.111516	0.291631	0.642572	0.487628	0.599856	0.66915	0.431529	0.510929
TraesCS3A02G538300	0.199895	0.184919	0.819303	0.303628	0.220179	0.350938	0.306787	0.344718	0.391619	0.822684	0.773339	0.678606	1.1571	0.397731	0.623737	1.43361	1.23716	1.01198	0.2831	0.559516	0.179153	0.114831	0.416617	0.113842	0.658019	0.564118	0.73177	0.46436	0.757326	1.20414	0.729188	0.619699	1.1315
TraesCS3B02G603800	0.865471	1.32104	2.27819	0.588752	1.04862	1.07445	0.588235	1.26482	1.14798	2.51878	1.96432	1.93915	3.94243	1.69422	1.95514	0.803789	1.90241	0.957671	0.843949	1.12446	1.00559	0.63723	1.03487	0.635128	1.68616	1.7477	2.15828	1.61479	1.63254	3.2028	1.49815	1.57769	2.69444
TraesCS3D02G543900	0.108451	0.433552	0.77359	0.211404	0.323289	0.558501	0.332889	0.473496	0.356375	0.771971	0.521352	0.70198	1.08498	0.361206	0.531776	0.360889	0.731676	0.247068	0.452023	0.667832	0.436579	0.271267	0.406572	0.27931	0.533563	0.454227	0.793368	0.402006	0.392013	0.830911	0.54397	0.510343	0.631837
TraesCS5A02G156400	5.18087	7.48879	9.94493	6.11935	9.46379	10.1864	5.37087	8.20309	6.58871	7.89053	10.178	8.31308	9.25211	10.6974	6.61455	5.21728	9.07406	7.76957	6.52423	9.87196	7.59394	7.86796	7.8987	5.11948	10.2726	7.05883	9.7385	8.95538	9.51941	11.5944	8.92873	8.71007	10.2191
TraesCS5B02G154600	3.87751	4.94516	7.24952	2.59147	5.764	5.24799	2.89047	4.71523	4.04287	5.92834	7.47865	6.94055	8.03319	6.92073	5.00085	2.86569	6.15129	4.49348	3.82316	6.13062	5.16542	3.77569	4.82886	3.5028	6.5329	4.93468	7.23499	5.88391	6.5846	9.34353	7.45265	5.95725	8.01934
TraesCS5D02G161800	3.32534	5.25214	5.50411	2.65077	4.41003	4.21221	2.63642	3.8366	3.88046	4.0789	6.49812	4.46491	5.58716	6.31375	3.83162	2.878	3.84222	3.31907	2.91392	4.38208	4.63002	4.12043	4.57433	4.01499	6.37038	3.87308	5.53395	5.47395	5.93122	6.3506	6.21571	4.98715	5.31965
TraesCS2A02G343100	41.0133	15.6014	20.2303	52.0909	24.8346	25.3592	39.8365	28.4086	31.1724	17.549	17.3775	19.2428	15.9424	28.5464	18.3397	42.832	29.8453	33.4723	20.5208	17.1362	30.4382	29.0743	32.13	57.1705	24.9825	10.2897	14.0701	17.894	12.8303	18.5997	25.366	18.1961	15.192
TraesCS2B02G340700	47.6221	17.2409	22.7086	48.4901	32.3612	30.7418	34.7504	32.4966	32.5294	20.8379	20.421	23.306	21.0501	34.685	24.997	40.2993	39.1109	35.2471	22.9004	19.8175	32.3928	29.9368	30.6012	47.1021	27.3914	12.4029	17.3447	25.59	18.0479	23.2883	31.3131	20.4931	18.0798
TraesCS2D02G321400	32.2589	10.025	14.7573	34.0071	17.4572	19.5549	26.7831	20.1027	19.7759	12.5175	15.2172	13.191	11.7305	18.7712	14.2773	27.6078	25.2853	24.206	16.1386	12.5085	21.2034	19.0765	19.8001	32.2574	17.1338	8.48452	9.74263	14.2499	10.6797	11.6025	19.2976	15.541	11.5981
TraesCS3A02G302200	29.4374	33.1377	20.6171	123.596	71.1638	69.8261	65.3876	67.3493	98.6596	15.6014	25.5609	22.1787	17.1815	29.9519	16.1308	141.33	82.0194	80.8185	39.0772	57.6784	44.3472	69.7152	96.7993	84.2277	32.0418	12.6495	16.1882	23.2684	16.8976	20.5353	30.7116	20.9974	17.8199
TraesCS3A02G091100	7.70432	14.3518	19.4576	2.98857	9.46531	11.5501	3.81746	7.1445	4.62609	14.598	15.4484	17.2691	20.0571	15.3321	11.9338	3.13029	9.5391	8.63079	8.6162	14.3506	9.9052	5.91624	10.2276	10.575	16.753	12.4973	19.7624	20.8429	19.4913	26.0656	17.8547	14.3779	18.8368
TraesCS3B02G334400	27.9773	28.5409	23.3478	110.152	67.7165	75.5024	76.9495	74.7251	74.7668	18.904	25.4706	23.3009	16.9145	25.4026	17.9401	112.698	75.6525	80.8901	50.8435	53.1086	39.6817	62.5384	62.9485	55.9806	28.8906	12.9957	14.3648	21.9899	17.0598	19.1339	32.1728	23.3501	19.3699
TraesCS3B02G106100	3.32457	4.58271	5.57579	2.119	4.34327	4.49247	2.19665	2.76171	2.72892	5.35068	5.96248	5.33131	6.5071	6.34884	3.44243	2.1307	3.68779	3.13686	3.32012	4.54417	3.44277	2.39346	3.70299	3.47307	5.66902	5.86523	6.4676	7.00872	7.9742	10.0393	8.10692	5.05227	7.21387
TraesCS3D02G299800	28.8344	27.9636	20.6923	106.538	51.8503	63.3017	68.6573	61.0317	68.8134	13.3026	23.9642	16.3979	12.9069	29.4269	14.1751	102.057	57.2279	64.9731	36.1348	40.0725	35.0807	56.3787	59.4313	54.2218	30.0501	11.4116	12.8542	20.0936	15.664	17.7705	27.5603	20.1779	15.7761
TraesCS3D02G091000	2.09342	2.77812	5.35694	1.56687	3.82021	4.05007	1.70092	2.19475	1.45935	5.18239	5.64355	5.57479	6.02207	5.04331	3.99444	1.12092	3.05882	2.93485	4.38047	4.84593	3.0677	2.51399	3.58938	1.55474	5.39105	6.08058	7.11771	5.5941	6.16315	6.33163	4.87624	4.63696	5.7739
TraesCS6A02G203600	6.548	6.40237	6.80959	10.7657	13.2777	10.1567	9.80116	10.0329	8.43109	7.15809	9.41006	9.69556	7.27215	9.30581	7.84014	10.0528	13.1865	11.6795	10.8042	7.45217	8.78234	8.05139	7.13873	9.59929	7.86649	5.32862	5.77179	9.32272	7.21233	8.60838	10.1606	8.17675	7.29842
TraesCS6A02G289500	0.163609	0.1469	1.17908	0.192962	0.299845	0.200725	0.132934	0.182562	0.105907	2.29356	2.14337	1.8257	1.46497	0.769288	2.15895	0.23902	0.239059	0.2631	0.295915	0.246173	0.29887	0.102625	0.149869	0.277337	1.57956	1.64316	1.73233	0.683125	0.982237	1.29137	0.777437	1.16455	1.11964
TraesCS6A02G156100	0.1439	0.094134	0.103428	0.192346	0.332099	0.289012	0.191403	0.259972	0.065981	0.319582	0.367429	0.300924	0.448589	0.438191	0.246958	2.85909	4.88507	3.96306	0.318568	0.627102	0.141865	0.12503	0.049797	0.144236	0.192567	0.202081	0.173839	0.177046	0.257015	0.286056	0.212733	0.232168	0.172912
TraesCS6B02G223700	12.4126	10.5929	10.6755	18.4225	23.7358	18.9809	14.3976	15.769	9.74726	16.0508	18.1095	21.212	14.7849	13.5407	17.8417	17.9242	27.6864	21.8147	23.3815	13.2224	19.1474	12.4633	9.04664	13.3713	15.8758	10.4324	10.3972	16.4401	13.4565	13.0217	15.7831	13.1178	10.7335
TraesCS6B02G319700	0.747699	1.58068	1.77846	0.335173	1.04166	0.750142	0.223907	0.827778	0.338652	2.69876	1.46161	2.3699	1.642	0.676799	1.88901	0.506202	1.29606	0.609336	0.874735	0.725624	0.91691	0.270088	0.177491	0.434129	1.05512	1.27375	1.92769	0.699004	1.00042	1.654	0.548826	0.561708	1.0608
TraesCS6B02G184300	1.20876	2.06049	2.33184	2.83711	3.3708	3.83496	3.43052	3.49662	1.91344	2.94999	3.57903	3.1812	2.69154	2.79347	2.70478	1.47159	2.1579	2.08352	2.64294	4.28066	2.63869	2.36421	3.12476	1.27408	2.70726	1.88255	2.596	2.57398	2.17851	2.87248	2.68956	2.12117	2.56224
TraesCS6D02G186900	8.57482	7.55552	8.27076	13.7416	14.3029	14.5144	12.8912	12.2252	10.8847	8.50496	10.2031	10.3077	8.74416	9.86395	9.47335	14.788	17.7967	14.2353	11.8629	9.29456	10.5645	9.28319	8.17196	10.0972	9.58468	6.85213	6.7844	9.76881	8.5305	10.0973	10.2366	8.37269	8.30902
TraesCS6D02G269400	0.719501	0.533427	0.667584	0.384693	1.24537	0.755877	0.279742	0.675926	0.316708	1.89291	2.04127	1.70524	1.44121	0.424497	1.91687	0.308333	0.70165	0.291401	0.566344	0.777062	2.00029	0.215961	0.373477	0.901475	1.42726	0.74451	1.4023	0.544757	0.832238	1.22766	0.744567	0.918118	1.16323
TraesCS6D02G146100	3.20418	3.1901	4.3534	5.19336	5.91136	6.40272	5.87459	6.13533	2.26974	7.01851	7.02197	7.92434	7.31105	5.4363	6.93835	3.62992	5.50729	5.62404	5.82862	6.47551	4.69573	2.55743	2.51475	2.10344	5.55046	4.43515	4.19532	6.01957	3.72059	4.42195	5.56146	3.92575	4.48
TraesCS7A02G211100	9.93536	14.5617	23.5063	17.9168	25.1468	23.7368	20.4243	16.7559	13.5477	22.308	20.2954	16.7926	22.5991	11.0957	24.641	13.448	26.0821	26.1659	29.7451	21.5467	21.0438	17.4525	12.8432	12.7492	18.7088	19.9634	25.5255	20.5838	17.7378	22.2525	14.8543	16.1614	21.743
TraesCS7A02G425500	0.124288	0.313362	0.677606	0.454266	0.954631	0.279025	0.286125	0.589418	0.3633	0.8659	0.231402	0.591763	0.355507	0.088704	0.485639	0.283712	0.964776	0.412923	0.582785	0.540899	0.677745	0.395758	0.554428	0.428238	0.376059	0.361711	0.74135	0.198498	0.713528	0.781743	0.356817	0.469982	1.17101
TraesCS7A02G134700	12.8668	13.7965	14.8898	9.90113	18.3533	16.4188	11.8736	15.8077	12.5855	24.4299	27.5142	21.6884	23.3234	27.0595	19.8251	7.94582	14.3581	14.2396	9.34644	16.8322	20.1936	11.4824	13.0569	17.9171	17.7841	10.0753	15.9912	26.1917	15.5749	25.777	30.0489	13.1128	19.0939
TraesCS7B02G118100	6.18798	9.13513	13.2317	9.3116	13.2054	12.5587	10.2638	10.3634	9.10667	13.2961	13.3303	11.3242	15.047	10.3276	14.7234	6.78013	15.2355	10.4634	13.1885	9.3806	10.9553	9.90455	6.64604	9.88391	9.53026	11.4518	16.5295	12.8632	9.48796	13.4542	8.75122	10.2634	13.8551
TraesCS7B02G324500	0.435346	0.498378	0.490693	0.545542	0.703296	0.353106	0.345207	0.4719	0.499034	0.390455	0.370531	0.281789	0.541409	0.248564	0.204571	0.434605	0.370475	0.275496	0.365877	0.37119	0.321891	0.490016	0.423709	0.472725	0.342693	0.257416	0.438268	0.319314	0.453574	0.676104	0.321795	0.53477	0.48745
TraesCS7B02G036100	12.7302	12.9763	20.402	6.3431	11.2818	14.0078	7.80894	14.3896	12.8993	23.4743	31.8221	22.2851	21.7203	36.3419	23.8973	6.38174	13.5668	15.3655	6.07595	9.41646	17.2941	8.25999	13.5767	20.1504	18.4427	8.27573	17.0464	33.3444	16.1777	34.7565	46.1846	15.7935	21.2146
TraesCS7D02G291200	0.870341	1.6026	1.7345	0.371628	1.35581	1.80404	0.608507	1.04825	1.34353	1.58597	2.72985	2.03674	1.89537	2.29139	1.81373	0.593368	1.45461	1.54215	0.796876	1.53913	1.88767	1.09994	2.10828	1.46607	2.45498	0.997086	1.93928	1.94943	1.52981	2.66729	2.94094	1.26591	2.05993
TraesCS7D02G212800	5.82285	8.49609	13.3165	5.44247	9.67952	7.14777	5.66277	6.21023	6.01384	11.9419	11.9128	9.45838	12.7431	8.59952	13.6044	4.04281	10.2101	6.74212	7.94148	6.322	8.71021	5.8175	4.15222	7.42798	8.49782	10.0669	12.7105	10.2305	8.36019	11.8664	8.65991	8.44538	10.2968
TraesCS7D02G416400	0.055609	0.293039	0.23618	0.480051	0.401052	0.161085	0.256035	0.364181	0.21673	0.249374	0.249796	0.083064	0.451825	0.224898	0.340838	0.257261	0.511596	0.070381	0.159584	0.144876	0.082234	0.219622	0.300681	0.267081	0.196983	0.061652	0.548625	0.43419	0.295598	0.253329	0.293603	0.295665	0.273356
TraesCS7D02G134300	22.4477	18.1229	19.9561	11.067	22.478	32.7509	19.3728	27.2134	26.1158	23.08	33.4124	24.3214	20.6347	31.9739	23.9226	8.34869	21.826	33.0364	16.0206	22.9248	28.4498	24.6204	29.9508	25.3126	22.9682	9.4641	16.605	33.3484	19.2398	25.9156	41.1645	14.8508	20.6445
TraesCS1A02G165600	0.129157	0.1207	0.153715	0.200385	0.079841	0.160344	0.283175	0.075001	0.406085	0.224586	0.091607	0.124023	0.128499	0.092179	0.158326	0.080866	0.050924	0.112091	0.045386	0.104879	0.177353	0.240472	0.275353	0.404558	0.130717	0.10228	0.100304	0.052387	0.188312	0.22924	0.05845	0.172523	0.090699
TraesCS1A02G301800	0.187676	0.133002	0.395481	0.172467	0.438541	0.163096	0.158419	0.305152	0.180711	0.601158	0.42596	0.322386	0.550824	0.495592	0.506135	0.246763	0.505032	0.142518	0.334693	0.253363	0.235903	0.144536	0.243547	0.129329	0.299162	0.509774	0.532799	0.279751	0.454917	0.361419	0.386448	0.32	0.64579
TraesCS1B02G182300	0.119748	0.180772	0.063197	0.123125	0.095663	0.277504	0.24033	0.262102	0.114037	0.472088	0.248266	0.288943	0.430728	0.30241	0.462959	0.255685	0.419481	0.447678	0.11329	0.130899	0.040865	0.109138	0.119536	0.20774	0.043506	0.265522	0.289324	0.104613	0.364296	0.160222	0.364756	0.24319	0.075467
TraesCS1D02G175100	0.525048	0.682918	0.40627	0.261641	0.063775	0.39491	0.197919	0.374431	0.633537	0.365868	0.209066	0.357739	0.339084	0.341854	0.4065	0.309514	0.190673	0.391718	0.23791	0.471235	0.326919	0.491122	0.621585	0.450103	0.30454	0.224672	0.433986	0.35307	0.376048	0.49211	0.379346	0.283721	0.256588
TraesCS1D02G301400	0.39412	0.22508	0.956512	0.172467	0.958294	0.260953	0.316838	0.101717	0.129079	1.2985	0.492516	0.714855	1.0643	0.348254	0.885736	0.329017	0.647476	0.171022	0.50781	0.146684	0.33304	0.344662	0.146128	0.1646	0.443202	0.925917	0.691506	0.466252	0.634489	0.944352	0.520218	0.712259	0.72267
TraesCS2A02G104100	0.687163	0.194996	0.922601	1.46269	0.52138	0.67624	1.44468	0.727005	0.893435	0.530674	0.560822	0.773335	0.683661	1.0346	0.600031	2.81915	1.19508	1.93002	0.324163	0.347793	1.15537	0.334588	1.47807	1.58039	0.522393	0.3757	0.454866	0.440985	0.624466	0.959003	0.626215	0.755908	0.539843
TraesCS2A02G159900	0.658903	1.58165	1.52496	1.10092	1.14048	0.911035	0.594849	0.915293	1.15008	2.40499	1.81437	1.64587	1.78485	1.05116	1.47967	0.962607	1.26076	0.958674	1.02149	1.44778	1.0972	1.20054	1.25025	1.44992	1.83714	1.54695	1.40469	0.998277	0.91124	0.921826	1.16644	1.11464	1.02522
TraesCS2A02G337000	0.466838	0.215338	0.739128	0.045	0.388481	0.156037	0.151562	0.255451	0.111143	0.506121	0.127351	0.402302	0.437663	0.256293	0.176083	0.157388	0.223002	0.095445	0.220832	0.191366	0.292072	0.30847	0.046601	0.19122	0.360416	0.627055	0.563965	0.216663	0.870452	0.803091	0.11376	0.671554	0.750232
TraesCS2B02G121100	1.41198	0.985242	1.7714	2.12326	1.45009	1.8433	1.64693	2.01521	2.44724	0.916619	2.13646	1.42012	1.36732	1.97514	1.03852	2.64037	1.76665	3.2167	0.578862	0.909612	1.67041	0.72494	1.44142	1.95779	1.44492	1.18972	1.26225	1.4165	1.76532	1.85953	1.32698	1.28401	1.58868
TraesCS2B02G185800	0.92467	1.84521	1.77412	1.45134	0.911797	1.20778	1.38472	1.29086	1.05609	1.13448	1.55811	1.33097	1.77859	1.56784	1.0648	1.12982	1.01309	0.944751	0.640995	0.820258	0.853582	1.18852	1.09813	0.807464	1.87925	2.01924	1.33369	0.891033	1.2583	0.988692	1.50012	1.57816	1.52431
TraesCS2B02G273100	0.059303	0.050802	0.066427	0.02831	0.15397	0.078531	0.058509	0.132009	0.052441	0.135684	0.270396	0.240437	0.139073	0.199529	0.067504	0.07426	0.116911	0.090068	0.093776	0.048156	0.093961	0.050188	0.109939	0.095531	0.165054	0.070444	0.127931	0.072161	0.08106	0.099994	0.073804	0.111833	0.013882
TraesCS2B02G435300	0.149545	0.525366	0.846856	0.277627	0.287605	0.327303	0.153008	0.337712	0.297132	0.489661	0.259275	0.521214	0.512474	0.474354	0.203687	0.267023	0.389809	0.429012	0.592646	0.330573	0.196573	0.295306	0.323439	0.374735	0.235436	0.460544	0.38139	0.283063	0.551152	0.330308	0.289507	0.255898	0.735115
TraesCS2B02G344900	0.216109	0.598861	0.344194	0.421262	0.685774	0.313007	0.35931	0.463629	0.408745	0.473025	0.35765	0.497658	0.215007	0.192795	0.573982	0.670901	0.708289	0.492329	0.365463	0.486245	0.599209	0.757481	0.549201	0.564097	0.329599	0.379356	0.228437	0.332359	0.356116	0.425123	0.256727	0.267445	0.265581
TraesCS2D02G103800	1.97044	1.21293	1.63556	1.591	0.587471	1.04872	0.622185	0.651498	0.894836	0.954295	0.962916	0.647803	1.15373	1.38611	1.15572	1.96961	0.819656	1.13119	0.556579	0.803857	1.05958	0.457987	1.33357	1.65374	0.912837	0.909366	1.23006	0.736127	1.17872	1.53447	1.16479	1.08897	0.973241
TraesCS2D02G167300	1.08854	1.99432	2.18329	0.581256	1.25285	0.81269	0.396128	0.775477	0.547997	2.07049	1.75107	1.85227	2.099	1.62586	1.52009	0.541021	0.991122	0.50279	0.828119	1.15617	1.09527	0.864248	0.990272	0.956102	2.83563	1.6174	1.40314	1.42583	1.43166	1.51974	1.50199	1.32706	1.25039
TraesCS2D02G413400	0.347977	0.289059	0.909487	0.387607	0.344175	0.326401	0.127156	0.224521	0.227934	0.403388	0.282066	0.643535	0.346203	0.165566	0.203126	0.411535	0.480203	0.100666	0.244557	0.235473	0.441071	0.078531	0.473071	0.269896	0.332615	0.275565	0.5605	0.32933	0.211397	0.39116	0.393695	0.218737	0.488727
TraesCS2D02G325900	3.48384	2.07182	2.22464	0.629969	1.501	0.594152	0.856411	1.2874	1.0269	1.80674	1.16596	1.36292	1.62801	1.0656	1.77481	1.12368	1.13427	0.847499	2.13311	1.13588	3.22269	1.21509	0.949206	1.8518	2.11912	1.73893	1.44844	1.71281	1.73164	2.47337	1.23024	1.81664	2.28586
TraesCS3A02G397700	7.8539	5.02157	10.1317	5.01069	11.7201	5.07787	2.95408	2.25874	0.34278	14.687	8.71535	11.6802	14.106	5.56851	15.2315	2.27219	9.58132	3.84993	15.1656	6.97246	5.88336	1.41516	0.379133	0.710569	7.81255	16.224	15.1869	11.3326	12.6068	11.1778	8.65634	12.5057	13.1366
TraesCS3A02G148400	1.64821	3.91416	3.17517	1.47191	2.18063	1.50368	0.974032	1.38616	1.7851	2.59727	2.84865	2.36292	3.25135	3.4884	2.35719	1.96508	2.10457	1.15092	1.77083	2.15374	2.01712	1.42534	2.11429	3.86905	3.38898	3.20307	3.18123	4.0611	3.84291	4.54277	4.7112	2.82386	4.84263
TraesCS3B02G429600	13.9291	6.71728	14.6291	5.49884	11.0211	7.63672	4.98501	3.79562	0.945599	16.4486	11.2751	15.8645	15.9526	8.2301	16.1479	0.439375	1.45854	0.41762	21.8871	12.3819	10.8137	3.79752	0.958982	1.63646	9.54754	21.0921	18.5918	12.894	17.5948	13.5052	10.2488	14.8594	16.7974
TraesCS3B02G175300	1.63427	3.93481	1.27475	0.841933	0.789687	1.41234	1.12868	1.30094	1.28325	1.20401	1.48755	1.47485	1.17203	0.826181	0.709522	0.795848	1.43773	0.661888	2.24448	2.43851	1.68165	1.40383	1.50222	1.80872	1.98597	1.36645	1.16812	1.96237	1.65057	1.04061	1.31586	1.17604	1.35008
TraesCS3B02G374400	0.464884	0.331004	0.418445	0.031704	0.180638	0.131917	0.043682	0.10284	0.026101	0.364677	0.174957	0.382631	0.500271	0.582318	0.348902	0.069302	0.15711	0.100864	0.326719	0.215714	0.070149	0.067445	0.086182	0.023774	0.4705	0.567995	0.332378	0.498337	0.617287	0.353622	0.796456	0.657504	0.373098
TraesCS3D02G391600	14.2932	7.35549	14.8777	5.82302	13.1221	7.25879	3.67147	3.21807	0.508986	17.4975	10.571	14.589	15.0594	6.30117	18.3123	3.11774	11.02	4.83564	25.9084	12.8032	10.3456	1.8454	0.703515	0.840964	10.9634	20.817	17.9531	14.0852	16.1159	13.7276	9.09126	13.0726	15.2563
TraesCS3D02G156100	2.45691	5.39038	1.91904	1.88203	1.66179	2.78552	1.96077	2.41738	2.35013	1.4529	3.07771	1.91966	1.97808	2.37395	1.50126	1.98795	2.24295	2.31926	2.8079	2.85758	2.09051	2.45419	3.23738	3.16356	2.98137	1.26557	1.76259	2.86544	2.33394	2.51716	2.92169	2.06237	2.52697
TraesCS4A02G133400	0.188559	0.349487	2.14379	0.157525	0.195824	0.098318	0.028939	0.102196	0.051875	2.58505	1.1769	1.63359	2.84211	1.0093	1.64112	0.096414	0.442354	0.200464	0.324671	0.026795	0.181245	0.044682	0.122346	0.04725	0.846044	1.0348	2.09566	0.749511	1.50347	2.70582	1.00053	1.66975	2.93517
TraesCS4A02G267300	0.722874	0.76867	0.752235	4.6821	0.695116	1.52008	3.47893	2.99885	5.14362	0.537421	1.03808	1.10643	0.834616	1.10826	0.426654	4.10691	0.911347	2.08732	0.395138	1.85157	1.26693	2.3368	5.74423	3.58926	0.885155	0.435344	0.722335	0.620793	1.17269	0.787237	0.480612	0.294516	0.599549
TraesCS4B02G241500	0.209716	0.187075	0.756782	0.398182	0.49499	0.684813	0.438898	0.335821	0.144238	1.61221	0.1217	0.626512	0.844072	0.08164	0.397302	0.334231	0.328869	0.159255	0.679994	0.609581	0.380607	0.203298	0.235036	0.083604	0.067534	1.46901	0.667917	0.135326	0.80264	0.082904	0.030198	0.188751	0.515448
TraesCS4B02G171300	0.876798	1.25404	2.81834	0.346555	1.15862	0.491588	0.217041	0.549302	0.427965	3.29775	2.90212	1.76033	3.29234	3.55274	2.72749	0.123961	1.50921	0.257739	0.568174	0.160771	0.613443	0.26809	0.183519	0.472497	1.77001	1.63059	2.77903	2.38237	2.27325	4.47455	2.95679	2.83132	3.44496
TraesCS4B02G047100	1.06776	1.92084	1.08141	2.45306	2.3102	1.69086	2.32153	2.36305	2.88855	0.832247	1.24958	1.30252	1.11543	1.58761	0.56719	2.92483	1.41209	1.9325	1.31323	2.33923	1.72372	2.68833	3.6488	2.18509	1.21874	0.838518	1.21466	1.23791	0.726507	1.205	1.76173	0.861356	1.12265
TraesCS4D02G173400	0.631672	0.688695	2.95695	0.724616	0.685383	0.218484	0.057878	0.396008	0.233435	3.57559	2.84863	2.70387	3.46118	2.13972	2.81995	0.991692	0.715573	0.357971	0.289885	0.401928	1.0317	0.335112	1.00324	0.956807	2.00379	1.4529	3.81547	1.40533	2.04472	3.93573	1.85172	2.25054	4.43365
TraesCS4D02G046900	0.742927	1.33698	0.500058	1.43573	1.87465	1.46238	1.8408	2.23158	2.364	1.273	1.13005	1.10972	0.979585	1.20099	0.800986	1.25536	1.34638	1.18271	1.50819	1.74261	0.714771	1.96197	2.92713	1.27849	1.03575	0.783967	0.87587	1.21987	0.867862	0.889668	1.26182	0.531706	0.997333
TraesCS5A02G205500	1.98348	0.241399	0.949416	0.369942	0.335333	0.363447	0.240698	0.312504	0.291874	0.283687	0.287907	0.220485	0.146856	0.342379	0.135708	0.512154	0.305545	0.532433	0.703478	0.380188	1.13233	0.579319	0.778173	1.28303	0.381259	0.225017	0.200608	0.288128	0.306007	0.343859	0.292252	0.355195	0.272098
TraesCS5B02G202900	1.26923	0.08022	0.685095	0.414912	0.127355	0.170511	0.49404	0.249239	0.27833	0.353525	0.143513	0.137381	0.21961	0.249435	0.315683	0.268731	0.431532	0.279371	0.339351	0.352886	0.598436	0.326914	0.787728	0.610743	0.314935	0.326296	0.4111	0.19585	0.258138	0.228538	0.145679	0.323757	0.346617
TraesCS5B02G025300	0.948799	1.49312	1.64932	1.06184	1.45634	0.943804	0.961614	0.703432	0.184687	2.43132	1.00308	0.574917	1.38923	0.523836	1.42641	0.863057	0.938764	0.55737	1.31004	1.14478	0.225021	0.636314	0.267158	0.358873	0.634135	2.49083	1.4706	0.876779	1.33605	1.0676	0.68053	0.777866	1.804
TraesCS5D02G210800	1.13071	0.101048	0.499612	0.216797	0.08021	0.150346	0.113793	0.100464	0.076493	0.261249	0.157766	0.332256	0.221302	0.277815	0.09089	0.189561	0.089529	0.225219	0.273573	0.368775	0.740102	0.186678	0.276626	0.592223	0.492456	0.400737	0.223928	0.210516	0.413837	0.184239	0.337644	0.428205	0.349288
TraesCS5D02G034200	0.52498	0.999225	1.46514	0.609548	0.785468	0.237132	0.409682	0.168789	0.073438	1.12866	0.719457	0.491769	0.867557	0.43183	0.970767	0.16899	0.478884	0.216223	0.481518	0.429913	0.092107	0.242477	0.057734	0.022297	0.367723	2.22947	1.55864	0.821064	1.88438	1.1055	0.944286	1.3214	1.32677
TraesCS6B02G280100	0.364106	0.524006	1.69868	0.462353	0.25209	0.455642	0.201171	0.157871	0.240406	1.34356	0.351217	0.522116	1.3041	0.124733	0.499896	0.574485	0.281378	0.265436	0.304513	0.331145	0.689196	0.034512	0.132299	0.364956	0.257953	1.93763	1.5659	0.268784	1.00334	1.12189	0.415239	0.432574	1.12163
TraesCS1A02G240300	0.249194	0.430955	0.488478	0.330218	0.669298	0.796529	0.36926	0.50065	0.21276	0.451401	0.572897	0.449237	0.512946	0.318901	0.252804	0.225964	0.699626	0.756936	0.560124	0.525072	0.228727	0.285069	0.390283	0.129194	0.294239	0.295327	0.467131	0.573337	0.591973	0.395012	0.884689	0.491532	0.57728
TraesCS1B02G252400	0.320035	0.411554	0.2252	0.287929	0.525536	0.58001	0.465983	0.455872	0.203181	0.199768	0.384137	0.514815	0.334733	0.199125	0.261542	0.347663	0.464293	0.436207	0.333055	0.349837	0.09708	0.262512	0.276872	0.2776	0.271303	0.318423	0.426274	0.384433	0.240785	0.275275	0.259957	0.27081	0.24203
TraesCS1D02G240400	0.365285	0.548714	0.525098	0.067814	0.266956	0.216331	0.13704	0.142984	0.16749	0.384822	0.460594	0.194003	0.290739	0.822661	0.348274	0.059295	0.291251	0.345198	0.199672	0.322989	0.420138	0.201972	0.200145	0.172898	0.709273	0.548974	0.549153	0.449425	0.590287	0.484094	0.514301	0.544701	0.678348
TraesCS2B02G465200	0.430214	0.234525	0.203021	0.079868	0.137898	0.249245	0.403496	0.129538	0.120548	0.357271	0.124315	0.404611	0.245716	0.125091	0.156259	0.256059	0.219885	0.0484	0.264559	0.169821	0.023563	0.160469	0.093048	0.019964	0.075256	0.176654	0.163616	0.18096	0.071147	0.188067	0.088334	0.201571	0.078326
TraesCS2D02G443200	0.695887	0.427318	0.391983	0.721683	0.387655	0.379993	0.613796	0.314299	0.264063	0.625156	0.397125	0.81245	0.692341	0.353936	0.441231	0.432363	0.309067	0.242964	0.462366	0.420564	0.260224	0.341173	0.145318	0.280608	0.500562	0.47	0.183594	0.363365	0.571448	0.486951	0.367414	0.457543	0.249021
TraesCS7A02G523900	0.37249	0.165455	0.182542	0.103728	0.107456	0.11989	0.063519	0.056079	0.151816	0.212115	0.05871	0.154554	0.041177	0.019692	0.338232	0.120929	0.057115	0.083811	0.339351	0.176443	0.418225	0.11442	0.116369	0.23335	0.171042	0.122361	0.108331	0.107718	0.272804	0.231395	0.087408	0.030352	0.226055
TraesCS7B02G441200	2.19099	1.6395	2.08074	1.43248	2.02573	2.41256	2.03636	1.60421	0.552223	2.41493	1.91113	2.22586	1.09668	0.43706	1.60148	1.75949	1.71835	1.62247	2.82859	2.34964	3.74311	1.27378	1.14789	2.13132	1.639	2.9647	1.83306	1.10119	1.77086	1.8683	0.603547	1.12276	0.903094
TraesCS7D02G512900	1.23615	0.933633	0.764848	0.750008	0.645477	1.01624	0.985682	0.907647	0.683958	0.522048	0.509403	0.526087	0.322923	0.276007	0.364017	0.988719	0.714752	0.860052	1.07018	0.785091	1.31739	0.875498	0.519781	0.873903	0.913271	0.413443	0.458848	0.843123	0.881025	0.789363	0.623494	0.448209	0.758153
TraesCS3A02G208100	0.12804	0.055839	0.376482	0.228195	0.206847	0.247267	0.26201	0.138791	0.07045	0.371853	0.181629	0.140254	0.16985	0.134026	0.429014	0.087293	0.341607	0.259284	0.283456	0.327513	0.302949	0.262954	0.288005	0.053474	0.110869	0.056782	0.226863	0.218122	0.130678	0.116658	0.365053	0.103289	0.209801
TraesCS7B02G217000	0.078117	0.198728	0.195663	0.290046	0.345541	0.462631	0.546163	0.446904	0.405939	0.300266	0.258561	0.2593	0.215886	0.198229	0.148959	0.253607	0.119778	0.092277	0.128102	0.197349	0.256708	0.287948	0.270326	0.152249	0.102487	0.096229	0.157283	0.049288	0.254684	0.452922	0.274962	0.200509	0.170667
TraesCS2B02G602000	0.909836	2.7968	2.04977	0.643967	1.52014	1.61795	1.10545	1.0102	0.504088	2.24243	1.48781	1.23635	2.25043	1.1093	1.99827	0.793828	1.72639	1.15152	1.91163	1.43658	0.990402	0.741119	0.42636	0.284987	2.00685	2.54278	2.02271	1.5338	2.11189	1.5386	1.43111	1.96696	2.23623
TraesCS2D02G595000	1.01939	2.65772	2.15338	0.994431	2.72886	2.26696	1.38958	2.45361	0.548696	2.2147	0.844269	1.38081	1.915	0.921844	1.42036	0.832499	2.43777	1.75016	3.40302	2.24939	1.08612	1.14027	0.624454	0.333185	1.30085	1.87425	1.87399	0.889861	1.6236	1.04625	1.1132	1.59499	1.73258
TraesCS4A02G265100	0.987869	4.94245	6.54091	2.89766	3.36277	1.33542	1.34766	2.18625	1.19278	3.10805	1.94628	1.44281	4.42276	2.31879	1.65499	2.43741	4.10488	1.55036	1.64697	1.5442	0.405791	1.0534	1.3959	0.467583	6.40245	4.85548	5.27748	1.76079	3.9909	3.00019	3.23376	3.32046	3.8129
TraesCS4A02G147700	2.09717	2.83789	3.6549	1.70131	2.73122	2.57845	1.68692	2.03753	2.48591	3.46462	5.01237	5.18738	2.73054	3.58063	4.81094	2.48257	3.1174	3.78936	3.40866	3.21017	4.0087	2.58863	3.06276	3.34573	5.04806	2.99044	3.59251	3.92491	3.69922	5.12736	7.20965	4.66587	4.36448
TraesCS4B02G049800	1.44713	6.74323	6.48743	8.59936	9.52917	2.95991	3.6308	4.66329	1.34149	2.50714	2.22238	1.54132	3.94994	1.93091	1.18006	7.03183	10.2803	4.19504	6.5776	2.54821	0.576868	1.8935	1.33088	0.614889	9.34594	3.04834	2.18146	1.00039	2.03081	1.40709	2.20247	2.48475	1.36087
TraesCS4B02G165600	2.34428	2.61957	3.14804	2.09087	3.22014	3.53798	1.84374	3.01814	2.68532	3.12122	4.67454	4.34907	2.88843	3.56055	3.42595	1.99882	3.18901	2.93956	4.35048	3.92411	4.6757	3.78576	4.61195	4.02426	3.56593	2.86726	3.33593	3.94384	2.89494	3.55522	4.21532	3.34051	2.74765
TraesCS4D02G050200	1.33037	5.83622	9.35605	8.61738	9.68011	3.05378	4.39318	5.30526	1.7953	5.29138	2.5848	2.07195	5.08107	2.56494	3.13797	6.47548	10.5455	4.94118	4.76906	3.09114	0.484839	1.36708	1.35004	0.244891	8.97096	6.3681	4.93572	2.17505	3.4025	2.77308	2.37686	4.44587	3.87421
TraesCS4D02G163300	0.788406	0.872407	1.32056	0.668478	0.936915	1.19986	0.50567	0.821123	0.801231	1.4097	1.36876	1.91589	1.80878	0.915408	1.46412	0.524327	0.909363	1.09911	1.49067	1.07856	1.27899	1.14325	0.977299	1.09838	1.54922	1.57857	1.81247	1.48675	1.31357	1.16959	1.36062	1.20384	1.32077
TraesCSU02G035900	0.497578	0.789709	0.598802	0.389376	1.02478	1.27716	0.744319	0.59739	0.337891	0.734369	0.571812	0.677384	0.645435	0.440528	0.355162	0.377264	0.825719	0.74614	0.914081	0.886094	0.735811	0.49999	0.531276	0.213069	0.676765	0.628462	0.532621	0.31295	0.474084	0.399093	0.419007	0.415714	0.299292
TraesCS2A02G166900	1.32929	0.797107	3.078	0.319271	0.805294	0.64498	0.446274	0.720452	0.25142	1.66059	1.48494	1.74979	2.14908	1.54165	1.74152	0.400535	0.917199	0.618282	0.776571	0.578503	0.774006	0.413428	0.269533	0.968065	1.38319	1.13294	2.49911	2.08759	1.61106	2.59085	1.65809	1.62678	2.45038
TraesCS2A02G202600	3.29991	6.16766	16.5809	5.48369	6.02161	5.4554	5.65063	5.31212	4.31758	15.7119	12.2486	12.6125	15.1687	7.85328	11.0968	2.95532	5.33613	4.5949	3.56683	5.3847	4.29745	2.75736	3.25236	1.74951	8.28604	24.5048	24.6109	7.46321	15.2104	15.2059	10.5388	14.146	20.9929
TraesCS2B02G193000	2.34936	1.97104	5.76478	0.542873	0.778684	0.714339	0.31965	0.541836	0.355254	3.63993	2.00904	2.79996	3.82933	3.27021	3.03313	0.450329	1.19566	0.733871	0.655766	1.4325	1.26894	0.621861	0.313524	1.29433	2.92159	2.66008	5.20328	4.3405	3.37984	4.30589	2.61278	3.54667	5.21467
TraesCS2B02G229600	2.51193	3.92656	8.63179	3.53966	3.74545	3.12099	3.14684	3.06526	1.7901	7.59051	6.13911	5.65078	7.90389	5.48627	4.25713	2.33228	3.12188	3.25198	2.84748	3.64486	2.06989	1.53292	1.83605	0.862649	4.31499	12.9934	12.3119	4.98381	8.80307	7.92442	5.1532	7.02461	9.50886
TraesCS2D02G174500	1.40693	2.50773	2.62621	0.660322	0.793502	0.787632	0.885544	0.80323	1.19598	1.40769	1.13244	1.28691	1.87159	1.5908	1.35648	0.739027	0.523563	0.576216	0.505504	1.23554	1.0169	1.16125	1.28214	1.16858	1.80124	1.25312	1.66145	1.8851	1.37139	1.82657	1.43975	1.43465	1.55416
TraesCS2D02G213100	1.37982	3.07901	7.26184	4.90694	3.16893	2.20847	3.72446	2.98264	1.77985	7.57384	3.88418	4.72361	4.94632	2.27609	4.87688	3.49042	2.28941	1.85916	1.57158	3.34939	1.96107	2.02924	1.78362	0.66596	2.15542	14.1132	12.6477	2.2637	6.49333	4.46258	2.75533	4.78983	7.44258
TraesCS4A02G005100	1.89948	2.47504	3.57207	7.59886	6.41518	7.30067	6.06743	5.51362	3.63248	6.01509	3.4831	2.98723	3.18808	1.66426	2.54616	3.77896	3.34583	3.72923	5.41307	5.01449	2.40928	2.91839	1.8437	1.06418	1.65022	3.04756	2.35997	1.61135	3.2803	1.17998	2.38491	2.42927	3.17568
TraesCS4B02G299900	2.65761	3.95116	3.9194	7.22438	7.91662	9.46982	7.92732	7.42766	6.14246	7.34391	6.16893	5.43813	5.35444	3.24643	2.7676	4.67368	5.59891	5.46608	5.92239	12.6439	4.38587	5.34997	8.48677	2.13982	3.8561	4.68286	4.06601	3.32338	3.54989	3.76766	4.35464	3.18925	4.47752
TraesCS4D02G298800	3.20182	4.51324	5.17506	12.0968	7.20895	11.1788	10.6447	8.66521	7.5535	7.96662	4.50593	5.42618	4.87491	2.49615	4.35987	10.7746	9.08175	8.3271	7.53294	12.6174	5.4469	7.70727	10.0202	2.79437	3.43146	4.59877	4.15373	1.93088	4.07397	2.52956	2.71638	2.6114	4.2497
TraesCS6A02G153600	0.310991	0.430034	0.44606	0.316838	0.301967	0.544914	0.419084	0.626931	0.699063	0.777487	0.903822	0.781775	0.845208	0.941948	0.483506	0.465416	0.471033	0.725766	0.363829	0.722187	0.314071	0.404417	1.08275	0.304114	0.609026	0.327968	0.687246	0.516867	0.512872	0.772766	1.02122	0.350447	0.273432
TraesCS6B02G181300	0.638423	1.0315	1.28915	0.321295	0.439352	0.802131	0.377759	0.687861	0.560769	1.13336	2.09494	1.98767	2.88505	2.1739	1.06547	0.247218	0.658108	0.502332	0.331106	0.360708	0.500482	0.29163	0.53901	0.144559	1.42591	0.767495	1.59825	1.50689	1.26587	1.23279	2.31485	0.981518	0.945268
TraesCS6D02G142900	0.558647	1.42674	1.79263	0.191796	0.609313	0.798049	0.481541	0.68436	1.08425	1.06876	1.50893	1.38315	2.20036	2.86193	0.769242	0.391301	0.253455	0.488153	0.489426	0.728619	0.497935	0.58936	0.824263	0.53694	1.34637	1.00115	1.75653	1.75996	2.04047	1.69241	2.73944	1.96146	1.32918
TraesCS7A02G491200	2.38619	3.1668	2.28644	4.4837	4.38093	3.7984	3.01866	2.52044	2.70556	6.70075	4.83401	7.20829	6.04505	2.67694	6.37351	3.31898	4.86045	2.25781	3.27231	3.3909	1.01463	1.42715	1.60268	0.353415	3.27661	5.16421	4.80748	3.9178	3.99734	2.62367	5.92898	2.15528	2.69822
TraesCS7A02G390300	5.10773	7.40983	6.78468	8.857	10.4404	13.8906	11.1139	12.6691	9.96114	5.70478	5.31494	4.44218	4.44649	3.4655	4.13985	4.8233	5.80814	5.33325	8.19344	10.7204	6.47243	8.56003	8.23084	5.81013	4.92004	5.12259	3.27803	4.34109	5.10153	3.43392	3.89879	3.22522	3.30369
TraesCS7B02G395000	0.991069	1.30495	2.45829	47.8431	4.71082	4.15175	11.1269	5.87758	13.2447	4.53229	2.563	3.14295	4.80115	2.26343	3.47646	47.791	5.28127	5.83556	2.91601	3.36924	1.42048	2.38461	8.95327	1.49962	1.0802	4.9022	4.75222	2.12124	2.94694	2.26375	2.89807	1.71919	2.33596
TraesCS7B02G291900	1.64657	1.67614	2.14903	1.12292	1.71583	2.23885	1.61164	2.04891	1.5716	2.10969	2.81239	2.18344	3.05069	2.36229	2.90407	0.699563	1.32161	2.09247	2.03545	1.16993	1.81377	2.07033	1.76609	2.1788	2.25171	1.43433	2.30376	2.92189	2.16493	2.41105	2.40847	2.17171	2.03727
TraesCS7D02G477500	0.572496	3.41217	1.13719	31.6808	5.50953	7.33226	14.4681	9.49467	15.855	1.87781	1.53758	1.7559	1.51128	0.740907	1.28194	29.5853	7.64755	7.63991	2.35643	6.95312	1.11751	4.27784	11.5401	1.63542	1.18071	3.38512	1.97338	0.639347	1.75288	1.18547	1.45088	1.13359	1.08816
TraesCS7D02G386000	2.78909	2.50963	3.50761	0.757969	1.23598	3.14412	2.0629	1.69604	1.62938	2.45413	2.02588	1.61876	2.0728	2.15844	2.28619	0.859112	1.58825	2.87077	2.19043	2.06529	2.06223	2.44857	2.09314	1.94724	1.90453	1.74168	2.36465	2.90996	2.33641	2.25449	2.52823	1.6542	2.32634
TraesCS1A02G296300	3.55218	1.3116	2.06108	6.64731	1.85272	2.75493	4.65209	3.06752	5.8374	1.22581	1.04809	1.21683	0.810482	1.79829	0.917329	6.13049	2.65359	4.51736	2.08538	2.51719	3.67003	3.62509	6.36746	6.59874	1.06255	0.640614	1.22443	0.900973	1.08761	1.20042	1.48538	1.17748	1.16409
TraesCS1B02G305200	2.9933	1.48717	3.67652	6.97968	1.75435	2.62322	3.30008	2.2846	3.80473	2.16034	1.814	2.81569	2.43145	3.10982	1.84627	5.2725	2.52287	4.02822	1.79413	2.15374	3.9642	2.16607	3.89669	5.54247	2.33761	1.47026	2.09412	1.47921	2.39275	2.63622	2.56565	2.52167	2.51444
TraesCS1D02G295800	2.65648	0.630977	1.96204	4.48609	1.64216	1.98975	2.67917	1.88969	2.63619	1.00894	0.659453	0.736919	0.745687	1.16464	0.988556	4.35217	1.51873	3.55907	1.2252	1.37518	2.28687	1.75358	2.91789	4.21987	1.13144	0.557477	1.0086	0.740771	0.617287	0.81333	1.26231	1.31501	0.901652
TraesCS2A02G088800	19.6235	15.2865	35.7349	9.36109	15.1616	6.98611	6.04521	6.55091	5.69203	36.275	24.4881	30.0129	30.9971	25.4123	34.3572	8.60052	15.1688	6.6734	11.3504	7.94146	14.4464	6.40225	8.72833	14.0215	27.0996	38.3567	37.5521	29.2307	32.3457	31.2179	27.9967	36.5722	34.4843
TraesCS2A02G368700	2.46234	1.96146	1.55846	12.889	3.72731	11.4651	10.5423	13.5425	17.8478	0.325969	1.9849	2.11725	1.04862	6.78304	1.40341	14.6414	5.78036	18.0639	2.29088	6.00403	9.09648	5.47961	6.88597	11.0313	2.3281	0.040294	0.274414	1.44468	0.93893	1.5127	3.03668	1.20941	1.14639
TraesCS2A02G243400	1.70165	1.83053	4.43269	1.36472	1.38759	1.36705	1.6482	1.5781	1.21717	3.47874	1.49122	2.29326	3.52892	1.66246	2.01179	0.917052	1.61769	1.10268	0.781333	0.988751	1.71114	1.07528	1.07958	1.16551	1.75921	2.54058	3.70938	2.60896	3.49274	3.8337	2.28802	2.31282	4.52318
TraesCS2B02G104200	12.9341	7.59626	19.3403	7.14987	11.7675	5.3634	5.4575	5.87984	3.66443	22.7653	13.269	18.2396	18.5647	9.92787	19.0321	6.65666	13.3077	5.08948	9.44377	4.89907	8.5919	3.77045	3.66037	7.92901	15.5425	22.2379	21.2315	15.2471	15.9472	16.8484	12.5823	14.838	18.5466
TraesCS2B02G385900	0.722169	1.26576	1.03035	1.05389	0.474679	0.879148	0.715511	1.20146	1.57181	0.433363	0.868812	0.546185	0.636635	0.900335	0.448235	0.534194	0.681208	0.819134	0.404746	1.57184	1.43292	0.942287	2.11156	2.10742	0.993029	0.334448	0.872419	0.571002	0.68807	1.6809	1.01355	0.95531	1.63268
TraesCS2B02G270100	2.99992	3.25417	7.74146	1.30702	2.30048	1.71601	0.815915	1.36864	1.26408	7.03541	3.803	5.26379	6.86087	4.10861	4.00327	0.765577	2.63063	1.26881	2.53134	2.09375	3.51529	1.32276	1.67546	2.26471	3.86502	5.74248	6.97288	4.15094	5.9297	7.21844	3.70511	4.72866	6.95644
TraesCS2D02G086600	8.26619	6.62295	15.9352	3.3832	5.38089	3.11908	1.22477	2.08191	1.3435	16.4514	9.91798	13.4148	14.3625	9.12985	12.6882	2.55794	5.39131	2.11653	5.17118	3.06362	4.15684	2.11685	2.17941	5.26797	10.2948	21.4982	19.1231	10.1962	15.6969	15.2128	12.4894	14.6879	16.277
TraesCS2D02G248200	1.01456	0.674336	2.45672	0.172236	0.33807	0.257746	0.19984	0.279348	0.201501	2.15495	1.16212	1.28855	2.08356	0.906078	1.04417	0.10304	0.247073	0.19776	0.246892	0.154197	0.513478	0.192846	0.35203	0.292299	0.544525	1.85865	2.05803	1.42489	2.12493	1.8874	1.12576	1.89193	2.32917
TraesCS3A02G270500	11.4052	7.47309	10.1456	39.0474	38.5944	40.9425	28.1954	31.8297	25.1427	15.2464	19.5256	18.5685	18.3892	25.225	12.9636	29.7957	39.5471	43.0286	23.719	20.8457	16.8521	19.1924	13.6751	14.8857	14.4799	6.54461	8.25787	10.9618	8.35187	11.2504	15.7756	7.96066	8.6641
TraesCS3B02G304300	12.0761	11.1275	16.2418	40.262	38.1854	42.8531	31.4408	41.7241	34.3377	17.9866	23.7813	24.2712	18.4938	21.5237	15.6728	27.1968	38.5796	41.9838	31.4607	25.9048	35.5252	24.5452	21.6957	30.5031	18.5008	8.81328	13.4869	15.6266	12.0923	17.9677	19.9594	13.345	15.8179
TraesCS3B02G169200	0.072036	0.402513	0.573656	0.120361	0.327301	0.229539	0.165835	0.219614	0.074317	1.06142	0.587568	0.551459	0.868988	0.462708	0.750592	0.447268	0.422488	0.287192	0.132896	0.268714	0.772314	0.1707	0.245388	0.282048	0.691094	0.798645	0.902871	0.306793	0.321653	0.581747	0.641817	0.455647	0.383616
TraesCS3D02G270300	11.2094	7.26974	10.4107	20.4586	19.6765	21.2763	18.0909	18.6758	14.5981	12.0083	13.7711	14.6681	10.7904	11.3146	10.6887	18.6922	20.2304	20.8061	15.7018	11.0258	16.659	10.7177	10.0082	17.7016	10.714	6.95818	7.79597	6.87097	7.13835	9.58193	8.87749	7.9504	9.6115
TraesCS3D02G151400	0.427102	0.426853	1.02908	0.564947	0.723863	0.567056	0.641835	0.494311	0.514064	1.89251	1.53989	2.00695	1.38101	0.952567	2.05061	0.636963	1.10512	0.486502	0.470574	0.518424	0.828965	0.653634	0.461874	0.680054	1.23975	1.17393	1.40815	1.09896	0.783265	0.906513	0.916098	0.939661	1.10807
TraesCS4A02G239600	1.4648	1.59703	1.04621	0.75506	0.971002	1.97714	1.14796	1.57301	1.05032	0.968346	2.03365	1.23366	1.69764	1.49028	0.916907	0.432545	0.913931	1.63302	1.20742	0.763976	0.679794	0.830835	0.72799	0.370959	1.96878	0.501015	0.658877	1.1614	0.695804	0.987393	1.11071	0.908522	0.638341
TraesCS4B02G075400	0.031166	0.356783	0.236733	0.065091	0.283209	0.523625	0.310905	0.168914	0.278658	0.26954	0.353679	0.349148	0.426348	0.177944	0.105062	0.056914	0.107521	0.378671	0.095827	0.21037	0.218917	0.230788	0.080888	0.04881	0.147198	0.241869	0.0753	0.088488	0.168981	0.106484	0.185118	0.128564	0.127668
TraesCS4D02G193500	4.84136	4.19873	4.66122	3.2479	4.23224	5.39721	3.82769	4.3401	3.12797	4.94992	3.36444	4.10888	5.1451	4.86878	4.33116	3.75076	3.82977	4.17779	4.69133	4.03061	3.2	3.95446	4.09322	4.917	3.36349	5.05573	4.35693	3.71415	6.05164	4.14672	4.58943	5.27191	5.10829
TraesCS4D02G074100	0.233745	0.450227	0.145095	0.429603	0.59339	0.73127	0.514189	0.538414	0.525162	0.319454	0.309469	0.290957	0.589135	0.255795	0.17192	0.147976	0.376325	0.34317	0.412057	0.287875	0.276526	0.12001	0.242663	0.263576	0.423195	0.207317	0.244726	0.121671	0.248501	0.096803	0.283848	0.368551	0.255337
TraesCS5A02G428900	0.075947	0.049682	0.186093	1.05323	0.039437	0.123201	0.396302	0.082324	0.062682	0.233541	0.193921	0.192854	0.385357	0.184291	0.214128	0.221906	0.136248	0.219158	0.037363	0.064755	0.11231	0.008998	0.06899	0.009516	0.206254	0.218921	0.201847	0.053908	0.10658	0.27364	0.096237	0.133672	0.136889
TraesCS5B02G431000	0.243031	0.223569	0.483841	0.317238	0.341785	0.202401	0.442925	0.288135	0.250727	0.603313	0.549442	0.521841	0.634706	0.379423	0.484116	0.809958	0.398263	0.392178	0.336266	0.097133	0.247081	0.305945	0.108412	0.218858	0.475281	0.421003	0.532141	0.495956	0.280982	0.471793	0.28871	0.342535	0.373333
TraesCS5D02G437000	0.318979	0.281531	0.275417	0.355307	0.289203	0.114401	0.244774	0.329297	0.229833	0.583851	0.624855	0.397053	0.483586	0.314379	0.344467	0.144239	0.146729	0.357574	0.439015	0.237435	0.202158	0.116979	0.118268	0.40917	0.358703	0.252602	0.211021	0.388139	0.222848	0.207589	0.469153	0.142027	0.136889
TraesCS7A02G368000	0.968388	3.10733	2.0526	4.19631	4.98761	6.20334	2.56162	3.21097	2.5775	2.92537	1.34018	1.30537	1.43343	0.43828	1.09058	2.40391	3.73746	2.67845	6.02287	1.99147	0.838266	2.31338	1.21581	0.286065	1.74769	2.1036	1.73102	0.435895	1.7075	0.332577	1.0974	0.969999	0.464418
TraesCS7B02G260600	1.64167	2.31161	3.03565	1.63245	2.10527	2.07934	1.58109	1.72908	1.12453	4.07909	1.7725	2.84931	2.67148	0.920246	2.4198	1.33997	2.07287	1.45359	2.53407	1.07672	0.638862	1.02373	0.422627	0.68285	1.4597	3.34539	2.94674	1.99088	2.78967	1.56896	1.4528	1.50614	2.4286
TraesCS7D02G354900	2.74191	4.33511	3.476	2.51905	3.9617	4.85159	3.30895	3.45057	2.40698	4.23376	2.48218	3.3722	2.93001	1.66141	3.8591	2.37376	3.5682	4.24738	5.88947	1.98706	0.658456	1.79556	0.810979	0.313198	2.76714	4.31299	3.13308	3.00531	3.68737	1.61111	2.92009	2.62953	2.6112
TraesCS2A02G330000	1.5112	2.79469	3.61225	0.479422	0.595983	0.73883	0.822027	0.717094	0.982353	1.33168	1.93564	1.44772	2.23304	3.67703	1.73524	0.512345	0.703942	0.706947	0.697961	0.625219	0.707194	1.29188	1.4315	1.61379	2.34151	2.17734	2.49577	3.38545	3.96973	5.14938	4.17119	4.11035	4.73297
TraesCS2B02G352300	0.896003	0.923878	2.6686	0.301735	0.468869	0.20925	0.255838	0.319981	0.286628	0.809841	1.67497	1.04787	2.16294	2.55789	0.672637	0.091325	0.546347	0.284823	0.649235	0.414552	0.215697	0.362097	0.243364	0.417718	2.27996	1.27059	2.24875	2.55383	2.17983	3.24472	3.08046	2.43736	3.41432
TraesCS3A02G495400	1.7302	2.44768	0.551395	5.85271	1.71786	5.51011	5.01759	4.46578	6.2493	0.530412	3.51589	2.42588	0.908217	1.58332	1.17108	5.50511	1.91159	6.27121	4.11887	4.43474	2.11909	7.79747	5.59253	6.57656	3.67858	0.44131	0.403931	1.25826	0.79897	0.909973	1.6645	1.09761	0.504395
TraesCS4A02G135200	0.166741	0.228925	0.417643	0.237323	0.448947	0.243293	0.217992	0.242662	0.050969	0.490579	0.411733	0.184492	0.454665	0.1763	0.25739	0.090221	0.178967	0.196965	0.182288	0.070207	0.036529	0.124388	0.032056	0.0619	0.335428	0.273868	0.276037	0.289311	0.228478	0.260872	0.293452	0.210596	0.475597
TraesCS4B02G169900	0.083693	0.202773	0.2871	0.132068	0.273629	0.161625	0.199806	0.441001	0.051166	0.22638	0.039574	0.250026	0.434835	0.053094	0.125393	0.17661	0.340068	0.12711	0.38886	0.09911	0.041255	0.269938	0.036203	0.023302	0.115291	0.097943	0.157275	0.066007	0.112704	0.086651	0.147293	0.127869	0.175229
TraesCS5A02G185000	0.77997	0.792727	1.23091	0.563248	0.880956	0.873119	0.537658	0.841879	0.627368	1.11791	1.02203	0.967588	0.999587	0.811405	0.907503	0.540769	0.921281	0.803115	0.83734	0.685693	1.02634	0.720503	0.832033	0.88614	1.03803	0.652212	0.798514	0.685002	0.767373	1.36325	1.55998	0.858	1.27803
TraesCS5B02G183000	0.555344	0.56616	0.890675	0.650726	0.936268	0.626765	0.641998	0.899053	0.386913	1.06269	0.900313	0.958804	0.997395	1.06036	0.769174	0.474145	0.865895	0.733902	0.824942	0.799423	0.469277	0.37599	0.533481	0.451819	0.860113	0.807598	0.87128	0.747424	0.763692	0.797501	0.982444	0.769578	0.791788
TraesCS5D02G190000	0.359305	0.573101	0.495633	0.411343	0.483711	0.501135	0.357414	0.576999	0.366106	0.366586	0.434176	0.377677	0.496491	0.474878	0.285477	0.320782	0.615203	0.474962	0.319156	0.378216	0.305025	0.291691	0.336749	0.333466	0.557815	0.280321	0.337602	0.443956	0.458386	0.322406	0.579655	0.475764	0.665061
TraesCS1A02G302600	2.11098	1.63604	2.87293	8.43529	9.71795	9.34196	7.69942	7.94334	4.30317	10.1101	6.39487	8.12996	5.61747	2.4868	10.9745	5.98218	10.6785	8.6719	10.479	6.74056	6.328	4.07564	3.30875	4.92331	3.34845	3.63746	4.07107	4.17024	3.07436	2.87553	3.27316	2.70687	2.83386
TraesCS1B02G312800	1.46879	0.360483	2.38684	4.38762	5.44777	4.79623	4.18638	3.92859	1.88045	5.57239	2.32705	4.99575	2.70119	1.33416	4.20895	6.80891	7.22139	10.4198	3.42523	3.88531	4.36284	1.79298	1.59249	1.93587	1.11865	1.88922	2.53482	1.73309	1.31411	1.68266	1.55097	1.13311	2.10456
TraesCS1D02G302000	2.30173	2.41246	3.22815	11.6224	5.93202	7.34537	8.00193	9.22703	9.53345	4.0245	4.06782	4.02699	4.01067	3.74835	4.03748	12.2802	7.17752	8.08283	3.67547	3.95759	4.97401	2.84014	4.30715	5.02688	3.21331	2.86204	2.91888	4.07095	2.92835	2.78073	4.01844	2.62993	3.40688
TraesCS3A02G342000	2.64916	1.7397	2.93463	5.7336	3.87091	2.89112	3.56464	3.33907	3.05084	3.2364	2.84902	2.8804	2.09627	2.27763	2.72634	4.92328	3.28172	2.77899	2.22012	3.43191	4.17263	2.18984	4.26927	5.07139	2.16052	1.74856	3.13334	1.67924	1.62697	2.81681	1.9224	1.85695	2.93762
TraesCS3B02G602700	6.71575	5.70847	6.86243	7.99887	5.35605	8.69093	7.39036	7.80831	10.4716	5.63828	7.88044	7.93806	6.48075	9.69003	6.05407	5.95387	6.19648	6.71748	7.27376	8.1653	12.3186	6.6153	10.0681	16.3931	7.26779	4.36292	6.10845	5.78556	6.10036	6.95085	7.78709	4.98879	6.04403
TraesCS3B02G374100	2.04843	0.879594	1.53821	2.54851	1.17823	1.68703	1.27687	1.24686	1.75132	1.72818	1.13548	1.49693	1.34821	1.54742	1.15894	1.94289	1.38296	1.17743	0.837201	1.29872	1.6777	0.552613	2.02844	4.06693	0.982367	1.28575	1.83502	1.12741	0.940789	1.0415	1.41763	1.04001	1.2703
TraesCS3D02G542300	7.87652	10.4445	9.563	11.4148	11.5291	14.7463	12.5062	14.0697	16.5218	10.0757	12.5024	11.5667	10.9546	10.6012	11.3163	9.66624	9.85593	12.1838	13.651	16.8164	16.994	14.0884	16.8027	19.8563	10.3918	6.94947	9.10987	9.61769	8.03722	9.18025	10.4501	7.84263	9.20238
TraesCS3D02G335700	1.89187	0.931965	2.38404	2.80395	1.59923	0.801107	1.62058	1.45629	1.09801	2.1985	2.17548	1.47399	2.23867	2.33261	2.01865	2.78225	1.71738	1.37461	0.680263	1.08967	1.15253	0.848951	2.04725	2.54361	2.10027	2.07656	3.38647	1.40979	1.71596	2.44421	1.55306	1.63173	2.00827
TraesCS7A02G130100	0.097442	0.205837	0.370081	0.244214	0.073789	0.077623	0.102814	0.099023	0.226187	0.249698	0.380118	0.23652	0.242364	0.399879	0.447932	0.062281	0.100852	0.055497	0.097373	0.346177	0.477318	0.158746	0.244997	0.259435	0.244494	0.195807	0.375218	0.233434	0.132082	0.476691	0.395502	0.328271	0.419121
TraesCS7B02G030400	0.960382	1.41218	1.76491	0.907887	0.973325	1.16405	1.13454	1.57523	1.40797	0.639538	1.93595	1.2741	0.817194	2.56131	0.906192	1.96611	2.02285	1.35304	0.551731	1.23008	1.46692	0.771063	2.20559	1.67826	0.992235	0.518364	1.15256	1.09429	1.16879	1.71915	2.32181	1.19547	1.73929
TraesCS7D02G129500	0.050493	0.178918	0.136096	0.158186	0.20757	0.153581	0.135615	0.205249	0.182323	0.080869	0.16116	0.094279	0.081634	0.180185	0.131531	0.175197	0.1742	0.086274	0.093153	0.807231	0.364011	0.171998	0.630678	0.245148	0.074526	0.111961	0.060999	0.107522	0.1852	0.164677	0.249932	0.076374	0.103421
TraesCS1A02G259600	18.73	8.59252	16.4508	13.1845	15.4795	11.9151	13.2531	12.8035	13.0937	15.5536	16.882	16.3682	12.9859	18.7159	16.2314	12.4562	13.5331	12.0298	11.2921	11.8342	20.9163	12.7246	15.2249	18.2563	17.6269	12.6991	13.7895	15.4859	13.0935	16.6976	19.0077	14.5438	13.8244
TraesCS1B02G269900	38.1547	16.3409	26.0527	20.6972	22.1798	19.1952	17.5185	17.5106	18.8964	23.2858	27.5687	26.6874	22.1007	32.8981	22.8139	19.3586	21.3954	20.3512	16.2362	17.8711	27.8884	17.3346	24.061	31.1029	29.4992	20.9854	21.9553	24.2645	20.7292	24.9724	30.689	25.2551	22.7696
TraesCS1D02G259400	39.2219	13.3112	25.9009	24.2531	21.0291	17.3492	17.6085	16.5427	18.3806	23.3371	26.2181	23.0188	21.4844	36.5429	25.082	20.7559	21.664	17.7726	14.759	14.0295	24.5677	17.858	23.5718	30.0083	30.1584	19.973	19.9138	24.2622	20.9157	24.8036	31.9208	25.3734	23.2471
TraesCS2A02G346000	9.13784	5.80374	7.31748	7.88275	5.40523	6.9585	6.4591	6.11909	7.52061	5.26921	6.71969	5.82717	3.95772	7.84517	6.86698	7.24336	4.7205	5.88112	5.17614	5.16138	8.96598	6.73965	7.71839	10.2571	8.36167	5.95494	4.52704	6.71122	6.04336	6.84049	7.21405	6.95502	7.24242
TraesCS2B02G364400	20.5205	13.3178	11.5187	22.6514	10.8918	16.4859	17.0073	16.8958	17.9482	8.00326	9.0904	9.29576	6.81298	12.9778	7.43018	22.1039	11.8125	17.3222	10.0725	13.3475	18.303	18.7213	21.0753	24.638	12.1013	8.95142	7.51801	12.3488	11.245	12.4745	13.1918	11.2231	12.4337
TraesCS2D02G344700	36.1364	18.085	22.1305	38.9248	24.1862	26.0557	25.3156	22.7263	26.1904	15.7101	18.7387	18.2805	15.2141	25.9886	15.7679	35.9273	26.8494	24.9468	19.206	17.7857	27.7796	25.3821	24.2276	35.6816	21.0884	14.1068	14.0858	19.4428	16.9707	24.8053	27.3364	24.2276	22.5551
TraesCS4A02G229800	5.17336	6.13084	4.22422	4.59468	8.1507	7.65062	6.43643	7.71753	8.19414	3.28168	5.90791	4.45444	3.49389	7.89189	3.24646	5.27886	7.64981	6.83229	6.24669	7.27944	5.04296	8.45062	8.50244	6.59088	6.34839	2.43741	3.22565	4.93391	5.08188	5.68829	7.11396	5.08431	4.63671
TraesCS4B02G086300	1.53596	1.51256	1.46657	1.20866	1.14919	1.42378	1.29271	2.18858	2.50809	1.1173	1.50408	1.22856	1.4887	3.45129	1.02038	0.926523	1.39484	1.41471	0.645942	1.42227	1.46539	1.26802	2.16038	1.98651	2.21143	0.791013	0.969662	1.67405	1.30213	2.14224	3.15488	1.61332	1.88352
TraesCS2A02G260000	0.295144	0.296044	0.399199	0.147941	0.296298	0.253068	0.163069	0.271937	0.121796	0.536983	0.259576	0.423226	0.311258	0.328603	0.224315	0.068989	0.464315	0.251023	0.254097	0.150989	0.244414	0.139877	0.168523	0.059166	0.181217	0.438471	0.534824	0.360334	0.271103	0.396029	0.439439	0.240256	0.377217
TraesCS2A02G550200	0.920961	0.527152	1.17344	1.35604	1.82322	1.35391	1.05124	0.873505	0.704675	1.79212	2.0331	1.39285	1.27132	1.7911	1.70048	1.26136	1.73162	0.882946	1.70611	1.27602	1.30232	0.709262	0.948632	1.14668	1.39328	1.2763	0.980453	1.57707	1.43928	1.25149	1.64109	1.63995	1.65053
TraesCS2B02G580800	0.224484	0.15689	0.208737	0.221198	0.249074	0.306797	0.106008	0.140385	0.261284	0.287624	0.220457	0.464283	0.297787	0.443668	0.458636	0.168182	0.293899	0.218551	0.30441	0.253567	0.195774	0.177316	0.194208	0.36059	0.292248	0.146775	0.1947	0.285998	0.411224	0.25745	0.291749	0.373579	0.30181
TraesCS2D02G551200	0.650429	0.690318	0.90829	0.894411	1.345	0.833688	0.60071	0.896902	0.680922	1.35699	1.24109	1.28108	1.03653	1.18311	1.41119	0.832499	1.32652	0.917914	1.27427	0.727984	0.927797	0.702442	0.858997	0.908687	1.20977	1.14867	0.903964	1.51987	0.910566	1.40882	1.42227	1.74759	1.24497
TraesCS2D02G297600	0.018594	0.141905	0.232354	0.0932	0.136779	0.150811	0.178352	0.138564	0.076729	0.351394	0.487949	0.333283	0.291357	0.358295	0.262117	0.081491	0.160368	0.190616	0.165794	0.085873	0.089362	0.077105	0.048258	0.034944	0.307365	0.309212	0.432395	0.211167	0.154186	0.300314	0.26506	0.189197	0.319901
TraesCS3A02G245000	0.561902	2.01292	1.25356	0.39342	2.10264	2.02764	0.85416	1.68223	0.971678	1.42618	1.21459	1.41486	1.09678	0.847886	1.36448	0.914712	1.67638	1.68241	2.11273	2.73008	1.55107	1.71193	1.6528	1.26723	1.27008	0.943346	0.956796	1.39026	0.962629	0.937475	1.69527	1.43638	1.39422
TraesCS3A02G423400	0.068769	0.059982	0.098856	0.321726	0.230128	0.132805	0.049253	0.080756	0.06937	0.205594	0.162586	0.383495	0.196134	0.065441	0.06182	0.267911	0.278375	0.222815	0.135327	0.201965	0.054237	0.092343	0.220129	0.149348	0.119094	0.076243	0.188308	0.143186	0.099431	0.119617	0.16702	0.166428	0.127707
TraesCS3B02G275000	1.67722	4.19604	2.54897	0.909096	3.30915	4.8585	2.01484	3.11124	2.28651	2.47514	2.32254	2.46801	1.78786	1.19703	1.56648	1.9544	3.14116	3.42673	4.05808	4.56112	3.01173	2.73832	4.21701	3.31474	2.42245	1.46656	1.61008	1.81411	1.47106	1.61868	1.87386	1.75166	1.7749
TraesCS3D02G246500	1.46499	4.74509	2.81932	1.32215	3.91465	5.1978	2.60944	4.79589	4.05242	2.5895	1.69892	2.61955	1.70222	1.02266	1.6451	2.30428	3.45307	4.2632	5.06343	7.26363	3.1073	4.72581	5.52294	3.28919	2.14017	1.55306	1.88605	1.58637	1.70527	1.84671	1.74458	2.02326	2.3304
TraesCS3D02G311500	0.110031	0.109967	0.085376	0.214484	0.111096	0.159367	0.14776	0.124239	0.182885	0.070489	0.123565	0.143811	0.173328	0.137425	0.11802	0.18084	0.139188	0.111408	0.084579	0.22151	0.074576	0.173822	0.243927	0.074674	0.108267	0.066077	0.138462	0.130169	0.081884	0.125313	0.130712	0.090779	0.165268
TraesCS5A02G177300	0.18859	0.313833	0.374544	0.414608	0.558362	0.569302	0.434154	1.15662	0.7919	0.591366	0.401281	0.756142	0.469072	0.361284	0.255516	0.456776	0.595839	0.565311	0.402854	0.38789	0.455021	0.740897	0.753518	0.435267	0.46294	0.418168	0.311763	0.493181	0.474859	0.240475	0.652455	0.36032	0.268356
TraesCS5B02G174400	0.056142	0.219337	0.105466	0.875508	0.259135	0.574629	0.631868	1.05231	0.926721	0.209805	0.179189	0.237605	0.190842	0.080137	0.120438	0.847536	0.47131	0.738982	0.074803	0.192805	0.110697	0.388025	0.93498	0.234472	0.215445	0.088178	0.084779	0.132835	0.185029	0.087191	0.185262	0.200716	0.137989
TraesCS5D02G181500	0.14901	0.238276	0.077892	0.647323	0.404072	0.86329	0.670827	1.35947	2.28884	0.39457	0.993463	0.667735	0.286617	0.411211	0.322703	0.631306	0.335864	1.10892	0.250464	0.352918	0.198318	0.582614	1.6952	0.336054	0.645132	0.209257	0.204013	0.39487	0.164754	0.271529	0.550718	0.174845	0.081387
TraesCS6A02G124700	0.34878	0.087274	0.493153	0.296153	0.35628	0.28488	0.280806	0.325385	0.42471	0.307688	0.373094	0.444113	0.403888	0.310134	0.329423	0.13365	0.512873	0.312619	0.365674	0.365633	0.608779	0.169361	0.415511	0.651907	0.445583	0.26624	0.448974	0.413966	0.291777	0.653551	0.389429	0.358514	0.449703
TraesCS6A02G222000	0.60265	0.569446	0.646921	0.863081	1.13253	0.64509	0.783972	0.808789	0.900033	1.05896	0.806029	1.29456	1.09066	1.18792	0.921683	0.746266	0.689081	0.749663	0.776493	0.562776	1.17128	0.564425	0.901227	1.24407	0.881013	0.629961	0.790437	0.56221	0.68097	0.777271	0.927287	0.650313	0.76177
TraesCS6B02G152700	3.05897	0.866506	3.39603	0.91712	0.950081	0.920892	0.824867	0.921923	1.32919	2.2637	1.97902	3.02338	3.14578	3.97461	2.27092	0.751782	1.01785	0.859703	1.16734	1.47066	3.93169	0.975521	1.51365	2.96582	3.18659	2.48491	2.61096	2.9627	3.16578	3.12568	4.20221	3.08825	3.49457
TraesCS6B02G152600	0.090113	0.362288	0.171122	0.44228	0.155975	0.385026	0.414899	0.305248	0.666257	0.2237	0.231688	0.168254	0.196117	0.313526	0.144984	0.16456	0.303114	0.153968	0.145464	0.336145	0.266515	0.240226	0.372743	0.493954	0.159603	0.174834	0.217722	0.127926	0.193999	0.244909	0.267624	0.19206	0.35991
TraesCS6B02G259100	0.696898	0.323853	0.783817	0.51539	0.395491	0.589076	0.420809	0.495353	0.754324	0.841678	0.599625	1.05803	0.807009	0.807212	0.875292	0.450641	0.819817	0.563916	0.62527	0.462695	0.946089	0.392545	0.355814	0.801585	0.782401	0.367316	0.924699	0.543322	0.597574	0.94391	0.750974	0.741482	0.898552
TraesCS6B02G153400	0.135933	0.092627	0.138781	0.274438	0.176463	0.177194	0.095618	0.138137	0.148028	0.290276	0.329409	0.253806	0.264845	0.533581	0.367979	0.281332	0.117241	0.335482	0.139319	0.217314	0.59467	0.040264	0.169049	0.269662	0.321009	0.219778	0.232637	0.281419	0.368512	0.323698	0.430618	0.355138	0.102087
TraesCS6B02G153500	0.478866	0.343818	0.681122	2.01978	1.61729	1.27213	1.20995	1.26604	1.54234	0.770684	0.613015	0.636783	0.650728	1.08364	0.629966	2.2182	1.22495	1.34814	1.13482	1.43568	1.05357	1.17626	1.1898	1.39751	0.710232	0.381992	0.585551	0.679809	0.789723	0.769087	0.915742	0.687374	0.478446
TraesCS6B02G152300	0.691382	0.276392	0.327523	1.68464	0.468708	0.674265	1.05225	0.647949	1.06991	0.39863	0.384126	0.611032	0.321001	0.501661	0.360198	1.79285	0.644016	0.726284	0.573972	0.85968	1.15873	1.03078	1.36076	1.64587	0.52383	0.396033	0.354972	0.286271	0.367516	0.236222	0.319406	0.392951	0.358743
TraesCS6B02G193600	0.046412	0.050602	0.054587	0.201622	0.080334	0.139823	0.206569	0.194949	0.217065	0.118933	0.164593	0.152519	0.124674	0.112622	0.147924	0.108488	0.096072	0.155077	0.068499	0.085741	0.150994	0.087984	0.180687	0.191897	0.109604	0.102912	0.123351	0.065888	0.094737	0.086495	0.183785	0.214433	0.068444
TraesCS6D02G115100	2.33282	0.741829	2.29204	1.45211	1.38553	1.17265	1.19342	1.32478	1.2584	1.85345	1.98713	2.49386	1.97393	3.09317	1.80131	1.31144	1.24667	1.90177	1.68069	2.28317	4.83641	1.00262	2.36693	3.2667	2.64649	1.22344	2.18271	2.12665	1.9549	2.95519	3.25128	2.78005	2.39842
TraesCS6D02G115000	0.472004	0.13855	0.604963	0.313434	0.377069	0.631053	0.241468	0.426364	0.324633	0.310134	0.34336	0.334442	0.415414	0.639184	0.452496	0.353621	0.325679	0.413576	0.640057	0.997516	2.03134	0.315468	0.42405	0.887073	0.450147	0.221395	0.358207	0.455302	0.524963	0.511246	0.66136	0.299552	0.50569
TraesCS6D02G114800	0.701659	1.11048	0.820811	0.756358	1.72379	1.52768	0.738172	1.19606	0.918467	1.37752	1.86222	1.46224	1.06401	1.34077	1.7688	0.843202	1.31967	1.03988	2.03215	1.6243	1.45599	0.992243	1.57876	0.957107	2.20486	1.22332	1.22361	1.66283	1.09006	1.0897	1.56848	1.13911	1.05699
TraesCS6D02G114600	0.691842	0.324161	0.341845	2.50297	0.732354	0.748639	1.24608	0.735989	1.87187	0.322339	0.42987	0.418491	0.324248	0.530492	0.385495	2.09664	0.639118	1.27653	0.506318	0.763766	0.845526	0.860355	1.66946	2.01303	0.587359	0.329631	0.552584	0.324679	0.393898	0.412021	0.289807	0.45286	0.15927
TraesCS6D02G213000	0.719747	0.39236	1.18692	0.171797	0.692109	0.377273	0.227938	0.394735	0.220011	1.06856	0.980469	1.89422	1.06275	1.18228	0.86829	0.250356	0.646394	0.329674	0.730653	0.284111	0.751803	0.230112	0.422529	0.586875	1.01173	1.12095	1.42845	0.924458	0.816199	1.4549	0.651448	1.18134	0.964071
TraesCS6D02G115900	0.367909	0.528462	0.532305	1.74657	2.10248	0.906729	0.923149	0.909964	0.650673	1.11487	0.786979	0.680398	1.12134	0.750216	0.887679	0.989659	1.68431	1.08206	1.4293	1.56016	0.751319	0.705753	0.788145	0.336574	0.737813	0.511481	0.656099	0.721261	0.461914	0.464355	0.860243	0.366171	0.430602
TraesCS7A02G435300	0.203516	0.228051	0.299204	0.538398	0.459898	0.386474	0.589983	0.674069	0.800959	0.173838	0.417002	0.202663	0.208103	0.484162	0.304918	0.289062	0.156027	0.386367	0.479749	0.490045	0.409635	0.37509	0.630909	1.11203	0.233629	0.112816	0.245858	0.224712	0.238001	0.259877	0.501443	0.286064	0.203789
TraesCS7B02G335000	0.248976	0.265282	0.177473	0.926538	0.46033	0.45896	0.660013	0.437024	0.62269	0.297253	0.3291	0.456422	0.410968	0.541156	0.381506	0.545602	0.42167	0.532829	0.459322	0.675451	0.418388	0.4626	1.32175	0.829493	0.213804	0.175657	0.287104	0.184759	0.223787	0.316363	0.501915	0.273884	0.407962
TraesCS7D02G426000	0.243852	0.354487	0.22307	0.986902	0.525255	0.590221	0.731866	0.682847	1.37154	0.284667	0.384347	0.429001	0.280349	0.657471	0.445065	0.831249	0.605723	1.13576	0.533179	0.88557	0.857439	0.648467	1.58223	1.24927	0.351917	0.180235	0.183299	0.369257	0.214311	0.363561	0.454913	0.357664	0.479481
TraesCS3A02G142200	0.269129	0.645532	0.784737	0.550845	0.687099	0.686049	0.660868	0.492288	0.397966	0.68965	0.629917	0.954755	0.662699	0.489794	0.602084	0.452153	0.464242	0.449619	0.901977	0.602353	0.457681	0.390614	0.279398	0.252897	0.945387	0.566913	0.62586	0.43937	0.600851	0.869367	0.703367	0.39227	0.672501
TraesCS3B02G162500	0.249855	0.121071	0.364609	0.194817	0.259482	0.437478	0.230077	0.225695	0.09165	0.547778	0.315046	0.555672	0.37011	0.182283	0.517277	0.113561	0.32181	0.354174	0.471187	0.315607	0.254532	0.164463	0.144105	0.125219	0.249127	0.461678	0.368913	0.433522	0.410839	0.420799	0.263836	0.348145	0.46399
TraesCS3D02G145100	0.212978	0.182949	0.177116	0.172534	0.379811	0.40382	0.277341	0.306066	0.177553	0.363842	0.283807	0.32777	0.12842	0.110547	0.419306	0.150858	0.267188	0.421484	0.452444	0.421881	0.276774	0.229401	0.150753	0.137465	0.251477	0.157415	0.21051	0.311511	0.148205	0.184425	0.347567	0.255584	0.317253
TraesCS5B02G116500	4.23488	3.0032	3.18953	0.845336	1.60007	2.012	1.21745	2.0735	2.86969	2.1688	3.81881	3.38677	3.01394	5.92001	2.40422	1.24102	2.27557	1.7455	1.64397	2.08588	2.92803	3.07122	3.25844	3.56078	4.21124	2.10517	2.24861	3.28085	2.94837	3.33695	6.12406	3.30496	2.99876
TraesCS5D02G126100	3.94152	1.77189	3.29558	1.39411	2.68366	1.64501	1.35701	2.27798	1.90148	3.28697	3.79811	3.58088	3.21521	4.60398	2.99976	1.35542	2.68955	1.759	2.12899	1.74316	2.17309	2.33131	2.20595	2.24686	3.13943	2.52664	2.708	3.50049	2.49436	3.8217	4.81302	2.89056	3.31594
TraesCS2A02G230100	0.231169	0.342771	0.670655	0.239472	0.200063	0.235714	0.255445	0.30696	0.254389	0.699006	0.609933	0.642261	0.910765	0.673137	0.538416	0.216141	0.223307	0.168524	0.073922	0.328504	0.314502	0.208159	0.125995	0.214331	0.420352	1.08667	1.20084	0.531641	0.926038	0.953538	0.820193	0.88495	1.23484
TraesCS6B02G392500	0.519892	0.355913	0.770256	0.16161	0.2302	0.504335	0.30617	0.319452	0.449041	1.0534	1.39779	1.21001	0.890138	1.13039	1.19309	0.132475	0.400433	0.872227	1.15987	0.893426	1.57337	0.365289	0.894318	1.11341	1.79878	0.971818	1.30724	1.07275	0.902338	1.14164	1.60865	1.27016	0.990552
TraesCS6D02G174300	0.565012	0.154004	0.46725	0.039335	0.142621	0.061376	0.045164	0.031899	0.032384	0.527866	0.509279	0.641768	0.573844	0.403247	0.497817	0.085983	0.227415	0.062571	0.166488	0.108728	0.191476	0.069733	0.068739	0.058993	0.333573	0.463284	0.490594	0.434473	0.337884	0.533801	0.605951	0.466153	0.405041
TraesCS7A02G356900	17.0038	15.4627	11.101	11.6052	13.3414	24.333	19.6415	24.2927	20.2929	10.3304	21.3148	18.404	7.90007	14.4564	12.4436	13.1472	15.0279	23.6602	14.6169	18.3849	19.9233	24.4817	24.0209	24.9851	19.5348	6.32686	8.25736	16.467	9.50681	14.2092	20.7226	10.8019	12.849
TraesCS7B02G270900	16.5238	11.807	10.6026	12.9522	15.0217	20.8414	19.1518	22.168	19.2659	12.5834	21.5793	15.5492	9.57384	14.2265	9.95989	16.3318	14.695	19.103	16.4516	16.5735	15.1869	18.1137	19.8545	17.3	22.7109	7.23733	6.7736	13.8512	8.96012	13.9833	16.8761	10.2329	8.7195
TraesCS7D02G365800	22.3423	9.93792	11.4791	21.3371	20.252	33.6955	32.5233	39.2224	28.8714	15.6212	19.9283	17.7708	11.7961	18.1953	12.2088	19.0621	22.2202	31.6666	18.3666	22.3308	23.161	30.5832	29.0761	23.3699	20.5079	10.1569	11.1792	17.423	14.3366	18.2806	23.4888	11.5412	12.2347
TraesCS1A02G024400	0.187319	0.328004	0.917972	0.037937	0.117901	0.230202	0.017423	0.06153	0.062465	0.581831	0.442864	0.245886	0.271076	0.234968	0.375747	0.033171	0.109666	0.112074	0.069813	0.145195	0.151094	0.033627	0.117858	0.128016	0.33512	0.534921	0.816021	0.306214	0.362082	0.416092	0.206792	0.561979	0.530159
TraesCS1A02G337300	0.023611	0.012871	0.069426	0.059176	0.163475	0.041038	0.018119	0.079981	0.064958	0.173952	0.066987	0.22043	0.123329	0.067406	0.065124	0.068989	0.114042	0.233092	0.079859	0.10066	0.183311	0.069938	0.091922	0.244062	0.181217	0.04581	0.135489	0.050279	0.037653	0.146677	0.102848	0.084414	0.116067
TraesCS1A02G317800	0.163515	0.337451	0.337699	0.068302	0.161729	0.094733	0.03585	0.213644	0.056231	0.134683	0.596447	0.305307	0.400895	0.550158	0.143174	0.068252	0.161178	0.14191	0.014365	0.116182	0.129538	0.186817	0.151566	0.153653	0.386145	0.123015	0.239864	0.348195	0.260758	0.500632	0.730744	0.301931	0.554998
TraesCS1A02G418700	1.54016	2.89432	4.52312	1.1697	4.09085	2.94619	2.28639	6.23779	3.57461	6.20709	6.41924	5.98146	7.08764	6.18753	5.05982	1.8655	5.00048	3.48746	3.74026	4.21813	6.65878	3.74252	6.20674	6.1259	4.06697	2.33466	5.57503	4.64322	2.97232	5.58055	6.45807	3.48089	3.94607
TraesCS1B02G330100	0.022741	0.018596	0.022289	0.009499	0.009841	0.006588	0.017451	0.02311	0.023461	0.058275	0.048389	0.07643	0.10747	0.024345	0.069692	0.440205	0.776715	0.474904	0.020977	0.024237	0.050444	0.03368	0.051644	0.056986	0.026852	0.037819	0.075549	0.016142	0.036265	0.077699	0.081046	0.03127	0.055894
TraesCS1D02G317400	0.875726	0.717828	1.32193	0.598093	1.01789	0.792509	0.804445	1.20389	0.993582	2.31779	1.46893	1.28899	2.03507	1.8157	1.52798	0.317508	0.705687	0.621326	0.904096	1.23537	1.796	0.817944	1.47652	2.0823	1.35857	0.779548	1.6448	1.30672	0.685008	1.93779	1.67059	1.16022	1.11024
TraesCS1D02G317500	0.132982	0.3341	0.470349	0.173888	0.160123	0.267977	0.115357	0.344702	0.334035	0.696357	0.787364	0.742731	0.753559	1.05638	0.694585	0.143596	0.191492	0.254656	0.142221	0.271137	0.530105	0.205513	0.255104	0.427405	0.587119	0.294866	0.600689	0.599185	0.243415	0.883567	1.31876	0.407056	0.738963
TraesCS1D02G426400	1.61447	2.36529	4.71964	1.96694	6.8309	4.87809	2.91657	6.90443	4.19483	5.86093	6.64788	5.43439	8.31008	5.79322	4.30863	2.54698	9.08971	6.5472	5.9569	6.13393	7.58515	4.05818	6.77995	6.58112	3.89866	3.15721	5.87819	5.36378	3.15388	5.73201	5.41633	3.73697	4.64784
TraesCS2A02G359700	0.226308	0.363613	0.391082	0.417925	0.329863	0.427839	0.603246	0.355054	0.557061	0.495985	0.887043	0.667184	0.681389	0.782073	0.459929	0.626435	0.542419	0.470339	0.300309	0.372374	0.44915	0.345752	0.440518	0.529782	0.569592	0.429173	0.489228	0.439635	0.311508	0.56974	0.792379	0.452038	0.536712
TraesCS2A02G068300	0.238219	0.04132	0.334304	0.036184	0.065598	0.087826	0.058164	0.132045	0.081921	0.215042	0.222721	0.177916	0.29087	0.370944	0.20574	0.110733	0.291382	0.139786	0.066587	0.053856	0.152119	0.064147	0.119439	0.257768	0.166211	0.120048	0.307403	0.16909	0.241747	0.255609	0.308719	0.184627	0.283881
TraesCS2A02G491300	0.447579	0.422522	0.342384	1.20382	0.330667	0.626128	1.10577	0.687804	0.931011	0.272747	0.611677	0.725628	0.418146	0.91156	0.461678	1.06056	0.414279	0.928465	0.382648	0.899755	0.750661	0.640241	1.11914	1.0053	0.50915	0.248109	0.428603	0.573404	0.215867	0.54252	0.52738	0.300217	0.250424
TraesCS2A02G068200	0.378055	0.166104	0.514329	0.094279	0.351601	0.202682	0.129899	0.198783	0.124187	0.67959	0.496262	0.539422	0.477178	0.918181	0.581023	0.082434	0.147948	0.205676	0.222075	0.136314	0.258671	0.160451	0.351475	0.155534	0.419743	0.319046	0.320379	0.384498	0.381527	0.476715	0.768629	0.428291	0.508517
TraesCS2A02G068800	0.114681	0.043762	0.168601	0.076645	0.248124	0.059797	0.079203	0.13208	0.086763	0.110203	0.146411	0.179866	0.18826	0.270097	0.189784	0.142409	0.300691	0.139339	0.09168	0.114078	0.118712	0.047557	0.200909	0.301741	0.169264	0.146215	0.069271	0.089542	0.058522	0.185227	0.199812	0.063077	0.131539
TraesCS2A02G068100	0.164252	0.247006	0.216499	0.227121	0.352925	0.459392	0.547631	0.437435	0.101282	0.638608	1.08464	0.617595	0.433895	0.533581	0.472124	0.355802	0.539308	0.318278	0.424924	0.579504	0.318274	0.248294	0.463048	0.411589	0.535014	0.169543	0.437904	0.377906	0.209546	0.379994	0.5921	0.299064	0.278418
TraesCS2B02G001600	0.55624	0.136749	0.892598	0.018223	0.179342	0.221158	0.209236	0.206893	0.22504	0.586922	0.371315	0.765699	0.727023	0.459259	0.487999	0.151371	0.158036	0.173929	0.422543	0.643207	2.06446	0.323061	0.615678	0.997556	0.470054	0.296252	1.10677	0.495467	0.271328	1.08406	0.224581	0.359934	1.00972
TraesCS2B02G608600	0.857141	0.03279	1.12013	0.653257	0.364395	0.47045	0.600047	0.34638	0.889454	0.46241	0.255975	0.628932	0.31418	0.472219	0.368673	0.417406	0.51879	0.730834	0.314409	0.726553	1.28977	0.587954	0.604939	2.03481	0.284093	0.150045	0.472321	0.149434	0.211027	0.672589	0.214367	0.330839	0.19712
TraesCS2B02G081100	0.654116	0.232554	0.961665	0.095036	0.639938	0.164767	0.174591	0.154139	0.136922	0.619462	0.948056	0.467292	0.565898	0.791599	0.400921	0.166194	0.902671	0.259161	0.297314	0.262695	0.504677	0.336961	0.202984	0.534492	0.48692	0.3626	0.944814	0.968972	0.834495	1.60771	1.08113	0.68827	0.605806
TraesCS2B02G149600	0.170514	0.038463	0.155598	0.039297	0.030532	0.068129	0.099263	0.135437	0.234551	0.391746	0.358649	0.360092	0.584983	0.612672	0.396423	0.03436	0.097368	0.125021	0.086778	0.133688	0.234764	0.104497	0.198385	0.11787	0.124967	0.065188	0.042619	0.116859	0.045007	0.124188	0.111759	0.090552	0.048172
TraesCS2B02G080200	1.51634	0.377292	1.22102	0.273329	0.272262	0.145808	0.173815	0.238706	0.23368	0.717478	0.63369	0.582693	0.976529	1.86804	0.647878	0.165455	0.538327	0.468239	0.232151	0.178822	0.874606	0.223642	0.457236	0.875034	0.601765	0.390634	0.889307	0.803887	0.593991	1.07095	1.26567	0.442964	0.680435
TraesCS2B02G005400	6.08692	0.607466	4.46854	1.78179	4.98788	2.50601	4.09165	6.19376	6.36207	6.71662	4.75067	4.99351	4.92936	10.1935	5.88996	3.14214	9.70614	6.36022	3.78735	2.4349	13.1563	5.56509	5.66766	21.3029	3.73508	1.66053	3.21346	4.80535	2.03308	4.56283	7.45872	3.7829	3.59292
TraesCS2B02G080700	0.628187	0.260624	0.888127	0.325096	0.481114	0.206126	0.375403	0.572466	0.214114	0.883224	0.552011	0.614483	0.923651	1.09505	0.674651	0.406076	0.406594	0.46437	0.396558	0.323895	0.879628	0.210772	0.642056	0.557215	0.538253	0.283511	0.758883	0.552435	0.319148	0.904797	0.827706	0.495341	0.57387
TraesCS2B02G080400	0.051216	0.155109	0.122705	0.15213	0.088649	0.178032	0.122271	0.146501	0.234834	0.072912	0.209882	0.178505	0.147203	0.186824	0.104638	0.340858	0.235591	0.345712	0.139978	0.080867	0.151475	0.080909	0.302774	0.213898	0.060474	0.056782	0.08937	0.129257	0.043559	0.077772	0.117177	0.137719	0.055947
TraesCS2B02G081300	0.657628	0.271963	1.02795	0.738839	1.44247	0.985339	1.04409	1.06005	0.756434	1.75783	1.4958	1.77832	1.11114	1.10863	1.83468	1.01044	2.07321	1.19682	1.35267	1.17621	1.55934	0.631396	0.809259	0.809747	0.963934	0.45254	1.0684	1.14284	0.658161	1.07062	1.04164	0.785782	0.901066
TraesCS2B02G080100	0.351822	0.074242	0.439376	0.237031	0.392879	0.118352	0.200306	0.153776	0.085862	0.908825	0.764706	0.618761	0.462942	0.793782	0.827776	0.190672	0.360217	0.301642	0.174478	0.201596	0.562227	0.10085	0.206188	0.312829	0.489122	0.484423	0.80891	0.475288	0.376447	0.641568	0.449407	0.293386	0.418415
TraesCS2D02G358600	0.107198	0.220765	0.25683	0.189061	0.195856	0.151814	0.182802	0.145249	0.114689	0.366266	0.439297	0.373623	0.402908	0.467544	0.219014	0.17401	0.230117	0.271349	0.161142	0.169261	0.290626	0.09173	0.100469	0.171619	0.239088	0.217888	0.345338	0.236727	0.121564	0.214577	0.433922	0.196538	0.351303
TraesCS2D02G571100	0.512997	0.295019	0.895088	0.084771	0.263454	0.22862	0.268207	0.343725	0.224879	0.548941	0.527784	0.707328	0.768378	0.804667	0.75324	0.05765	0.171147	0.231168	0.402133	0.624854	1.33382	0.367357	0.292621	1.51857	0.27291	0.349996	1.27351	0.816293	0.553774	1.73698	0.973279	0.824772	1.05303
TraesCS2D02G067700	1.00873	1.02851	0.750659	1.8883	1.43883	1.33116	1.70582	2.26532	2.23552	1.02917	1.68265	1.15797	0.910665	1.61317	0.778564	2.15594	1.63693	1.5604	0.896014	1.2211	1.87843	1.90341	2.08474	1.9777	1.31238	0.52811	0.925235	1.39224	0.607702	0.951558	1.80488	0.657568	0.612173
TraesCS2D02G066400	0.095566	0.153225	0.490367	0.112711	0.233524	0.07165	0.103531	0.205657	0.108258	0.280903	0.303024	0.344275	0.296422	0.369109	0.096475	0.139614	0.170668	0.136605	0.055311	0.151781	0.266017	0.073265	0.16049	0.10565	0.212406	0.18074	0.482168	0.295276	0.136262	0.412074	0.614385	0.197885	0.267125
TraesCS2D02G067000	0.222971	0.01696	0.274442	0.164614	0.089753	0.156216	0.111415	0.147545	0.171186	0.13952	0.18389	0.100691	0.273424	0.407085	0.114416	0.106056	0.293385	0.252012	0.127549	0.103162	0.245377	0.147449	0.201871	0.428791	0.055104	0.045991	0.162869	0.051529	0.132306	0.23837	0.205332	0.188236	0.22091
TraesCS2D02G599800	1.03068	0.077293	0.336729	0.619589	0.858956	0.973094	0.359886	0.391619	0.427577	0.237564	0.618858	0.871594	0.320107	0.739484	0.81556	0.135437	0.519261	0.712282	0.845087	0.844693	2.2822	0.587971	0.233533	0.539774	0.592396	0.090689	0.237165	0.32515	0.125229	0.304891	0.682381	0.257953	0.223391
TraesCS2D02G067300	0.686975	0.278694	0.908193	0.213548	0.276529	0.166605	0.147115	0.129882	0.131856	0.69597	0.475917	0.536937	0.516579	0.330662	0.69524	0.17505	0.231492	0.133453	0.30456	0.181624	0.200815	0.274469	0.228054	0.370311	0.405577	0.265685	0.675502	0.385562	0.285344	0.674871	0.569368	0.333915	0.497381
TraesCS2D02G013200	0.043313	0.035417	0.07429	0.443254	0.33736	0.138012	0.124638	0.110037	0.268104	0.187295	0.12288	0.145567	0.134662	0.15456	0.046457	0.450843	0.261497	0.131563	0.046611	0.123099	0.144112	0.134708	0.245903	0.271335	0.115069	0.02401	0.032702	0.046116	0.027628	0.040359	0.102906	0.035734	0.124198
TraesCS2D02G066900	0.717222	0.387698	0.773848	0.82576	0.615498	0.817081	1.332	1.15963	1.68299	0.764506	1.16275	0.657201	0.575651	1.60016	0.820095	0.774849	0.773507	1.03437	0.214968	0.479629	1.52408	0.485588	1.54862	2.19747	0.82552	0.180415	0.516954	0.812837	0.369077	0.793748	1.01193	0.430953	0.572793
TraesCS2D02G590600	0.303461	0.011816	0.217759	0.072433	0.056277	0.018837	0.1497	0.051397	0.141627	0.11109	0.09993	0.089038	0.167131	0.170169	0.11957	0.063333	0.067303	0.115222	0.153289	0.146312	0.713197	0.243978	0.29535	0.516001	0.089579	0.030039	0.163659	0.084621	0.027653	0.181781	0.137332	0.017883	0.177585
TraesCS2D02G066800	0.153069	0.154524	0.311163	0.24628	0.451385	0.30874	0.269723	0.39944	0.187159	1.26389	0.973076	0.609709	0.795284	0.615006	0.792248	0.190492	0.453758	0.206645	0.111561	0.435037	0.360492	0.147774	0.220707	0.262813	0.388251	0.138276	0.499956	0.490936	0.094023	0.309916	0.511841	0.187091	0.306548
TraesCS2D02G066300	0.181244	0.135853	0.294216	0.075707	0.019607	0.07219	0.113003	0.076743	0.062328	0.457185	0.490097	0.423011	0.366275	0.719526	0.55544	0.024823	0.187585	0.068817	0.055728	0.104633	0.108883	0.080528	0.0882	0.056771	0.354447	0.357924	0.622645	0.241217	0.281803	0.485547	0.52033	0.442365	0.389785
TraesCS2D02G067800	2.7056	0.512741	2.97616	0.349231	0.522575	0.55165	0.356428	0.495615	0.463216	3.13183	2.79201	2.47167	2.55318	3.64648	3.23123	0.432589	0.993514	0.802437	0.671235	0.610548	1.68283	0.550326	0.73084	1.12754	1.9264	1.61567	3.08615	2.60458	1.3629	3.31822	3.23712	2.08211	2.50205
TraesCS2D02G066200	0.016976	0.111048	0.066552	0.047272	0.186091	0.177027	0.173688	0.199344	0.241292	0.050751	0.248831	0.236663	0.163261	0.210001	0.110983	0.033067	0.203026	0.111722	0.069594	0.209068	0.15062	0.134087	0.198263	0.21269	0.293981	0.050188	0.150388	0.152627	0.115503	0.133576	0.250957	0.08092	0.111262
TraesCS3A02G307600	0.751878	0.333459	1.03669	1.10722	1.19112	0.369154	1.03659	0.67342	1.27966	1.32257	0.560398	0.818526	1.2552	1.1278	0.874818	1.75005	1.2662	1.27741	0.642611	0.416518	2.52526	0.951236	1.35607	3.11353	1.14359	0.565143	0.692779	0.379916	0.6178	1.10831	1.15056	0.728967	1.52434
TraesCS3A02G023400	0.11807	0.236003	0.308594	0.186316	0.431439	0.387624	0.17114	0.257746	0.207526	0.563095	0.586203	0.499697	0.469874	0.44942	0.522656	0.182075	0.479754	0.348681	0.177484	0.820279	0.339501	0.287556	0.502219	0.361612	0.46471	0.225441	0.372437	0.372478	0.234312	0.415631	0.322083	0.238118	0.386931
TraesCS3A02G043500	0.343716	0.062457	0.218973	0.114858	0.039662	0.046464	0.061543	0.054334	0.07092	0.102758	0.06501	0.068455	0.102589	0.228955	0.112358	0.108798	0.031622	0.130506	0.035228	0.048844	0.194841	0.081448	0.245321	0.495245	0.169103	0.063511	0.138409	0.422887	0.124241	0.142347	0.453687	0.25837	0.150187
TraesCS3A02G007200	0.10025	0.025718	0.260092	3.18253	1.88832	0.990781	2.05446	1.5661	0.713834	0.944466	0.510277	0.449237	0.786182	0.934337	0.397589	1.35258	2.39254	1.3524	0.609236	0.419004	1.02902	0.635815	1.04076	1.11567	0.445636	0.202676	0.10686	0.477183	0.331023	0.19782	0.382965	0.252995	0.241568
TraesCS3A02G445900	11.3848	0.964414	1.90734	2.57338	0.270189	1.38669	2.47557	1.70616	3.50714	0.813352	2.42099	3.94831	1.06642	3.34222	3.03613	1.18586	0.359025	3.0188	0.870337	0.458439	2.73927	2.41667	1.91766	12.817	5.66465	0.2769	1.14403	3.1763	0.39829	2.9867	1.79669	0.572386	0.119363
TraesCS3A02G259500	0.422974	0.562971	0.452252	0.183564	0.171145	0.630131	0.261348	0.223291	0.128455	0.499713	0.677925	0.631804	0.415354	0.376364	0.592571	0.312979	0.341123	0.317029	0.398606	0.725967	0.544256	0.188744	0.449093	0.240887	0.784822	0.389768	0.524248	0.350921	0.44851	0.375367	0.382837	0.344435	0.270027
TraesCS3A02G016800	1.18221	0.63253	1.96335	0.164606	0.464198	0.596129	0.470395	0.430124	0.218331	2.08274	2.60866	3.26198	1.92763	2.85933	2.67699	0.143926	0.664656	0.739812	0.740459	0.9411	3.34268	0.629019	0.70315	2.45497	2.52685	1.01942	2.28111	2.40865	0.921685	2.7336	4.03983	1.70387	1.42593
TraesCS3B02G551200	1.2631	1.07986	1.94696	1.19002	2.56189	2.02448	1.32367	1.98287	0.619975	2.09603	1.25501	1.99476	1.27327	1.31051	1.9508	0.552775	1.78913	1.74089	2.88113	2.5303	1.45643	1.02846	0.91704	0.369496	1.28775	1.25231	1.42506	2.038	1.48363	1.93571	1.24271	1.14462	1.13969
TraesCS3B02G292600	0.849263	0.872362	0.687914	0.046908	0.072891	0.487956	0.086175	0.142651	0.144819	0.530576	1.25449	1.20565	0.35613	0.621143	0.825966	0.143553	0.106543	0.202536	0.086323	0.369036	0.477441	0.199581	0.409866	0.360548	1.34256	0.443541	0.992039	0.587871	0.268625	0.758657	0.35575	0.424648	0.230011
TraesCS3B02G072800	0.632387	0.33672	0.497291	1.83064	1.84552	1.88299	1.1624	1.39488	1.01149	0.970421	1.56464	1.43888	0.965693	0.944648	1.90196	1.24615	2.38466	1.69754	0.804902	0.637418	1.25051	0.81025	0.916069	0.912099	0.790111	0.244573	0.568526	1.11697	0.328338	0.630381	1.38602	0.509605	0.445809
TraesCS3B02G481000	0.276935	0.163045	0.130286	0.953187	0.287605	0.301632	0.629034	0.570358	1.18853	0.156124	0.188564	0.446755	0.132251	0.347859	0.135791	0.574505	0.389809	0.521544	0.238421	0.141674	0.679815	0.308431	0.539066	3.07421	0.130798	0.012281	0.187349	0.125806	0.028264	0.09634	0.035092	0.012186	0.036302
TraesCS3D02G088300	0.096925	0.484858	0.385577	0.200049	0.246713	0.416196	0.227506	0.448063	0.11764	0.401778	0.42056	0.374719	0.351688	0.520845	0.342464	0.033318	0.314717	0.20782	0.308536	0.46992	0.404698	0.412066	0.340342	0.342885	0.484708	0.372941	0.385709	0.582761	0.254579	0.566689	0.794704	0.37631	0.588557
TraesCS3D02G028000	0.098204	0.080302	0.240629	0.082042	0.16998	0.128014	0.01884	0.083164	0.253285	0.157282	0.069653	0.275043	0.280899	0.245309	0.406293	0.089668	0.457383	0.279656	0.105684	0.052333	0.254141	0.159988	0.191159	0.261465	0.144945	0.095267	0.133466	0.121987	0.046982	0.488046	0.388874	0.081022	0.241371
TraesCS3D02G132500	1.09596	0.569658	1.73615	0.361974	1.36759	0.265791	0.567189	0.604351	1.49002	2.10632	2.22351	1.78933	3.2838	2.87406	2.0152	0.61438	1.37172	0.658061	0.642611	0.651941	2.61948	1.14752	1.37261	2.50679	2.10662	0.805328	2.00136	1.48348	1.02425	2.50163	3.27	1.72429	2.38047
TraesCS3D02G060400	0.987718	0.425594	0.759391	0.830097	1.05444	1.55566	0.599094	0.985706	0.976282	1.12912	1.19975	1.59022	0.888535	1.32544	1.52254	0.794935	1.01208	1.00606	0.792888	1.17667	1.96791	0.81288	0.744494	0.889243	1.20118	0.570477	0.643051	0.890011	0.611182	1.11694	1.4427	1.09954	0.668696
TraesCS3D02G060500	0.950093	0.401214	0.301657	0.044717	0.092648	0.26359	0.164298	0.090658	0.036814	0.454352	0.303716	0.209877	0.366118	0.105054	0.139431	0.019549	0.018466	0.060971	0.123435	0.14262	0.573866	0.087201	0.208383	0.075447	0.292309	0.215119	0.250568	0.275454	0.10243	0.166256	0.180163	0.036801	0.021927
TraesCS3D02G438600	23.7131	4.21033	5.68612	14.3318	2.3102	9.77398	13.8199	10.7543	27.9186	4.61726	13.1269	18.1821	12.4291	47.984	10.3294	11.6213	3.25395	16.0816	2.33098	4.80491	19.1978	8.45507	16.9854	63.1224	16.9888	0.799058	2.7948	16.3455	2.53142	11.8068	12.7972	2.19254	0.933112
TraesCS4A02G397700	0.169221	0.083862	0.799124	0.35985	0.718939	0.445629	0.424979	0.396041	0.761799	0.965819	0.436445	0.482557	0.48977	0.636799	0.584597	0.224744	0.89163	0.467285	0.151363	0.590249	2.32042	0.656169	0.35934	0.77098	0.381454	0.341109	0.613283	0.087356	0.314014	0.49694	0.584803	0.947672	0.907457
TraesCS4A02G330000	0.697927	0.100122	0.081006	6.73587	0.222532	2.29838	4.03085	1.71712	4.20647	0.141194	0.07816	0.082303	0.191865	0.209729	0.045029	7.31173	0.887092	8.59149	1.15203	0.352347	1.18146	0.935722	2.20465	4.94752	0.054216	0.020362	0.066563	0.130367	0.011716	0.148323	0.378188	0.05051	0.075237
TraesCS4A02G446600	2.16849	0.912146	3.20455	1.6228	1.8226	1.40953	1.35041	2.07173	3.63765	3.27125	2.39401	3.87113	3.2529	2.80703	2.64643	1.49619	1.93085	1.97898	0.916602	2.65791	7.43022	1.41281	3.3444	6.67487	2.2766	0.788941	2.95074	1.85662	0.772893	2.49704	1.54602	0.798668	1.01632
TraesCS4B02G360600	1.2286	0.538196	0.526825	0.95308	0.398731	1.15031	0.959627	1.02558	0.799735	0.470843	0.77804	0.745543	0.360154	0.610662	0.544605	0.520839	0.552536	1.12457	0.391255	0.444271	1.53296	0.630357	0.725998	1.08578	0.472768	0.224992	0.41081	0.700775	0.237909	0.647375	0.781886	0.211174	0.395438
TraesCS4B02G083700	0.100546	0.12252	0.208688	0.503987	0.266169	0.424894	0.590017	0.304527	0.423055	0.098514	0.142628	0.238533	0.164761	0.135077	0.079752	0.630764	0.326476	0.808445	0.174581	0.268953	0.288626	0.238258	0.20723	0.311235	0.139672	0.039343	0.1429	0.226701	0.060364	0.132269	0.149891	0.052049	0.067839
TraesCS4D02G107000	1.03115	1.13069	2.74733	1.00996	1.36424	1.19479	1.11869	1.76653	1.36949	1.23765	1.63084	2.0271	1.71572	2.01322	1.23496	0.744556	1.09585	1.13405	1.30465	1.25478	1.48979	1.42534	1.55344	1.57409	1.46245	1.48485	2.11909	1.80035	1.51962	1.90696	1.66143	1.36247	2.0683
TraesCS4D02G003300	0.190198	0.090724	0.163114	0.099309	0.154318	0.06887	0.100342	0.281871	0.196221	0.076155	0.185489	0.124295	0.023654	0.050904	0.094718	0.138933	0.131236	0.126379	0.241235	0.109802	0.237315	0.169013	0.501352	0.81172	0.140362	0.019769	0.057443	0.050627	0.060662	0.118153	0.094144	0.013077	0.116869
TraesCS4D02G346200	0.064176	0.044526	0.074336	0.136471	0.111081	0.297443	0.107447	0.173911	0.112353	0.044851	0.148967	0.11329	0.162524	0.174881	0.107276	0.102279	0.273736	0.203797	0.086105	0.140941	0.120785	0.110599	0.098423	0.116956	0.123998	0.032341	0.098672	0.140799	0.014886	0.137722	0.073928	0.102685	0.057358
TraesCS5A02G064600	0.181773	0.144132	0.502083	0.276102	0.257422	0.28721	0.253612	0.291075	0.340961	0.423453	0.257851	0.049367	0.263049	0.589684	0.708987	2.92112	2.00675	1.9074	0.182914	0.093931	0.317676	0.665683	0.51466	0.641831	0.273166	0.256488	0.499071	0.281508	0.358388	0.862293	0.392613	0.508983	0.703999
TraesCS5B02G080100	1.28819	0.826831	4.40884	0.624877	1.24073	0.589831	0.302933	0.886799	0.500155	3.23448	3.28627	3.38286	3.95858	3.57371	3.23465	0.409779	1.84937	0.741563	1.14993	1.00387	2.30439	0.627742	0.903247	1.9394	2.64957	3.08671	5.73537	3.40678	2.69044	7.38286	4.75548	4.27405	7.9665
TraesCS5B02G068100	19.6645	24.7547	24.3105	82.2783	44.248	61.6736	80.0147	70.3731	93.4915	19.3094	20.6984	15.6493	11.0152	17.549	21.9178	69.6481	37.7862	78.63	51.0331	72.984	33.0627	79.6665	89.465	44.1207	20.0582	24.3663	21.4201	21.1365	18.0881	19.2989	23.9232	21.1228	21.8781
TraesCS5D02G263300	0.206229	0.387235	0.510937	0.622149	1.00147	0.816443	0.729728	1.24192	0.661919	0.858762	1.40583	1.09528	0.85491	1.25107	0.667123	0.878749	0.845876	0.983146	0.394553	1.08271	0.923378	0.495477	1.01845	0.968957	0.811693	0.298503	0.837375	0.674993	0.204633	0.768673	0.862005	0.384404	0.384853
TraesCS5D02G075500	0.694041	0.180165	1.23091	0.690254	1.02969	0.478683	0.177529	0.246295	0.250038	0.931596	1.00796	0.765184	0.641183	1.25013	1.98516	0.748385	0.957767	0.552141	0.386152	0.328757	0.317676	0.313262	0.300218	0.78676	0.702427	0.421373	0.519034	0.727228	0.88543	1.64246	1.70132	1.3997	1.32677
TraesCS5D02G543000	0.975262	0.302952	0.283023	1.44743	0.103736	0.32828	0.560245	0.155029	0.809412	0.286214	0.085016	0.244151	0.130095	0.225533	0.093504	1.55214	0.165411	1.5143	0.515974	0.139364	0.612332	0.393777	0.523206	1.966	0.167265	0.090607	0.190877	0.286183	0.034754	0.081231	0.517795	0.245732	0.03571
TraesCS6A02G228900	37.9291	5.44287	36.0062	3.20541	11.0534	3.22998	1.54536	3.14515	0.568609	38.7854	20.2375	23.8511	29.8375	38.6021	36.2956	1.44006	6.80141	2.08465	7.80197	3.56216	20.6268	2.22278	2.42767	9.48184	15.2622	14.6711	20.3974	30.9287	11.7438	27.9373	57.5003	24.5725	16.1604
TraesCS6A02G385100	1.78664	0.935005	4.36611	0.258716	0.247397	0.579652	0.329043	0.225944	0.540676	2.25864	1.80788	2.02824	2.91516	4.96446	2.75957	0.121807	0.164369	0.379889	0.366231	1.06634	6.7989	0.677391	0.927406	4.38749	1.47672	0.739497	3.5541	2.51945	2.50726	5.77139	3.16952	2.94807	6.0307
TraesCS6A02G385000	3.248	3.54121	2.75637	2.02326	1.29284	5.32393	4.42903	5.27495	5.63534	2.53028	4.24619	5.51932	3.45664	5.37117	3.27401	2.09974	1.5227	5.94705	3.15958	7.19677	8.24225	3.68739	5.83039	7.36618	5.23821	1.59346	2.10543	5.22948	3.19077	4.19709	5.8975	2.85088	3.82928
TraesCS6B02G212300	0.98522	2.09178	1.40609	2.13709	1.46596	2.36327	1.98955	2.22489	2.44891	1.1073	2.91772	1.91055	1.23815	1.87506	1.18653	1.86861	2.4091	2.75638	0.765296	2.28429	1.86589	1.29018	3.11778	2.85861	2.61235	0.536561	1.16932	2.42922	0.70563	2.46959	1.94381	0.646467	1.27448
TraesCS6B02G252800	25.3303	8.26615	20.4612	3.92655	11.7575	2.04875	2.89397	5.64822	2.32441	25.4863	20.9781	13.055	21.1262	32.4743	20.2547	2.72208	11.6209	2.09053	3.04861	3.30775	8.3571	3.79208	6.22275	12.6891	16.484	13.114	14.6141	17.5945	10.215	18.5057	44.7213	16.4219	11.1304
TraesCS6B02G089700	0.4329	0.316722	0.362881	0.59958	0.670425	0.600603	0.542001	0.764073	0.5563	1.02904	0.702962	0.510497	0.770715	0.471569	0.474806	0.532575	0.770325	0.640172	0.56745	0.412814	0.909709	0.485913	0.753957	1.68426	0.376638	0.164191	0.289008	0.371967	0.254337	0.509537	0.658619	0.125318	0.205333
TraesCS6B02G212700	0.072408	0.039472	0.086176	0.302454	0.134282	0.197763	0.222254	0.308345	0.142287	0.185547	0.146733	0.092706	0.174952	0.177179	0.05706	0.536468	0.228393	0.212087	0.082693	0.132294	0.168262	0.171581	0.295313	0.162002	0.219848	0.063074	0.124961	0.183557	0.065982	0.089961	0.057345	0.091031	0.050848
TraesCS6B02G051700	0.196268	0.289509	0.164076	2.86457	0.809324	1.29092	1.40864	0.946414	2.2948	0.125735	0.270223	0.396639	0.252699	0.477904	0.091991	3.34802	1.01169	3.86634	0.717067	0.508595	0.870713	0.930167	1.9252	3.06661	0.456675	0.083199	0.132498	0.434329	0.103102	0.100408	0.694898	0.228603	0.141881
TraesCS6D02G001000	0.719323	0.121695	0.790108	0.186497	0.364932	0.258667	0.266476	0.252065	0.392375	1.12822	0.774083	1.25972	1.25857	1.15067	1.38348	0.362371	0.444983	0.376719	0.442346	0.299609	1.0087	0.426134	0.257507	0.854636	0.790773	0.742492	0.868981	0.510583	0.632885	1.17106	0.962564	0.995928	1.0364
TraesCS6D02G206100	66.5383	11.6227	96.349	4.19728	29.6702	4.45057	1.68171	5.29125	0.785708	131.614	69.9963	56.3636	100.65	80.8912	99.2488	1.92439	25.5132	5.7539	11.957	6.56813	53.8523	2.45154	1.92116	9.04068	36.3443	41.0525	76.988	84.2406	40.2573	75.7821	155.338	55.6528	57.9422
TraesCS6D02G171200	0.099552	0.097114	0.102708	0.035018	0.072553	0.048569	0.048248	0.042596	0.07928	0.147692	0.193245	0.140876	0.172025	0.463693	0.147726	0.030618	0.187994	0.031831	0.032221	0.059566	0.092978	0.068287	0.054395	0.105036	0.204161	0.116179	0.234198	0.223146	0.113635	0.234351	0.414957	0.236314	0.188878
TraesCS6D02G369900	1.9419	0.902317	3.08555	0.415742	1.05798	1.17832	0.63093	1.12137	1.72623	1.698	2.08709	2.52898	1.93739	3.23512	2.40699	0.466243	0.724067	1.1255	0.964649	1.26063	4.77543	1.17924	1.44601	3.84949	1.48178	1.2054	2.62038	1.78921	2.01504	4.07263	2.52751	2.52295	4.11257
TraesCS6D02G206000	40.555	11.8663	50.1967	3.36523	17.053	3.27611	1.70054	3.9937	1.82448	57.6335	42.0663	29.5062	46.2295	53.4003	52.7249	1.49914	14.0102	2.89316	4.43066	5.81738	20.5665	3.53749	4.59699	8.82886	23.6465	15.6006	35.0927	47.794	13.0913	37.4406	78.1646	22.6904	22.0463
TraesCS6D02G369600	0.107751	0.15203	0.118033	0.307116	0.208445	0.154228	0.145914	0.214703	0.226685	0.211146	0.278723	0.27456	0.302687	0.560927	0.28748	0.148156	0.40235	0.279165	0.116931	0.387303	0.037492	0.240311	0.238529	0.111179	0.157164	0.084325	0.045942	0.215951	0.218325	0.149622	0.381498	0.460177	0.363498
TraesCS6D02G002200	10.8973	4.70987	12.4153	6.48464	5.84844	5.57043	5.31291	5.70794	6.08309	18.5914	21.178	27.6024	21.276	11.7686	14.5118	7.49347	8.98246	6.74605	6.09859	4.44821	19.4386	5.59778	5.42875	33.9593	21.7963	8.58406	14.9551	18.3771	7.57005	15.8409	17.2837	7.59473	7.44592
TraesCS6D02G171100	0.050932	0.205459	0.15974	2.65507	1.26064	2.54943	3.61131	3.17447	1.56933	0.319759	0.216744	0.060862	0.015202	0.01454	0.162329	2.66378	1.98203	4.15388	1.78526	1.0567	0.369053	1.68362	1.06411	0.076576	0.45705	0.062113	0.129209	0.122916	0.129953	0.063279	0.217816	0.044822	0.050073
TraesCS6D02G271500	0.919696	0.345765	1.54897	1.27172	7.75816	2.73151	0.413714	2.03395	0.276284	6.45397	4.1013	7.53992	6.78369	3.39509	6.27846	1.25866	7.19195	2.91403	2.46379	6.91025	3.46261	0.288075	0.425265	0.51655	2.60876	2.80694	5.17848	3.69926	1.50373	2.86977	3.49953	1.4943	2.30377
TraesCS6D02G359100	0.18491	0.065224	0.154582	0.127216	0.131789	0.138636	0.100161	0.154749	0.142139	0.278728	0.29316	0.26808	0.173146	0.194073	0.286672	0.095343	0.180123	0.099119	0.120399	0.208668	0.32974	0.045106	0.183497	0.231678	0.31466	0.13868	0.328503	0.131252	0.097136	0.189195	0.275658	0.11367	0.124759
TraesCS6D02G042800	4.3987	4.60068	4.22637	9.23992	9.30223	8.50135	8.6202	8.78366	6.86852	5.94654	7.27147	9.37276	6.28302	8.28917	6.63753	8.76219	10.085	9.28447	8.41312	10.7871	9.52662	6.3607	8.83943	8.96115	6.91828	3.78873	5.39058	7.38359	4.99308	6.61257	8.9331	4.85781	5.84549
TraesCS7A02G550100	0.846476	0.904554	1.00546	0.590081	1.04792	1.10423	0.610844	0.622842	0.269888	1.41496	1.40751	1.65795	1.07641	0.896188	1.32626	0.778017	0.997934	1.05573	1.42717	1.07543	0.812398	0.252391	0.341907	0.337133	1.53564	1.00061	1.57113	1.10618	0.629346	0.877562	0.896803	0.622828	0.799135
TraesCS7A02G550000	0.153213	0.204165	0.166852	0.07585	0.19644	0.151228	0.095799	0.184531	0.062445	0.407154	0.313932	0.46619	0.27099	0.202495	0.292156	0.066321	0.227093	0.077565	0.111666	0.177405	0.083914	0.053787	0.073638	0.056878	0.201009	0.308269	0.260496	0.193337	0.209942	0.133954	0.188751	0.24969	0.158068
TraesCS7A02G461300	0.30189	0.273251	0.217729	0.190343	0.049296	0.264001	0.445839	0.285563	0.744346	0.124068	0.420161	0.212707	0.147343	0.504091	0.244386	0.407753	0.094326	0.320086	0.154122	0.299492	0.513817	0.134976	0.473071	0.899222	0.147965	0.056835	0.075692	0.25876	0.268871	0.311384	0.396976	0.401017	0.298666
TraesCS7A02G366800	0.757094	0.415969	0.625184	1.16537	1.14535	1.27788	0.805125	0.726967	1.11522	0.847829	1.43759	1.28226	0.492272	1.16576	0.475	1.34991	2.0402	1.77457	0.505899	1.39779	1.96588	0.76282	2.63799	2.33783	1.47114	0.317242	0.612141	1.02401	0.304211	0.881379	1.27473	0.649218	0.800983
TraesCS7A02G366600	0.106934	0.023317	0.188654	0.151868	0.166581	0.161076	0.180527	0.130402	0.191221	0.315124	0.227534	0.327444	0.196819	0.343432	0.170409	0.4218	0.324648	0.276093	0.065759	0.425484	0.284638	0.095023	0.312227	0.120581	0.422982	0.165976	0.322955	0.166986	0.156885	0.225857	0.313346	0.158803	0.043804
TraesCS7A02G476700	1.55041	0.581065	0.680647	0.503704	0.335448	0.848332	0.727063	0.802368	0.851589	0.255209	0.229095	0.38598	0.14461	0.268947	0.164979	0.644905	0.349162	0.784906	0.430365	0.696156	1.20209	0.816426	1.01297	1.69972	0.247903	0.208894	0.260136	0.122278	0.22664	0.321045	0.255808	0.248722	0.308735
TraesCS7B02G261900	3.57434	0.68343	11.5686	0.133704	1.2235	0.355436	0.163752	0.542136	0.238496	6.06636	2.53516	1.71328	5.22803	5.84444	2.17444	0.136391	0.736199	0.324095	1.36147	0.606487	1.89338	0.742696	0.726914	1.55405	1.5118	2.7207	4.57579	2.48031	2.53522	9.4285	13.0131	5.92723	5.63824
TraesCS7B02G362800	0.844807	0.99015	0.695527	1.00924	0.555659	1.24318	1.25766	0.967253	1.9	0.79558	0.898789	1.21143	0.773262	0.970726	0.906149	1.2342	0.542107	1.37288	0.587049	0.810349	2.23623	0.585552	1.31008	2.88963	0.633423	0.585383	0.612344	0.827522	0.959216	0.687493	1.05042	0.850331	0.512179
TraesCS7B02G045600	0.101043	0.602664	0.39031	0.516408	0.370362	0.420106	0.529078	0.587903	0.69495	0.525466	0.834702	0.417276	0.715523	0.373296	0.240439	0.329965	0.418313	0.198596	0.168133	0.937542	0.782262	0.260562	0.601623	0.871295	0.280724	0.270174	0.581605	0.261572	0.492878	0.391383	0.640182	0.281148	0.496695
TraesCS7B02G279600	0.12787	0.044612	0.155407	0.546944	0.371832	0.497831	0.455295	0.616803	0.386964	0.537382	0.282966	0.366724	0.310414	0.386945	0.395007	0.605261	0.698779	0.590385	0.157267	0.159906	0.249603	0.224225	0.225674	0.531901	0.169103	0.130425	0.191548	0.137961	0.065253	0.082612	0.267351	0.078771	0.067048
TraesCS7B02G473500	0.230682	0.490437	0.327837	0.298709	0.389301	0.501172	0.362887	0.26568	0.047597	0.982751	0.744447	0.956191	0.545077	0.148173	0.551419	0.261181	0.350171	0.236488	0.461037	0.43435	0.264375	0.088828	0.187097	0.057805	0.313237	0.907913	0.689723	0.245611	0.367868	0.343925	0.301443	0.3172	0.406335
TraesCS7B02G378300	8.58957	0.297804	3.10435	0.514643	0.39231	0.350165	1.19519	0.685082	0.831396	1.43712	0.428686	0.581621	0.531944	0.854432	0.876267	0.492439	1.23507	0.979742	1.77978	0.322086	1.98524	0.936458	1.65163	5.96353	1.03618	0.393033	0.624847	0.602272	0.170527	1.18416	0.782445	0.249328	0.45709
TraesCS7B02G396600	1.9472	1.16033	1.7694	2.75291	2.85185	2.37497	4.71859	3.12973	2.48328	1.97974	2.15829	1.51905	1.77257	1.56412	1.93276	2.85622	2.69798	2.82564	1.50284	1.87085	5.01287	2.00818	2.36318	3.84225	1.89892	1.38093	1.85709	1.07438	1.42814	1.55733	1.5109	1.03198	0.942972
TraesCS7B02G262000	0.410115	0.418475	0.355581	0.307477	0.555148	1.01133	1.00062	1.21112	1.30185	0.660201	0.559386	0.502643	0.439412	0.56288	0.457619	0.537696	0.391814	0.551001	0.388	1.62137	2.31704	1.37052	2.03329	2.04219	0.304208	0.332268	0.463683	0.313497	0.308559	0.307029	0.266501	0.260276	0.284307
TraesCS7B02G377900	0.561781	0.030934	0.19466	0.104294	0.019644	0.065751	0.16547	0.069199	0.202947	0.130871	0.201238	0.144095	0.191952	0.226795	0.048693	0.124351	0.039154	0.137893	0.209373	0.153213	0.486704	0.194976	0.331373	0.447914	0.033501	0.075495	0.095972	0.032223	0.021718	0.169205	0.224703	0.168541	0.139472
TraesCS7D02G144900	0.059437	0.103684	0.174765	0.099309	0.195469	0.130853	0.164197	0.161069	0.261628	0.159925	0.134901	0.177564	0.147835	0.288456	0.196723	0.069466	0.131236	0.081244	0.109652	0.228051	0.377947	0.176055	0.24682	0.551076	0.077199	0.098844	0.114885	0.118129	0.106158	0.17723	0.16946	0.124228	0.370087
TraesCS7D02G356400	0.020995	0.011445	0.072021	0.201704	0.01817	0.139879	0.128886	0.19913	0.151618	0.0807	0.111682	0.078401	0.05222	0.07492	0.090077	0.291383	0.231781	0.35075	0.051643	0.149174	0.124188	0.037313	0.183903	0.184134	0.117752	0.098925	0.050726	0.05961	0.040177	0.039127	0.083136	0.04619	0.034401
TraesCS7D02G449500	0.643653	0.26083	0.6811	0.409237	0.256339	0.336602	0.725582	0.270127	0.783522	0.598448	0.315121	0.570055	0.5327	0.626048	0.265333	0.432717	0.157209	0.52771	0.147117	0.161888	1.26348	0.290198	0.369587	1.44161	0.29593	0.322067	0.474798	0.404312	0.515942	0.665229	0.658619	0.451144	0.681333
TraesCS7D02G374700	0.245511	0.122684	0.260682	0.230742	0.469217	0.468198	0.345396	0.318797	0.24625	0.655344	0.333755	0.275043	0.503786	0.459954	0.332307	0.388563	0.628195	0.427252	0.553582	0.145369	0.173965	0.127263	0.146024	0.230704	0.241575	0.584077	0.296591	0.159744	0.274062	0.165224	0.145828	0.180048	0.26819
TraesCS7D02G457900	0.394428	0.284581	1.42127	0.552416	0.913624	0.544397	0.534127	0.68376	1.26862	1.44921	1.25067	1.81948	1.85244	2.02847	0.647045	0.474542	1.27271	0.616664	0.499374	1.34356	1.99857	0.329877	1.36242	1.93314	0.821869	0.86172	2.01808	0.609345	1.02119	2.75291	1.29543	1.12938	2.44261
TraesCS7D02G357100	1.17251	0.590451	0.865761	0.992711	0.919179	0.999143	1.1378	1.147	1.52606	0.700622	1.47678	0.596889	0.868362	1.41846	0.573635	1.14453	0.863442	1.19783	0.614333	1.36733	3.50665	1.50758	2.34716	3.78793	1.192	0.495488	0.692348	0.992741	0.751274	0.685915	0.941083	0.404873	0.482461
TraesCS7D02G463700	6.68272	0.145593	2.21363	0.22312	0.020099	0.322917	0.365339	0.220273	0.670864	0.937318	0.24708	0.173451	0.288821	0.803883	0.562262	0.033929	0.152232	0.405627	0.878318	0.107258	1.12475	0.605358	0.881528	2.40057	1.09003	0.431276	0.715425	0.923143	0.281469	1.81059	0.88285	0.249087	0.561297
TraesCS7D02G356200	0.074655	0.087208	0.444247	0.231651	0.092299	0.19772	0.130943	0.144505	0.161372	0.573914	0.748864	0.525703	0.387287	0.319684	0.352985	0.451839	0.250197	0.234865	0.157401	0.204599	0.378508	0.138996	0.373676	0.460999	0.251855	0.798114	0.850332	0.264953	0.238103	0.34451	0.236496	0.299163	0.358241
TraesCS7D02G358300	0.314836	1.15623	0.373539	0.567568	2.13675	1.39201	0.673925	0.999118	0.820561	0.615698	1.02249	0.594033	0.857265	0.55583	0.650002	0.774655	2.04658	0.603995	0.906901	2.06039	0.967906	1.10926	0.892384	0.633218	0.939149	0.165339	0.430384	0.611614	0.190258	0.494096	0.721774	0.236965	0.366545
TraesCSU02G105700	0.56699	1.12884	0.942301	0.494267	0.59737	0.799794	0.681012	0.300619	0.203459	1.45293	1.64356	1.84114	0.907466	1.05563	1.11811	0.360143	0.7144	0.823686	1.00053	0.560503	0.328092	0.175247	0.191943	0.18532	1.07699	0.983904	1.45925	1.46984	1.06929	1.47014	1.32759	0.650831	0.929048
TraesCSU02G105600	0.635127	0.773928	0.695733	0.187269	0.549665	0.735924	0.172015	0.303731	0.102782	1.12491	1.05994	1.03241	0.66906	0.559944	0.915958	0.218323	0.64446	0.226967	0.528419	0.584003	1.02209	0.376255	0.266653	0.421286	1.03667	0.745567	0.947801	0.609933	0.714943	1.18365	0.562177	0.534274	0.397913
TraesCS1A02G006900	0.038682	0.073804	0.123216	1.55114	1.22191	0.58267	1.12796	0.995833	1.27701	0.28498	0.370382	0.202229	0.317499	0.303678	0.130399	1.24325	1.3612	0.719672	0.35681	0.412267	0.300311	0.824958	0.765508	0.593698	1.03909	0.117935	0.105142	0.302025	0.024674	0.012015	0.321665	0.031914	0.031691
TraesCS1A02G006300	0.138399	0.017411	0.146081	0.088939	0.322474	0.086349	0.016339	0.072125	0.029288	0.531977	0.324688	0.755355	0.418376	0.425491	1.20716	0.054436	0.198334	0.07276	0.058921	0.030257	0.314865	0.044148	0.013815	0.106709	0.364544	0.017704	0.495149	0.204031	0.027164	0.290992	0.168627	0.1054	0.095943
TraesCS1A02G006200	0.048077	0.034945	0.214665	0.133882	0.314373	0.092846	0.122977	0.275048	0.161659	0.2464	0.356153	0.24736	0.308254	0.366002	0.386354	0.078042	0.265385	0.073019	0.03942	0.2581	0.173791	0.101268	0.194102	0.187404	0.245995	0.011845	0.348481	0.12892	0.088595	0.272115	0.296145	0.12928	0.227581
TraesCS1A02G149700	0.409219	0.086007	0.140137	2.30658	0.59737	0.702676	1.32419	0.915217	1.14615	0.259	0.18184	0.198843	0.269787	0.478553	0.12692	1.80792	0.741615	0.741318	0.721595	0.532478	0.750965	0.432276	1.31801	1.12427	0.209577	0.174916	0.095298	0.111988	0.100639	0.11026	0.335803	0.151861	0.18581
TraesCS1B02G007100	9.96239	1.21386	8.7581	10.8473	9.38519	8.57801	12.0276	11.5786	19.7502	9.11482	10.6451	16.7816	10.3863	22.806	14.6406	7.26658	17.14	18.0952	3.93011	3.8218	29.3789	6.49285	13.5286	43.4245	10.5852	1.04198	7.35381	8.43644	1.75241	12.3955	9.52742	2.40177	3.31692
TraesCS1B02G167700	1.22623	0.207628	0.514427	3.38366	1.39085	1.35625	1.95323	1.60485	1.73147	0.779611	0.355796	0.277521	0.660823	1.03427	0.335934	3.20285	1.55116	1.63662	0.891171	0.686454	1.29131	1.03461	2.0795	2.00193	0.367456	0.308974	0.392783	0.276943	0.343688	0.375103	0.581209	0.332116	0.19027
TraesCS1B02G008500	2.13021	0.655217	6.29511	0.484126	0.975189	0.460083	0.230581	0.428953	0.885708	3.26561	2.59553	4.14372	3.25644	3.16319	3.47954	0.195974	0.592375	0.334124	0.864514	0.80063	4.20545	0.724751	1.01662	2.70932	4.28293	0.862586	5.72373	1.95005	1.02681	5.87324	3.85006	2.60303	3.61357
TraesCS1B02G006500	1.33543	0.629219	6.95217	0.448498	1.18477	0.27215	0.453164	0.545563	1.08925	2.15814	1.86579	1.3432	1.11498	2.97901	2.68998	0.245096	0.592683	0.2548	0.701545	0.829656	2.95726	0.795097	0.992763	4.13671	2.09979	0.297598	4.3534	1.79101	0.744828	7.62884	3.65649	3.70579	4.62927
TraesCS1B02G007400	0.042509	0.162212	0.395806	0.399518	0.781767	0.671104	0.554542	0.806371	0.730918	0.25871	0.67838	0.738146	0.454643	0.371647	0.670907	0.19407	0.432631	0.443859	0.111099	0.543668	0.502894	0.289602	0.992947	0.619151	0.665058	0.106039	0.243928	0.339451	0.088126	0.422514	0.40399	0.128595	0.156721
TraesCS1D02G146900	0.734129	0.143282	0.333117	4.08869	1.89819	1.32322	2.2673	1.55347	2.57445	0.969645	0.45641	0.771668	0.590622	1.00908	0.399967	3.64785	1.39456	1.47287	1.17043	0.927322	1.32017	1.31545	2.18763	2.07808	0.46017	0.296423	0.306572	0.289496	0.416254	0.247731	0.294292	0.214356	0.482652
TraesCS1D02G051000	0.504254	0.340336	0.564831	0.521562	0.353278	0.459078	0.368523	0.471763	0.924837	1.1691	1.02186	0.824947	1.30199	1.31957	0.809462	0.350798	0.298227	0.29175	0.265791	0.69951	0.639157	0.3983	0.358344	0.481363	0.793872	0.479187	0.710693	0.63063	0.520772	0.65633	1.12199	0.528286	0.354108
TraesCS1D02G002900	2.92816	0.535804	4.46547	1.00073	5.57337	1.33461	0.463539	1.30402	1.21117	12.8491	7.63206	20.187	9.22357	5.50222	22.8923	1.06946	4.6201	2.48017	2.58768	1.65861	14.3984	0.903729	1.05626	2.25769	10.2696	1.13509	11.7068	3.58277	1.3127	7.2188	3.87584	2.9677	3.05326
TraesCS4A02G491600	0.081629	0.038936	0.190014	0.127864	0.158951	0.124141	0.133109	0.186644	0.182463	0.163419	0.238823	0.274343	0.319776	0.087387	0.087556	0.081987	0.260495	0.147221	0.025099	0.159499	0.248968	0.012089	0.238341	0.191764	0.132528	0.124437	0.234204	0.028971	0.052069	0.285237	0.105052	0.067346	0.376183
TraesCS4A02G474800	0.101634	0.116349	0.597677	0.466986	0.615706	0.535824	0.382154	0.530182	0.349507	0.839917	0.720854	1.48017	1.23361	0.471482	0.579329	0.230143	0.988785	0.424485	0.174999	0.606594	0.946855	0.132459	0.507775	0.967775	0.312014	0.191553	1.98288	0.281349	0.356566	1.03543	0.25757	0.329814	0.890953
TraesCS4A02G445500	0.238939	0.022653	0.748383	4.00095	7.05775	1.1917	1.57844	2.43518	2.32929	7.00138	4.72309	3.67769	3.33326	1.47545	2.08851	3.52866	6.3581	1.52257	0.242762	1.01863	1.35191	0.393877	3.63321	2.0175	1.12852	0.708332	1.13578	0.427691	0.702431	0.987393	1.42335	0.857096	1.31073
TraesCS4B02G007400	0.186657	0.030526	0.128062	5.8866	3.75582	1.53018	0.852248	1.2203	1.94493	1.04033	1.64825	1.89593	1.54136	1.09904	1.2127	3.04051	2.13795	0.807943	0.390267	1.14057	1.68376	0.370435	1.75007	0.760065	1.60339	0.165553	0.163482	0.370976	0.154784	0.301479	0.510002	0.153998	0.107047
TraesCS4D02G007400	0.273832	0.111324	0.145566	23.7139	13.5363	6.2759	4.22398	5.17557	6.31402	2.03375	2.1858	2.73841	1.92553	1.02023	0.927372	13.3101	9.45352	3.83462	2.13488	7.55177	6.04663	2.02364	8.10079	3.25644	2.17563	0.792421	0.599933	0.863131	0.373028	0.369047	0.514598	0.178694	0.235753
TraesCS5A02G334900	0.238219	0.181806	0.478638	0.457727	0.762808	0.496845	0.566686	0.484165	0.835591	0.518876	0.388609	0.960745	0.355507	0.289027	0.715445	0.591633	0.525982	0.723599	0.410179	1.35409	4.50911	0.493931	1.97847	2.26836	0.253152	0.382954	0.949678	0.253636	0.075977	0.355162	0.301859	0.248948	0.37082
TraesCS5A02G066200	1.47051	0.153504	1.05029	0.026138	0.460318	0.299087	0.120045	0.243761	0.139872	0.942058	0.7545	0.630918	0.96497	1.01601	0.575303	0.137126	0.323822	0.166315	0.394424	0.16673	0.427975	0.231688	0.25376	0.303805	0.554147	0.346876	0.680346	0.666247	0.349259	1.10786	1.00354	0.524868	0.589565
TraesCS5A02G418500	0.324418	0.417487	0.620296	0.177721	0.635172	0.690185	0.481572	0.583695	0.629145	0.674604	0.761966	0.595805	0.513249	0.432706	0.397685	0.287478	0.609155	0.589643	0.569066	1.17143	1.69877	0.586017	1.09735	1.47262	0.364221	0.389154	0.738855	0.415251	0.508868	0.574862	0.581248	0.391976	0.522864
TraesCS5D02G339600	0.080319	0.01946	0.201179	0.014911	0.169917	0.062044	0.082179	0.084645	0.085932	0.137214	0.493721	0.213288	0.381792	0.331203	0.306316	0.052151	0.172417	0.162649	0.153665	0.31705	0.646664	0.042295	0.138973	0.391353	0.168601	0.079154	0.474369	0.253385	0.125239	0.177406	0.254441	0.147258	0.526433
TraesCS5D02G339700	0.16972	0.364113	1.10003	0.686066	1.74364	1.6684	0.697404	1.09047	0.677784	2.16053	2.87351	2.52696	2.22235	1.97713	2.22144	0.639866	1.39771	1.05601	0.397276	1.44709	0.866284	0.480016	1.07281	0.802565	1.66137	0.746585	2.2818	1.56999	0.775288	1.53727	2.05522	0.602256	1.01371
TraesCS6A02G314300	0.327604	0.275203	0.663235	0.323039	0.381128	0.174241	0.230787	0.138261	0.361987	0.763803	0.578992	0.730011	0.609124	0.482951	0.546426	0.235379	0.237161	0.244699	0.092473	0.236587	0.698887	0.127263	0.439069	0.29607	0.570722	0.357251	0.603377	0.335463	0.294616	0.600526	0.391305	0.200867	0.835999
TraesCS7A02G569900	3.60193	2.23381	5.15663	5.34202	3.05597	4.47838	4.37894	4.7708	10.5217	3.95389	5.60462	4.16366	3.45775	9.45955	2.90846	4.90001	3.88853	7.13778	0.883513	7.72095	16.9221	2.1518	16.5961	18.1404	3.4526	0.970296	3.74019	2.54951	1.44568	6.46128	5.68921	3.03849	2.94271
TraesCS7D02G037700	0.33215	0.022633	0.564618	4.1189	9.33334	1.46128	1.05139	2.27837	1.90609	8.83061	3.88711	5.31022	5.4164	2.95577	3.35909	4.7918	11.7312	2.57747	0.982977	1.56351	1.82657	0.485773	4.01396	2.45142	2.42055	1.23132	1.49217	1.05357	0.999769	1.37342	2.1784	1.39301	1.55621
TraesCS3A02G167100	0.758341	0.864381	0.979755	0.892703	1.34243	1.03845	0.767087	1.09758	1.25651	1.34704	1.17352	1.20998	1.30319	0.910243	0.823969	1.51074	1.66489	1.28262	0.741906	0.63679	0.586199	0.878077	0.782804	0.842169	1.28208	0.840751	0.895297	0.587214	0.967461	1.11349	0.900874	0.985882	1.24259
TraesCS3B02G199100	0.706636	0.789217	1.23314	0.892703	1.78991	1.45783	1.0845	1.30775	1.16168	1.50162	0.904593	1.36445	1.50895	0.836439	1.26764	1.71218	1.85516	1.75379	1.29304	1.05315	1.37629	1.24564	1.56561	0.971733	0.875071	0.878967	0.999401	1.59037	0.967461	1.34903	1.44686	0.625656	1.75092
TraesCS3D02G173200	0.637696	0.507354	0.895293	1.38225	0.775627	0.938604	0.925795	0.887404	1.20909	0.574149	1.36911	0.669351	1.21745	0.688832	0.528185	1.33449	1.09407	1.46586	0.572327	0.293903	0.892042	0.857657	1.16302	1.53318	0.712267	0.783427	0.812013	0.856354	0.989449	1.73447	0.982771	1.0238	1.10139
TraesCS4A02G092500	5.81113	6.15787	13.2097	1.05611	3.93512	4.25266	1.73677	2.43122	1.76699	11.9913	10.4849	11.0406	16.0259	13.2425	8.21079	0.819173	3.53129	3.65417	3.37292	4.34628	3.75396	2.17425	1.89188	1.2007	9.7386	9.21182	12.3161	9.10351	11.0554	14.0344	11.6913	12.9644	13.0801
TraesCS4B02G211800	1.32169	1.93359	6.94629	0.112669	0.665296	1.21109	0.206984	0.447708	0.324652	4.4323	4.31408	5.05644	7.30603	4.46616	3.81073	0.197029	0.64209	1.39285	1.2938	0.910347	0.817695	0.223709	0.315027	0.160527	3.30433	3.85019	5.05069	3.33139	4.78317	6.9789	4.51805	4.62136	6.15447
TraesCS4D02G212600	5.8185	6.36671	13.2217	0.727079	3.02499	3.30183	1.04487	1.46455	1.18752	11.3759	10.6432	10.0856	13.8402	12.0722	10.6343	0.687003	2.94445	3.11266	3.84136	2.4137	2.78161	1.55507	1.40265	1.02888	8.61891	8.5907	11.2516	10.3824	10.7092	14.1878	10.8504	11.3728	12.3401
TraesCS4A02G422700	0.238158	0.905473	1.91526	1.67332	1.13097	2.25009	3.34583	1.78723	0.646799	2.79324	1.16077	1.76958	2.07782	1.13315	1.60944	0.999187	2.0562	2.52268	2.02784	2.16078	1.22813	0.918877	0.50717	0.374904	0.684995	2.51176	3.76234	0.762881	1.30103	1.5174	0.735111	1.69282	1.78108
TraesCS6B02G366900	0.042147	0.078775	0.118026	0.171023	0.104217	0.223251	0.101648	0.040791	0.091105	0.347155	0.264773	0.224843	0.419325	0.146105	0.280472	0.052778	0.132943	0.073157	0.103674	0.20535	0.11575	0.107008	0.070321	0.060351	0.063985	0.10013	0.23276	0.111119	0.076814	0.082288	0.076296	0.125845	0.049329
TraesCS6D02G316000	0.033887	0.135471	0.066427	0.537893	0.361707	0.56935	0.364059	0.336718	0.248608	0.282222	0.18427	0.278401	0.275337	0.080618	0.498488	0.272288	0.257203	0.463205	0.236176	0.345117	0.183745	0.234211	0.373793	0.049535	0.053351	0.100187	0.081876	0.224501	0.014411	0.042103	0.098405	0.024852	0.055527
TraesCS7A02G066200	0.501762	0.213486	0.647717	1.72784	1.50397	1.54566	2.82673	1.56701	0.437688	1.3093	0.468724	1.19736	1.07146	0.593931	1.32767	1.13531	2.94703	2.93672	1.74599	1.28693	1.33922	1.21799	0.150873	0.245333	0.368482	1.20077	1.42668	0.39959	0.577676	0.334508	0.377995	0.397142	0.250661
TraesCS7B02G069800	0.141602	0.275209	0.174992	0.051433	0.298379	0.356685	0.226772	0.241917	0.457314	0.078883	0.235801	0.266692	0.085754	0.008788	0.120753	0.071955	0.093457	0.102855	0.318025	0.192476	0.091043	0.255307	0.359524	0.069424	0.159929	0.129688	0.230564	0.061181	0.117816	0.076491	0.117021	0.094816	0.121056
TraesCS7D02G060400	0.318884	0.497646	0.980528	0.835767	0.790047	1.32582	1.21871	1.10984	0.576255	1.81055	1.02887	1.32623	1.8289	1.75822	1.47929	0.520673	1.10445	1.0161	1.04585	0.826335	1.13729	0.600067	0.48684	0.775569	0.775201	1.4904	1.76752	1.19831	0.662078	0.644778	1.75297	0.591521	0.706927
TraesCS7D02G166100	0.110933	0.275491	0.138929	0.061783	0.234681	0.292782	0.179711	0.250516	0.186504	0.221098	0.629447	0.478695	0.183946	0.087969	0.302191	0.153061	0.059533	0.224642	0.136436	0.236462	0.136705	0.138737	0.287914	0.09266	0.342017	0.245976	0.044671	0.209977	0.094349	0.099541	0.253804	0.176267	0.100984
TraesCS2A02G255300	3.07893	1.61787	1.25219	6.81498	2.30752	2.32627	3.94592	3.2794	4.60636	0.732048	1.42959	1.17347	1.12108	2.01619	0.963025	7.83687	2.48581	3.5674	1.13213	2.71767	3.09797	3.32831	5.15916	4.70275	2.45489	0.703819	0.977811	1.87003	1.53879	1.5183	2.17446	1.24829	0.949192
TraesCS2B02G266900	2.11875	2.17159	1.17442	7.34533	2.6509	2.71245	3.56838	3.60196	5.13031	0.894725	1.73352	1.20903	1.10529	2.53723	1.05057	7.88324	2.94574	3.24199	1.55179	2.59362	3.6495	3.742	5.31362	5.52797	2.50174	0.844582	1.06409	1.83624	1.1541	1.74506	2.27502	1.2832	0.871176
TraesCS2D02G255700	3.28525	2.82047	1.64107	12.7681	2.96681	4.43188	5.77273	4.94598	8.02293	1.06757	2.19504	1.52907	1.4053	2.92234	1.21594	13.1581	4.67596	5.18237	2.33257	4.29639	3.87246	5.80104	8.27937	8.05334	3.10141	0.950155	1.27499	2.48962	1.93362	1.9521	3.64506	1.71094	1.37828
TraesCS4A02G259100	2.67165	0.432763	0.680817	5.42042	1.91579	2.848	2.47188	1.6445	1.3965	1.27143	1.22357	1.7559	0.934109	1.57987	1.26322	3.56853	1.70648	3.01423	1.76497	1.1932	2.47207	1.36565	1.35708	1.14766	1.18071	0.702412	0.396521	1.192	0.856964	0.711283	0.95516	1.24275	0.83801
TraesCS4B02G055600	2.96579	0.578892	0.810342	2.88956	0.827127	1.31834	1.18741	1.43886	0.866004	1.39948	1.67853	1.20099	1.16971	1.71066	0.855433	2.316	0.858327	1.03681	0.597053	1.27191	1.63765	0.88073	0.738241	1.04539	1.11058	1.38756	0.58645	1.65828	0.764469	0.678526	1.39367	1.49357	0.59658
TraesCS4D02G055900	1.34088	0.181708	0.334123	1.87332	1.3637	0.816342	0.871993	0.359262	0.208413	1.12594	0.902683	0.950527	0.866754	1.26516	0.807924	1.41662	0.804975	0.690335	0.614936	0.581328	0.840201	0.359029	0.59968	0.835261	0.527754	0.705503	0.302007	0.64527	0.473567	0.592962	1.05594	0.950017	0.32274
TraesCS5A02G407300	16.4164	9.99542	6.68481	6.14504	9.26429	13.0858	7.02924	9.78013	9.48704	6.67164	11.6924	9.34261	6.54985	13.3044	6.26119	6.15497	9.27492	15.8399	8.52948	11.1156	18.3628	9.88379	11.5597	17.0813	16.9372	4.10294	5.02495	12.8086	6.85758	8.47386	11.8083	4.83642	5.48762
TraesCS5B02G412200	18.6371	8.91615	6.70005	11.646	8.66242	13.3722	12.2239	9.97907	21.8468	4.9255	8.03982	7.98251	7.17025	11.8308	5.264	18.2323	14.085	22.2871	9.2716	11.7222	15.4552	16.47	18.1825	14.865	13.9157	3.82443	5.04458	10.4889	5.36758	7.85569	11.2404	5.58345	5.29016
TraesCS5D02G417200	18.7597	12.8875	7.55781	25.3621	14.6088	23.2192	23.1976	24.0339	31.9097	6.2723	12.3882	9.42598	6.03651	13.2204	6.15867	17.6028	13.7183	21.0567	15.1532	18.4934	23.155	26.4267	32.5334	30.9094	18.978	3.73182	4.81746	12.276	6.41858	9.37629	13.2893	6.04551	5.55058
TraesCS2A02G176500	1.20408	0.956864	1.22734	2.29793	1.76918	1.87262	1.97114	2.2043	1.9728	1.59759	1.65488	1.80654	1.54933	1.52008	1.23328	2.36105	1.48437	1.72305	1.27027	1.88596	2.39783	1.63585	2.32642	2.40707	1.9841	0.961145	1.22185	1.42065	0.976284	1.26991	1.60203	0.877136	1.22761
TraesCS2B02G202900	0.909746	0.968533	1.12768	1.22497	1.48203	1.88502	1.38801	2.16079	1.70044	1.06278	1.41196	1.44683	0.915758	1.47425	0.774082	1.61052	1.79453	1.90999	1.15838	1.54375	0.981291	1.769	1.88892	1.04597	1.55442	1.22813	1.33822	1.46623	1.05821	1.26991	1.78003	1.10672	1.18377
TraesCS2D02G183900	0.599667	0.547057	0.581746	0.756569	0.667255	0.709016	0.732509	0.945181	0.791205	0.67425	0.850647	0.977994	0.71228	0.943303	0.585076	0.759854	0.616427	0.845701	0.436496	0.634772	1.0768	0.666997	1.02435	0.935333	0.888693	0.617345	0.761391	0.842614	0.65574	0.729835	1.08553	0.558691	0.76201
TraesCS5A02G393000	5.76244	5.07222	5.01456	4.86802	4.69728	4.81885	5.42711	5.72259	7.1751	3.59753	4.72454	5.32592	4.62269	6.5232	4.13317	5.78395	5.20412	6.13787	3.92289	5.70123	7.55722	5.7835	7.53125	9.14075	6.45728	3.75765	4.34995	5.45366	4.34645	5.36407	5.88951	4.07087	3.35912
TraesCS5B02G397900	5.73141	3.82014	4.91092	3.18879	2.8943	3.10142	3.2011	3.30648	3.8444	5.53409	6.11021	6.46054	4.42068	7.33757	4.74422	2.64143	3.0414	3.56264	3.7498	3.31663	6.09014	3.36734	5.38269	8.23963	6.68371	3.98942	4.61828	4.67216	4.23638	4.88915	6.07396	4.23136	3.8146
TraesCS5D02G402900	5.14637	3.54407	4.51929	4.39977	3.36641	4.78569	4.14201	4.15278	5.53102	3.67492	5.40935	4.93712	3.75042	5.77846	4.19236	3.83106	3.33232	4.33124	4.35405	5.17053	7.27914	5.5279	6.84857	7.26253	5.65089	3.0103	3.19435	5.03348	3.00397	4.31016	6.04009	3.7441	3.75978
TraesCS7A02G264400	4.61596	4.14027	2.78913	13.0079	7.84142	7.99523	12.036	10.884	9.28205	3.21931	3.59121	3.15603	2.85962	4.03478	3.09172	14.4187	7.40754	7.6755	6.29755	7.3034	5.55933	7.27331	7.16343	9.74238	3.67477	1.75158	2.49498	2.85086	2.46482	3.05077	4.00996	2.69069	2.19888
TraesCS7B02G162500	10.1067	5.87551	4.8017	15.9771	8.5269	9.8605	18.0035	13.731	15.2751	3.46401	5.32799	5.16318	3.90835	7.03181	3.91472	14.1952	8.32569	12.0566	5.82456	7.79992	7.00325	10.2762	10.4664	11.5262	6.82379	2.69564	3.49624	4.85555	3.17134	3.8775	6.0211	4.69063	3.3002
TraesCS7D02G265400	14.3169	8.42276	6.47931	31.9645	16.1658	15.5314	23.9046	20.3232	23.6721	6.80812	8.51888	8.15229	6.28072	11.274	5.94824	31.6687	17.3969	17.4974	11.1086	13.3677	12.774	18.3519	18.7411	24.7038	9.45085	4.62334	5.5137	6.71122	4.84205	7.83135	8.55337	6.21512	5.17991
TraesCS2A02G456900	0.351648	0.221964	0.281166	0.309234	0.256278	0.321675	0.269844	0.564238	0.229126	0.296417	0.367554	0.276454	0.211755	0.264178	0.317626	0.216307	0.498039	0.210818	0.489397	0.46026	0.301059	0.361818	0.144105	0.231887	0.513552	0.451419	0.313017	0.407248	0.224309	0.689835	0.556988	0.478444	0.379077
TraesCS2B02G479400	0.629578	0.250448	0.667092	0.383809	0.22089	0.571766	0.352546	0.495693	0.374495	0.468733	0.531019	0.622705	0.380901	0.801503	0.365023	0.211298	0.211332	0.607306	0.439477	0.435242	0.478087	0.524172	0.386419	0.586278	0.442011	0.339565	0.483061	0.39857	0.748921	1.22616	0.754647	0.524102	0.515802
TraesCS2D02G457400	0.445557	0.270915	0.8566	0.057266	0.16314	0.148924	0.065751	0.127708	0.22394	0.153698	0.121546	0.52475	0.34099	0.587063	0.357119	0.125178	0.130067	0.156161	0.316148	0.15829	0.519504	0.20304	0.255741	0.472363	0.667739	0.351483	0.610715	0.669015	0.655874	1.19231	0.637876	0.829454	1.44611
TraesCS6A02G168900	0.211672	0.076927	0.146953	0.103154	0.091595	0.102194	0.121823	0.155354	0.266903	0.033901	0.075066	0.026348	0.052648	0.30214	0.043246	12.1762	3.60263	8.1308	0.097626	0.175466	0.247806	0.062698	0.297577	0.30941	0.083312	0.078225	0.010655	0.037562	0.067511	0.09862	0.01397	0.04851	0.057806
TraesCS6A02G258900	8.20231	3.84993	5.61382	1.19239	1.29941	2.59885	1.74958	2.0595	2.1928	3.90686	5.41663	5.21918	5.09917	8.78424	3.66969	1.62481	1.0104	1.73137	1.68703	1.39608	2.27513	2.24014	2.48964	2.92628	6.38005	4.22316	4.87044	6.88125	5.37988	9.32712	6.35651	4.30244	4.23701
TraesCS6B02G266500	4.30364	1.6921	1.91581	1.94835	1.08905	2.5565	1.77677	2.33023	2.10023	1.79504	3.80809	2.50621	2.6792	5.54425	1.72767	1.87515	1.49342	1.52894	0.670657	1.45442	1.77402	1.5804	2.38416	2.92204	3.82356	1.62764	2.08772	3.58474	2.23683	2.85587	4.03952	1.77186	1.59455
TraesCS6B02G197000	5.05368	0.875043	2.4377	7.67757	1.98456	3.44394	7.40415	4.12286	4.62227	1.06223	1.27612	0.711402	0.8336	1.34704	0.659503	8.02728	3.34703	5.43839	3.14572	1.81732	6.12994	4.69193	4.55521	7.27112	1.51002	0.870253	0.809754	1.12686	0.742619	0.953327	1.53668	1.24186	0.794838
TraesCS6B02G196800	0.770927	0.215017	0.852244	1.39294	0.961998	0.498573	0.784196	0.80165	0.653534	0.39051	0.635805	0.267802	0.552952	0.665368	0.395596	0.746478	0.927792	0.667118	0.595357	0.547765	0.477224	0.785957	0.570012	0.404334	0.592742	0.397537	0.379026	0.394502	0.423141	0.846444	0.681544	0.424026	0.616918
TraesCS6D02G240100	6.64597	3.98067	3.00131	3.03612	2.03858	3.86985	3.31817	3.36263	5.09169	2.40367	5.44171	4.44839	3.78313	6.74856	2.59876	3.22003	2.50761	3.37308	1.76928	2.27141	2.46321	3.52847	4.69432	4.63774	5.60239	2.56488	2.81513	4.25162	3.39147	4.65116	5.14347	2.93359	2.26067
TraesCS6D02G157900	2.75174	0.692342	1.33122	3.0504	1.05334	1.71686	3.72238	2.42591	2.53558	0.508516	0.800705	0.67188	0.447512	1.90096	0.400027	4.62567	1.11973	2.30395	0.987105	1.00266	2.89542	2.0586	3.71971	4.88425	1.22885	0.234675	0.372913	1.22702	0.540086	0.898538	0.963918	0.688844	0.650322
TraesCS6D02G158300	0.287317	0.165328	0.250314	0.493393	0.345355	0.166457	0.281722	0.140581	0.285436	0.143161	0.181141	0.202663	0.190568	0.364545	0.185886	0.513025	0.308383	0.242426	0.166869	0.07939	0.165231	0.104017	0.258923	0.189992	0.282711	0.230056	0.154264	0.237931	0.101819	0.158653	0.44245	0.280943	0.379244
TraesCS6D02G158400	3.99532	1.17314	2.07464	5.26083	1.61818	3.01472	5.10304	2.71272	3.04512	1.01703	1.37621	1.04076	0.903798	2.19051	0.77843	7.55054	1.95954	4.11228	1.9959	2.00532	4.17357	3.47976	5.76841	6.35395	1.95782	0.880031	0.894991	1.80297	0.697611	1.61079	1.64844	1.20305	1.17058
TraesCS6D02G157800	0.201008	0.099615	0.134326	0.274788	0.221405	0.222322	0.210338	0.099039	0.188521	0.081946	0.064804	0.054591	0.118172	0.29996	0.044801	0.307006	0.378257	0.166519	0.191033	0.129838	0.202669	0.335587	0.284561	0.160266	0.183402	0.070908	0.110377	0.207532	0.116563	0.227034	0.246025	0.130661	0.149711
TraesCS1A02G127900	2.48268	3.27403	2.22756	10.3399	6.12987	7.96378	9.34356	9.37448	10.1824	2.35065	3.5865	3.39484	2.42462	3.90856	1.65595	11.4544	7.78422	9.35723	4.17603	3.77447	4.35973	6.89962	6.24217	6.39273	4.13853	1.7203	2.05093	3.5763	2.09601	2.93712	3.20954	2.02821	2.54252
TraesCS1B02G147000	1.48044	2.31286	2.67196	2.6998	3.68744	2.39527	1.82875	2.94774	2.79387	1.95466	2.62506	2.46755	2.00277	2.33221	1.64879	3.62665	4.08596	3.68799	2.50913	2.0653	1.98901	2.35299	2.99888	2.94064	3.69861	2.07166	1.9084	2.49893	2.10749	3.10667	2.80246	1.94631	2.14475
TraesCS1B02G001500	3.47535	4.37201	4.30693	2.76378	4.2802	3.67842	2.76945	3.41852	3.37854	5.48042	4.40846	5.59051	5.11996	3.95901	3.89155	2.29451	3.78141	3.52729	4.29487	4.4163	4.32392	3.76132	3.23068	2.49118	4.97162	4.1494	4.11767	3.81886	3.13344	3.57053	4.52553	3.38191	4.4352
TraesCS1D02G126300	0.698994	0.772121	2.04627	2.41264	3.45451	2.50438	1.56681	1.91914	2.79595	2.65144	1.68302	1.71727	1.63793	1.2603	1.33038	3.53381	4.25186	2.03941	2.36415	1.92127	1.56409	1.65636	1.8261	1.44043	2.06336	1.50912	1.05553	1.30567	1.57229	1.82831	1.83556	1.40632	1.3714
TraesCS1D02G004300	1.44975	1.74816	1.91203	1.23905	1.8849	1.316	1.22016	1.30354	1.61742	2.20848	2.00914	2.16552	2.63215	1.75467	1.9082	1.96181	2.07439	1.49157	1.50368	1.54751	1.63013	1.37732	1.35248	1.44811	2.02736	1.59989	2.17107	1.56492	1.64498	2.06682	1.84129	1.41841	2.47403
TraesCS3A02G152200	6.69184	4.38587	9.74473	4.71447	3.59693	5.51164	4.46213	4.53358	4.4058	3.9206	4.2054	5.41078	5.89902	5.70119	6.32178	5.44518	4.10428	5.67526	3.68134	3.65748	8.04914	4.44996	4.89865	5.75676	5.74038	3.42417	7.24345	6.6851	6.09277	8.70493	6.55293	7.6654	8.20031
TraesCS3A02G290300	0.462102	0.282138	0.294394	1.96884	0.791845	1.24222	1.47515	1.27104	2.88583	0.142098	0.281868	0.22088	0.156314	0.39576	0.220921	1.79575	1.10321	1.95809	0.642222	0.551604	0.697016	1.07859	1.56513	1.2448	0.256447	0.076848	0.156308	0.295205	0.218126	0.206685	0.380609	0.223666	0.219583
TraesCS3A02G003900	0.524566	0.543324	1.19965	0.277546	0.408583	0.384951	0.308611	0.461997	0.360784	1.277	0.818525	1.07086	1.00029	0.873555	0.685904	0.127725	0.56705	0.557686	0.591399	0.807557	0.530076	0.528289	0.544582	0.416251	0.898113	0.620343	1.03505	0.620572	1.08191	1.17312	0.540072	0.702071	1.08874
TraesCS3B02G179300	8.05176	6.05994	14.2442	11.9902	9.52173	11.7778	9.6697	9.65891	9.3737	8.75555	10.2741	11.0319	8.22851	8.51788	10.8385	12.055	9.73225	9.61244	8.69717	6.45133	13.2579	7.80331	5.89131	11.9961	10.1028	7.64999	10.4168	10.0929	9.00934	12.5933	8.92442	9.89376	12.4603
TraesCS3B02G325100	1.2668	0.895084	2.17415	4.22413	2.45618	3.10578	3.06233	3.25611	4.52464	1.33749	1.54248	1.48618	1.01152	1.42019	2.07941	2.8515	1.328	2.06435	2.10635	1.6843	2.46828	2.16443	2.60346	3.39237	1.35455	0.843883	1.07716	1.09601	1.26238	1.64145	1.66206	1.6208	1.71938
TraesCS3B02G008600	0.297687	0.362743	0.266023	0.453498	0.378868	0.395656	0.188124	0.260993	0.445615	0.426288	0.347759	0.287721	0.505231	0.537394	0.118061	0.370942	0.422886	0.239356	0.441503	0.547449	0.388425	0.363079	0.431755	0.592376	0.423865	0.281502	0.232696	0.236161	0.268078	0.533024	0.471517	0.221523	0.616896
TraesCS3D02G160000	5.35936	2.12385	9.71394	3.63582	1.82568	2.15805	1.56046	1.63517	1.79074	4.54131	4.42127	6.01822	6.23018	4.85579	4.77586	2.59599	2.07188	1.81843	1.05183	1.1748	3.59732	0.99076	0.90018	2.2859	5.59882	3.85583	9.35573	5.38245	5.29766	9.73996	4.83144	7.59937	8.45467
TraesCS3D02G290100	2.15116	0.971005	1.55779	4.41838	1.6364	2.82595	2.50239	1.93078	5.22072	0.947994	1.01068	1.10519	0.886069	0.938766	0.906986	5.44464	2.3446	4.14112	2.00534	1.69396	3.26215	2.04548	2.72043	4.39476	1.45606	0.805103	0.844169	0.778047	0.996361	1.94065	1.38896	1.46202	1.52667
TraesCS3D02G005400	0.104739	0.244702	0.395961	0.100001	0.258988	0.242723	0.229639	0.10137	0.246985	0.345082	0.084901	0.156451	0.148865	0.448512	0.073368	0.174875	0.206484	0.22725	0.331248	0.340206	0.154887	0.212738	0.349508	0.206218	0.335682	0.199065	0.234986	0.14869	0.1718	0.167311	0.308101	0.181056	0.147104
TraesCS5A02G411300	4.08686	4.60432	8.14472	1.15559	1.83195	1.18994	1.14187	0.724139	0.922535	5.07524	3.93922	3.86626	3.90965	3.67963	5.39522	0.750152	0.997813	0.572954	2.38433	2.20393	1.53414	1.61407	0.897516	1.03723	3.52641	10.9325	8.34252	4.15052	6.76464	4.50476	3.81761	6.90497	6.42185
TraesCS5B02G415000	6.97061	4.9589	9.28602	3.84924	4.16708	3.87106	4.44522	3.05127	2.82253	6.30215	5.59026	5.28905	5.71905	6.42878	7.67312	2.42414	2.89296	2.46387	4.3549	4.48437	3.65875	3.35272	2.80696	1.95833	4.58327	10.5779	9.44105	5.66817	8.78887	7.15109	6.35944	8.71101	8.98206
TraesCS1A02G264400	2.97467	1.38117	3.48575	2.96329	0.584722	2.2616	2.24667	1.19518	2.55577	1.95977	1.99669	2.46695	2.5674	1.6609	2.43865	2.92002	0.595678	3.4632	1.15411	0.960113	2.52555	1.25635	1.59523	2.53954	2.54841	3.68286	2.77736	1.69183	2.15487	2.425	1.7836	2.13678	2.3064
TraesCS1B02G275100	1.99878	0.621179	2.17874	1.81027	0.387999	0.930727	0.645058	0.493563	1.14346	1.83097	0.715459	1.56256	1.00359	1.13322	1.99221	1.55555	0.425344	1.21995	0.781141	0.318547	2.44473	0.697179	1.00601	2.49261	1.14696	1.67753	1.38785	0.994457	0.679196	1.14883	0.946824	0.976078	0.397913
TraesCS1D02G264600	2.2136	1.18126	4.28425	4.79096	2.11783	1.55843	2.25054	1.45538	1.49035	3.00375	2.5571	2.20433	2.351	2.35976	2.74788	3.77971	3.13208	2.04271	1.92988	0.57073	2.54141	0.719312	1.06661	1.966	2.81225	4.1731	3.03522	2.73144	2.2759	2.98232	3.19553	2.91796	3.44348
TraesCS3A02G406600	0.225563	0.389382	0.359252	0.125626	0.292818	0.250471	0.115394	0.127345	0.090497	0.349216	0.506618	0.280773	0.542334	0.214645	0.195858	0.205957	0.077819	0.199838	0.173387	0.333894	0.138983	0.289523	0.219534	0.141306	0.233045	0.750227	0.613109	0.3469	0.659461	0.618875	0.327505	0.609985	0.739199
TraesCS3B02G440300	1.30639	1.02469	4.43078	1.30337	0.650706	0.718743	1.03854	0.878684	0.439556	3.20316	2.85306	1.93734	3.50647	2.24036	3.8365	1.02978	0.622549	0.642335	0.762905	0.774633	1.04238	0.66813	0.378087	0.494572	1.6646	4.6264	4.20093	2.65512	3.46517	4.7992	3.23039	5.42783	4.7432
TraesCS3D02G401800	0.234962	0.368889	0.488215	0.376879	0.21148	0.206911	0.216363	0.254691	0.232706	0.264923	0.173317	0.168464	0.149609	0.321968	0.311068	0.164765	0.129698	0.228386	0.27742	0.227048	0.194577	0.22271	0.426873	0.141306	0.310726	0.229236	0.488216	0.360242	0.395676	0.71229	0.669897	0.744388	0.846999
TraesCS4A02G205800	6.49015	5.94677	7.55322	6.22376	5.62506	5.20796	4.31678	5.40766	3.6599	7.71901	8.85601	7.9344	6.164	7.08023	7.52489	5.49739	4.65518	4.53164	6.0188	5.901	6.82928	4.41339	4.82151	5.48855	8.29165	8.49124	7.45015	8.05343	7.46764	7.50863	7.14933	7.68299	7.05334
TraesCS4B02G109400	3.90484	3.07474	4.34908	3.09741	2.27	3.37056	2.45164	2.63209	1.89895	3.70181	4.32221	3.93267	3.91437	5.15148	4.42408	3.05401	2.63988	2.17154	2.97127	3.13882	3.28092	2.17306	1.98341	2.81686	3.6443	4.50409	4.3718	4.50751	4.01298	4.1654	4.13896	3.74228	3.79698
TraesCS4D02G106700	4.95076	3.97832	4.97339	4.8901	4.09544	4.61339	3.79177	3.4506	3.35927	4.07866	4.62346	4.21559	3.51688	4.25899	4.58949	4.95598	3.69792	3.46367	3.76321	4.26709	3.4568	2.88221	3.09514	3.67887	4.81342	5.30966	4.39662	4.68097	4.95822	4.39184	4.84649	5.04882	4.93578
TraesCS2A02G357800	10.0336	3.89295	4.3024	12.0922	8.04107	6.4951	7.75838	7.03164	8.18597	3.9846	4.47503	4.38723	2.43195	4.36597	3.23177	13.2747	7.91211	9.79629	4.80861	5.36503	7.74995	6.36098	8.46168	12.2987	4.48806	2.42626	2.17994	4.13327	3.08582	3.10854	4.61168	3.25912	2.71564
TraesCS2B02G377100	25.9797	10.3483	10.8287	21.8292	13.1332	14.0081	17.3882	15.7453	16.5136	7.84704	10.2044	7.99941	6.05591	9.25071	8.09395	22.8548	15.8808	19.1018	11.7197	13.2613	21.4144	14.9461	18.0496	28.743	11.772	5.14709	5.29123	9.65305	6.76038	7.56255	10.0721	6.77842	5.62468
TraesCS2D02G356600	9.09038	4.44367	4.48407	6.70108	5.10075	5.38286	5.74713	6.02986	6.51717	3.6367	3.66449	3.38043	1.96539	3.89653	3.06026	6.96128	4.93545	6.12417	3.4909	4.8741	8.4027	5.85141	7.50753	11.0155	4.95346	2.09387	2.22256	3.4824	2.29866	2.75778	3.54162	2.69845	2.39212
TraesCS3B02G398100	0.594744	0.648433	1.11284	3.61352	0.912451	2.22402	4.27346	2.36262	1.9337	1.05644	0.958709	1.29219	0.874122	1.23481	0.79534	2.56713	1.43629	2.91513	1.04734	1.38299	1.61908	1.63354	2.21014	2.18469	1.06934	0.479546	1.09405	1.01701	0.793239	1.41067	0.813577	0.89215	0.90808
TraesCS3D02G359400	1.17566	2.34002	1.64804	1.71309	1.65634	2.21761	3.96535	1.94491	1.73002	1.90919	1.66772	2.22577	1.93132	0.624422	0.904925	1.71755	1.88651	2.42919	1.0088	2.38946	2.34503	1.89506	1.86272	1.84983	1.90471	1.2428	2.27903	1.28086	1.53475	1.56258	1.40746	1.03763	1.9264
TraesCS4A02G414700	11.2989	4.90347	6.74728	16.389	15.8796	13.2039	17.0232	13.1972	17.2311	7.42402	6.30153	7.56285	4.502	6.12428	9.91021	16.0432	11.6133	14.7717	12.9463	10.9983	17.3002	11.8343	16.7213	18.0976	6.77652	3.4567	4.39989	5.01377	4.34727	6.30766	7.77927	3.79403	5.99045
TraesCS4B02G315400	7.29094	2.91977	5.51064	5.95041	3.883	3.70414	4.1531	5.20543	11.6684	3.35939	3.73919	3.83265	2.60857	4.92333	4.52033	8.41879	5.32093	5.6218	4.44906	6.45559	9.16447	5.83095	11.2081	17.3564	4.25477	3.0934	3.81109	4.39891	3.68482	6.63704	4.97469	4.95102	6.91528
TraesCS4D02G312400	6.74412	1.63568	4.23261	5.34131	1.1649	3.03804	4.94929	2.7357	6.82749	1.43717	1.27292	1.84302	1.5205	2.32157	1.92501	3.70754	2.03163	3.02385	1.43129	2.63005	6.67638	3.65473	7.76928	12.0862	2.88066	1.60111	2.55766	1.59237	2.39692	3.88468	2.44293	2.77627	3.4921
TraesCS5A02G163300	22.0181	13.3943	13.3028	31.2814	12.2362	25.2681	30.2493	27.4126	29.7833	6.00053	15.6639	12.9632	9.84882	18.0904	9.30526	23.282	15.3608	26.0073	12.0932	15.7233	27.9649	24.0099	23.6906	32.3423	15.9606	5.21683	7.42736	14.2108	11.0575	12.2853	15.17	10.4867	8.23757
TraesCS5B02G160500	17.6819	13.116	11.5684	32.0655	14.3008	25.0907	29.3144	28.5561	31.6129	5.90373	12.8954	10.1206	8.35554	15.9728	7.74909	24.605	17.0711	26.8892	14.1257	17.9985	25.7449	22.9265	25.6262	26.2918	15.5447	4.90714	7.40358	11.6164	9.23743	11.3931	12.2598	10.3996	8.77741
TraesCS5B02G501300	2.06614	1.093	1.68954	1.32776	1.35431	2.02573	1.80127	1.87187	2.32075	1.06517	1.28334	1.49746	1.15552	1.64038	1.07904	0.589405	1.16412	2.45097	1.74421	1.84157	1.91639	2.15829	2.4591	2.51211	1.53017	0.867471	1.31446	1.40582	1.38813	1.82273	1.54917	1.17004	1.7228
TraesCS5D02G501800	1.34101	1.05042	0.96981	0.456823	0.540847	1.11635	0.839227	1.09374	1.14618	0.483763	0.720277	0.62232	0.544034	0.501768	0.478796	0.627678	0.646804	0.573436	0.672533	1.2026	1.44398	1.29577	1.23336	1.40287	0.830141	0.663981	0.629132	0.72083	1.27895	0.938195	0.824885	0.55856	0.448
TraesCS5D02G168100	22.8959	15.6795	14.9455	30.4745	15.7454	28.6985	33.5627	30.4663	31.8713	8.2333	17.0003	14.2528	12.6501	22.0429	10.9553	27.0628	17.6566	32.6241	15.5397	20.3068	32.5416	25.5859	26.7644	33.9063	19.6897	6.0866	10.2172	17.5804	11.2995	15.8114	18.1148	12.0785	11.0716
TraesCS6A02G399500	0.989652	0.854784	1.7132	2.29778	1.97993	1.69773	2.74183	2.17685	2.74032	1.1692	1.03922	1.13269	1.07412	1.17413	0.850784	2.4973	1.72043	2.10818	1.84947	1.44288	1.88162	2.4974	2.2016	2.86638	1.33548	0.997453	1.49056	0.711589	1.5577	1.43715	0.793952	1.18763	1.41101
TraesCS6B02G439700	2.27627	1.60736	2.15009	5.02505	3.81748	4.52343	5.6837	4.98595	6.22983	0.952021	1.90727	2.27261	1.20861	2.1717	1.28674	4.54882	4.28053	5.62456	3.68443	3.25147	5.52881	4.35987	4.05589	5.68919	1.44832	1.16375	1.38206	1.80827	1.56484	2.31523	1.36373	1.8034	1.46874
TraesCS6D02G383700	1.59396	1.73785	1.28246	1.9875	1.27653	2.59121	2.15422	1.67623	2.29075	0.716325	0.995553	0.870638	0.721912	0.492396	0.860318	1.35549	2.08474	2.80025	2.45783	1.74109	3.32461	3.00196	2.53157	3.07017	1.26409	1.04184	1.00591	0.776791	1.82106	1.22665	0.998589	1.07299	1.5398
TraesCS2A02G079300	4.14436	4.0542	5.26936	1.72796	2.2639	1.80629	2.05404	2.0195	3.35771	3.66343	5.33956	4.06642	3.63904	6.43664	3.78461	1.67751	2.03581	1.96337	2.0108	2.16123	3.98079	2.26145	3.70054	4.75427	6.01587	5.23546	4.58404	5.78627	6.53867	5.99935	6.78121	6.16507	6.16778
TraesCS2B02G094100	11.5674	16.0511	11.9204	23.2227	29.7258	17.9567	17.4209	21.8775	21.3586	10.9251	19.2131	14.8728	10.9225	18.6297	12.1688	25.7129	29.5954	20.7806	17.6632	17.5821	16.0304	19.2514	20.2745	21.2689	20.3775	10.6792	11.2518	19.279	15.5391	17.6415	20.8442	15.6132	14.6018
TraesCS2D02G076700	7.9532	10.0225	7.58068	9.76586	12.3463	7.96932	7.72089	9.76367	9.38554	5.46485	10.239	8.19518	5.88161	10.4764	7.23195	9.70175	11.5454	8.03733	7.05412	7.87422	7.98747	9.27913	9.89507	10.901	10.9835	6.5407	7.30318	9.46198	8.99143	8.43189	12.9246	9.99201	9.46773
TraesCS2D02G389400	0.978679	1.16294	1.20711	0.88191	1.35137	1.14674	0.7932	0.83438	0.847063	1.04261	1.62227	1.49472	1.22532	2.60556	1.22666	0.867504	1.25951	1.08556	0.906137	1.15636	1.08951	0.690523	0.927548	1.14354	1.46721	1.01188	1.4347	1.3113	1.1223	1.6258	1.48049	1.3911	1.74777
TraesCS3A02G208900	0.141364	0.1233	0.325599	0.590488	0.37926	0.548725	1.32343	0.440546	0.038891	0.787891	0.411084	0.390641	0.569605	0.191692	0.459217	0.444021	0.555978	0.515277	0.921473	0.35155	0.240404	0.150741	0.055034	0.035423	0.108496	0.525031	0.367166	0.100342	0.288554	0.131725	0.111956	0.26436	0.20847
TraesCS3B02G239200	0.136159	0.052394	0.211953	1.20441	0.443624	0.705316	1.67175	0.51006	0.110173	0.502843	0.409015	0.490512	0.59764	0.114325	0.461455	0.456341	0.75159	0.742026	1.05402	0.432506	0.414544	0.218262	0.051969	0.030105	0.141857	0.284152	0.45476	0.216035	0.112398	0.29853	0.076118	0.14097	0.131238
TraesCS4A02G382700	6.16001	4.99862	3.27801	7.36571	7.6813	10.2229	8.0738	7.62978	8.11767	3.02751	6.29516	7.34876	3.47951	5.39479	4.56818	8.22647	8.6954	9.23958	6.91833	8.80383	9.80471	8.69831	8.5125	9.55175	8.59218	2.17655	2.80481	6.09139	3.38194	4.65189	5.89335	3.1489	3.37094
TraesCS4A02G382900	0.934171	0.88836	0.523925	1.69959	1.28457	2.03857	1.40981	1.99006	1.47775	0.625059	1.14847	1.46516	0.645424	1.0297	0.776154	1.71352	1.84061	2.05724	1.36596	2.19776	1.65773	1.66639	1.44799	1.58009	1.59327	0.397014	0.532917	0.994628	0.715067	1.05747	1.18373	0.576613	0.68031
TraesCS4A02G220300	0.059979	0.04671	0.100776	0.243379	0.118647	0.258134	0.197254	0.162538	0.129649	0.120762	0.255246	0.10239	0.32394	0.293532	0.231077	0.087625	0.24831	0.065067	0.073768	0.097409	0.088696	0.091368	0.111192	0.107355	0.121407	0.085496	0.144915	0.109475	0.1749	0.074519	0.325724	0.216789	0.05616
TraesCS4B02G098900	1.77007	2.58479	2.85744	2.39543	3.82626	4.01844	2.42158	4.11304	4.0764	1.62141	3.91973	2.87129	1.89651	3.6927	2.36619	2.14129	3.75795	4.59813	2.94535	2.8682	3.76643	3.81483	3.51307	3.4621	5.1636	1.42964	2.17704	5.03703	1.95164	3.63212	4.38946	1.80618	2.91349
TraesCS4B02G371600	0.14158	0.140328	0.132458	0.591393	0.055695	0.067111	0.217289	0.191836	0.11508	0.123683	0.100418	0.076902	0.140859	0.266393	0.142	0.347864	0.213141	0.009774	0.071235	0.082306	0.104684	0.160122	0.091864	0.104821	0.053191	0.071348	0.054421	0.09136	0.155992	0.135925	0.071354	0.134507	0.105449
TraesCS4D02G095000	0.49658	0.489013	0.871361	0.829702	0.914974	0.98373	0.835874	1.19376	0.969522	0.862017	1.40883	1.10066	0.741074	1.48622	0.92291	0.585053	1.02791	0.94882	0.620593	0.546323	0.8054	0.740192	0.696378	0.71249	1.24834	0.435107	0.754707	1.53499	0.470028	0.905542	1.99175	0.669608	0.734934
TraesCS5A02G294600	8.29704	4.73874	9.77399	14.5352	8.6875	3.16385	4.75746	4.24485	5.71558	8.84765	16.4662	6.59078	11.3913	11.9373	6.67816	10.2328	7.68174	3.52596	2.95266	1.5652	4.37919	2.75066	6.20517	5.52003	16.2684	11.5678	9.47351	7.89302	8.54039	8.42375	12.6614	9.85988	8.39705
TraesCS5B02G293900	4.32114	3.76898	6.74247	9.63424	12.1824	5.97626	4.07459	3.9439	2.78653	13.3497	15.2408	10.761	11.5423	7.87525	9.72111	7.47442	11.6495	5.04024	4.55776	5.03036	4.49859	1.99057	4.91667	2.59007	11.3964	8.06374	9.47983	7.01774	5.37161	7.77386	9.11128	6.60157	7.9641
TraesCS5B02G294000	0.062657	0.121445	0.122821	0.290802	0.253052	0.088734	0.021369	0.09433	0.038306	0.06244	0.385148	0.218379	0.159306	0.069561	0.102409	0.213585	0.355468	0.126881	0.085623	0.079145	0.051475	0.041243	0.108412	0.078503	0.337031	0.069465	0.117744	0.108715	0.062171	0.095145	0.143352	0.04595	0.114074
TraesCS5D02G302000	5.63207	2.42596	4.49761	8.59389	6.8342	2.1498	2.55361	2.39762	2.61571	5.69342	7.85815	4.76359	5.22894	5.6736	3.46415	6.92582	6.81546	2.81784	2.17632	1.40741	3.05611	1.59588	2.5362	4.94701	7.81956	4.28963	4.85761	3.71182	4.07693	3.99501	5.73109	5.2513	3.74333
TraesCS6A02G245400	0.070765	0.063125	0.094579	0.827656	0.334052	0.469612	0.562776	0.435835	0.486705	0.008243	0.292022	0.096094	0.108807	0.449951	0.063088	0.648489	0.239698	0.468985	0.063297	0.292541	0.228319	0.221043	1.05189	0.370771	0.205094	0.014265	0.225377	0.027398	0.090279	0.151862	0.285313	0.099075	0.094871
TraesCS6A02G245500	7.18722	3.56382	3.46635	10.5761	4.96218	7.6371	8.96421	7.53295	8.98345	2.12839	4.04772	3.05161	2.54569	4.8092	3.09554	10.0596	6.00826	8.66747	3.71541	4.71169	5.53704	7.08704	7.71875	6.08446	4.42115	1.74514	1.74784	3.88917	2.97378	3.06252	4.27567	2.54208	2.43656
TraesCS6B02G278900	5.30699	1.62327	1.47223	10.7577	3.74532	7.24566	8.78465	4.5906	5.67073	2.48416	1.82102	1.76927	1.5932	2.58802	1.40331	7.64676	5.79858	10.663	2.67755	3.78016	3.28789	2.98711	4.50823	2.32142	2.60965	1.37189	1.32699	1.60636	1.76437	1.16743	3.05003	0.968132	1.01921
TraesCS6B02G213600	0.242609	0.045605	0.122992	0.489226	0.752973	0.969351	0.667646	0.532761	0.506336	0.64313	0.569625	0.74977	0.307958	0.071648	0.492248	0.305546	0.727317	0.889402	0.874573	0.511196	0.470108	0.614543	0.282263	0.104817	0.059268	0.111299	0.020213	0.09501	0.138746	0.031182	0.106007	0.119636	0.164495
TraesCS6B02G213500	0.346731	0.42734	0.339836	0.680082	0.287028	0.454161	0.994873	0.561724	0.300684	0.193154	0.235232	0.326513	0.239975	0.139869	0.194039	0.319345	0.540894	0.446468	0.55623	0.792642	0.468154	0.392952	0.195631	0.198325	0.382706	0.116994	0.291388	0.684838	0.317334	0.149839	0.2746	0.281918	0.197614
TraesCS6B02G027000	0.184071	0.729164	0.222507	2.43991	1.33814	1.36501	1.74209	2.29456	1.61204	0.220121	0.504813	0.284115	0.360161	0.280257	0.255727	2.64432	1.94745	1.30462	0.377314	1.89206	0.580696	1.45394	2.14981	1.01475	0.36224	0.265296	0.400262	0.24389	0.273968	0.343041	0.53452	0.161989	0.201074
TraesCS6D02G227800	0.226982	0.293059	0.087817	3.90227	1.93338	1.03126	1.91597	2.65465	3.50843	0.091839	0.61007	0.267669	0.249596	0.579776	0.021967	5.08749	2.69544	2.25891	0.073464	0.891267	0.344491	0.792644	3.76719	1.03278	0.634765	0.046356	0.086592	0.237432	0.114306	0.393327	0.340603	0.059137	0.107662
TraesCS6D02G112900	0.333118	0.231823	0.333441	0.461847	0.466178	0.410622	0.467739	0.480171	0.399725	0.599354	0.542917	0.677561	0.817974	0.617126	0.938336	0.258862	0.469479	0.182996	0.331248	0.241725	0.272508	0.134361	0.257532	0.355208	0.518865	0.730779	0.667854	0.493026	0.578694	0.48432	0.617449	0.452207	0.452927
TraesCS6D02G227900	7.9289	4.0206	2.66013	14.8635	5.75969	8.03594	10.7667	9.61388	10.5489	1.75155	3.34868	2.67949	2.62729	4.82594	1.88833	12.6941	6.46935	9.78362	3.21504	5.16462	5.23637	8.81754	8.57585	7.79534	3.88974	1.28642	2.2315	3.54059	1.87164	2.49383	4.56302	2.23738	2.03239
TraesCS6D02G172000	0.115992	0.325191	0.454743	0.429137	0.573625	0.326401	0.521338	0.493946	0.672404	0.509543	1.046	0.866298	0.609977	0.851484	0.548439	0.36312	0.57167	0.692078	0.152848	1.04786	0.759622	0.422106	0.903135	0.550173	0.567403	0.128597	0.46041	0.58809	0.200828	0.360279	0.564296	0.191395	0.339394
TraesCS7A02G084400	25.5988	19.0615	11.1252	70.4789	36.8691	56.7034	58.4327	53.6513	68.7771	13.9191	25.8376	29.6638	13.1113	24.8009	20.7928	57.155	41.2573	54.6687	36.4787	43.5912	42.9799	61.1572	65.7451	60.5168	33.0154	8.20203	10.5154	23.1381	12.5123	18.9213	21.7422	11.1761	11.8338
TraesCS7A02G364200	3.00132	1.63613	1.97323	11.01	4.62915	5.71573	7.78729	7.167	9.892	2.57	4.19424	4.74945	2.66821	4.98394	3.00524	11.8517	5.8436	9.07149	2.63143	3.84276	5.2293	5.10518	7.68356	7.24158	4.34209	1.4743	2.35136	3.6596	2.20829	3.16588	4.38912	2.40264	1.78942
TraesCS7B02G263700	2.86017	1.87102	1.7648	12.7183	3.49919	6.61311	8.88897	6.91409	13.7254	1.40755	3.03371	2.07788	1.7591	4.32383	1.42635	13.7985	4.84404	8.2831	1.64693	2.63266	3.81623	4.7366	7.32203	7.70465	3.20832	1.23957	1.28786	3.06373	2.02347	2.77822	4.43766	1.93784	2.21547
TraesCS7D02G079400	10.6305	8.21465	5.89542	26.5044	23.2252	26.932	23.39	25.0463	23.7691	9.14135	13.8562	14.8637	5.5354	8.43088	9.95032	26.1872	22.9312	25.1159	17.2757	22.8425	22.3767	22.524	27.1382	26.166	14.5486	5.6174	6.30727	9.69059	7.88506	10.1914	10.2784	8.48305	7.83425
TraesCS7D02G359000	4.84174	4.16165	3.53419	22.5964	8.80019	11.0753	17.3346	12.1351	18.7321	2.84622	5.25931	4.79031	2.73149	6.2635	4.06547	25.8711	11.744	14.9802	4.22323	7.06934	7.87704	8.55392	13.5204	13.6124	5.69848	2.92243	3.07101	3.99748	3.60236	4.37314	5.53805	3.08037	3.38359
TraesCS2A02G509600	7.08688	1.69106	8.2437	1.55913	1.94257	1.34425	1.10313	1.02517	0.832603	5.52566	4.32886	4.0874	4.44123	6.37185	6.2914	0.829009	1.60096	1.0342	2.65206	1.48733	1.9953	0.672332	0.867297	1.81694	4.58598	4.99103	5.75834	3.90255	7.7059	9.88594	5.51272	9.01658	11.1577
TraesCS2B02G537500	9.76023	4.01455	10.2459	6.84755	8.62152	4.77792	5.86403	3.63936	1.63051	8.95092	8.71139	6.9693	7.12605	11.8077	9.55304	4.25558	8.33545	4.80711	9.95687	5.1967	4.96028	3.72024	2.45461	2.6701	8.47216	7.61935	8.37854	8.64648	8.55854	13.411	10.6859	10.0292	12.4801
TraesCS2D02G062100	8.84969	8.45507	7.48786	11.5326	9.57361	10.0405	8.98391	10.4765	8.40079	9.59664	9.21903	8.81262	7.55498	9.19437	10.8624	9.22518	9.33425	8.64541	7.76634	10.4799	10.4456	8.2872	11.4992	10.2506	10.1501	6.74533	7.87898	9.02982	6.15956	6.97213	9.52742	7.35198	8.6476
TraesCS3A02G009000	13.079	0.694889	3.44876	1.48644	1.93057	1.277	1.63029	1.22342	1.78996	0.561425	0.922942	0.813189	0.48879	1.02347	0.618525	1.12511	2.32711	2.54098	4.89925	2.47185	12.7828	3.68135	3.94591	12.1779	1.45809	0.235538	0.785999	0.546651	0.440435	1.10531	1.24088	0.788755	0.652715
TraesCS5D02G456100	1.47978	0.194201	1.41007	0.686795	0.569183	0.873188	0.735996	0.464129	0.433489	0.368664	0.369288	0.675391	0.2999	0.938766	0.873394	0.520444	0.415978	0.978053	0.556104	0.116825	0.56733	0.535722	0.266709	1.06436	0.647136	0.24305	0.513123	0.81695	0.15732	0.442605	0.347241	0.527534	0.336765
TraesCS6A02G209100	0.891115	0.178119	1.0044	0.09926	0.257069	0.189299	0.045588	0.201237	0.449451	1.35108	0.442426	1.13141	0.413734	0.44519	0.691831	0.08679	0.081982	0.315793	0.310528	0.358791	0.614958	0.281549	0.674564	0.818762	1.26263	0.806828	0.681793	0.189757	0.341054	0.572023	0.376392	0.245066	0.827417
TraesCS6B02G238100	2.86642	0.582935	0.596821	0.545932	0.539845	0.791612	0.911753	1.1873	0.878473	0.209322	0.821649	0.998305	0.591049	1.90796	0.364122	0.737715	0.573872	2.23311	0.493191	0.569845	0.856549	0.897439	0.693837	0.800154	0.596244	0.345784	0.269129	1.93974	0.435792	0.977975	1.92901	0.898575	0.705738
TraesCS2A02G503700	1.41142	0.388304	0.504214	1.41054	0.684954	1.28388	0.769291	0.786414	0.326605	0.338019	0.505214	0.748729	0.682428	0.941426	0.582116	0.847916	0.819143	1.08183	0.438031	1.04971	0.702231	0.156288	0.770296	0.72719	0.62301	0.321735	0.541799	0.767767	0.622649	0.622767	0.752165	0.507867	0.951017
TraesCS2A02G503800	2.00501	0.448783	2.05624	1.37551	0.942303	1.13853	0.71325	0.431794	0.584476	1.03779	0.67808	0.535515	0.673737	1.81951	0.813848	0.640148	0.714625	0.746161	1.20848	0.566071	2.27773	0.283181	1.13725	1.63038	0.862312	0.63301	1.90885	0.754002	1.4907	2.04565	0.651987	1.27077	2.37153
TraesCS2B02G532000	6.67191	2.2609	3.32012	10.7818	5.88562	7.46213	7.49194	6.4049	3.82694	2.97052	3.54455	4.9445	3.01141	7.07823	5.0209	6.34129	7.89184	5.59472	4.22961	5.9852	5.18077	2.56379	3.66047	2.69501	4.69939	3.27008	3.88998	5.1015	4.96245	4.60874	3.22341	2.56453	3.60894
TraesCS2B02G532100	7.42736	2.35099	6.36508	7.18466	6.52616	5.81533	4.62542	4.3228	1.42236	4.87938	4.16787	5.97099	4.0774	6.56985	6.81698	6.9821	6.8041	4.92202	4.99395	2.93882	6.75045	1.43431	2.99463	4.96102	4.31797	4.20812	5.31656	4.85134	5.3893	6.97186	3.2557	5.14639	6.69464
TraesCS2D02G504300	1.00468	0.298738	0.946337	1.50425	0.609772	0.589622	1.02127	0.477338	0.610229	0.300918	0.370174	0.487242	0.50627	0.633226	0.751741	4.34609	2.61083	2.79413	0.369091	0.556248	1.08051	0.247348	0.406369	0.621216	0.554628	0.578628	0.851171	0.555688	0.582604	0.924019	0.310003	0.64589	0.641388
TraesCS2D02G504400	0.478015	0.217153	0.520567	0.377156	0.183864	0.230782	0.224164	0.107948	0.146119	0.289219	0.282533	0.317342	0.224579	0.284298	0.423201	0.465562	0.128266	0.504163	0.293955	0.132083	0.569433	0.047197	0.15508	0.382639	0.438995	0.191375	0.60955	0.245051	0.287976	0.659886	0.294446	0.262918	0.870286
TraesCS1A02G433500	1.12265	0.425176	0.949754	4.02794	6.83178	4.25846	3.08321	3.17038	0.552683	7.19204	2.43067	6.61941	4.50298	0.792795	4.11407	3.47011	9.39327	5.42024	5.49389	3.69448	2.07956	0.9941	0.306706	0.236898	0.906976	2.5155	2.16995	0.939465	1.52268	1.04243	0.598973	1.23496	1.47162
TraesCS1B02G469400	2.39422	2.2503	4.88973	7.33066	13.8205	9.01952	4.99587	5.46537	1.88193	14.1292	7.0435	11.5745	10.5372	2.64308	10.3373	5.20357	15.8201	10.7655	13.6788	6.45266	4.3777	2.31968	1.37747	0.443314	5.20836	8.1201	8.74827	4.1021	5.01049	4.54254	3.34394	4.37227	4.96665
TraesCS1D02G443100	3.10187	2.13457	4.94753	20.7308	28.9883	19.2416	17.3407	15.1976	5.71067	13.6154	5.92256	12.4553	10.1969	3.60267	8.74695	51.829	74.7058	69.5368	17.6678	10.5086	4.63932	4.4018	2.83147	1.69937	4.86021	7.34863	6.36885	2.82961	4.63433	3.53146	3.26921	4.42416	5.50776
TraesCS2A02G302500	1.59607	1.88299	2.53328	1.27368	3.01	4.81664	2.65063	2.95341	1.80225	3.14378	2.31476	2.47303	2.34635	2.48223	2.52596	1.07886	1.95599	3.69035	4.01389	3.65604	3.29377	2.76601	1.15926	0.970023	1.81425	2.86555	2.59003	1.86	2.53765	3.01888	3.22612	2.64671	3.18124
TraesCS2A02G154300	0.337742	0.131511	0.614763	0.382925	0.438444	0.237601	0.518346	0.196126	0.199107	0.571831	0.205328	0.180175	0.64804	1.03305	0.266154	0.475793	0.449433	0.238156	0.489564	0.171411	0.231887	0.128624	0.20349	0.075565	0.185154	0.481429	0.218577	0.565085	0.70787	0.494551	1.22277	0.889019	1.12659
TraesCS2B02G318400	1.07538	0.747279	1.67944	0.197448	0.797722	0.999574	0.41714	0.608456	0.390129	1.46869	0.586715	1.30623	1.36383	1.13016	0.912629	0.189907	0.619695	0.717912	1.22087	0.738895	1.31065	0.434044	0.444724	0.281317	0.72558	1.27085	1.3705	0.889137	1.53776	1.57099	0.80487	0.870971	1.45226
TraesCS3A02G161800	4.35973	6.54531	5.51839	1.61659	5.12494	4.88955	1.96795	3.72757	2.64575	6.12365	5.45684	5.64158	5.81041	6.40607	4.60127	2.99728	5.91984	5.329	3.957	5.43341	4.41299	3.46668	4.44742	4.25014	5.90483	5.1049	4.35144	5.47758	6.14195	5.63387	6.22236	5.61657	5.92124
TraesCS3A02G227100	2.52772	3.33961	3.63016	4.89796	7.89962	3.64075	2.59972	2.68763	1.84716	5.65643	4.2455	4.26076	3.96436	1.54093	6.9718	2.47469	7.83636	5.25198	7.36188	3.67933	2.41409	1.98619	1.89067	1.20962	3.47171	5.381	2.6083	2.34243	1.50041	1.2104	1.62652	1.58339	1.06422
TraesCS3A02G241700	0.145819	0.45045	0.464488	0.69031	1.5985	0.535042	0.466237	0.510411	0.752181	0.716191	1.31004	0.453775	0.435227	0.919288	0.655419	1.20717	1.2409	0.369108	0.269013	0.759793	0.449239	0.518307	0.709606	0.213149	0.832191	0.592772	0.704628	0.414015	0.589094	0.618993	0.692903	0.494588	0.617244
TraesCS3B02G193200	4.90113	6.14894	5.76901	2.46845	4.87078	5.36648	2.73526	3.3363	4.25796	5.45338	5.38895	4.79887	4.65451	7.09626	3.01838	3.22037	5.45286	5.16428	3.85035	4.68206	4.80292	4.69558	4.91468	4.46598	6.27164	4.43279	4.67434	6.00897	6.50696	6.24953	8.15309	5.22377	6.35933
TraesCS3B02G257200	2.23214	2.90756	3.50041	7.49832	10.574	6.45235	4.07484	4.79137	3.21587	7.58642	3.98295	4.49237	5.09607	1.84461	5.83253	7.75771	12.1754	8.45741	7.99027	4.72459	2.3106	2.74212	2.71369	0.780128	4.14764	5.95232	3.49132	2.3349	1.51376	1.05092	2.21438	1.73174	1.386
TraesCS3B02G269900	0.109364	0.105988	0.297749	0.162426	0.252395	0.211201	0.093247	0.065859	0.133721	0.295818	0.017237	0.199661	0.193434	0.06938	0.059584	0.21303	0.268304	0.20301	0.02989	0.08634	0.01797	0.086384	0.031538	0.091349	0.086089	0.121249	0.146798	0.103504	0.077512	0.120779	0.076989	0.267345	0.039822
TraesCS3B02G245600	8.33109	5.41803	10.8872	6.53726	7.18088	6.82633	4.22751	5.59082	6.18616	13.3825	10.4942	13.687	13.9374	5.69712	11.3979	5.32177	6.08197	5.15682	6.2225	9.55423	10.1918	7.00683	8.17042	9.14221	11.8151	12.5272	12.55	7.38989	9.39493	10.8955	6.4644	7.85356	8.47431
TraesCS3D02G169000	3.66031	6.36738	5.58694	1.75293	2.52212	3.67391	2.27209	2.70091	3.1268	5.10802	4.00168	4.09189	4.07076	6.38943	3.41523	2.19687	3.49078	3.62939	4.01434	3.44557	5.46452	3.27332	4.58356	4.25014	5.38179	4.05807	3.87264	4.74944	4.50608	6.11181	6.35161	4.5266	5.29091
TraesCS3D02G217600	2.50421	2.69013	4.7404	1.43573	1.6998	2.03399	0.715912	1.3639	1.19888	5.42624	3.02991	3.88728	5.7279	2.26034	3.97264	1.41676	1.54155	1.52879	1.82682	2.04098	2.99523	1.78895	2.3417	2.16862	2.89891	4.08287	4.9679	1.89951	4.27536	5.39901	1.61383	2.93029	3.82171
TraesCS3D02G225200	0.728382	0.473919	0.852073	2.47327	2.41981	2.9267	1.08182	1.51223	2.2301	6.2016	1.54985	2.47431	2.55972	1.07323	3.70113	2.38567	2.98305	2.40876	3.12097	2.97165	1.37246	1.41978	1.0062	0.206072	0.804559	2.5268	1.78824	0.817216	0.629485	0.116769	0.297732	0.439396	0.308
TraesCS3D02G241900	0.680488	1.52358	0.762236	1.82729	1.57747	2.19649	2.46173	0.823243	1.32049	0.918593	0.637783	0.471926	0.386869	0.398936	1.28105	3.05343	1.47567	1.43952	1.04616	2.07216	0.80863	1.54052	0.898835	0.776471	0.53088	0.633188	0.689948	0.966036	0.418567	0.28685	0.846882	0.534689	0.378311
TraesCS4A02G078100	0.285195	0.607747	0.279524	0.411534	0.471201	0.946308	0.616759	0.544512	0.196151	0.332191	0.165501	0.290455	0.24505	0.111023	0.365495	0.227263	0.644016	0.295326	0.334817	0.478965	0.210871	0.23039	0.168226	0.227389	0.13776	0.344932	0.219247	0.147225	0.347302	0.306015	0.123199	0.270946	0.552275
TraesCS4B02G318400	19.1483	36.8591	41.8389	13.3048	15.7871	15.1121	14.9034	15.9401	13.1172	7.4176	5.96553	6.52645	8.20497	5.25439	5.15518	14.0908	18.7368	12.3926	19.4127	24.1063	14.3923	14.2232	15.153	7.97884	39.067	9.60339	10.2663	9.64522	10.5072	9.25556	8.6335	9.13212	9.53979
TraesCS4B02G138100	1.82557	1.32691	3.81941	0.821215	2.08631	1.2068	0.502883	0.650106	0.499015	8.47153	2.49003	3.81065	4.76188	1.53676	3.05554	0.632563	1.8087	0.639836	1.5832	1.48005	1.86897	0.457552	0.455584	1.17297	1.34032	5.56588	4.96213	1.2792	4.3146	2.57346	2.03894	3.50149	3.91172
TraesCS4B02G234200	0.311122	0.522945	0.609871	0.584812	0.336572	0.540747	0.576968	0.579641	0.374469	0.298972	0.091945	0.232364	0.309537	0.277558	0.28604	0.549218	0.733462	0.393769	0.350761	0.165795	0.325892	0.599013	0.487854	0.406052	0.214294	0.244327	0.328871	0.496885	0.578837	0.61203	0.287465	0.45633	0.191172
TraesCS4D02G314800	15.4929	41.0397	30.1383	20.5886	26.038	24.0745	20.6889	29.1728	19.7957	12.4462	12.5675	13.0321	13.669	13.4645	11.6735	17.9199	25.7243	22.1299	32.5783	43.4094	24.4735	31.0645	31.2081	24.0599	27.9712	12.1033	13.46	16.6153	15.1753	18.9135	15.3507	13.4686	15.2906
TraesCS5A02G493800	20.1407	22.7369	24.1701	37.456	37.6454	32.8531	26.8426	34.9488	28.4214	8.89697	15.5063	12.7918	8.44123	13.9863	11.1782	32.469	44.4108	28.9031	24.8825	40.0018	20.3361	28.4263	32.1929	15.9526	23.4871	7.68594	8.81283	15.9525	12.6306	14.679	16.7403	13.2211	12.9557
TraesCS2B02G532900	0.154628	0.303456	0.181864	0.155014	0.749399	0.573337	0.450896	0.7333	0.319048	0.158495	0.438689	0.369553	0.276912	0.1545	0.265369	0.293669	0.917552	0.516657	0.6466	0.747098	0.320126	0.31145	0.220726	0.232483	0.3469	0.240004	0.149439	0.219513	0.177541	0.153691	0.171445	0.068039	0.126684
TraesCS4A02G351900	8.09664	8.29776	9.05552	26.003	17.5378	14.4795	15.2481	16.06	15.7441	8.21165	14.2146	11.1328	9.32935	8.79201	12.807	22.6594	19.0661	16.2463	12.9705	9.1169	10.0019	16.1907	13.2594	17.6643	13.6076	6.4794	8.35328	8.90263	6.04013	10.0758	11.4204	8.48046	9.04901
TraesCS4A02G221700	1.53926	1.1313	1.85214	1.66481	1.34403	2.0463	1.47648	1.21041	2.41981	2.23633	2.63189	2.79191	2.03733	2.18732	1.92901	1.73675	1.02415	1.4298	1.01418	1.36711	1.32103	1.35153	2.68413	1.75637	2.80739	1.8589	1.64367	3.15094	1.62183	1.96364	1.97006	1.2397	1.05841
TraesCS4A02G072300	2.42481	0.937592	1.25047	1.60173	1.35428	1.34764	1.309	0.783175	0.969608	1.50825	1.17989	1.65305	0.848565	0.734488	1.14922	1.60646	1.90655	1.58443	2.02863	1.20202	2.36619	0.910327	1.12511	1.84581	1.02373	1.14097	1.02185	0.820551	0.91725	0.858251	0.647567	0.496259	0.5313
TraesCS4B02G099900	0.765249	0.430622	1.18554	1.74605	1.25334	1.33481	1.11132	0.813896	0.554618	2.39323	1.7742	2.31071	2.68519	2.00844	1.9165	1.77914	2.64576	0.962282	1.17394	1.27455	0.742258	0.467965	0.55526	0.680435	1.57397	1.79717	1.75946	1.07468	1.35419	1.26768	1.27727	1.35775	1.38874
TraesCS4B02G228200	0.585246	0.463366	0.867242	2.0139	1.09741	1.12214	2.18134	1.85973	1.38006	1.49971	0.395329	1.23844	0.901122	0.467412	0.768662	1.43518	1.15376	1.2063	0.916878	0.980178	0.659393	0.974077	0.732347	0.864205	0.641676	1.19727	0.740676	0.563776	0.826629	0.631904	0.297962	0.367883	0.479481
TraesCS4D02G096100	1.2702	0.786247	1.58229	1.9443	2.63829	2.4783	1.72304	1.78769	1.73596	2.77194	2.22031	2.3992	2.12796	1.57913	2.81277	2.143	2.62364	1.80468	1.19938	1.40909	0.787698	1.00007	1.71214	0.585247	2.06103	2.21684	2.02947	3.03637	2.0073	2.46392	2.12874	1.77589	1.53077
TraesCS4D02G229100	1.25531	0.522741	0.504101	3.20438	1.87102	2.46462	2.66242	1.61821	1.72674	1.18395	1.40972	1.44537	0.598437	0.510171	0.876267	2.12683	1.84058	1.58877	1.61895	1.05297	0.696125	1.26009	1.28963	1.52911	1.64691	0.58955	0.484432	0.754903	0.511582	0.595691	1.03559	0.220559	0.371385
TraesCS5D02G520200	8.5202	10.6906	9.51452	27.229	23.1262	17.5375	18.1826	18.7576	23.2067	8.09135	16.2414	12.0544	7.73685	11.4726	9.65268	26.1147	21.3728	20.1633	15.9672	13.0533	14.2396	18.6593	20.5301	32.7773	13.2648	5.12085	7.43986	11.8361	7.14938	12.7985	15.4691	8.98504	10.957
TraesCS5D02G125300	0.29769	0.483392	0.173821	0.402145	0.296004	0.75592	0.515201	0.798133	0.697001	0.267805	0.539084	0.321672	0.189047	0.379716	0.155285	0.823538	0.646804	0.846526	0.296018	0.612048	0.318457	0.40524	1.00276	0.452339	0.403852	0.112354	0.168335	0.242775	0.274735	0.393465	0.341101	0.188122	0.217946
TraesCS7A02G484300	5.34545	4.28279	7.32826	6.63792	11.2998	11.0428	10.5503	9.39002	6.38586	10.0947	5.36646	9.66819	11.3803	4.52387	9.27497	5.34749	10.4875	9.66085	12.2017	7.69132	8.87843	6.53172	5.952	6.86519	4.98085	9.10603	8.25062	6.17855	8.44252	7.52867	4.86093	6.40809	8.44799
TraesCS7B02G388000	8.41024	4.00543	9.6714	5.03914	9.40696	7.83351	6.16641	7.13077	5.15094	12.2281	7.72376	11.5497	11.2471	7.13638	10.6942	4.02165	9.25967	8.42325	10.3064	5.07683	10.4165	5.71976	4.24212	5.17357	8.60404	11.299	9.31641	8.43371	9.23171	9.77008	7.35797	7.88225	9.80072
TraesCS7D02G471700	9.31215	5.34357	12.173	10.9434	13.4576	17.7467	10.5649	13.2817	18.4939	14.643	10.2864	12.7284	16.3573	10.7799	12.808	9.08041	14.6184	16.5284	9.94601	24.4084	21.1337	10.1226	34.663	37.584	9.49606	9.472	10.7517	8.3335	9.63479	10.9469	7.56901	8.12394	11.8272
TraesCS1A02G236600	5.84317	8.94032	5.90745	7.21967	7.69161	8.94673	6.33017	8.31644	9.38844	3.79051	6.52998	4.98745	4.34783	8.46315	4.93571	7.67561	7.4367	7.96088	6.62788	10.2572	8.20512	9.30837	12.2501	9.52039	6.89939	3.2799	4.37472	5.99477	4.85481	5.2465	8.51635	6.60328	5.00845
TraesCS1A02G141300	2.06268	1.18973	1.56516	6.24796	1.93484	2.46713	3.61499	2.5424	6.99262	1.09123	1.62344	1.35169	1.46961	3.09621	0.929839	8.37922	3.74631	4.97194	1.48939	2.96899	3.0109	2.12856	5.4916	6.46924	1.00564	1.07702	1.39864	0.925695	1.42609	1.6203	1.72843	1.08328	1.98428
TraesCS1A02G031200	12.9829	14.0413	13.5711	56.196	31.8266	38.5572	39.0968	34.759	35.144	19.9348	22.2606	22.195	13.5241	15.2802	22.7774	68.8426	33.0793	36.994	19.9962	30.6362	22.7217	26.7958	32.1887	19.6243	21.5355	7.87367	10.8817	19.5511	11.4536	16.1673	17.4748	13.6103	16.7113
TraesCS1A02G110000	2.71809	0.535068	4.3044	2.83842	0.936581	1.7497	1.39052	0.596765	1.48863	0.919016	1.05318	0.789455	0.350549	0.682553	0.879262	2.33475	1.89283	2.71387	1.77982	0.768933	5.32207	0.879658	1.60033	4.08349	0.534902	0.292976	1.03373	1.01826	0.481615	1.34455	0.797274	0.609076	0.742292
TraesCS1B02G247100	5.70982	7.70879	6.08238	6.39552	7.10962	8.92938	6.06976	6.39258	6.99703	5.50721	7.39604	5.9645	4.71918	8.04125	4.8325	6.3909	7.65134	7.10748	5.75563	8.2224	7.76661	6.64457	9.19188	10.0219	6.45665	4.38469	5.00819	4.82015	4.76971	6.88862	8.03687	6.07121	6.39702
TraesCS1B02G157700	2.374	2.70464	1.88235	9.58214	4.98634	4.9761	6.16115	4.84308	8.49414	1.38416	2.23245	1.9125	1.20749	2.41773	1.42237	9.25512	4.67487	6.05653	2.32926	3.22196	3.66842	3.36583	7.11337	7.35252	1.59054	1.04984	1.49841	2.3099	1.36119	2.20385	2.26039	1.46714	1.48605
TraesCS1B02G038800	5.95562	6.33132	6.65237	11.2164	7.58354	7.03847	6.56462	6.29873	7.96754	6.52703	7.98474	6.38915	6.13213	8.22541	7.1914	0.889598	0.471395	1.44362	4.25605	4.60097	4.37059	5.77176	8.92352	5.93602	10.1186	6.65222	6.45909	7.1686	6.85898	7.08571	8.39824	6.71481	6.9357
TraesCS1B02G085000	0.268528	1.55167	0.302667	43.0719	7.4134	17.3618	25.7987	32.3276	75.3709	0.550489	3.23778	1.28354	0.146938	0.344965	0.312714	44.1336	5.53994	17.4348	1.3871	22.1896	2.73996	22.271	77.6385	13.9288	3.83652	0.059542	0.389276	0.343088	0.137031	0.40035	0.467864	0.044309	0.066
TraesCS1B02G109400	0.884563	1.61539	2.6226	1.77355	0.84209	2.49831	1.64606	1.18356	0.714848	1.26086	1.25478	1.20567	0.63804	0.394568	0.908129	0.888441	0.884996	2.11593	1.11512	0.471379	2.15833	0.550225	0.803525	1.70399	0.600564	0.870361	1.00181	0.64357	0.832261	0.728088	1.08585	0.91224	0.869646
TraesCS1D02G235800	5.51003	9.40146	5.492	8.66886	10.2377	12.0476	8.71126	8.42194	9.64902	5.55743	6.4325	6.13794	4.27406	8.13158	5.69864	8.33776	9.85195	9.12492	9.06121	13.7431	9.74401	9.65119	12.0384	12.1691	6.73883	4.31413	4.82621	6.46691	6.32784	6.00779	8.84258	6.06126	5.67896
TraesCS1D02G140300	3.23567	2.33677	2.31751	13.377	5.72023	6.8735	7.53375	5.45214	8.19791	1.45278	2.39303	1.65237	1.99479	3.51327	1.49164	13.9994	8.58688	10.1855	2.29589	4.81421	5.27561	4.88221	9.61802	9.1822	2.07355	1.24175	1.13591	2.19856	2.09925	2.43953	2.97869	1.81011	1.94854
TraesCS1D02G032600	16.2138	14.1062	13.8338	41.1208	31.6462	27.8958	25.2724	27.9	33.4646	20.1255	18.7335	19.6597	20.175	18.2342	21.0253	47.5047	34.1272	31.0921	17.9636	22.6598	18.8467	20.5511	31.0101	18.4864	20.1291	10.7128	12.3026	22.8483	14.9486	18.3686	19.1492	15.5265	17.0528
TraesCS1D02G067700	0.133965	1.60664	0.288863	25.7408	4.1738	17.7578	18.6892	22.0362	36.7078	0.411947	3.91469	1.94103	0.466488	0.707516	0.344861	29.2199	3.38312	16.1752	1.26868	14.849	1.82257	14.4598	28.4238	8.15737	2.19871	0.059409	0.291306	0.380359	0.136726	0.149797	0.615357	0.117894	0.087804
TraesCS1D02G091600	1.77285	0.71793	2.44505	1.39644	0.876741	0.997758	0.777389	0.480428	0.714176	0.892371	0.538895	0.340475	0.264572	0.777241	0.884816	0.554999	0.838802	0.730834	0.903318	0.503863	2.02243	0.345083	0.723052	1.85632	0.642947	0.379062	0.42834	0.449425	0.37157	0.991183	0.922655	0.738294	0.560235
TraesCS2A02G404600	0.420264	0.48684	0.617861	0.460813	0.727427	0.532614	0.443434	0.64062	0.668423	0.286062	0.316709	0.274643	0.418122	0.206209	0.20929	0.767467	0.670576	0.418873	0.533034	0.597218	0.563216	0.622421	0.698761	1.10248	0.232609	0.349451	0.253851	0.391529	0.787478	0.538463	0.291231	0.30339	0.688628
TraesCS2A02G117800	1.63777	1.16173	1.27643	2.81886	2.10047	0.85739	0.953938	1.8448	2.74141	1.59278	1.72143	1.48845	1.98279	3.73194	1.14895	2.70976	2.24648	1.3336	0.400431	0.672972	1.12342	1.11051	1.48517	3.32522	1.46784	1.56417	1.59712	1.12049	2.19009	1.81416	2.45348	2.11636	2.02077
TraesCS2A02G285700	35.299	28.1121	24.2776	33.3365	36.6941	29.618	26.9161	28.5872	32.7192	19.2996	23.4968	22.9543	21.5054	27.2777	17.0348	37.0912	40.9713	32.6133	26.8594	24.6196	29.8798	30.7182	35.3427	51.153	29.8465	18.2742	22.2283	32.1835	23.5259	30.6742	27.3612	19.7276	21.9225
TraesCS2A02G081400	1.49635	0.872249	1.17618	1.83179	1.56426	1.15016	0.886769	1.00371	1.38579	0.778277	1.40807	1.19501	0.972829	1.07851	1.19864	1.23371	1.32892	0.787537	1.20261	0.821082	1.31452	0.895228	1.63419	2.0233	1.87179	0.624162	0.62642	0.946448	1.09625	1.43574	1.43146	1.04304	0.946758
TraesCS2A02G525300	5.48549	2.08731	1.1711	6.30684	4.60635	5.19182	5.14713	7.15664	7.9378	1.04382	2.29203	1.88619	1.16175	2.30634	0.932086	5.79221	5.43383	4.22746	1.58645	2.7013	2.65041	5.3571	7.94663	4.89947	3.70347	0.406443	0.524892	2.27452	0.658243	1.53513	2.08614	0.612388	0.667449
TraesCS2A02G170600	11.4032	4.55135	6.27451	9.51529	9.9496	14.8819	11.3398	10.6078	7.74196	4.32335	3.91625	7.96873	4.31246	4.91161	4.93744	8.55368	10.4908	13.774	12.8601	9.32474	24.1208	8.04324	7.1826	14.4544	6.66137	3.57832	4.55967	5.77476	6.10835	4.65626	4.73202	3.88791	3.97736
TraesCS2A02G098700	1.18833	0.719782	1.12157	1.961	0.812589	1.07094	2.22907	1.41136	2.15931	0.413538	0.728385	0.810818	0.379497	1.6334	0.66541	2.05756	1.43743	2.45097	0.541307	0.375264	0.997968	1.06032	1.12325	0.974209	0.935427	0.471687	0.301293	1.22879	0.67379	1.14832	1.30131	0.597124	0.96156
TraesCS2B02G137800	0.767073	0.726638	0.579271	1.1766	0.935929	0.364266	0.385986	0.886005	1.69516	0.467244	0.838386	0.976739	0.950827	2.33342	0.539522	1.37783	1.00649	0.725742	0.030932	0.446743	0.650849	0.47677	0.946471	1.07137	0.653314	0.613426	0.805136	0.73192	1.62031	1.23425	1.37434	1.27263	1.23629
TraesCS2B02G302800	29.5181	19.0297	17.7761	22.4723	22.8919	17.3434	15.5596	18.7485	22.8878	14.5433	16.6073	18.766	16.3717	20.507	12.7401	24.1296	26.294	20.9532	16.2661	14.1753	21.7125	19.183	23.2848	35.2986	21.5957	13.3863	14.7586	21.6104	17.4966	22.926	17.9143	13.9659	13.9409
TraesCS2B02G096000	1.36638	0.161926	1.543	1.51372	0.66838	0.912075	1.04852	0.623836	1.36878	1.00855	1.22194	0.887382	0.458063	0.86918	0.655419	1.34525	0.819817	0.902265	0.54799	0.59095	1.44954	0.316743	0.982936	1.50727	1.05219	1.16908	0.627967	0.906617	0.341054	1.05178	1.01155	0.702523	1.84952
TraesCS2B02G197000	6.93325	1.94419	2.92163	1.84548	1.45113	3.65443	2.73677	2.97515	1.88544	2.54053	2.43516	3.55812	2.05216	2.98224	3.24628	1.53587	1.76297	3.29441	3.92807	2.42058	8.99333	2.79077	2.76307	6.03574	2.51409	2.22781	2.71689	4.13729	2.66543	2.94299	2.78234	2.40078	2.13692
TraesCS2B02G555200	8.94188	3.06543	2.63148	4.83252	3.33082	5.36742	5.53536	5.05869	6.32437	1.38782	2.9259	2.28922	1.88015	2.48363	1.79393	4.0739	4.19803	4.44521	3.01867	3.60247	4.22594	5.2563	7.79072	7.21871	4.12261	1.07312	1.09972	2.74821	1.02904	1.31712	2.51874	0.899984	1.0007
TraesCS2B02G114900	3.22321	0.83861	1.75905	2.54992	0.359253	1.38638	3.20417	2.13403	1.41072	1.18888	0.658123	1.00303	0.753108	1.63816	1.27215	3.56732	1.5669	4.15359	1.3214	0.884841	3.57482	0.925798	2.17059	2.53931	0.706387	0.419613	0.855458	1.1786	1.10589	1.45621	1.46972	1.12817	0.920248
TraesCS2D02G117200	2.82937	1.12423	2.90868	3.3407	1.28418	0.961663	0.926366	2.09574	3.37302	2.54567	2.37245	2.12253	3.40296	3.96682	1.83437	2.73729	1.61385	1.08861	0.41758	0.339524	1.95255	0.908843	1.5013	2.70993	1.27693	2.80224	2.21792	1.73162	3.54542	2.84347	2.44991	2.83576	3.42041
TraesCS2D02G284200	32.5088	23.9778	24.0277	27.1749	27.8091	26.4227	21.4693	23.3645	28.4418	17.0108	20.7138	19.063	18.9571	27.3814	16.0567	29.889	32.1787	30.802	21.9137	19.5416	23.9783	24.1347	28.9631	43.8297	25.2786	16.7595	18.6442	30.926	22.9959	27.3485	24.5394	21.3413	19.2581
TraesCS2D02G528200	1.34422	0.281269	0.159695	1.24775	1.36311	1.33729	0.771028	1.19584	2.1292	0.243557	0.731908	0.283942	0.364736	0.872147	0.26631	2.97545	3.87863	4.94922	0.217093	0.46308	0.421656	0.772195	1.69152	0.969686	0.849713	0.180642	0.016403	0.69392	0.225188	0.269913	0.537665	0.104554	0.13349
TraesCS2D02G079200	2.08896	1.27607	2.10551	1.03967	1.61555	1.32183	0.750343	0.923411	0.998585	2.75244	2.47989	2.34577	1.79826	2.19932	1.39842	1.12549	2.04449	1.03505	1.40304	1.15794	1.7527	1.29896	1.59574	1.68918	2.60651	1.60968	1.89716	2.12425	1.66327	2.1352	2.04159	1.82532	2.54896
TraesCS2D02G178100	9.36853	2.7712	5.76499	3.57979	2.8562	6.02904	4.51363	4.57993	3.8075	3.08615	1.98211	4.96944	3.4291	4.3119	3.81724	2.21631	3.47085	5.35595	5.18832	4.29275	12.7914	4.06791	3.71287	10.9043	3.45688	2.89173	4.03514	4.36399	4.77061	5.34037	4.61616	3.48406	4.9498
TraesCS2D02G098200	3.2129	1.63151	1.79739	2.50027	1.34585	2.41387	3.48996	1.98783	2.13913	0.921061	1.39434	1.68738	0.91955	2.07316	1.20493	2.63625	1.27547	3.07485	1.87653	1.35512	3.70984	1.58178	1.5421	1.41536	1.19527	0.504217	1.20517	2.43676	1.06683	1.85919	1.39426	1.32336	1.37022
TraesCS3A02G463400	7.74192	6.90707	7.49289	32.2738	36.322	27.0129	20.8751	19.4551	12.3576	15.8115	13.2942	17.6217	10.8008	9.20896	15.9719	33.4633	37.1119	26.8022	26.1789	27.711	19.8845	13.9546	19.9296	15.3158	10.138	8.3251	9.50502	9.55825	7.31479	10.3781	9.15862	7.75871	8.99757
TraesCS3A02G210700	3.08302	2.74394	2.52837	2.01843	3.15824	3.58688	2.2789	2.16541	2.23294	1.93477	1.69579	2.21799	2.16589	2.90983	1.91278	1.04788	2.72636	3.17256	2.97153	3.3082	2.23304	2.11714	2.07389	1.56087	2.65965	1.46488	2.11306	2.62603	1.70171	2.0481	3.40835	1.82723	1.62892
TraesCS3A02G178800	5.93858	4.31645	4.7676	4.57801	3.88596	4.05591	3.42708	3.38543	4.43309	4.56224	5.18799	5.3007	4.93561	6.59872	4.3353	4.88455	3.51459	3.83138	2.87997	3.3962	4.64083	3.99001	4.98101	9.96611	5.72936	4.20194	5.90553	5.07203	5.51276	6.44845	5.75469	5.35096	5.08292
TraesCS3A02G530200	14.6879	15.5562	6.96483	18.9316	12.9778	30.3908	20.5884	18.3662	9.71713	8.28037	17.442	18.1575	6.4158	8.92524	13.2208	24.0736	18.8985	32.5689	26.0646	21.2897	16.8797	16.9881	13.7961	22.942	17.1116	4.90071	5.509	14.02	6.37098	8.70716	10.3694	6.38596	6.09696
TraesCS3B02G506600	4.13941	4.11832	5.67802	13.3911	25.8645	18.1309	9.19144	9.41417	5.11515	20.7759	14.7561	19.1925	11.7903	6.71872	21.0528	9.34981	27.2787	12.0534	22.1454	21.2765	11.1717	5.87838	8.08928	6.24077	9.44023	10.4912	10.2968	8.37699	6.7915	8.49855	8.06007	7.29855	10.2782
TraesCS3B02G241300	1.34646	0.93294	1.56636	0.819987	1.00192	1.69138	1.73815	1.04008	1.15974	0.790032	1.05318	1.29696	1.25196	1.59861	1.03352	0.643436	1.33713	1.31871	1.3929	0.876226	1.17234	1.16294	0.865482	1.18248	1.42641	1.79971	0.790495	1.30408	1.26825	1.11004	1.35536	0.982827	0.783531
TraesCS3B02G206500	6.22199	3.59633	5.7306	5.38167	3.7615	4.09185	3.37495	4.17145	3.27401	4.44179	5.24795	4.92712	5.95863	6.11161	5.12178	4.04414	6.67622	3.2416	3.59552	3.19849	4.07445	3.14189	3.79372	5.59147	6.03315	4.94773	5.64129	6.57416	5.6274	6.38035	5.75743	5.32188	6.4011
TraesCS3B02G600300	16.2126	19.4605	5.10023	23.0451	11.6219	30.4395	23.7443	19.2001	17.9141	3.24404	9.96121	9.9668	4.03597	6.36947	8.47091	22.9701	11.312	20.884	15.2947	19.5404	15.9281	23.6342	25.559	31.4598	13.1971	3.97019	4.1909	12.7292	6.44236	8.56812	8.44174	5.33959	5.13429
TraesCS3D02G457400	10.7749	7.55804	7.70285	24.7139	31.0668	21.5689	15.3364	16.8235	16.2824	18.1599	16.257	18.7483	11.9111	9.97772	17.1614	19.4369	26.5408	14.8836	21.2436	27.4815	24.8573	15.3402	21.1618	20.2017	13.7486	8.90585	10.1124	11.4037	9.42279	11.3118	11.3779	9.93048	11.3747
TraesCS3D02G213600	0.868278	1.66008	1.75136	1.24049	2.57015	2.74119	0.946325	2.01195	2.94263	2.40234	1.19598	1.16538	1.82786	1.79619	1.63512	0.955961	1.806	2.25519	1.54767	2.16374	2.08417	1.55058	1.46969	1.10365	2.0356	1.28351	3.20759	3.26914	1.47695	1.0475	1.83373	2.86543	1.77325
TraesCS3D02G182300	8.81039	6.59884	8.50066	6.67227	5.83206	6.24664	4.50083	6.39158	6.42007	7.33909	10.7984	7.4935	7.49909	9.2805	6.99102	6.74559	7.66346	5.89444	4.48169	5.10733	6.47743	5.30807	8.34008	9.95984	9.16523	7.74785	8.15594	10.417	9.79116	11.0083	11.682	9.2937	7.42267
TraesCS3D02G535700	21.7607	14.4766	5.53812	9.86269	6.72245	12.006	10.5656	8.81504	7.6761	4.58099	12.749	13.6761	4.71496	6.90466	9.28128	15.4447	8.06846	11.7121	10.7605	8.74692	9.26814	11.9609	9.38864	21.4847	18.3601	4.5546	5.20002	14.6896	7.65584	8.57067	6.50707	5.41373	4.27323
TraesCS4A02G016800	3.25302	2.48555	2.97349	7.17865	5.26636	5.34406	6.1633	5.59577	3.48569	3.75231	3.0722	3.03857	2.96602	3.19151	2.07446	7.59619	5.63863	5.5798	3.7205	6.47929	4.42153	3.49064	5.8827	4.88873	2.57795	2.18725	2.65873	2.71358	2.25961	3.48604	2.31936	2.20881	2.71543
TraesCS4A02G096900	18.029	16.3249	13.0519	23.1367	18.8461	18.449	16.7105	17.1937	20.1319	14.507	9.6504	14.8705	16.9451	13.797	13.978	25.8221	27.2767	21.6173	15.6661	14.6728	12.3435	16.7116	19.5559	19.2237	13.0652	10.8946	9.05395	12.1693	10.3	13.5077	13.8835	10.3675	12.1223
TraesCS4A02G010000	11.5184	9.40736	3.4966	4.29728	7.85036	17.8807	6.43021	12.0284	20.5613	6.64383	15.7704	15.8008	11.3634	19.7572	9.67873	4.12103	10.8004	18.0609	6.92168	10.0804	6.82967	12.3366	17.0469	9.30347	17.2905	3.6946	4.71068	11.5032	6.50944	5.80677	18.6606	6.20608	5.1659
TraesCS4A02G031000	26.1807	24.3999	19.1242	39.0639	29.3409	28.234	31.4812	36.2508	43.7549	14.5422	23.1191	25.5597	18.3645	33.8482	15.9895	41.0732	27.7179	24.9148	20.2744	24.1079	38.9129	40.153	44.4629	56.4139	30.614	14.1802	15.3063	23.6102	21.4388	27.4073	26.6388	16.5199	20.4769
TraesCS4B02G287300	4.88899	5.00399	5.33662	14.5988	9.44912	11.4454	13.4535	11.8003	11.3326	4.67524	4.06406	4.72657	4.04158	7.03954	3.59937	14.3474	11.6838	12.2527	6.85442	8.99329	8.11504	10.0652	10.9686	11.0188	5.90738	2.63903	3.03057	5.36221	4.30965	6.64088	5.59905	3.85718	4.60102
TraesCS4B02G207500	12.1748	9.39866	9.85198	13.4897	10.2999	7.92004	8.09607	8.84745	6.37141	10.3651	5.56666	7.78358	12.0968	8.12667	11.3165	13.7686	14.3153	11.2605	8.62425	9.55329	9.18033	6.85994	8.68224	11.6471	9.09628	11.59	8.60708	9.01853	9.06895	8.57221	8.22823	6.72293	8.22211
TraesCS4B02G275000	16.5067	15.3132	10.464	30.7415	16.8019	22.0141	25.3571	25.3258	25.4568	8.77121	11.5658	11.7422	8.92299	12.2968	10.2776	27.1266	17.4292	25.2801	17.9933	16.2209	26.0933	24.5334	25.9723	29.9911	15.1129	6.05469	5.90982	10.5483	8.34101	10.6078	12.7682	8.30905	7.88984
TraesCS4B02G294300	1.74011	0.642357	2.10839	1.73988	1.73126	1.23834	1.07245	1.33669	0.866978	3.49353	2.21573	3.09043	2.75363	3.14878	3.45999	0.720614	0.605059	0.894814	1.36498	1.10983	1.68173	1.16885	1.77806	2.06005	2.2488	1.97478	1.93662	2.31469	2.55208	3.08121	2.21366	2.20057	2.80638
TraesCS4D02G208400	53.5241	57.7421	28.3264	32.0045	29.2853	33.2828	26.8306	32.23	30.9721	24.3981	31.4608	33.6327	35.5542	46.6709	21.8049	33.1293	29.7625	29.5802	24.5079	35.562	32.0836	41.0834	44.1417	49.228	52.071	26.6569	21.8966	42.193	32.1517	35.168	39.791	24.0079	22.4
TraesCS4D02G286100	4.37586	5.06615	5.47632	6.97792	6.09382	4.78956	5.07514	5.4656	4.01936	4.29172	4.60998	4.08785	3.92813	5.71709	3.5819	6.85091	6.68773	6.42944	4.01448	4.67894	5.79646	4.17133	4.86467	6.76841	4.66195	2.86026	3.54714	4.7147	4.18236	5.45438	5.93771	4.453	5.51188
TraesCS4D02G293200	9.36443	6.01468	2.13553	14.6782	19.5789	22.2518	11.7573	15.201	12.3711	8.70175	25.1536	16.5846	8.9362	15.4677	11.3372	16.6099	25.8296	17.338	8.88029	6.81838	3.18778	8.26644	6.63256	2.77349	13.1099	4.36869	2.81419	12.7017	3.5929	4.53576	19.5688	3.72274	3.13341
TraesCS4D02G273600	28.7214	23.6156	21.6819	45.5725	24.4173	29.358	38.1537	37.2279	36.8203	15.7685	23.3498	21.5312	18.6572	30.0174	17.2739	40.1168	27.9165	32.5698	21.3611	21.8392	36.5807	37.4563	42.2025	51.5786	27.1014	12.5528	16.4471	24.2632	20.882	23.4708	29.4351	18.0735	22.7116
TraesCS4D02G121800	0.190256	0.095737	0.358602	0.391245	0.227985	0.254366	0.224611	0.03966	0.120788	0.937572	0.477488	0.30605	1.0338	0.16712	0.358806	0.769707	0.484709	0.200046	0.071999	0.249567	0.108211	0.03468	0.151935	0.220039	0.380173	0.551667	0.60112	0.166211	0.373417	0.290928	0.904062	0.160992	0.527571
TraesCS4D02G322200	1.43414	2.6566	2.75666	1.44238	1.80752	2.66201	2.32924	1.52815	2.0685	2.15863	1.7381	2.41257	1.82856	1.90796	1.0753	1.60697	1.92145	1.90322	2.03784	2.17649	1.64721	2.65602	1.75266	1.90153	2.12083	1.8061	1.53067	1.08715	1.81185	1.78181	2.1172	2.06774	2.16741
TraesCS5A02G193300	9.09472	11.3585	13.0171	16.3415	16.4915	12.3781	11.7425	12.5349	10.9879	9.37152	11.9796	8.28393	10.8437	10.3201	9.74772	17.6629	17.7966	10.9808	10.7861	12.3087	8.4146	8.18147	11.4743	8.89287	15.5825	13.7508	13.1233	13.987	16.9282	15.6788	14.2911	12.0293	12.182
TraesCS5A02G480600	4.05632	5.33123	4.72451	12.8586	9.35334	9.11042	11.7046	9.6559	6.9555	4.73446	5.75402	5.62325	4.83725	6.10722	4.24017	14.8758	10.371	11.6039	8.01293	7.58039	5.52595	8.19655	8.90531	7.20564	6.33139	3.69627	4.4975	5.44292	4.07611	5.35033	7.3491	6.52509	5.41738
TraesCS5A02G322300	1.84074	1.18518	1.43479	2.8334	2.18261	2.20005	3.80382	1.74785	1.13643	1.26281	1.00745	0.6062	1.16803	1.11719	1.10158	1.86337	2.96023	1.98118	1.72914	1.85371	1.43605	1.32231	1.14734	1.43463	0.564763	0.803456	0.892989	1.17284	0.832091	0.972417	0.78056	0.717482	1.04497
TraesCS5A02G144600	0.822724	1.10629	2.48629	0.572764	0.593349	1.01685	0.589244	1.22623	0.641297	1.3528	1.12816	0.942169	1.60978	1.05692	2.60536	0.500807	0.813665	0.68724	0.674577	0.584568	0.527207	0.731084	0.711763	0.257701	0.890488	3.07084	2.66695	1.10956	2.44906	1.44808	0.933919	1.79498	2.62876
TraesCS5A02G215200	0.582954	0.404459	0.480464	1.23966	0.619174	2.21063	1.56569	1.0053	2.71547	0.101853	0.281911	0.336433	0.27681	1.09686	0.373546	1.5291	0.347384	2.63599	0.195538	0.433032	1.13636	0.957555	1.20352	1.77618	0.031288	0.102821	0.208071	0.112851	0.490172	0.427981	0.377739	0.437232	0.369057
TraesCS5A02G497600	1.60707	1.90233	2.01014	0.767183	1.13915	1.52516	1.26845	1.88718	1.93691	1.74531	1.7369	2.24047	1.58365	1.63851	1.27582	1.43104	2.42894	1.88288	1.37416	2.45773	2.91971	1.75901	1.84714	1.91764	2.47587	1.20477	1.14637	1.95551	1.54255	2.70024	1.96367	2.22243	2.05647
TraesCS5B02G188700	8.58624	9.28524	8.68919	17.7286	11.8411	12.7664	13.8562	11.9493	14.8996	6.9615	8.00438	7.64659	6.52841	8.41973	5.87595	16.1132	13.904	14.1184	11.6906	15.1775	11.08	11.786	16.4568	13.9357	8.21506	6.28172	7.84274	9.5631	8.25259	9.28008	8.44015	7.57666	8.55965
TraesCS5B02G493500	6.2833	6.69657	5.90926	17.741	11.9021	11.7797	14.4973	12.8756	10.8572	6.31382	6.76992	7.4662	6.72891	6.57036	7.33885	19.1221	13.094	14.5395	9.5165	9.1095	7.16188	10.1715	8.96003	8.22628	6.95227	5.72943	5.81659	7.93773	5.36801	8.28017	8.63283	7.03615	6.13108
TraesCS5B02G143500	0.727398	0.976077	1.28877	0.350585	0.242123	0.615921	0.601121	0.473844	0.134693	1.0933	0.595291	0.647737	1.30821	0.978382	0.771642	0.326976	0.521203	0.61611	0.172043	0.258418	0.475775	0.281754	0.163374	0.070105	0.7763	0.992548	1.01393	0.794332	0.945831	1.18181	0.642547	1.35413	1.60446
TraesCS5B02G208600	0.185485	0.14445	0.077913	0.730514	0.275189	1.85755	0.894682	1.14891	1.82246	0.067902	0.169147	0.474965	0.065907	0.359318	0.373546	0.67745	0.749618	2.59575	0.081474	0.282412	0.803287	1.08314	0.911235	1.42759	0.156439	0.029377	0.064022	0.075234	0.101415	0.279834	0.083942	0.174893	0.021709
TraesCS5D02G195800	10.8752	13.4833	12.4629	20.2811	18.7195	19.4313	19.3492	16.1372	19.0136	8.30797	12.2868	9.99104	9.575	9.35852	9.30531	18.8404	19.2409	20.7192	15.21	21.5401	15.9397	15.5505	21.6217	17.0924	13.1535	8.98938	10.362	13.4234	11.219	12.7045	17.0541	11.4206	11.4921
TraesCS5D02G329100	2.27202	0.873344	1.14197	1.31406	0.504179	0.742527	1.74348	0.927494	0.520881	0.709104	0.495836	0.326322	0.47817	0.478144	0.214241	1.2128	0.944626	0.906907	0.519463	0.786469	1.05533	0.672983	0.529198	0.529186	0.361135	0.161469	0.369482	0.28946	0.483092	0.416184	0.622858	0.464617	0.525017
TraesCS5D02G493800	4.01002	4.47977	4.34545	8.79974	7.86957	6.57698	9.20983	6.96394	6.00155	4.63134	4.52664	5.50474	5.07126	6.02618	5.41759	10.1489	7.5797	8.21331	6.13015	6.60137	5.59587	6.17314	5.88174	5.02422	5.36842	3.5535	4.34965	6.11365	4.07104	4.9646	6.35161	4.73737	5.71462
TraesCS6A02G394900	16.5172	12.6058	9.80772	16.0986	14.5568	19.3938	16.0548	15.6288	30.6725	11.1635	12.2813	9.31371	7.07991	6.71932	11.1361	17.3337	13.98	22.7236	13.9662	21.3203	19.9678	18.4447	29.9723	22.8677	11.2304	6.19562	5.13808	9.61378	7.024	7.93494	8.98237	5.90514	6.24739
TraesCS6A02G052100	0.550574	0.315145	0.215851	0.919918	0.47649	0.494413	0.739365	0.410303	0.378672	0.123451	0.234302	0.226161	0.191719	0.844827	0.101237	4.90652	3.70395	3.78378	0.203145	0.762836	0.305318	0.212008	0.768064	0.362158	0.243787	0.167862	0.049884	0.254023	0.0878	0.29072	0.174415	0.33311	0.383414
TraesCS6A02G241000	3.19218	1.49569	1.09893	5.48789	1.89504	2.2315	3.05692	2.84181	5.04423	0.405623	0.692331	0.650212	0.367461	1.1862	0.533606	6.0125	2.51204	3.92663	1.26542	1.44336	2.63337	2.92258	5.92272	6.64387	0.841064	0.277862	0.557734	1.12356	0.40388	0.458881	0.856632	0.464336	0.561964
TraesCS6A02G336600	0.253759	0.153704	0.377676	0.596725	0.715777	0.370262	0.346181	0.547585	0.323203	0.216755	0.319969	0.182503	0.308569	0.214645	0.161295	0.645331	1.01164	0.770802	0.566399	0.347249	0.33356	0.534504	0.378087	0.423919	0.321824	0.135458	0.090831	0.106738	0.035971	0.221861	0.253072	0.227452	0.2464
TraesCS6A02G206300	3.59677	3.95484	2.52018	2.99201	2.64919	4.36267	2.79529	3.54623	3.64224	1.78453	2.64877	2.5834	2.8323	3.1241	1.53848	2.5714	3.99192	3.69601	4.44248	4.41521	5.65835	3.93511	3.61484	3.81611	2.80117	2.12108	2.47763	3.65029	3.28037	2.62418	3.22429	3.73772	3.63644
TraesCS6B02G434800	13.4203	7.75857	7.33892	6.18645	4.40753	6.28383	7.45702	7.143	6.09662	5.20256	6.83382	5.44841	4.58756	4.71531	5.56806	6.57554	3.81792	5.60251	6.12821	6.33741	8.67103	7.46919	9.28821	10.0887	5.85088	3.50983	3.85772	5.8816	4.58316	5.16455	5.42867	4.16388	3.85669
TraesCS6B02G069800	5.95997	7.78859	5.15344	30.8172	14.9618	16.6187	27.3142	16.4121	17.0024	3.98569	4.70557	3.88585	3.14967	4.81355	2.66592	39.2119	19.7924	23.3507	13.6615	17.3301	7.51082	19.3905	25.1853	9.62305	5.6721	2.82313	3.65818	4.1816	3.8632	5.35266	4.57839	4.25473	5.4129
TraesCS6B02G283600	0.666883	0.242362	0.281955	1.96632	0.927964	1.0909	1.02349	0.903599	2.21239	0.134032	0.278234	0.136724	0.143105	0.410625	0.048088	2.27329	0.721795	1.60863	0.434222	0.39022	0.541431	0.635208	1.91748	2.58857	0.169838	0.086983	0.205357	0.259885	0.233548	0.389907	0.22783	0.158227	0.192835
TraesCS6B02G367100	0.263592	0.047898	0.602819	2.03694	2.90857	1.11989	1.07879	1.45839	0.906463	0.365876	1.04384	0.65622	0.458935	0.250833	0.390439	0.641813	2.10674	0.867393	1.25624	0.280934	0.600936	0.67667	0.71263	0.743083	1.03747	0.219178	0.238825	0.233876	0.322268	0.504885	0.487099	0.41078	0.179963
TraesCS6B02G033300	11.5311	2.53859	14.5891	5.55766	14.2736	5.0586	6.38122	4.78866	1.88738	17.3493	7.88372	8.23947	11.9136	9.10016	16.0211	3.4826	11.6859	4.73611	13.0571	5.94792	10.1246	5.09051	2.67983	5.01843	7.31506	11.7854	10.9332	11.2936	10.3259	12.8457	10.208	10.5045	10.9233
TraesCS6B02G069300	0.713304	0.248201	1.45774	1.42003	0.788071	1.12546	0.698767	0.92537	0.501032	0.933377	0.861145	0.362715	1.61563	1.03983	0.893001	1.1086	1.11001	0.760646	0.559973	0.409771	0.561076	0.377614	0.689315	0.836666	0.896003	0.673038	1.13672	0.947987	0.677663	1.43305	0.625012	1.06848	2.18838
TraesCS6D02G380200	3.5375	3.57837	2.5284	2.04843	2.25468	2.53038	3.17516	3.21852	3.1269	3.22345	2.69924	3.50996	1.5628	2.55204	2.01948	2.40677	1.81522	2.63783	2.87433	3.50255	3.60707	3.72224	4.01056	3.63216	2.18649	2.08131	1.21879	2.33873	1.67812	2.2372	2.42737	1.98082	1.36017
TraesCS6D02G223300	1.39915	0.45621	0.73052	3.21166	0.837431	1.40908	1.78609	1.45285	3.18369	0.41885	0.482272	0.468769	0.312228	0.821251	0.240439	3.01831	1.2451	2.70091	0.771951	0.78044	1.25689	1.78168	2.98652	4.60372	0.957269	0.318937	0.23695	0.575459	0.517142	0.487383	0.704201	0.388376	0.385669
TraesCS6D02G316600	0.533707	1.30531	1.00378	4.65149	7.76478	2.94162	1.99241	2.44308	2.40085	1.27523	2.47586	1.35741	0.861061	0.308842	0.919473	8.45032	10.9879	5.71786	5.3222	2.97221	1.72779	2.08503	3.83732	3.75913	3.49155	0.575714	0.540194	0.921482	0.478458	1.0932	0.731121	0.555365	0.921783
TraesCS6D02G027700	11.8495	3.48347	15.4261	3.31909	11.0365	7.00182	6.332	6.11729	2.12105	15.0043	8.82809	10.375	9.85417	9.06169	17.761	3.22682	14.876	6.73026	17.9052	6.67232	12.8391	6.76462	3.15472	6.57906	6.08536	9.77971	12.1164	9.54482	8.96745	11.1149	11.1117	11.0789	12.7695
TraesCS7A02G385300	15.5033	16.3348	9.45434	8.86308	6.80424	11.4514	11.9937	10.0753	11.0537	4.40969	7.18881	7.19251	5.43463	7.90975	6.83158	9.687	6.36165	12.0847	8.36871	10.8585	8.49804	13.9916	12.0056	12.0067	9.24606	7.14127	6.82782	11.6544	9.12388	8.47356	6.65169	7.71089	7.08804
TraesCS7A02G487900	6.65412	4.86386	5.67434	7.43289	6.94087	5.0675	4.11571	4.51652	4.51622	5.41084	5.47503	4.51109	5.42334	3.95305	5.1307	6.51739	7.9202	5.329	6.10324	6.37514	5.04046	4.72145	5.54528	5.91916	5.28235	4.72365	5.35903	4.6787	3.69298	4.63962	4.86295	5.41749	5.2976
TraesCS7A02G131300	4.73955	6.08394	4.06287	21.9649	13.4218	12.5957	15.6379	17.4589	17.6246	3.76985	5.11951	5.65065	3.3599	4.67564	4.47738	20.9206	17.1813	17.5664	8.21787	12.6876	12.0885	13.8241	16.6082	16.4528	4.22716	1.89616	3.01165	4.21809	3.03251	4.51994	3.67322	2.47133	3.15867
TraesCS7A02G550300	21.0887	8.61821	12.0736	32.0061	19.1498	19.5718	26.7204	19.8964	13.8693	11.551	9.16682	10.5145	8.28054	7.78281	13.5976	28.1326	25.2403	25.3908	22.4065	14.5741	16.574	16.2018	15.7237	15.6871	9.31647	7.51626	8.45142	10.382	8.15218	9.03237	8.72776	6.47397	8.0597
TraesCS7A02G163300	4.19229	7.78096	7.10474	5.36474	7.86308	5.88113	4.97081	5.64238	4.53237	3.82647	4.31598	3.93737	3.66874	2.86193	3.28282	3.76899	6.05618	5.28109	7.53582	7.2725	5.95069	4.38567	5.4767	6.60527	4.91699	4.46133	5.03064	5.83204	4.95483	6.6022	6.17395	4.62712	7.0761
TraesCS7B02G391200	11.9042	6.99705	9.20081	11.7111	12.5458	10.0899	9.59844	9.92336	9.29525	9.12567	9.13942	8.59002	8.95152	8.31637	7.78996	12.0598	13.4755	9.05898	10.292	10.175	10.6441	9.36314	10.6634	10.2482	9.1082	7.36624	6.58239	6.78838	6.96736	7.52011	7.39471	8.36095	8.22707
TraesCS7B02G288300	4.98807	6.04262	4.809	5.88299	5.72762	8.1029	8.88125	7.13411	4.19305	3.29995	3.67661	3.74973	4.11932	3.90898	5.87479	6.40606	7.10841	7.84805	9.4027	6.46288	4.50773	8.807	4.75955	3.61499	4.00347	3.66868	4.17478	5.29931	4.97025	4.17204	5.29301	4.94914	3.15178
TraesCS7B02G031900	6.43181	8.34293	5.38235	13.3704	10.4575	15.2412	13.095	14.3937	16.8553	3.51165	7.23655	6.91786	4.13001	7.53875	4.40201	10.4193	12.9341	13.293	8.42717	11.5848	12.588	12.4323	16.8099	16.5432	8.16136	3.07188	4.20521	7.00071	4.49194	5.71676	7.65257	4.17033	3.78614
TraesCS7B02G473700	12.802	4.19205	6.8661	13.7976	8.14249	9.77098	11.6679	11.2878	6.13036	4.79578	4.37988	4.59027	5.11497	5.4051	6.21299	11.5535	10.7326	10.1308	9.11746	5.29832	7.6673	8.99037	5.44318	7.66407	3.90369	3.31012	3.81798	5.1896	4.31066	5.68181	6.04403	4.0694	4.65356
TraesCS7B02G448200	0.203325	0.535725	0.531418	0.283101	0.439914	0.21596	0.598097	0.528035	0.582675	0.477607	0.769127	0.88582	0.539436	0.556263	0.602339	0.222781	0.701463	0.257336	0.187551	0.433403	0.851909	0.220828	0.725597	0.743019	0.98032	0.657476	0.409379	0.721611	0.605252	0.947308	0.966161	0.503248	0.777374
TraesCS7D02G461900	0.629635	0.321328	0.617116	2.70838	0.950698	1.723	2.03545	1.14356	2.41401	0.738071	0.760134	0.620328	0.493144	0.191221	0.229908	3.48368	1.49744	3.39781	1.15334	1.52297	3.42722	1.34916	3.54645	4.43116	0.347998	0.638649	0.517878	0.171162	0.410177	0.682409	0.488042	0.338944	0.65853
TraesCS7D02G381900	7.55856	8.53583	9.03029	36.9567	5.86668	17.6269	30.9914	17.4861	24.1215	3.7107	5.50776	3.23261	3.73628	6.47342	4.89614	28.8267	6.74153	20.1801	9.15926	12.6632	7.20066	26.6026	21.1662	13.8166	4.62214	5.69837	6.78589	8.15504	7.47072	8.24425	6.35161	6.24918	7.97866
TraesCS7D02G474600	11.8035	7.64187	9.95315	14.0029	15.8565	10.4544	8.43967	9.7699	7.0277	8.52912	7.90774	8.62761	8.80128	8.37026	7.0958	13.5673	17.5564	12.8431	12.1337	11.5876	8.48554	8.31948	11.2349	10.0432	7.75609	6.3478	7.05365	7.84237	6.48574	7.05108	8.71021	6.65831	6.84558
TraesCS7D02G130600	7.55139	10.6192	6.54889	29.5449	22.7042	25.2418	26.6267	28.7709	34.0928	5.92405	8.40915	8.0538	5.24894	8.10996	6.55616	27.1459	25.282	24.3465	19.1097	22.6977	22.0766	26.034	30.1506	25.0424	7.88956	4.49935	6.61862	7.03702	6.06502	7.76133	7.50715	5.51664	6.76857
TraesCS7D02G518500	0.495556	0.614814	0.653186	0.285514	0.709861	0.376202	0.445839	0.717765	0.235056	0.525466	1.01808	0.714696	0.765048	1.02444	0.670315	0.599147	0.259395	0.493106	0.273217	0.704212	0.657012	0.323942	0.465679	0.471021	0.766727	0.682024	0.784449	0.679244	0.261604	0.806767	0.893196	0.394751	0.42
TraesCS7D02G165300	0.875165	2.04465	2.61414	0.464208	0.408758	0.563365	0.596956	0.414093	0.64969	0.925533	1.49762	0.933749	1.34061	0.951775	0.83441	0.345005	0.498422	0.696234	0.444213	0.434293	0.924415	0.444391	0.973455	0.870246	2.00111	1.00107	1.34254	2.46509	1.08106	1.72591	2.33235	0.993281	1.75268
TraesCS7D02G519900	1.03347	1.79776	1.59336	2.52223	2.37169	2.77171	1.63957	2.1398	3.00291	1.50269	1.99311	2.01203	1.8138	2.65198	1.85048	1.23839	2.0992	1.7636	1.7852	2.5577	1.95757	2.60029	3.52611	2.63335	1.31626	1.36463	1.75349	2.24192	1.12587	1.80338	2.22552	1.48175	1.78854
TraesCSU02G111800	12.1539	7.39841	8.08091	20.1692	7.79061	12.6634	14.5127	10.4441	13.8783	4.42658	7.24385	5.53066	4.57387	8.9591	5.44995	21.1141	10.1621	13.6509	6.28057	9.93643	10.564	10.4699	16.7545	12.3134	8.06121	4.16602	5.35425	6.76091	7.024	9.08072	9.68003	7.51012	8.50277
TraesCSU02G105900	13.761	6.41648	9.67019	17.8106	12.7083	17.0814	15.3415	16.7302	10.0994	8.83422	9.6579	8.53228	8.79717	9.65645	9.60142	16.1842	18.9701	16.7592	13.6958	14.9226	14.185	11.5531	13.5336	12.4521	8.51597	5.67718	6.67401	10.423	7.4897	9.89259	10.4413	7.14041	6.94883
TraesCSU02G110700	0.270062	0.374744	0.73392	0.225615	0.191228	0.22758	0.169558	0.299392	0.050657	0.770684	0.609465	0.403397	0.830484	0.227787	0.677155	0.340739	0.271042	0.111862	0.181172	0.104665	0.12707	0.174532	0.06372	0.246084	0.31888	0.408287	0.548693	0.435667	0.313213	0.533801	0.563868	0.44562	0.502857
TraesCSU02G111300	1.2638	1.51741	2.77524	1.33645	1.49524	1.77948	0.908418	1.19217	1.27631	5.12423	2.38275	3.96667	3.37417	1.48425	2.25518	2.57081	1.87648	1.312	1.06246	1.31852	2.12911	1.1562	0.975709	1.66361	1.92669	2.64264	3.69122	2.08935	2.04088	3.25959	1.44432	1.72459	3.85327
TraesCS5B02G196600	0.30413	0.736856	0.579606	0.338768	0.848111	0.724372	0.622348	0.434978	0.209174	1.99165	0.383484	0.782379	1.52971	0.289409	0.289968	0.320892	0.559594	0.128307	0.498732	0.216093	0.599658	0.320302	0.21926	0.381051	0.239404	1.03027	0.877692	0.215875	0.991549	0.188929	0.187337	0.353143	0.692134
TraesCS1A02G079700	35.8271	20.4387	22.7988	40.2574	31.3098	26.9022	31.1927	32.0527	36.1175	19.058	20.9962	19.2063	19.1306	26.5291	18.4128	48.3703	40.7505	39.8556	20.3606	23.0061	29.8394	23.4922	34.2628	45.7123	24.3952	14.1905	16.4687	21.4479	16.9443	21.4938	23.7221	18.018	14.9636
TraesCS1B02G097700	24.7632	13.099	14.7462	24.7729	19.2812	15.7858	19.8777	19.031	20.6312	13.9924	15.1591	14.679	15.8081	18.5096	13.2531	27.6178	23.134	23.2064	13.1048	13.4765	15.156	17.2522	19.5649	27.9529	20.8827	11.3281	11.8717	15.3703	12.1783	14.8688	14.8974	13.9554	12.032
TraesCS1D02G081400	13.8386	9.95334	9.38089	20.8047	16.9359	13.2447	17.8704	16.8303	20.0001	9.27555	9.16668	10.9502	9.64373	12.2913	9.22929	25.2492	17.7931	18.5641	11.228	11.3704	11.9451	13.5612	17.6814	19.0954	10.6355	6.57293	7.05167	8.35155	8.39962	10.7932	10.7183	8.38275	8.26605
TraesCS2A02G348200	15.1839	5.70725	8.90687	4.53613	8.16021	7.08265	4.26645	5.77116	4.29353	9.85226	9.15515	9.88322	9.47795	7.21671	12.0566	3.82375	6.97703	6.49356	10.6769	8.06254	9.68826	6.64518	5.12643	5.90686	11.0758	9.01173	7.18792	11.1469	8.39962	11.3714	10.6862	7.09963	9.21669
TraesCS2B02G366600	13.2818	4.85648	7.47285	6.70912	9.25761	7.64776	6.71155	7.79767	7.96092	4.35332	6.5954	6.14362	3.81706	5.89404	8.62894	6.88749	7.31354	8.22189	7.11794	5.61374	9.80846	8.80246	10.1685	7.02712	8.52278	4.52389	4.55628	7.1082	5.26791	7.21064	6.2057	5.79415	5.70049
TraesCS2D02G346600	18.9392	4.9451	10.6436	5.45965	9.76411	6.8001	5.61375	6.65225	5.65762	8.43586	9.24739	8.86333	7.8929	10.535	11.12	5.86625	8.56986	7.30835	8.87744	4.55106	8.4622	8.16684	8.10102	7.45486	11.6324	7.6059	6.89333	10.6161	9.24995	12.3005	10.5574	8.81641	8.12453
TraesCS3A02G193400	1.5602	1.52962	1.22097	0.545615	0.753633	1.26126	0.705356	1.27823	1.1313	0.821305	1.87006	1.22848	0.697909	1.17393	0.696822	0.406392	0.984728	0.808228	1.04125	1.4609	2.28931	1.57628	1.71076	1.84872	1.57089	0.978848	1.25654	0.892825	1.1418	1.21715	1.01532	1.1708	1.16924
TraesCS3A02G395900	4.9624	4.54143	5.48274	5.42706	6.42898	5.08783	5.00809	3.9528	3.37165	4.43143	4.67155	5.16623	5.34105	6.73985	5.21673	8.76552	7.05555	5.23003	4.75313	3.56866	3.31336	4.1335	4.03943	5.70877	5.75288	5.10154	4.45072	5.76387	5.10303	5.24993	6.45483	5.54155	4.23808
TraesCS3B02G427900	9.5747	6.85262	7.13899	11.6401	9.21156	7.28272	7.8612	7.94317	9.53448	5.8855	5.8661	5.56282	6.66229	9.70933	5.94773	14.0566	8.85186	7.83292	7.03664	5.80975	7.14027	7.53038	9.29972	12.4379	8.93338	4.61077	5.86144	8.87263	5.95013	6.49527	7.40608	6.47462	5.7365
TraesCS3B02G221500	3.08924	4.54428	2.25884	2.10288	2.43308	2.40528	2.65907	3.05629	4.47425	1.80106	3.15332	2.95422	1.67497	2.49641	1.30238	3.77289	4.10521	4.79114	3.09585	3.92543	3.67399	3.27287	4.0301	4.09583	3.45466	1.28662	1.54018	2.43642	1.64735	2.27446	2.58897	2.57119	1.76765
TraesCS3D02G389800	7.91451	7.96422	6.15974	7.71879	7.69178	6.3175	7.30602	6.24365	6.8708	5.39328	6.55323	5.79718	7.2909	8.954	4.8294	9.38703	9.22294	7.0163	5.9702	6.21498	5.35776	5.87642	6.81665	9.26984	7.94684	5.05676	5.58088	8.35597	5.57953	6.3078	7.37307	5.23667	4.82233
TraesCS3D02G196000	0.697196	0.685611	0.495751	0.296935	0.473241	0.506882	0.356671	0.463074	1.03425	0.560497	0.504194	0.408398	0.340021	0.42929	0.452463	0.359488	0.547088	0.560583	0.30264	0.330251	0.646904	0.761263	0.798307	0.805017	0.306691	0.197029	0.478927	0.291105	0.523209	0.475568	0.324798	0.360915	0.6048
TraesCS4A02G341700	25.299	32.0792	17.5585	77.8134	58.3484	49.7318	50.0852	50.6676	48.1416	20.9902	25.0657	26.3212	22.0724	20.6618	19.123	73.3005	69.1946	56.298	47.7754	55.2472	42.7632	52.1467	58.9127	53.2037	30.257	13.3012	14.4345	20.8733	14.2661	18.3894	21.9725	16.2819	14.3166
TraesCS5A02G297900	5.89967	6.32444	4.21563	4.13018	4.64943	4.94557	4.40077	4.08622	5.05507	3.33611	5.04938	3.74159	4.90227	5.45728	4.06046	5.15212	5.16232	4.40503	4.27657	4.87101	4.70335	5.66233	8.51139	8.87842	6.55748	2.92326	4.20062	4.35142	4.20478	4.40203	6.94327	3.77066	4.45545
TraesCS5B02G532900	30.3052	38.506	21.6971	134.66	102.122	76.6279	82.3016	81.3675	77.7664	20.6147	33.757	28.1571	22.8093	20.4323	19.2596	126.338	106.23	79.6979	56.7776	80.6424	57.9629	72.5134	88.4856	64.7795	35.5504	14.4306	16.7169	21.8376	16.9409	21.0312	23.5843	19.7238	16.6959
TraesCS5B02G296900	5.10108	6.16987	4.92153	5.64652	6.78758	5.65205	5.48018	5.31341	7.85006	4.41169	5.44965	4.88129	4.18695	5.91601	5.17836	6.24129	6.0935	5.22947	5.62682	5.21016	5.7047	5.96831	8.50211	9.38713	6.70077	3.623	4.2559	4.95598	4.65711	5.14938	5.60536	4.31377	4.12698
TraesCS5D02G531200	24.761	24.366	20.0508	66.5377	58.3202	43.0266	51.4862	50.005	42.7153	20.9693	30.3841	30.3874	24.8457	21.0806	22.2603	65.7752	61.0514	47.014	37.1497	41.0242	38.4001	42.5672	41.9475	50.2014	27.7356	15.9036	18.2351	22.0303	17.2607	20.1513	21.6884	17.7703	16.854
TraesCS5D02G304700	8.27306	9.34989	7.92492	10.1625	9.87909	8.6007	10.131	11.5612	14.2548	8.08849	7.74877	8.0303	7.6143	8.29092	5.93646	11.6231	8.01556	10.354	6.89561	10.4456	8.95177	10.3827	14.6076	14.9703	10.1599	5.60872	7.06914	8.10257	6.45402	7.89701	7.57932	6.81761	6.84881
TraesCS6D02G025700	0.736669	0.766991	1.1123	0.665325	1.11427	1.08428	0.784287	1.02513	1.38762	0.833325	1.2521	1.14994	0.924397	2.12198	0.951852	0.591435	0.522034	0.685409	0.277522	1.16002	1.29547	0.959316	1.14544	1.61315	0.963867	0.485619	0.697518	1.10232	0.939813	1.31104	1.78705	0.934477	0.859092
TraesCS7A02G267400	0.296903	0.620434	0.468832	0.248037	0.085651	0.210236	0.265806	0.346417	0.27227	0.390978	0.456263	0.369574	0.4677	0.423796	0.252747	0.036146	0.10243	0.187886	0.142007	0.234397	0.487839	0.342004	0.513719	0.495993	0.428476	0.292593	0.139484	0.515154	0.273561	0.471345	0.666223	0.462691	0.378384
TraesCS7B02G164600	1.60732	1.42723	1.88394	0.359921	1.00384	0.979204	0.635778	0.696015	1.04849	0.785546	1.83343	2.12862	1.43427	2.19967	1.90938	0.702031	1.05187	0.981493	0.95785	1.17737	1.32321	1.51173	1.16117	1.07959	2.05439	1.02878	1.04093	1.08209	2.00827	1.15289	1.811	1.039	1.60194
TraesCS7D02G267300	0.723181	0.844783	0.497848	0.546618	0.566263	0.598537	0.369964	0.396618	0.781608	0.507416	1.14798	0.707291	0.496794	0.663597	0.664878	0.704341	1.0455	0.601474	0.635313	0.587245	0.712952	0.601827	0.804401	0.690351	0.68109	0.505878	0.436821	0.366658	0.724903	1.00546	1.02274	0.719764	0.705343
TraesCS6B02G039900	0.642767	0.467194	1.46219	0.278433	0.521938	0.294232	0.146145	0.193538	0.120071	2.39949	0.56283	0.924552	1.53951	0.215211	0.787929	0.092744	0.438029	0.24104	1.11261	0.405958	0.704084	0.112824	0.072084	0.149136	0.47786	2.62173	2.13776	0.957547	2.23733	1.52816	0.502766	0.733258	1.75535
TraesCS6D02G031600	0.448374	0.180103	1.18731	0.131431	0.326771	0.11849	0.108653	0.138559	0.064922	1.40094	0.055792	0.634494	0.430437	0.145966	0.347138	0.149395	0.086842	0.131416	0.416009	0.201209	0.488562	0.233001	0.112287	0.088701	0.195051	1.25583	1.18785	0.346178	1.6157	0.224783	0.249191	0.49323	0.605796
TraesCS6D02G135000	0.770833	0.606203	1.07753	0.548955	0.503067	0.527115	0.543029	0.393808	0.208588	2.76863	1.36233	2.01968	1.99898	0.721496	1.65748	0.369222	0.401082	0.326265	1.119	0.897865	0.485858	0.28447	0.147586	0.237489	0.925092	2.87202	2.1372	1.09429	1.85395	1.4444	0.780608	1.19547	1.47012
TraesCS7A02G510900	0.524185	0.614368	0.321101	0.240852	0.136095	0.303688	0.543029	0.372881	0.432627	0.235067	0.57627	0.274045	0.325946	0.243171	0.257027	0.344608	0.325516	0.13932	0.209526	0.279336	0.077516	0.419219	0.782268	0.328381	0.649885	0.464919	0.221635	0.427884	0.234057	0.227941	0.415138	0.144156	0.128837
TraesCS7B02G421800	0.643529	1.40324	0.360419	0.789964	0.568302	0.973922	1.1489	0.729595	0.867143	0.336543	0.596158	0.255026	0.326658	0.168717	0.257588	0.556413	0.525587	0.43882	0.613796	1.02647	0.427267	1.30708	0.86919	0.64174	0.790869	0.713462	0.412507	0.410174	0.435626	0.27739	0.270429	0.173365	0.60255
TraesCS7D02G500300	0.113254	0.360142	0.407006	0.31538	0.522743	0.44836	0.492475	0.511513	0.558235	0.435324	0.401635	0.422922	0.591551	0.242486	0.358647	0.482577	0.208384	0.286677	0.417871	0.469407	0.502433	0.637379	0.61237	0.555765	0.79121	0.198805	0.444654	0.629712	0.409372	0.38695	0.418569	0.186876	0.262895
TraesCS4A02G081400	2.25451	3.19544	2.67813	2.45602	2.13845	3.57363	2.60198	2.67597	2.27007	2.4611	3.50511	2.62672	3.3735	3.07647	2.6089	1.96302	2.77518	2.50642	2.31807	2.56302	2.46711	2.57502	1.7671	1.81912	2.2787	2.60948	2.46211	2.63725	3.02577	2.46493	2.98535	2.29157	2.79278
TraesCS4B02G222400	2.918	3.5913	4.43034	1.37591	3.02114	2.6551	1.82707	1.98901	1.13275	4.01398	4.65987	3.5832	4.14097	3.6413	3.87326	2.06611	3.39684	2.09354	2.3999	2.23868	1.68104	2.51344	1.57972	2.01866	3.55116	5.23968	4.18471	4.14246	4.53344	3.95902	4.72118	4.43088	5.13333
TraesCS4D02G222900	3.5748	4.35892	4.38626	3.38514	4.31726	4.49687	3.3167	3.31861	2.5144	4.53411	5.36475	4.69413	5.07059	4.15152	3.74192	2.70992	4.27459	3.13176	3.45529	3.88996	2.99605	3.51002	2.89791	2.59484	4.19972	4.123	4.03572	3.43864	4.33083	4.06104	4.5783	3.71451	4.05748
TraesCS7B02G423700	4.8738	3.29304	3.25468	1.43368	0.995089	2.14756	3.04205	2.55781	2.93898	0.769585	2.00836	1.93537	1.25493	3.03749	0.988738	1.4416	1.30253	1.81145	2.20564	2.81671	4.66952	3.78194	2.95079	4.46159	2.77608	2.22607	2.48781	2.80169	2.74765	2.83577	3.64244	3.38862	2.6995
TraesCS7D02G500700	4.59221	3.19541	3.85791	2.93247	1.00279	4.06726	4.2104	3.38241	4.58234	1.10254	2.0304	2.12529	2.07673	3.12543	0.971292	2.32756	1.59899	4.15365	2.75586	2.97837	5.48059	5.40056	4.62149	5.93513	2.65582	2.85261	2.73779	2.95118	4.02164	3.63075	3.67062	4.10503	3.53196
TraesCS1A02G203400	15.5004	13.5801	13.0044	39.9816	28.3902	26.9405	32.5866	32.2657	32.4491	15.6158	18.5554	16.0445	15.2704	14.2233	15.5423	47.742	31.8267	27.1215	19.8435	20.2759	20.1489	23.7181	25.1666	27.3971	16.1937	10.3841	12.6309	14.2726	12.0744	12.835	14.8639	11.7766	14.3378
TraesCS1A02G190200	0.74013	0.37145	0.932674	0.098146	0.325353	0.53089	0.324545	0.382036	0.177761	1.29451	0.583277	1.0529	1.16882	1.72722	0.633657	0.291772	0.226971	0.249797	0.404571	0.300504	0.590679	0.22271	0.198191	0.412143	0.915533	0.820561	0.894117	1.10074	1.16904	0.948747	1.805	0.801251	0.866249
TraesCS1B02G217500	17.318	14.6854	15.079	39.4843	27.7652	28.9026	35.6558	31.3949	32.1527	15.7356	19.195	19.6428	16.7974	16.8467	16.8702	48.1779	35.6581	28.2413	18.9218	22.1022	21.479	24.1433	23.2214	26.0309	17.1503	11.7382	14.5579	17.5481	12.9756	16.0408	17.1634	12.9149	14.9947
TraesCS1B02G192300	0.320327	0.206959	0.732567	0.079291	0.164281	0.426151	0.218497	0.144676	0.195834	1.23127	0.319759	1.11645	1.28658	1.40556	0.319953	0.069329	0.671256	0.522539	0.20428	0.185453	0.315796	0.028113	0.107771	0.16351	0.490298	0.670814	1.01759	0.640009	0.665964	0.737003	0.657711	0.587288	0.719274
TraesCS1D02G206900	15.3911	13.0104	10.8225	37.4654	27.8473	26.4419	31.6041	29.49	33.5756	14.1602	16.6666	17.0435	14.0117	13.964	13.0253	52.4702	34.1784	31.4371	17.4642	20.3437	19.8238	23.8705	24.6614	26.7352	16.2404	10.8567	12.532	14.8093	11.8998	12.8164	14.2528	11.3902	10.6178
TraesCS1D02G194300	0.367783	0.452723	0.988384	0.099113	0.410702	0.30243	0.200289	0.225052	0.212154	1.21607	0.589029	0.726577	1.65249	1.30396	0.698079	0.190656	0.589395	0.378391	0.40856	0.438342	0.368429	0.25302	0.261729	0.208104	0.770468	0.973338	0.988929	0.673694	1.19571	0.884403	0.883213	0.965763	1.45799
TraesCS2A02G582500	1.5797	2.98092	2.3939	2.98458	2.69222	3.06945	2.92797	3.30944	4.34593	2.16414	2.60285	2.54114	2.6839	3.81591	2.33865	2.11255	3.68918	3.26661	2.15211	3.47087	2.26416	1.98684	2.53881	2.63391	3.14224	2.33067	2.3194	2.31159	1.92231	2.3401	3.61849	2.70018	2.36942
TraesCS2B02G604300	2.92853	3.97456	2.48918	4.50732	4.69034	4.22402	3.18906	5.13704	3.72747	2.00845	3.36129	3.43054	2.55091	3.60777	2.07053	3.63926	6.30514	6.14565	2.27167	5.26675	3.86346	2.62033	4.32071	4.2782	4.36183	2.5597	1.74689	3.74339	2.99198	2.64204	4.13817	2.87396	2.74773
TraesCS2D02G597600	3.22017	4.4515	4.33522	7.5325	5.99438	4.54786	2.81607	4.62663	5.93387	3.4564	4.70581	3.92062	2.94987	6.14015	3.33668	4.9352	5.88591	4.89069	3.82597	5.8884	2.85716	4.60717	6.11838	4.79585	5.92577	2.78872	3.08275	4.00215	3.62758	4.0461	5.96667	3.76956	3.64373
TraesCS4B02G328200	7.92055	9.6493	9.31567	13.6559	7.11306	9.29728	11.2927	10.9964	11.5109	6.25078	6.2854	7.45871	9.37628	8.66773	5.54417	14.9589	8.60163	8.92622	6.83314	6.998	6.3996	7.94276	8.17808	5.62348	9.36584	6.43961	8.20946	8.32722	9.75325	9.28446	9.96379	7.47545	8.25722
TraesCS4D02G325200	16.9285	9.76997	15.0431	10.2293	9.9254	10.1968	10.311	10.9494	6.79448	11.1056	10.2283	10.0071	9.22604	6.94248	10.1728	10.921	10.3943	10.9941	9.5664	8.37735	7.4723	7.4668	5.88188	4.37479	10.3574	9.53618	9.6137	11.4586	10.6716	10.8395	8.60315	7.39053	10.838
TraesCS5A02G500000	5.85732	5.48851	6.96507	6.19765	4.97908	4.83525	5.57666	5.41061	3.55343	5.57705	3.70473	4.87636	4.66951	4.01151	3.25948	6.02729	5.54972	5.10185	4.60863	4.37021	3.55424	3.74461	3.67157	2.58456	4.37982	3.54591	3.94379	3.39861	3.60951	6.01932	4.9011	4.15327	5.14765
TraesCS5B02G500800	1.45782	1.88326	1.00859	2.16968	2.20525	3.34997	2.01175	2.77203	2.71306	1.33418	1.44236	1.90308	1.65759	1.48634	1.41162	4.81433	6.96511	5.65615	2.03404	4.5959	1.39493	2.06109	2.63898	1.19722	1.48989	1.60266	1.28754	0.904341	1.39096	1.43072	1.61054	1.37457	1.52557
TraesCS5D02G501100	0.44102	1.10859	0.876509	1.35093	1.20864	4.52813	1.93655	1.47731	1.76939	1.52253	0.729868	0.841748	1.26757	0.786886	0.946086	2.02238	1.70747	1.56288	1.59709	9.08735	0.543478	1.61113	1.95539	0.844192	0.679855	2.06444	1.46514	0.347824	0.922097	0.517493	0.795569	0.848996	0.983592
TraesCS7A02G328100	14.1998	6.36088	7.56126	16.6562	2.73323	7.29088	9.842	8.6891	18.3553	1.91513	5.83083	4.5914	6.46408	17.9803	3.62024	15.0567	3.9923	7.90883	3.73599	4.52222	14.1535	11.9112	14.2035	34.1476	8.53986	3.1272	4.8783	7.80324	6.59725	7.68288	12.735	8.71187	6.22172
TraesCS7B02G228900	4.96631	2.85188	2.26838	7.49226	2.81668	3.60354	4.4215	3.07058	5.50494	1.65257	3.12916	2.34071	2.75833	5.04136	1.71407	8.13591	3.45999	3.58827	1.76422	2.62083	3.92161	2.44222	5.75649	12.0823	3.41594	1.88434	1.83482	3.23424	2.50665	3.05518	4.18137	3.40784	1.65912
TraesCS7D02G324900	8.67899	4.35011	5.45829	13.8567	3.94336	6.39698	7.918	7.46413	16.3656	1.45179	4.54839	3.13296	4.70115	14.5907	2.21647	13.824	4.85729	7.15822	2.78717	3.16898	9.12666	8.12646	10.0582	24.0438	5.9779	2.35208	3.17453	6.10911	4.49044	5.82581	9.08828	5.83444	4.16756
TraesCS1A02G177000	1.12999	0.322215	6.95183	0.726163	0.571719	0.221578	0.053361	0.259108	0.07174	5.0785	0.369906	1.79176	3.47647	0.397031	2.15237	0.787319	0.983603	0.211224	0.641433	0.123521	0.308495	0.16478	0.112799	0.413845	0.718442	4.58713	4.87232	1.38205	4.103	3.60701	0.523182	2.67731	6.06742
TraesCS2A02G389100	0.40665	0.332519	0.564632	0.481273	0.322604	0.35339	0.338055	0.252539	0.46614	0.086838	0.168247	0.151855	0.101144	0.411151	0.249244	0.247535	0.44426	0.437471	0.375103	0.337091	0.676516	0.441656	0.571683	0.445811	0.280091	0.33813	0.573131	0.216483	0.648484	0.547334	1.36873	0.652359	0.694084
TraesCS4B02G396500	0.438865	1.06955	0.468091	5.28385	2.14482	4.2775	5.17043	3.65531	4.82945	0.694608	1.17185	0.67482	0.654942	0.460612	0.585447	3.73374	1.47844	1.4899	1.50815	2.60466	0.782601	3.51748	6.13063	1.84365	0.792533	0.243278	0.124746	1.02615	0.955099	0.561292	0.633798	0.283982	0.782557
TraesCS6A02G240100	1.40238	2.02635	2.23562	0.45169	1.34528	1.46832	0.959453	0.847062	1.06911	1.47209	0.83887	0.757141	1.22713	1.13352	0.766343	1.01204	1.00261	1.15476	1.87025	0.984423	0.799544	1.30123	0.613929	1.07964	1.93518	2.62252	2.75555	1.51113	2.69443	2.83394	2.59595	2.23038	1.96566
TraesCS6B02G284500	1.81298	2.9742	2.74013	1.04747	2.05293	1.21723	0.936152	1.21678	1.07212	1.95385	2.49966	1.72102	2.46118	1.62042	1.20468	1.16341	1.47307	0.64334	2.12558	1.51691	1.50337	2.0276	1.29728	1.44358	2.38078	3.94485	2.7019	2.57375	3.67474	3.13664	2.84481	2.2553	3.19279
TraesCS6D02G222400	0.730639	0.815121	1.3323	0.397462	0.705851	0.826905	0.44332	0.55255	0.864795	0.58781	0.940022	0.507613	0.64239	0.582088	0.437409	0.471645	0.797237	0.722576	0.982202	0.555358	1.3066	0.905939	0.617398	1.46895	0.902837	1.45053	1.31371	0.86838	1.47405	1.66775	1.48025	1.81307	1.61482
TraesCS6A02G180900	1.61574	2.82553	0.705569	4.94486	3.01817	3.68871	5.00858	4.48689	4.64312	0.922361	1.20272	1.33815	0.668467	1.48425	0.804021	38.5388	30.8625	32.5571	2.38069	3.06898	1.56134	4.73851	6.51856	3.90847	1.51113	0.567547	0.444492	1.20365	1.04085	0.755271	2.07779	0.756706	1.10093
TraesCS6B02G204600	16.1203	30.4292	6.55866	46.1048	44.0658	44.6405	40.8955	51.5698	54.4842	8.26558	17.2997	13.567	9.48523	17.3004	8.11081	46.398	43.8274	40.6755	28.1489	38.8706	25.6396	43.6868	64.5919	39.6788	16.6549	6.08517	5.79502	12.8726	11.4147	9.6778	20.1743	12.9027	8.50079
TraesCS6D02G164200	7.82755	20.9157	5.51812	18.653	15.0478	21.2248	14.5735	20.6035	18.5337	5.61058	11.0354	7.45135	5.01091	9.93663	4.08981	18.7935	16.6677	18.6119	10.574	19.7394	9.13213	17.7883	26.5393	12.1988	10.2652	3.34323	4.34051	7.03619	7.87836	6.31735	12.754	8.85767	7.83223
TraesCS7A02G129300	17.455	12.848	13.333	21.3599	23.7446	16.9398	14.212	17.5216	22.3646	13.0197	15.3446	15.6927	11.9035	14.1303	13.6017	25.692	26.7113	18.0966	14.1104	17.1652	17.3536	15.8264	22.9491	23.9027	18.3847	13.3737	12.2164	17.2177	14.4274	15.15	15.1089	13.9547	13.5352
TraesCS7B02G029200	23.8803	18.284	17.5741	34.4107	22.8596	22.1778	19.6671	21.5048	30.4429	18.4713	24.786	16.9929	16.1806	19.5047	16.8508	37.6573	25.4207	24.7749	15.9617	20.7188	20.9804	20.5281	27.2986	29.8791	23.1018	17.0341	16.2706	21.9046	16.682	21.3636	20.2199	19.1851	18.2122
TraesCS7B02G404400	1.0366	0.178449	0.414417	0.865995	0.377734	0.853424	0.795458	0.3881	1.72609	0.20971	0.154785	0.325977	0.33925	0.272565	0.133759	1.15572	0.715249	0.870041	0.503256	0.445797	0.544588	0.808018	0.867297	0.598122	0.12884	0.332678	0.082386	0.232356	0.121805	0.457543	0.388874	0.270073	0.245841
TraesCS7D02G128300	33.6153	26.0891	25.927	65.2846	36.2552	30.2714	29.9835	29.8245	39.0027	20.2856	30.5729	24.6774	19.7142	28.6583	19.4081	58.256	35.4643	35.098	18.0411	25.9691	23.7037	22.5065	35.6466	38.7906	32.8797	16.7171	17.6613	29.2934	20.3657	25.9628	26.4276	24.6101	20.8936
TraesCS7D02G086800	0.307435	0.160307	0.366826	0.290336	0.208226	0.263297	0.225659	0.507118	0.239026	0.119884	0.018961	0.079864	0.079792	0.171716	0.163855	0.156222	0.110675	0.081204	0.180837	0.265928	0.513929	0.44344	0.329573	0.334948	0.363007	0.20747	0.20992	0.227708	0.272844	0.265714	0.381097	0.132336	0.416142
TraesCS1A02G356300	0.321699	0.138665	0.087991	0.687507	0.194241	0.364085	0.218157	0.223013	0.89532	0.057514	0.127351	0.134101	0.119092	0.192219	0.110052	1.22413	0.536858	0.999898	0.184026	0.042526	0.154887	0.257058	0.504844	0.553039	0.256178	0.157593	0.126531	0.350484	0.114533	0.213786	0.485851	0.271584	0.208398
TraesCS1B02G372400	0.956426	0.765781	1.0912	2.98382	1.2804	1.24674	2.16739	1.6199	3.50488	1.01481	1.17653	1.43979	1.26378	1.15188	0.906799	4.85768	2.67064	3.54069	0.762761	0.753894	1.64639	1.26599	2.35625	2.87411	1.05873	1.10178	0.875588	1.15622	1.49662	1.59676	1.27821	1.62748	1.2121
TraesCS1D02G376400	0.279242	0.065827	0.702717	0.441347	0.261262	0.113683	0.37065	0.214746	0.352968	0.657547	0.321173	0.473475	1.18636	1.01263	0.490331	0.143334	0.208297	0.343868	0.204207	0.096523	0.133926	0.026826	0.058763	0.529529	0.294073	0.225915	0.519685	0.385704	0.375502	0.53447	0.585751	0.572846	0.494655
TraesCS1D02G360600	1.69616	0.651729	0.519969	1.98505	0.556132	0.692634	1.14677	0.658083	1.25395	0.603144	0.922147	1.19425	0.840042	0.885244	0.604532	3.14385	0.845532	1.81574	0.606533	0.562766	0.674026	0.743658	0.969648	1.7694	1.25283	0.745567	0.667974	0.827388	0.896062	0.909782	0.875813	1.48775	0.648904
TraesCS3A02G246400	0.127979	0.193795	0.271775	0.071277	0.196904	0.24715	0.163679	0.096337	0.332524	0.318841	0.151286	0.159304	0.148548	0.08119	0.017431	0.103871	0.078493	0.172774	0.262336	0.293005	0.241824	0.117936	0.156852	0.285062	0.109137	0.126122	0.11166	0.121122	0.099777	0.088336	0.06757	0.109498	0.337853
TraesCS3A02G246200	0.854308	0.674811	0.051265	1.95176	0.603554	2.85856	1.83292	2.62221	5.7798	0.357419	1.38499	1.40631	0.459669	1.4683	0.72666	2.55984	0.613526	3.4291	0.289482	0.854768	0.863711	1.56994	2.29645	3.85554	1.10137	0.01933	0.073718	0.878658	0.455975	0.259938	1.82264	0.671268	0.214261
TraesCS3D02G245100	0.130336	0.071051	0.281039	0.141551	0.270716	0.241634	0.040006	0.1766	0.098607	0.233794	0.314307	0.350434	0.473304	0.167437	0.183737	0.114247	0.233821	0.197951	0.200375	0.157433	0.212014	0.138983	0.186051	0.01633	0.184676	0.1734	0.204689	0.286794	0.216161	0.275286	0.2787	0.150544	0.192208
TraesCS3D02G245300	0.091243	0.260178	0.227012	0.457356	0.41305	0.349701	0.366244	0.627663	0.540657	0.197842	0.547594	0.314519	0.244403	0.310572	0.292529	0.625481	0.774856	0.916741	0.474775	0.269297	0.207583	0.365899	0.200379	0.510044	0.281772	0.186754	0.1611	0.189314	0.295488	0.174404	0.311281	0.138976	0.184009
TraesCS4A02G255400	2.13739	1.05495	1.6561	1.39953	0.762412	1.37217	1.58476	1.94703	2.51299	1.212	1.1882	1.22961	0.869279	2.06142	0.840911	1.27645	0.976547	1.61214	1.2167	1.4058	2.90447	2.72064	2.14586	2.62369	1.44093	0.51236	0.715307	0.994345	1.35419	1.30086	1.99012	0.921425	1.32517
TraesCS4A02G342500	21.6555	10.4631	8.33661	44.8417	11.3431	28.6021	35.5159	21.6688	24.4468	6.44689	16.4745	15.7608	9.48359	21.6182	10.3651	31.4588	16.4725	34.0126	13.2597	14.2903	25.6976	17.1024	20.7996	30.0014	13.7215	3.42984	5.61027	14.0314	6.36425	8.91791	17.2812	8.26703	6.13941
TraesCS4B02G132000	0.103383	0.092222	0.294771	0.062813	0.162677	0.163351	0.115394	0.076407	0.155137	0.168587	0.079992	0.098271	0.177661	0.22806	0.161295	0.137305	0.103758	0.114193	0.173387	0.213692	0.347458	0.022271	0.109767	0.247286	0.355116	0.072939	0.068123	0.146765	0.215824	0.315276	0.342392	0.08271	0.4312
TraesCS4B02G059700	2.44496	0.99078	1.60463	2.13293	1.136	1.10311	2.25806	1.54403	1.58734	1.12738	0.910543	0.958804	0.530987	1.49273	1.02557	1.78068	0.915659	1.67592	1.27733	0.912162	2.45304	1.56378	1.53493	2.31331	1.15817	0.591706	0.923557	1.16721	0.874105	1.12905	1.42797	1.198	1.07541
TraesCS4D02G126800	0.987387	0.389921	1.18874	1.88358	1.09002	0.783746	1.09776	0.558323	2.03196	0.89653	0.794064	1.28906	0.819918	0.67695	1.14366	2.39659	1.50206	0.791134	0.50679	0.552413	0.770306	0.865892	1.59409	2.65931	1.15669	1.16364	1.05193	1.2472	1.23983	0.840374	0.529529	1.21446	1.36311
TraesCS4D02G126900	0.045684	0.091314	0.074626	1.18311	0.224041	0.176446	0.689441	0.412664	0.848346	0.146332	0.086405	0.18197	0.121202	0.152153	0.065334	1.24582	0.2942	0.358479	0.159195	0.129838	0.247707	0.23455	0.899134	0.677316	0.053942	0.033765	0.183961	0.043236	0.058281	0.056759	0.241201	0.100508	0.049904
TraesCS4D02G059300	6.58685	2.77788	3.96575	5.15204	3.29503	4.39481	6.35429	4.9136	5.71512	2.10524	3.758	2.77868	1.72834	4.32906	2.62641	5.87948	3.62591	5.14486	3.93484	3.0138	7.19301	4.90552	5.33528	8.08954	3.91439	2.07845	1.94122	3.59648	2.59485	3.53426	4.15033	2.99388	3.52254
TraesCS5A02G138600	1.28419	0.386239	0.962075	5.36416	1.6096	3.85681	4.58743	2.86004	1.97967	0.482268	0.7852	0.694526	0.484624	0.979729	0.723776	4.43148	2.67861	5.48126	2.3419	1.85637	3.09958	1.8101	2.54762	2.29326	0.705874	0.180014	0.63303	0.461005	0.207143	0.394292	0.397463	0.349106	0.350704
TraesCS5B02G532700	3.56309	1.24376	5.27829	0.668357	0.820595	1.93124	0.966351	1.1643	0.835551	4.59373	3.60425	5.90869	5.25475	5.31854	6.14758	0.757542	0.684906	1.42882	0.601304	0.494755	1.78556	0.394954	0.519096	1.06734	1.9855	2.5295	7.28437	2.57644	3.07138	5.97304	3.42612	4.53885	5.35282
TraesCS5B02G138400	1.08335	0.405469	0.364502	1.91816	0.391823	1.38643	1.43932	0.876356	0.756225	0.248608	0.36699	0.265678	0.386089	0.715483	0.376602	2.26774	1.24956	1.08054	0.855129	0.735284	1.41075	0.593893	1.13308	0.830617	0.59186	0.035853	0.351604	0.321363	0.226911	0.28125	0.665895	0.498037	0.264946
TraesCS5D02G214300	0.015132	0.016498	0.074156	0.126416	0.144056	0.254238	0.023224	0.092265	0.08326	0.106636	0.182456	0.203428	0.18066	0.205195	0.185496	0.165802	0.135734	0.068947	0.10236	0.107518	0.134263	0.08068	0.117821	0.180114	0.21441	0.05033	0.173664	0.171855	0.057915	0.159804	0.155794	0.066584	0.04959
TraesCS5D02G152300	0.92255	0.659825	0.513589	1.67707	0.958095	0.743997	1.34791	0.77001	0.893388	0.293144	0.711915	0.28663	0.293712	0.874382	0.316652	1.40169	1.17126	1.22179	0.662631	0.692205	0.796724	0.682066	1.22592	1.03567	0.418296	0.237291	0.231814	0.366708	0.178897	0.256748	0.502674	0.292275	0.145119
TraesCS5D02G530600	14.4003	11.8158	8.77373	31.6198	12.7593	19.2939	19.9501	14.3511	16.1276	7.54449	17.1496	13.1821	8.07557	19.6718	11.1104	22.682	13.5053	20.9877	10.7439	10.8143	16.5444	10.8005	13.5318	19.3778	13.9142	4.8507	5.83479	12.1261	6.85595	8.65855	18.6652	9.46192	5.87451
TraesCS7A02G127100	0.322364	0.159757	0.409305	0.293791	0.646743	0.670647	0.472257	0.655185	0.39304	1.164	0.519641	0.787944	0.772647	0.418309	0.538865	0.331805	0.657177	0.689886	0.67581	0.468508	0.801736	0.564235	0.513406	0.477332	0.190318	0.373641	0.407135	0.208016	0.271057	0.327692	0.487395	0.290139	0.576233
TraesCS7A02G544000	0.363226	0.348494	1.25313	0.946749	2.03699	1.56564	1.02572	1.7127	1.69877	2.56895	2.74112	2.90811	1.98034	2.38495	2.38658	0.827807	3.06763	1.27984	1.75118	1.38332	1.82625	1.18779	0.905005	2.18444	1.71554	1.11145	1.40415	2.26884	1.03799	1.75097	2.8076	2.20559	1.97596
TraesCS7B02G026700	0.932562	0.193182	0.813477	1.13745	1.56573	1.1454	0.787182	1.03614	1.09037	1.17096	1.3361	1.93625	1.51233	1.14477	0.880243	0.599457	2.52237	1.0481	1.07814	0.675863	2.37198	0.607705	1.01655	1.50727	0.991021	0.930514	0.9238	0.714899	1.08265	1.3556	0.723789	0.512929	1.45166
TraesCS7B02G466300	7.12365	5.78216	7.67213	5.04383	7.33847	6.44018	4.39157	4.86165	3.50331	8.48424	6.89614	9.82392	6.64765	6.19076	7.80504	7.34297	11.3604	8.9079	8.67844	5.86522	10.8224	3.5323	5.34635	7.61142	4.95305	6.78495	8.92247	7.79469	6.69898	6.57047	7.08328	6.4355	6.61567
TraesCS7D02G530500	4.35209	2.27856	7.3858	2.52817	5.26399	2.95103	1.529	2.74039	2.48323	8.47464	7.23616	7.94417	6.39426	6.43668	7.34592	2.64829	6.06785	3.44712	5.87775	4.0024	6.52443	2.65366	3.17865	6.12855	4.85576	5.90465	6.69638	7.31616	6.74676	7.09164	7.11887	6.7239	6.40701
TraesCS7D02G530900	4.6028	0.423624	2.14579	2.87146	2.52199	2.50214	3.00454	2.96644	3.77212	2.72851	2.72404	2.67868	3.94746	7.88187	2.02427	2.8382	3.82552	3.98327	3.51054	2.17674	6.56346	3.32875	5.72093	11.1875	3.52028	1.16806	2.19348	2.71553	2.19249	3.36062	3.37306	1.34801	1.51819
TraesCS7D02G124900	0.322364	0.399392	0.258508	0.526376	0.684787	0.611222	0.247373	0.258103	0.110857	0.469357	0.353356	1.19286	0.714334	0.23007	0.233508	0.299695	0.647066	0.55636	0.432518	0.968251	0.390033	0.451388	0.722571	0.431434	0.42389	1.05594	0.778867	0.301624	0.327138	0.473334	0.301721	0.314317	0.768311
TraesCS7D02G125100	0.150188	0.057311	0.0368	0.112923	0.155975	0.087012	0.230499	0.101749	0.092966	0.086594	0.223699	0.089735	0.171836	0.09647	0.009205	0.241354	0.134717	0.102645	0.055415	0.074699	0.066629	0.071178	0.214388	0.075269	0.079801	0.033302	0.117933	0.063963	0.076641	0.102628	0.095155	0.016521	0.061523
TraesCS1A02G259900	0.239592	0.233724	0.222469	1.12721	0.665712	0.336062	0.425771	0.529672	0.364264	0.323138	0.232542	0.09418	0.219552	0.179996	0.262786	0.598728	0.452446	0.392613	0.473029	0.313594	0.205124	0.485573	0.302736	0.371287	0.320125	0.188736	0.137103	0.143213	0.104569	0.125337	0.099868	0.201139	0.103312
TraesCS1A02G016000	0.707268	0.077819	0.305265	1.38772	0.112312	0.511257	1.43402	0.668186	1.82974	0.232785	0.138066	0.096923	0.25177	0.324167	0.159082	1.25129	0.465624	0.768677	0.534689	0.295065	2.17815	1.05325	1.4483	5.1543	0.04597	0.028775	0.250838	0.128961	0.049668	0.169296	0.184998	0.049965	0.106321
TraesCS1A02G015900	19.9658	7.3453	8.37957	25.9155	10.5113	8.51751	14.019	9.3829	9.75397	9.29817	10.5914	8.92003	10.9486	15.3782	4.22226	20.0435	12.8247	9.59604	7.62877	11.975	15.0883	7.41761	18.8442	17.3797	17.4957	10.1351	8.82794	12.7317	9.78331	7.50909	10.7627	7.006	4.79193
TraesCS1A02G014900	0.292696	0.044528	0.093402	1.00084	0.67157	0.89125	0.741723	0.645614	0.477526	0.218036	0.164149	0.366033	0.148989	0.456657	0.40052	1.03421	0.657539	0.951105	0.544166	0.396592	0.96633	0.596806	1.09533	0.963718	0.168784	0.135839	0.049339	0.27057	0.104208	0.169141	0.366577	0.194685	0.200763
TraesCS1A02G016100	0.550026	0.015376	0.082937	0.388808	0.10985	0.302317	0.487007	0.296194	0.601392	0.280084	0.140041	0.147464	0.266596	0.37242	0.302545	0.597508	0.369783	1.30659	0.138764	0.27056	1.36604	0.484583	0.86933	1.41362	0.158199	0.031272	0.085187	0.040043	0.089962	0.192744	0.189878	0.108599	0.115545
TraesCS1B02G323100	6.5095	4.03968	2.88132	8.63539	4.99461	5.66675	5.4786	5.42423	5.35759	3.54098	6.18799	5.27145	4.28611	8.34408	1.73542	8.04531	6.7396	4.35168	3.84889	10.9156	20.5144	3.04972	14.7939	13.1377	9.33379	2.65846	3.06043	5.51962	3.54305	4.29204	5.74006	2.11618	1.66486
TraesCS1B02G018600	0.294643	0.023505	0.14087	0.420255	0.248777	0.299769	0.363966	0.253169	0.158165	0.432762	0.203883	0.279096	0.207344	0.123094	0.132141	0.367458	0.366934	0.392922	0.300511	0.194033	0.329442	0.195836	0.345054	0.126056	0.254563	0.175282	0.138905	0.081616	0.036673	0.178571	0.022766	0.023716	0.141305
TraesCS1D02G013800	1.98125	0.777016	1.44592	6.38253	2.60283	3.40224	4.69231	4.25853	3.94093	3.0316	2.91157	2.27812	2.82911	4.27255	1.02215	8.7042	5.81242	5.03315	2.03354	4.66881	5.23789	2.93006	10.5802	5.55403	2.3478	2.56792	1.26561	2.20559	2.83673	1.71778	3.58971	1.5758	1.24952
TraesCS1D02G111800	0.808945	0.078591	0.580907	0.267646	0.346581	0.269134	0.073754	0.043409	0.088138	0.944114	0.795307	1.53136	1.32278	1.04036	1.10946	0.058505	0.364742	0.060822	0.246267	0.227635	0.165818	0.170814	0.020787	0.02007	0.917343	0.941252	0.909519	0.466181	0.909403	0.706522	0.507452	0.775335	0.629944
TraesCS1D02G012800	0.632039	0.123882	0.327137	7.45155	4.47428	3.22561	3.73837	2.29974	1.57274	1.27386	0.483542	1.11381	0.770126	1.15559	0.783485	1.13086	1.64641	1.04621	1.93026	3.37063	2.26837	1.28735	5.79666	2.62481	0.536657	0.267692	0.326005	0.483914	0.262737	0.097055	0.42744	0.359353	0.395636
TraesCS2A02G053100	16.655	1.82061	14.6443	3.4182	8.7921	4.03185	2.0261	2.2626	1.5634	23.2885	4.5515	14.104	14.8479	8.92274	20.7164	0.191588	1.23062	0.239008	11.1721	4.89504	8.41657	2.55857	2.42793	3.15474	5.68805	8.20985	14.3745	7.49651	9.16832	12.6002	7.49177	7.16497	9.79869
TraesCS2A02G299600	0.648108	1.56408	0.58526	0.790868	0.806687	1.37536	1.02821	0.966962	0.641084	0.755755	0.278908	0.250181	0.23184	0.561299	0.633797	0.829812	1.41694	1.11704	1.17327	0.745076	0.495359	1.03536	0.604798	0.255469	0.257953	0.484408	0.299104	0.43419	0.780379	0.488563	0.57672	0.937244	0.48922
TraesCS2A02G209900	1.88262	1.03055	1.96004	0.926698	1.08169	0.787478	0.935138	0.899687	1.35393	2.10187	2.09434	1.50524	1.36008	2.25238	1.80027	1.6662	1.67091	0.866086	1.46036	1.15449	2.20641	1.1847	1.43949	2.63282	2.13069	1.09124	1.43442	1.97397	1.15604	2.28078	1.73226	1.58975	2.0224
TraesCS2A02G505200	5.19095	2.52366	1.59747	12.781	4.08945	8.33975	12.1814	7.54388	15.2794	1.66713	2.84633	1.68784	0.912986	1.55424	1.4691	9.84466	4.1582	12.1378	6.46857	8.17463	7.73707	12.8362	17.365	12.8361	3.08081	0.675726	0.703207	1.53606	0.882406	1.30178	2.08265	0.6554	0.639611
TraesCS2A02G545800	1.5928	0.89	0.741535	0.97581	1.34401	0.992	0.865771	0.953194	1.14114	1.62413	0.593102	1.06072	0.944206	0.824161	1.38303	1.14409	1.05323	0.836603	0.816241	0.414966	0.775321	0.715555	0.508129	1.48842	0.673923	0.559198	0.497082	0.998685	0.491073	0.346313	0.746355	0.511042	0.282739
TraesCS2A02G299200	1.00004	0.565346	2.53387	0.53221	1.38475	0.944162	0.181901	0.210779	0.203793	5.65674	2.02805	4.45918	3.27224	1.57547	4.78549	0.357127	1.32892	0.765036	2.02257	0.968456	2.14705	0.157981	0.124968	0.584715	1.312	2.87443	4.01804	1.70361	2.31535	2.88068	1.93599	2.6239	4.17544
TraesCS2A02G299400	0.25902	0.149046	0.239766	0.348628	0.199259	0.158401	0.165637	0.214477	0.385987	0.202812	0.255159	0.096726	0.21475	0.492965	0.282238	0.325852	0.228367	0.513595	0.309719	0.143143	0.414955	0.144921	0.308119	1.00965	0.237877	0.111677	0.130379	0.296212	0.293731	0.366509	0.273514	0.292848	0.188631
TraesCS2B02G316100	1.32055	1.9856	1.69965	1.22444	2.02198	2.20271	1.81512	1.23874	1.21764	1.39448	1.59534	1.63655	1.19832	1.39817	1.64546	1.11301	1.91245	1.88439	2.26666	2.22714	1.65237	1.69356	1.789	1.2909	1.13089	1.63298	1.57776	1.22575	1.6847	2.05536	1.58599	1.8278	1.87846
TraesCS2B02G236100	0.468323	0.263278	0.459011	0.085585	0.164656	0.288282	0.112305	0.237959	0.231511	0.562543	0.332166	0.426284	0.531459	0.396911	0.493358	0.203117	0.252453	0.33341	0.125998	0.332756	0.779118	0.14739	0.322862	0.32089	0.371532	0.243383	0.442	0.405138	0.336076	0.572764	0.336126	0.378332	0.659464
TraesCS2B02G067000	22.7128	4.27034	13.869	4.17012	6.93237	4.58955	3.70616	4.55887	5.22568	9.52743	6.73619	6.40039	9.99837	12.8734	8.85357	4.2593	7.2745	6.82082	7.01756	3.68272	7.42514	6.87375	7.83433	9.69484	9.47555	5.28924	8.07584	11.1416	8.29363	12.1108	10.8452	8.00169	7.41914
TraesCS2B02G533400	1.33908	0.396883	0.312186	1.34677	0.855107	1.29551	1.66606	1.20666	1.77044	0.408107	0.765344	0.534036	0.394503	0.621666	0.270927	1.31053	0.825281	1.80668	0.951382	0.794417	1.80718	1.47104	1.59431	2.00353	0.775217	0.136929	0.078528	0.544458	0.223909	0.218058	0.669253	0.107261	0.340841
TraesCS2D02G216700	0.613927	0.135463	0.616047	0.085481	0.063252	0.186308	0.033651	0.257476	0.090481	0.34648	0.176249	0.26201	0.181785	0.344267	0.340452	0.192193	0.171459	0.177603	0.197756	0.238878	0.507973	0.164529	0.180204	0.531115	0.293413	0.064823	0.23839	0.352768	0.111889	0.444942	0.266258	0.281394	0.347295
TraesCS2D02G297500	1.56565	1.64347	1.63444	0.450186	1.61337	1.66225	0.882915	1.50964	1.32224	1.19428	1.48751	2.11022	1.21716	1.70469	1.81212	0.585124	1.94955	1.17234	1.40613	0.96239	1.05533	1.4495	0.992246	1.32296	1.16939	1.42093	1.76824	1.69541	1.68153	2.37044	1.89164	1.85847	1.84949
TraesCS2D02G053300	4.55907	0.176377	4.48283	0.77403	1.62915	0.860553	0.282136	0.22916	0.4754	5.1536	1.11611	4.08597	4.05299	3.11734	7.58079	0.483419	1.59316	1.45184	2.48706	0.449328	1.23964	0.496605	0.505746	1.0503	1.4413	1.24732	2.967	1.92077	2.78618	5.49071	2.16638	2.45096	4.37375
TraesCS2D02G505900	1.46511	0.410334	0.414985	2.30198	1.40756	1.68984	2.08353	1.69377	2.97679	0.508049	0.848484	0.562174	0.454679	0.546805	0.535503	2.83752	1.82707	4.15433	1.2564	1.40392	1.95788	1.48905	2.33734	2.18933	1.0713	0.312944	0.267926	0.696483	0.222924	0.542747	0.809032	0.295722	0.286319
TraesCS2D02G297100	0.22223	0.201909	0.77686	0.086639	0.602624	0.437748	0.056844	0.07026	0.050948	1.35724	0.294224	0.719222	0.678032	0.158605	1.31669	0.064932	0.419121	0.112505	1.21172	0.336854	0.58058	0.122874	0.105742	0.018562	0.297388	0.61595	0.966477	0.473224	0.737131	0.635039	0.281599	0.570412	0.655448
TraesCS2D02G364200	3.6834	2.84623	0.757082	5.16248	3.85008	4.59946	4.89566	4.20588	5.34218	0.833915	3.08428	2.02985	1.77894	3.23626	1.0784	5.68418	4.08617	4.47538	3.22832	5.712	5.20369	4.61838	6.27424	6.81048	3.88474	0.935677	0.90723	2.55868	1.39605	1.79499	2.53762	1.40046	0.878953
TraesCS2D02G297300	0.503304	0.523567	0.31227	1.04153	0.679345	0.438723	0.651968	0.807086	0.908276	0.183402	0.327502	0.282785	0.275636	0.652503	0.260373	0.789255	0.541624	0.497914	0.380494	0.406824	0.621371	0.760451	1.07857	1.48104	0.414362	0.163816	0.217548	0.4523	0.259194	0.522054	0.65824	0.487624	0.559885
TraesCS3A02G072900	2.8046	0.853332	2.31555	1.01712	1.71849	1.24278	0.789682	1.17833	0.767587	3.76057	1.88126	2.9011	1.98277	2.0999	2.5585	0.825813	1.68013	1.07864	1.58653	2.16267	3.89019	0.978851	1.4859	2.2609	1.60872	2.68354	3.12546	1.39917	1.34059	1.78276	1.66443	1.63427	1.8762
TraesCS3A02G148200	0.069315	0.319084	0.369879	0.308838	0.426583	0.651451	0.697386	0.824403	0.667428	0.197358	0.426079	0.33362	0.321823	0.615627	0.169939	0.326296	0.669579	0.456187	0.170501	0.328336	0.330286	0.337629	0.529706	0.366685	0.263722	0.298853	0.325642	0.360806	0.343893	0.535851	0.60995	0.338888	0.302873
TraesCS3A02G435200	13.358	1.35386	0.654265	10.1221	0.819983	4.43295	5.58516	1.60474	8.20487	0.689753	0.743285	1.65114	0.178531	1.10652	1.14386	9.30132	0.683466	6.6826	1.73912	0.642606	3.40725	3.46131	3.34396	19.4614	1.57641	0.119368	0.329506	1.69151	0.311344	0.784776	0.920908	0.536923	0.094091
TraesCS3A02G148300	0.126632	0.181208	0.1086	0.700862	0.561662	0.742816	0.570895	0.900802	0.827399	0.121687	0.404171	0.378305	0.212603	0.463181	0.155231	0.659062	0.644392	0.973645	0.223883	0.438631	0.468154	0.4126	0.523802	0.396649	0.242974	0.166717	0.191223	0.35954	0.171649	0.196663	0.300866	0.182832	0.103747
TraesCS3A02G003600	0.161261	0.061536	0.363525	0.13472	0.069781	0.093427	0.012375	0.131101	0.110911	0.227279	0.091501	0.204746	0.120329	0.276219	0.108724	0.070677	0.089015	0.024492	0.109084	0.148954	0.23847	0.057319	0.041853	0.323274	0.114246	0.089393	0.321439	0.045786	0.144011	0.270478	0.102171	0.141915	0.211389
TraesCS3B02G175500	0.132037	0.535838	0.460131	0.404455	0.177754	0.535472	0.641701	0.397566	0.343068	0.291356	0.270543	0.394452	0.379497	0.701523	0.341697	0.321494	0.445401	0.256238	0.433046	0.375264	0.368814	0.225969	0.257016	0.477914	0.407084	0.284639	0.487386	0.301991	0.514701	0.364547	0.615797	0.492224	0.336546
TraesCS3B02G086900	1.33506	0.474645	1.02405	0.509173	0.55259	0.344698	0.445428	0.39325	0.499034	1.44097	0.607259	0.845368	0.859035	0.787118	0.60482	0.402804	0.550706	0.308555	0.65144	0.721758	1.60946	0.352467	0.630856	1.20909	0.625415	0.860735	1.20085	1.01974	0.536883	0.829355	0.528663	0.3911	0.475561
TraesCS3B02G107000	3.09781	2.13552	3.22002	1.86844	2.87333	2.25346	1.83351	2.10811	0.869438	2.7588	3.60612	3.3615	2.27351	3.49975	3.05667	1.76562	3.5273	2.15199	3.20346	2.46757	2.40348	1.40724	1.26189	1.27926	3.67418	2.84151	2.72703	3.49057	2.77353	3.40005	3.63054	2.90344	2.66317
TraesCS3B02G291900	1.47338	0.331213	1.0719	0.53296	0.486386	0.140801	0.326366	0.257264	0.229833	0.661698	0.484802	0.669318	0.559146	0.628758	0.893753	0.221906	0.461147	0.219158	0.420333	0.377738	1.52741	0.33294	0.374514	1.12284	0.412508	0.429423	0.779862	0.506738	0.552276	1.07569	0.529301	0.593171	0.945777
TraesCS3B02G175400	0.142367	0.184323	0.174421	0.371675	0.400435	0.587676	0.464306	0.434029	0.611981	0.296417	0.467016	0.212657	0.177052	0.43183	0.21815	0.545968	0.196465	0.256765	0.207928	0.202312	0.552644	0.274105	0.508061	0.746944	0.220634	0.078919	0.118241	0.101054	0.13622	0.221101	0.281876	0.097881	0.116639
TraesCS3D02G072700	5.55713	1.19512	4.24307	2.06334	3.36236	1.93735	1.76751	1.94587	2.51941	4.87122	2.7556	4.52864	3.40288	4.26814	4.51593	1.46965	3.25516	2.5183	3.29363	3.75625	9.61309	2.07143	3.74528	6.85832	3.52249	2.82285	3.84696	3.20092	2.27468	4.14604	3.15383	2.47271	2.85335
TraesCS3D02G156200	0.359279	0.328533	0.454368	0.44538	0.300905	0.402869	0.551399	0.204145	0.717398	0.25244	0.378127	0.173116	0.334387	0.529375	0.326762	0.220111	0.415832	0.457652	0.285081	0.263512	0.428465	0.494339	0.691832	0.813169	0.109477	0.077095	0.210014	0.11517	0.23657	0.215989	0.293716	0.127491	0.151923
TraesCS3D02G156300	0.203039	0.405841	0.157543	0.381649	0.307507	0.411708	0.389515	0.43559	0.232742	0.130073	0.264016	0.126368	0.202004	0.374346	0.155558	0.148312	0.268516	0.179882	0.291336	0.312573	0.200167	0.300705	0.131741	0.180194	0.259719	0.168827	0.204402	0.264219	0.161893	0.315325	0.402001	0.325721	0.277243
TraesCS4A02G488900	1.77056	0.181428	0.345766	0.37813	0.092169	0.223666	0.357546	0.243511	0.201432	0.383778	0.377684	0.387759	0.245026	0.636572	0.383496	0.213934	0.128597	0.384153	0.245595	0.075671	0.403569	0.220821	0.708298	1.42609	0.330097	0.044277	0.080411	0.349626	0.016984	0.347335	0.41118	0.058577	0.087253
TraesCS4A02G064800	10.6829	7.58221	10.0137	1.91025	4.02083	3.88139	3.50931	4.82494	3.36569	6.92309	6.76609	7.05944	6.3756	4.50079	6.73967	1.9575	3.10521	2.35575	5.71409	5.16379	12.4163	6.28118	5.82118	13.3939	8.65004	5.48188	6.90579	7.68103	7.91527	9.82555	5.44424	7.63413	9.36677
TraesCS4A02G353300	8.60092	2.89425	4.98325	3.06826	2.15145	2.65613	3.23054	2.91982	1.86444	3.20118	2.95049	3.35878	3.20037	4.82338	3.89729	2.71929	2.61173	3.48152	3.46463	2.13914	5.43117	2.90841	2.81264	4.76597	4.06374	2.66609	3.12391	3.53799	3.08383	3.58528	4.0959	3.51796	3.35697
TraesCS4A02G325900	0.126966	0.121124	0.342215	0.530348	0.247234	0.349401	0.68201	0.064513	0.174649	0.345689	0.360211	0.213358	0.521067	0.589	0.175095	0.417348	0.197113	0.24104	0.136636	0.180426	0.539798	0.09402	0.288336	0.258502	0.299834	0.158359	0.095864	0.067592	0.202473	0.295773	0.527905	0.453922	0.364074
TraesCS4B02G242200	16.5723	20.2782	14.1276	8.47863	14.3613	11.9793	8.69439	12.6747	13.2584	9.51911	15.6895	14.7132	9.24132	10.5007	10.6714	7.34954	10.9065	7.66269	15.9256	15.075	25.5311	16.1798	17.2671	27.9986	16.1502	9.9424	12.2341	11.7684	12.7802	17.8995	10.3474	12.608	14.0851
TraesCS4B02G048400	0.363467	0.147633	0.286389	1.60754	1.48028	1.10655	1.02815	0.840118	0.470559	1.09576	0.980632	0.681308	0.992668	1.43436	0.821215	1.5097	1.29821	0.584494	0.666158	0.344338	0.421561	0.70085	0.619644	0.750062	0.992978	0.719017	0.378821	0.647512	0.627354	0.150527	0.982092	0.203835	0.186843
TraesCS4D02G241800	14.5393	18.7145	18.6344	5.34709	12.9921	11.234	6.17293	10.6139	9.47457	10.7635	15.1047	14.004	10.3189	10.7868	11.9384	4.13342	9.6155	7.3459	16.7548	14.7801	26.3621	13.0987	13.1101	18.8272	14.4623	10.2973	11.8443	12.7621	17.8157	18.4345	14.1702	16.61	20.3555
TraesCS4D02G216600	0.308463	0.142931	0.022675	0.051539	0.133478	0.205515	0.366893	0.344812	0.127292	0.019761	0.043756	0.023038	0.038361	0.308208	0.056719	0.090128	0.361823	0.245954	0.284533	0.087668	0.079826	0.392883	0.180131	0.135268	0.26406	0.068397	0.018632	0.21895	0.108219	0.038324	0.268722	0.033932	0.025272
TraesCS5A02G237700	0.255819	0.264609	0.13501	0.997338	0.181658	0.600437	0.432884	0.471053	0.884243	0.084044	0.344278	0.156768	0.045682	0.22471	0.152776	0.929538	0.244403	0.488153	0.322698	0.62453	0.572302	0.784949	1.18319	1.08484	0.286571	0.130901	0.150559	0.242111	0.10042	0.179292	0.249355	0.158745	0.365435
TraesCS5B02G236200	0.978461	0.800092	0.620894	2.87146	1.1942	1.61341	1.93486	1.64872	2.95931	0.490216	0.943113	0.477812	0.474257	1.01167	0.407501	2.23582	0.969419	2.13382	1.51969	1.68458	1.87359	2.67531	3.10111	1.97249	0.977587	0.500673	0.363703	1.21096	0.760171	0.646795	0.814649	0.696866	0.698861
TraesCS5B02G370400	13.6542	9.77043	11.3471	4.56277	4.16701	4.04688	3.12128	2.59986	1.7497	7.94624	9.42959	7.81469	9.28757	10.2271	5.65563	4.13653	4.81973	2.42302	4.79933	6.34183	8.82054	3.28663	3.9821	6.06868	10.6747	11.1145	12.2584	13.232	10.7634	10.3036	11.2235	9.94494	8.40762
TraesCS5B02G520600	1.03611	0.409402	0.538426	0.662261	0.324977	0.668762	0.864452	0.565326	0.660006	0.436572	0.493209	0.529736	0.394346	0.555844	0.571124	0.396199	0.383845	0.549182	0.470384	0.335978	0.760954	0.675597	0.595577	0.853827	0.821077	0.385473	0.327621	0.50346	0.470182	0.535652	0.418546	0.397772	0.455768
TraesCS5B02G538800	0.44609	0.031378	0.239766	0.384693	0.249074	0.250106	0.154594	0.175481	0.395885	0.294999	0.347016	0.193451	0.314967	0.102701	0.03528	0.315341	0.139006	0.218551	0.212379	0.163592	0.446874	0.289843	0.298782	0.468767	0.186903	0.33503	0.104303	0.224712	0.312089	0.23242	0.615408	0.079148	0.282947
TraesCS5D02G243800	0.263817	0.158198	0.155143	1.28932	0.102743	0.305686	0.394768	0.64343	1.379	0.092955	0.271319	0.187182	0.177169	0.235356	0.113189	0.751562	0.22754	0.621049	0.162234	0.365526	0.565686	0.539193	1.12121	0.661082	0.155753	0.109682	0.111547	0.159171	0.176698	0.278606	0.459656	0.239423	0.32421
TraesCS5D02G001400	0.448974	0.113994	0.229065	0.2158	0.234201	0.206666	0.44364	0.375005	0.423006	0.118203	0.209387	0.156177	0.177451	0.324821	0.150787	0.530125	0.220672	0.457706	0.355521	0.559357	0.745792	0.335204	0.846013	0.608763	0.239649	0.184105	0.237758	0.270666	0.149081	0.40499	0.175351	0.345047	0.362797
TraesCS5D02G519800	5.98018	2.70528	4.91171	3.76151	3.20905	3.98957	4.236	2.97484	3.35561	3.0363	3.02543	3.66469	2.51718	3.10402	3.28944	4.14428	3.74154	4.2131	4.80047	2.46625	6.61709	3.64181	3.835	5.64133	4.4194	2.28729	2.33235	3.73028	2.79206	3.52445	3.91916	2.82919	4.00864
TraesCS6A02G204600	0.307501	0.400677	0.117614	0.275689	0.285597	0.234638	0.506466	0.345516	0.340451	0.115314	0.276615	0.168044	0.111927	0.149877	0.156295	0.405408	0.258748	0.55815	0.276728	0.373028	0.465819	0.390992	0.642362	0.554419	0.123981	0.041575	0.063423	0.095825	0.133955	0.1025	0.118796	0.198008	0.086025
TraesCS6B02G426200	0.029925	0.081567	0.124654	0.100001	0.051798	0.06935	0.068892	0.040548	0.020582	0.268397	0.37144	0.290551	0.305173	0.224256	0.165078	0.065578	0.134214	0.079537	0.055208	0.095683	0.110633	0.070913	0.077668	0.15935	0.212009	0.116121	0.072303	0.042483	0.038178	0.07436	0.20145	0.139907	0.073552
TraesCS6B02G225800	0.451127	0.327901	0.162124	0.728632	0.37741	0.784084	0.496193	0.77426	0.434384	0.240839	0.298638	0.078617	0.194492	0.493684	0.138252	0.373468	0.228268	0.433933	0.323656	0.523545	0.967324	0.454328	0.800081	0.781895	0.239703	0.10003	0.163496	0.117412	0.211027	0.065391	0.393006	0.148878	0.08624
TraesCS6D02G189800	1.15357	0.60435	0.660757	0.575722	0.622344	1.24985	0.988678	0.862714	1.05099	0.575854	0.425032	0.615394	0.409889	0.598761	0.431573	0.601883	0.764941	0.898753	0.773874	1.49026	3.87699	0.967388	1.48726	2.7311	0.521839	0.182704	0.479606	0.308385	0.229352	0.49325	0.498321	0.395524	0.552328
TraesCS6D02G310400	0.662205	0.791405	0.1685	0.563855	0.58412	0.612364	0.664511	0.55216	0.367863	0.097899	0.876133	0.494573	0.038009	0.408992	0.093664	0.520924	0.764456	0.676937	1.26082	0.579095	0.527293	0.799681	0.454459	0.829688	1.03753	0.035296	0.046153	0.506197	0.235573	0.308527	0.463932	0.105065	0.020867
TraesCS6D02G072300	0.353825	0.377193	0.169542	0.512358	0.367458	0.419089	0.49476	0.383535	0.562415	0.090669	0.323455	0.046979	0.031291	0.213242	0.115662	0.482451	0.282114	0.501553	0.309453	0.726273	0.44184	0.428535	0.989739	0.502422	0.157829	0.09589	0.132981	0.066973	0.120372	0.097689	0.323808	0.112442	0.128837
TraesCS7A02G230900	2.92507	1.44605	1.29292	1.80878	1.16646	1.04669	1.4634	1.12683	1.854	1.50646	2.18652	1.8098	1.86165	1.34057	1.89829	1.96907	1.38509	1.04529	0.714216	0.845599	0.848146	1.08727	1.37692	1.74261	2.54803	2.16196	1.68021	1.99482	1.3445	1.76364	1.36268	1.34071	1.069
TraesCS7A02G455800	0.144581	0.180152	0.215933	0.03451	0.047667	0.06382	0.190195	0.149258	0.142056	0.246995	0.156261	0.10284	0.068497	0.058964	0.194113	0.050291	0.076007	0.041826	0.135482	0.156539	0.09163	0.114202	0.339506	0.258783	0.048776	0.122128	0.124758	0.136834	0.122967	0.316492	0.109051	0.234781	0.236905
TraesCS7A02G431100	1.04247	0.478558	1.11137	0.468552	0.907471	0.423829	0.205837	0.487355	0.73795	1.04667	1.06368	1.22933	1.30403	2.48872	1.35263	0.329531	0.748741	0.592569	0.367394	0.294548	1.03674	0.455051	0.973072	1.42834	1.10134	0.486634	1.18571	1.54049	0.653304	2.37072	1.36152	0.912043	1.36852
TraesCS7A02G431300	0.978635	0.182167	1.10734	0.398814	0.399375	0.082972	0.183165	0.247953	0.372111	1.33544	1.06092	1.40238	1.23487	1.54454	1.77509	0.174355	0.35135	0.157091	0.352279	0.293968	0.894199	0.065988	0.309749	0.628028	1.02401	0.458692	0.836222	1.23116	0.791734	0.929208	1.44928	0.761455	0.899555
TraesCS7A02G431000	4.15698	1.29615	4.3444	1.55224	2.65733	2.04345	0.688737	1.0241	1.50535	6.54678	4.26625	5.50374	4.73893	5.40546	6.68823	1.13869	1.57539	1.78165	2.19806	1.87959	4.24954	1.11938	1.36906	3.10726	3.47679	2.34801	3.30986	4.39248	3.06346	4.5387	4.68889	3.29973	3.40574
TraesCS7A02G431200	0.102632	0.052657	0.224851	0.171481	0.28214	0.202863	0.194575	0.188142	0.174393	0.255262	0.513835	0.126249	0.192205	0.275757	0.192416	0.079378	0.108306	0.119198	0.089101	0.111529	0.285685	0.143059	0.39172	0.363075	0.285138	0.046853	0.175037	0.282826	0.100126	0.21002	0.19125	0.126182	0.098923
TraesCS7A02G447800	0.568291	0.531079	1.07058	0.382274	1.11139	0.820963	0.351137	0.490007	0.42639	1.25768	0.722384	1.46622	0.793021	0.695292	1.37517	0.237208	0.804603	0.706174	0.816942	0.849524	1.015	0.612111	0.488453	0.712022	0.993453	0.859155	1.12341	0.827713	0.979224	1.58634	1.02873	0.917419	1.11258
TraesCS7A02G126100	1.17685	0.017821	0.464585	0.10924	0.396082	0.094696	0.075257	0.155029	0.24732	0.58639	0.208675	0.488301	0.276452	0.816584	0.841537	0.047758	0.112781	0.148947	0.542778	0.232274	0.628446	0.154929	0.063633	0.573417	0.154398	0.108729	0.177713	0.533692	0.271083	0.527998	1.08737	0.251725	0.535652
TraesCS7B02G196400	3.82774	2.55652	4.24216	3.17453	2.66298	2.70624	2.1763	2.42368	2.89398	5.17748	4.8776	5.24687	5.2928	4.39212	4.06733	3.14129	2.41729	2.49148	2.08599	2.44972	2.63147	2.4378	2.50166	4.42426	5.43891	4.35674	4.54575	4.85503	3.59447	4.51386	4.38937	3.68052	4.19145
TraesCS7B02G356800	0.26472	0.072154	0.454048	0.663454	0.661843	0.366374	0.744839	0.617734	0.606894	0.631245	0.573702	0.505255	0.768165	1.20705	0.585911	0.472677	1.0249	0.603072	0.289403	0.522474	0.739432	0.679565	0.830187	0.313246	0.451492	0.366859	0.337562	0.542826	0.450292	0.867915	0.931777	0.47725	0.32532
TraesCS7B02G356200	3.44463	0.04888	1.50132	0.574292	0.284532	0.562765	0.252289	0.506218	0.061669	1.69455	1.40972	2.37733	1.57601	2.6664	1.91435	1.02612	0.247473	0.48798	0.496254	0.138037	0.817671	0.442653	0.814505	1.54471	1.45575	0.695863	0.812401	1.5487	1.01045	2.21875	1.44391	1.80831	1.42024
TraesCS7B02G285800	0.090032	0.203331	0.100848	0.300858	0.534293	0.275705	0.078958	0.331116	0.291919	0.156554	0.346652	0.422661	0.13436	0.128512	0.189198	0.253666	0.47035	0.371147	0.229371	0.191911	0.389906	0.304778	0.425612	0.515672	0.508755	0.071297	0.116533	0.337789	0.065634	0.199747	0.203722	0.042445	0.084299
TraesCS7D02G231000	1.88418	1.30299	1.41406	1.21429	0.941117	1.21636	0.867518	1.34214	1.64394	1.19327	1.47384	1.78516	1.69248	1.41389	1.34623	1.48643	0.95091	1.10377	1.03288	0.910358	1.52052	1.37134	1.29939	1.96952	2.2502	1.30111	1.18362	1.65839	1.29116	1.45808	1.82476	1.56931	0.899742
TraesCS7D02G444700	0.699422	0.208701	0.699946	0.295229	0.318583	0.3327	0.327679	0.289294	0.627891	0.660317	0.720616	0.95676	0.498087	0.441375	0.839329	0.408721	0.253998	0.436085	0.452746	0.188321	0.598802	0.523382	0.649676	1.16227	0.52159	0.326496	0.809363	0.668911	0.479021	0.658594	0.618058	0.469735	0.627309
TraesCS7D02G423300	0.014963	0.016313	0.080659	0.112501	0.155393	0.13003	0.068892	0.081096	0.10291	0.230055	0.137963	0.458177	0.126535	0.288329	0.210932	0.043719	0.330374	0.249974	0.092013	0.095683	0.110633	0.070913	0.126211	0.140603	0.097171	0.074649	0.126531	0.159311	0.019089	0.03718	0.1422	0.057609	0.024517
TraesCS7D02G422100	0.319639	0.411856	0.505525	0.121378	0.414943	0.26094	0.100342	0.246078	0.189862	0.986624	0.628603	1.34554	0.744433	0.476989	0.685696	0.18042	0.200499	0.264795	0.366319	0.309698	0.279309	0.129107	0.339377	0.191139	0.454617	0.676533	0.912698	0.453767	0.565335	0.685947	0.747925	0.535416	0.785623
TraesCS7D02G423200	0.105659	0.271537	0.384645	0.201759	0.352704	0.209876	0.231656	0.30678	0.581359	0.53184	0.631641	0.484748	0.4355	0.89413	0.656858	0.165386	0.343691	0.309481	0.120668	0.343194	0.345976	0.178839	0.235052	0.463338	0.570324	0.142243	0.547037	0.578557	0.115539	0.45008	0.645522	0.298876	0.296793
TraesCS7D02G437500	0.554917	0.597542	0.886328	0.183145	0.794484	0.706489	0.252342	0.417716	0.084813	1.62388	1.22448	1.49405	1.13144	0.684517	1.24291	0.220188	0.415978	0.332954	1.02795	0.954069	1.10427	0.527605	0.364502	0.446343	0.922169	1.04056	1.29936	0.641889	1.06628	0.919256	0.922358	1.19072	1.26848
TraesCSU02G136100	0.074566	0.115172	0.073084	0.062294	0.010755	0.0648	0.14305	0.075776	0.153855	0.039808	0.088146	0.102099	0.030911	0.097566	0.007617	0.172482	0.0686	0.047187	0.122279	0.176605	0.147024	0.058899	0.072573	0.280277	0.110057	0.041335	0.142627	0.052928	0.134766	0.115804	0.108266	0.06152	0.112
TraesCS2B02G290100	2.91617	0.42048	0.862098	0.361758	0.28107	0.313594	0.529591	0.293367	0.325748	0.173382	0.191957	0.202132	0.282726	0.878862	0.207353	0.355849	0.261438	0.52408	0.357827	0.355753	0.980544	0.456944	0.597059	1.20378	0.263641	0.142525	0.318777	0.345789	0.328011	0.353065	0.482265	0.498678	0.421291
TraesCS4A02G026200	0.401559	0.045605	0.147591	0.349447	0.202723	0.145403	0.359502	0.260713	0.345229	0.385878	0.154273	0.124962	0.249696	0.226885	0.143572	0.366655	0.138537	0.292232	0.329251	0.225877	0.717533	0.277536	0.29312	0.754681	0.108659	0.05565	0.070745	0.154392	0.042691	0.083151	0.225266	0.174852	0.095955
TraesCS5D02G018800	0.186224	0.23349	0.319411	0.264476	0.177282	0.237356	0.300095	0.214477	0.153696	0.119301	0.290581	0.292074	0.268648	0.544919	0.273937	0.163235	0.102794	0.18384	0.114518	0.185244	0.426847	0.143417	0.229579	0.419981	0.318835	0.123876	0.292459	0.251149	0.166304	0.37019	0.457198	0.204854	0.427195
TraesCS6A02G402100	0.978169	0.477578	0.942579	0.462242	0.627072	0.664017	0.495357	0.477493	0.611602	1.0212	0.67743	1.15118	0.789688	0.827396	0.86802	0.413793	0.663567	0.830342	0.534688	0.608431	1.30526	0.558015	0.722299	0.792285	0.824434	0.938411	1.08221	0.691978	0.995806	0.945233	0.829454	0.981829	1.06853
TraesCS7A02G354700	0.414538	0.138355	0.721381	0.40992	0.336793	0.705785	0.311612	0.401201	0.372388	0.96471	0.552033	0.985668	0.723848	1.02643	1.42077	0.729201	0.478659	0.706679	0.457814	0.288529	0.600502	0.260611	0.340332	0.264991	0.479481	1.4069	1.12421	0.552457	0.863429	0.420434	0.683401	1.15398	0.928764
TraesCS7B02G273000	0.492918	0.132407	0.826199	1.25328	0.692438	0.703585	0.964812	0.72596	0.86474	0.887843	0.689086	0.682926	1.10164	1.68249	1.64633	1.26281	1.38016	1.7902	0.755601	0.659856	0.78174	0.52477	0.787983	1.19042	0.590454	0.689044	1.13916	0.730182	0.601503	0.745546	0.826011	1.2652	1.2993
TraesCS7D02G368100	0.685799	0.475106	1.05025	1.16973	0.593518	0.68703	0.833247	0.890511	0.678035	1.17159	0.982961	1.15244	1.35039	1.60092	1.11215	1.3463	0.62107	1.41046	0.817104	0.477127	0.971893	0.533234	0.899228	0.930853	0.742285	1.06921	1.15642	0.79103	1.14833	1.17157	1.10889	1.37522	1.47489
TraesCSU02G171900	1.06493	0.320294	1.2741	0.736271	1.6653	1.09778	0.619942	0.567224	0.636461	2.20195	1.32311	2.68774	1.0595	1.19509	2.13371	0.375534	1.18581	0.490792	1.80656	0.981052	2.3785	0.661332	0.752928	1.37108	1.59564	0.78982	1.35747	0.969638	0.899484	1.39609	0.651448	0.783673	1.10714
TraesCS2D02G419800	5.44959	0.690877	1.60524	2.75278	0.742459	2.11235	3.94994	2.33804	2.26629	1.14916	0.649964	0.844595	0.494656	0.584447	0.681179	1.52392	1.27806	3.31659	1.94239	1.96721	4.743	1.90585	3.06154	3.35898	0.506486	0.36748	0.741958	0.705823	0.733792	0.968974	0.679427	0.353896	0.638962
TraesCS2D02G419700	3.12528	0.523456	0.781321	0.908142	0.595827	0.640282	1.77957	0.773278	0.697806	0.417841	0.449756	0.527718	0.315441	0.258608	0.466394	1.0455	0.650051	1.14193	0.846743	0.875364	2.06298	1.27723	0.928687	1.14634	0.919878	0.230994	0.339248	0.501542	0.485386	0.607761	0.444804	0.488287	0.653108
[truncated: 137 more rows]
