# Supplementary material for: Evolutionary characteristics, expression patterns of wheat receptor-like kinases and functional analysis of TaCrRLK1L16
Source: Stress Biol. 2025 Apr 3;5(1):24. doi: 10.1007/s44154-025-00215-y (PMC11968617; doi:10.1007/s44154-025-00215-y)
Supplement: Supplementary file 11 — Additional file 11: Table S5. Source entries of TaRLKs gene expression data. The expression profiles of wheat variety “Chinese Spring” were obtained from the Wheat Expression Browser powered by expVIP (Borrill et al. 2016). Based on the gene IDs, the expression data of TaRLKs were retrieved under various abiotic and biotic stress conditions, including chitin, flg22, heat, PEG6000, F. graminearum and F. pseudograminearum. [file 44154_2025_215_MOESM11_ESM.xlsx]

## Sheet: Table S5
Table S5. Source entries of TaRLKs gene expression data. The expression profiles of wheat variety “Chinese Spring” were obtained from the Wheat Expression Browser powered by expVIP (Borrill et al. 2016). Based on the gene IDs, the expression data of TaRLKs were retrieved under various abiotic and biotic stress conditions, including chitin, flg22, heat, PEG6000, F. graminearum and F. pseudogramine…

## Sheet: tissue
Provider	Pubish.with.IWGSC..Y.N.	run_accession	scientific_name	secondary_study_accession	High level variety	High level tissue	High level age	High level stress-disease	Variety	Tissue	Age	Stress-disease	Comments	DOI	Intermediate	Intermediate stress
SRA	Y	grain_Z71_rep1	Triticum aestivum	choulet_URGI	Chinese Spring	grain	reproductive	none	Chinese Spring	grain	2 dpa	none		doi: 10.1126/science.1249721	grain milk and soft dough	NA
SRA	Y	grain_Z71_rep2	Triticum aestivum	choulet_URGI	Chinese Spring	grain	reproductive	none	Chinese Spring	grain	2 dpa	none		doi: 10.1126/science.1249721	grain milk and soft dough	NA
SRA	Y	grain_Z75_rep1	Triticum aestivum	choulet_URGI	Chinese Spring	grain	reproductive	none	Chinese Spring	grain	14 dpa	none		doi: 10.1126/science.1249721	grain milk and soft dough	NA
SRA	Y	grain_Z75_rep2	Triticum aestivum	choulet_URGI	Chinese Spring	grain	reproductive	none	Chinese Spring	grain	14 dpa	none		doi: 10.1126/science.1249721	grain milk and soft dough	NA
SRA	Y	grain_Z85_rep1	Triticum aestivum	choulet_URGI	Chinese Spring	grain	reproductive	none	Chinese Spring	grain	30 dpa	none		doi: 10.1126/science.1249721	grain hard dough and ripening	NA
SRA	Y	grain_Z85_rep2	Triticum aestivum	choulet_URGI	Chinese Spring	grain	reproductive	none	Chinese Spring	grain	30 dpa	none		doi: 10.1126/science.1249721	grain hard dough and ripening	NA
SRA	Y	leaf_Z10_rep1	Triticum aestivum	choulet_URGI	Chinese Spring	leaves/shoots	seedling	none	Chinese Spring	leaf	seedling stage	none		doi: 10.1126/science.1249721	seedling aerial tissues	NA
SRA	Y	leaf_Z10_rep2	Triticum aestivum	choulet_URGI	Chinese Spring	leaves/shoots	seedling	none	Chinese Spring	leaf	seedling stage	none		doi: 10.1126/science.1249721	seedling aerial tissues	NA
SRA	Y	leaf_Z23_rep1	Triticum aestivum	choulet_URGI	Chinese Spring	leaves/shoots	vegetative	none	Chinese Spring	leaf	tillering stage	none		doi: 10.1126/science.1249721	leaf excl flag leaf	NA
SRA	Y	leaf_Z23_rep2	Triticum aestivum	choulet_URGI	Chinese Spring	leaves/shoots	vegetative	none	Chinese Spring	leaf	tillering stage	none		doi: 10.1126/science.1249721	leaf excl flag leaf	NA
SRA	Y	leaf_Z71_rep1	Triticum aestivum	choulet_URGI	Chinese Spring	leaves/shoots	reproductive	none	Chinese Spring	leaf	2 dpa	none		doi: 10.1126/science.1249721	flag leaf	NA
SRA	Y	leaf_Z71_rep2	Triticum aestivum	choulet_URGI	Chinese Spring	leaves/shoots	reproductive	none	Chinese Spring	leaf	2 dpa	none		doi: 10.1126/science.1249721	flag leaf	NA
SRA	Y	root_Z10_rep1	Triticum aestivum	choulet_URGI	Chinese Spring	roots	seedling	none	Chinese Spring	roots	seedling stage	none		doi: 10.1126/science.1249721	roots	NA
SRA	Y	root_Z10_rep2	Triticum aestivum	choulet_URGI	Chinese Spring	roots	seedling	none	Chinese Spring	roots	seedling stage	none		doi: 10.1126/science.1249721	roots	NA
SRA	Y	root_Z13_rep1	Triticum aestivum	choulet_URGI	Chinese Spring	roots	vegetative	none	Chinese Spring	roots	three leaf stage	none		doi: 10.1126/science.1249721	roots	NA
SRA	Y	root_Z13_rep2	Triticum aestivum	choulet_URGI	Chinese Spring	roots	vegetative	none	Chinese Spring	roots	three leaf stage	none		doi: 10.1126/science.1249721	roots	NA
SRA	Y	root_Z39_rep1	Triticum aestivum	choulet_URGI	Chinese Spring	roots	reproductive	none	Chinese Spring	roots	Flag leaf stage	none		doi: 10.1126/science.1249721	roots	NA
SRA	Y	root_Z39_rep2	Triticum aestivum	choulet_URGI	Chinese Spring	roots	reproductive	none	Chinese Spring	roots	Flag leaf stage	none		doi: 10.1126/science.1249721	roots	NA
SRA	Y	spike_Z32_rep1	Triticum aestivum	choulet_URGI	Chinese Spring	spike	vegetative	none	Chinese Spring	spike	two nodes detectable	none		doi: 10.1126/science.1249721	spike	NA
SRA	Y	spike_Z32_rep2	Triticum aestivum	choulet_URGI	Chinese Spring	spike	vegetative	none	Chinese Spring	spike	two nodes detectable	none		doi: 10.1126/science.1249721	spike	NA
SRA	Y	spike_Z39_rep1	Triticum aestivum	choulet_URGI	Chinese Spring	spike	reproductive	none	Chinese Spring	spike	Flag leaf stage	none		doi: 10.1126/science.1249721	spike	NA
SRA	Y	spike_Z39_rep2	Triticum aestivum	choulet_URGI	Chinese Spring	spike	reproductive	none	Chinese Spring	spike	Flag leaf stage	none		doi: 10.1126/science.1249721	spike	NA
SRA	Y	spike_Z65_rep1	Triticum aestivum	choulet_URGI	Chinese Spring	spike	reproductive	none	Chinese Spring	spike	anthesis	none		doi: 10.1126/science.1249721	spike	NA
SRA	Y	spike_Z65_rep2	Triticum aestivum	choulet_URGI	Chinese Spring	spike	reproductive	none	Chinese Spring	spike	anthesis	none		doi: 10.1126/science.1249721	spike	NA
SRA	Y	stem_Z30_rep1	Triticum aestivum	choulet_URGI	Chinese Spring	leaves/shoots	vegetative	none	Chinese Spring	stem	1 cm spike	none		doi: 10.1126/science.1249721	internode	NA
SRA	Y	stem_Z30_rep2	Triticum aestivum	choulet_URGI	Chinese Spring	leaves/shoots	vegetative	none	Chinese Spring	stem	1 cm spike	none		doi: 10.1126/science.1249721	internode	NA
SRA	Y	stem_Z32_rep1	Triticum aestivum	choulet_URGI	Chinese Spring	leaves/shoots	vegetative	none	Chinese Spring	stem	two nodes detectable	none		doi: 10.1126/science.1249721	internode	NA
SRA	Y	stem_Z32_rep2	Triticum aestivum	choulet_URGI	Chinese Spring	leaves/shoots	vegetative	none	Chinese Spring	stem	two nodes detectable	none		doi: 10.1126/science.1249721	internode	NA
SRA	Y	stem_Z65_rep1	Triticum aestivum	choulet_URGI	Chinese Spring	leaves/shoots	reproductive	none	Chinese Spring	stem	anthesis	none		doi: 10.1126/science.1249721	internode	NA
SRA	Y	stem_Z65_rep2	Triticum aestivum	choulet_URGI	Chinese Spring	leaves/shoots	reproductive	none	Chinese Spring	stem	anthesis	none		doi: 10.1126/science.1249721	internode	NA

## Sheet: pamp
Provider	Pubish.with.IWGSC..Y.N.	run_accession	scientific_name	secondary_study_accession	High level variety	High level tissue	High level age	High level stress-disease	Variety	Tissue	Age	Stress-disease	Comments	DOI	Intermediate	Intermediate stress
B. Steuernagel	Y	Wulff_H000b	Triticum aestivum	PAMP Triggered Imune Response	Chinese Spring	leaves/shoots	vegetative	none	Chinese Spring	leaf	three leaf stage	water			leaf excl flag leaf	No stress control
B. Steuernagel	Y	Wulff_H000d	Triticum aestivum	PAMP Triggered Imune Response	Chinese Spring	leaves/shoots	vegetative	none	Chinese Spring	leaf	three leaf stage	water			leaf excl flag leaf	No stress control
B. Steuernagel	Y	Wulff_H000e	Triticum aestivum	PAMP Triggered Imune Response	Chinese Spring	leaves/shoots	vegetative	none	Chinese Spring	leaf	three leaf stage	water			leaf excl flag leaf	No stress control
B. Steuernagel	Y	Wulff_H030a	Triticum aestivum	PAMP Triggered Imune Response	Chinese Spring	leaves/shoots	vegetative	none	Chinese Spring	leaf	three leaf stage	water			leaf excl flag leaf	No stress control
B. Steuernagel	Y	Wulff_H030b	Triticum aestivum	PAMP Triggered Imune Response	Chinese Spring	leaves/shoots	vegetative	none	Chinese Spring	leaf	three leaf stage	water			leaf excl flag leaf	No stress control
B. Steuernagel	Y	Wulff_H030e	Triticum aestivum	PAMP Triggered Imune Response	Chinese Spring	leaves/shoots	vegetative	none	Chinese Spring	leaf	three leaf stage	water			leaf excl flag leaf	No stress control
B. Steuernagel	Y	Wulff_H180b	Triticum aestivum	PAMP Triggered Imune Response	Chinese Spring	leaves/shoots	vegetative	none	Chinese Spring	leaf	three leaf stage	water			leaf excl flag leaf	No stress control
B. Steuernagel	Y	Wulff_H180c	Triticum aestivum	PAMP Triggered Imune Response	Chinese Spring	leaves/shoots	vegetative	none	Chinese Spring	leaf	three leaf stage	water			leaf excl flag leaf	No stress control
B. Steuernagel	Y	Wulff_H180d	Triticum aestivum	PAMP Triggered Imune Response	Chinese Spring	leaves/shoots	vegetative	none	Chinese Spring	leaf	three leaf stage	water			leaf excl flag leaf	No stress control
B. Steuernagel	Y	Wulff_C030a	Triticum aestivum	PAMP Triggered Imune Response	Chinese Spring	leaves/shoots	vegetative	disease	Chinese Spring	leaf	three leaf stage	chitin (1 g per liter)			leaf excl flag leaf	PAMP chitin
B. Steuernagel	Y	Wulff_C030c	Triticum aestivum	PAMP Triggered Imune Response	Chinese Spring	leaves/shoots	vegetative	disease	Chinese Spring	leaf	three leaf stage	chitin (1 g per liter)			leaf excl flag leaf	PAMP chitin
B. Steuernagel	Y	Wulff_C030e	Triticum aestivum	PAMP Triggered Imune Response	Chinese Spring	leaves/shoots	vegetative	disease	Chinese Spring	leaf	three leaf stage	chitin (1 g per liter)			leaf excl flag leaf	PAMP chitin
B. Steuernagel	Y	Wulff_C180b	Triticum aestivum	PAMP Triggered Imune Response	Chinese Spring	leaves/shoots	vegetative	disease	Chinese Spring	leaf	three leaf stage	chitin (1 g per liter)			leaf excl flag leaf	PAMP chitin
B. Steuernagel	Y	Wulff_C180c	Triticum aestivum	PAMP Triggered Imune Response	Chinese Spring	leaves/shoots	vegetative	disease	Chinese Spring	leaf	three leaf stage	chitin (1 g per liter)			leaf excl flag leaf	PAMP chitin
B. Steuernagel	Y	Wulff_C180d	Triticum aestivum	PAMP Triggered Imune Response	Chinese Spring	leaves/shoots	vegetative	disease	Chinese Spring	leaf	three leaf stage	chitin (1 g per liter)			leaf excl flag leaf	PAMP chitin
B. Steuernagel	Y	Wulff_F030c	Triticum aestivum	PAMP Triggered Imune Response	Chinese Spring	leaves/shoots	vegetative	disease	Chinese Spring	leaf	three leaf stage	flg22 (500 nM)			leaf excl flag leaf	PAMP flg22
B. Steuernagel	Y	Wulff_F030d	Triticum aestivum	PAMP Triggered Imune Response	Chinese Spring	leaves/shoots	vegetative	disease	Chinese Spring	leaf	three leaf stage	flg22 (500 nM)			leaf excl flag leaf	PAMP flg22
B. Steuernagel	Y	Wulff_F030e	Triticum aestivum	PAMP Triggered Imune Response	Chinese Spring	leaves/shoots	vegetative	disease	Chinese Spring	leaf	three leaf stage	flg22 (500 nM)			leaf excl flag leaf	PAMP flg22
B. Steuernagel	Y	Wulff_F180a	Triticum aestivum	PAMP Triggered Imune Response	Chinese Spring	leaves/shoots	vegetative	disease	Chinese Spring	leaf	three leaf stage	flg22 (500 nM)			leaf excl flag leaf	PAMP flg22
B. Steuernagel	Y	Wulff_F180b	Triticum aestivum	PAMP Triggered Imune Response	Chinese Spring	leaves/shoots	vegetative	disease	Chinese Spring	leaf	three leaf stage	flg22 (500 nM)			leaf excl flag leaf	PAMP flg22
B. Steuernagel	Y	Wulff_F180c	Triticum aestivum	PAMP Triggered Imune Response	Chinese Spring	leaves/shoots	vegetative	disease	Chinese Spring	leaf	three leaf stage	flg22 (500 nM)			leaf excl flag leaf	PAMP flg22

## Sheet: biotic&abiotic
Provider	Pubish.with.IWGSC..Y.N.	run_accession	scientific_name	secondary_study_accession	High level variety	High level tissue	High level age	High level stress-disease	Variety	Tissue	Age	Stress-disease
SRA	Y	ERR1201778	Triticum aestivum	ERP013829	other	spike	reproductive	none	NIL38 from BC55F2 Remus in CM-82036	spikelets (only using palea, lemma and rachis)	anthesis	mock inoculation 3 hours
SRA	Y	ERR1201777	Triticum aestivum	ERP013829	other	spike	reproductive	none	NIL38 from BC55F2 Remus in CM-82036	spikelets (only using palea, lemma and rachis)	anthesis	mock inoculation 3 hours
SRA	Y	ERR1201776	Triticum aestivum	ERP013829	other	spike	reproductive	none	NIL38 from BC55F2 Remus in CM-82036	spikelets (only using palea, lemma and rachis)	anthesis	mock inoculation 3 hours
SRA	Y	ERR1201766	Triticum aestivum	ERP013829	other	spike	reproductive	disease	NIL38 from BC55F2 Remus in CM-82036	spikelets (only using palea, lemma and rachis)	anthesis	Fusarium graminearum inoculation 6 hours
SRA	Y	ERR1201765	Triticum aestivum	ERP013829	other	spike	reproductive	disease	NIL38 from BC55F2 Remus in CM-82036	spikelets (only using palea, lemma and rachis)	anthesis	Fusarium graminearum inoculation 6 hours
SRA	Y	ERR1201764	Triticum aestivum	ERP013829	other	spike	reproductive	disease	NIL38 from BC55F2 Remus in CM-82036	spikelets (only using palea, lemma and rachis)	anthesis	Fusarium graminearum inoculation 6 hours
SRA	Y	ERR1201763	Triticum aestivum	ERP013829	other	spike	reproductive	disease	NIL38 from BC55F2 Remus in CM-82036	spikelets (only using palea, lemma and rachis)	anthesis	Fusarium graminearum inoculation 48 hours
SRA	Y	ERR1201762	Triticum aestivum	ERP013829	other	spike	reproductive	disease	NIL38 from BC55F2 Remus in CM-82036	spikelets (only using palea, lemma and rachis)	anthesis	Fusarium graminearum inoculation 48 hours
SRA	Y	ERR1201761	Triticum aestivum	ERP013829	other	spike	reproductive	disease	NIL38 from BC55F2 Remus in CM-82036	spikelets (only using palea, lemma and rachis)	anthesis	Fusarium graminearum inoculation 48 hours
SRA	Y	ERR1201757	Triticum aestivum	ERP013829	other	spike	reproductive	disease	NIL38 from BC55F2 Remus in CM-82036	spikelets (only using palea, lemma and rachis)	anthesis	Fusarium graminearum inoculation 36 hours
SRA	Y	ERR1201756	Triticum aestivum	ERP013829	other	spike	reproductive	disease	NIL38 from BC55F2 Remus in CM-82036	spikelets (only using palea, lemma and rachis)	anthesis	Fusarium graminearum inoculation 36 hours
SRA	Y	ERR1201755	Triticum aestivum	ERP013829	other	spike	reproductive	disease	NIL38 from BC55F2 Remus in CM-82036	spikelets (only using palea, lemma and rachis)	anthesis	Fusarium graminearum inoculation 36 hours
SRA	Y	ERR1201760	Triticum aestivum	ERP013829	other	spike	reproductive	disease	NIL38 from BC55F2 Remus in CM-82036	spikelets (only using palea, lemma and rachis)	anthesis	Fusarium graminearum inoculation 3 hours
SRA	Y	ERR1201759	Triticum aestivum	ERP013829	other	spike	reproductive	disease	NIL38 from BC55F2 Remus in CM-82036	spikelets (only using palea, lemma and rachis)	anthesis	Fusarium graminearum inoculation 3 hours
SRA	Y	ERR1201758	Triticum aestivum	ERP013829	other	spike	reproductive	disease	NIL38 from BC55F2 Remus in CM-82036	spikelets (only using palea, lemma and rachis)	anthesis	Fusarium graminearum inoculation 3 hours
SRA	Y	ERR1201754	Triticum aestivum	ERP013829	other	spike	reproductive	disease	NIL38 from BC55F2 Remus in CM-82036	spikelets (only using palea, lemma and rachis)	anthesis	Fusarium graminearum inoculation 24 hours
SRA	Y	ERR1201753	Triticum aestivum	ERP013829	other	spike	reproductive	disease	NIL38 from BC55F2 Remus in CM-82036	spikelets (only using palea, lemma and rachis)	anthesis	Fusarium graminearum inoculation 24 hours
SRA	Y	ERR1201752	Triticum aestivum	ERP013829	other	spike	reproductive	disease	NIL38 from BC55F2 Remus in CM-82036	spikelets (only using palea, lemma and rachis)	anthesis	Fusarium graminearum inoculation 24 hours
SRA	Y	ERR1201751	Triticum aestivum	ERP013829	other	spike	reproductive	disease	NIL38 from BC55F2 Remus in CM-82036	spikelets (only using palea, lemma and rachis)	anthesis	Fusarium graminearum inoculation 12 hours
SRA	Y	ERR1201750	Triticum aestivum	ERP013829	other	spike	reproductive	disease	NIL38 from BC55F2 Remus in CM-82036	spikelets (only using palea, lemma and rachis)	anthesis	Fusarium graminearum inoculation 12 hours
SRA	Y	ERR1201749	Triticum aestivum	ERP013829	other	spike	reproductive	disease	NIL38 from BC55F2 Remus in CM-82036	spikelets (only using palea, lemma and rachis)	anthesis	Fusarium graminearum inoculation 12 hours
SRA	Y	ERR1201814	Triticum aestivum	ERP013829	other	spike	reproductive	none	NIL51 from BC55F2 Remus in CM-82036	spikelets (only using palea, lemma and rachis)	anthesis	mock inoculation 3 hours
SRA	Y	ERR1201813	Triticum aestivum	ERP013829	other	spike	reproductive	none	NIL51 from BC55F2 Remus in CM-82036	spikelets (only using palea, lemma and rachis)	anthesis	mock inoculation 3 hours
SRA	Y	ERR1201812	Triticum aestivum	ERP013829	other	spike	reproductive	none	NIL51 from BC55F2 Remus in CM-82036	spikelets (only using palea, lemma and rachis)	anthesis	mock inoculation 3 hours
SRA	Y	ERR1201802	Triticum aestivum	ERP013829	other	spike	reproductive	disease	NIL51 from BC55F2 Remus in CM-82036	spikelets (only using palea, lemma and rachis)	anthesis	Fusarium graminearum inoculation 6 hours
SRA	Y	ERR1201801	Triticum aestivum	ERP013829	other	spike	reproductive	disease	NIL51 from BC55F2 Remus in CM-82036	spikelets (only using palea, lemma and rachis)	anthesis	Fusarium graminearum inoculation 6 hours
SRA	Y	ERR1201800	Triticum aestivum	ERP013829	other	spike	reproductive	disease	NIL51 from BC55F2 Remus in CM-82036	spikelets (only using palea, lemma and rachis)	anthesis	Fusarium graminearum inoculation 6 hours
SRA	Y	ERR1201799	Triticum aestivum	ERP013829	other	spike	reproductive	disease	NIL51 from BC55F2 Remus in CM-82036	spikelets (only using palea, lemma and rachis)	anthesis	Fusarium graminearum inoculation 48 hours
SRA	Y	ERR1201798	Triticum aestivum	ERP013829	other	spike	reproductive	disease	NIL51 from BC55F2 Remus in CM-82036	spikelets (only using palea, lemma and rachis)	anthesis	Fusarium graminearum inoculation 48 hours
SRA	Y	ERR1201797	Triticum aestivum	ERP013829	other	spike	reproductive	disease	NIL51 from BC55F2 Remus in CM-82036	spikelets (only using palea, lemma and rachis)	anthesis	Fusarium graminearum inoculation 48 hours
SRA	Y	ERR1201793	Triticum aestivum	ERP013829	other	spike	reproductive	disease	NIL51 from BC55F2 Remus in CM-82036	spikelets (only using palea, lemma and rachis)	anthesis	Fusarium graminearum inoculation 36 hours
SRA	Y	ERR1201792	Triticum aestivum	ERP013829	other	spike	reproductive	disease	NIL51 from BC55F2 Remus in CM-82036	spikelets (only using palea, lemma and rachis)	anthesis	Fusarium graminearum inoculation 36 hours
SRA	Y	ERR1201791	Triticum aestivum	ERP013829	other	spike	reproductive	disease	NIL51 from BC55F2 Remus in CM-82036	spikelets (only using palea, lemma and rachis)	anthesis	Fusarium graminearum inoculation 36 hours
SRA	Y	ERR1201796	Triticum aestivum	ERP013829	other	spike	reproductive	disease	NIL51 from BC55F2 Remus in CM-82036	spikelets (only using palea, lemma and rachis)	anthesis	Fusarium graminearum inoculation 3 hours
SRA	Y	ERR1201795	Triticum aestivum	ERP013829	other	spike	reproductive	disease	NIL51 from BC55F2 Remus in CM-82036	spikelets (only using palea, lemma and rachis)	anthesis	Fusarium graminearum inoculation 3 hours
SRA	Y	ERR1201794	Triticum aestivum	ERP013829	other	spike	reproductive	disease	NIL51 from BC55F2 Remus in CM-82036	spikelets (only using palea, lemma and rachis)	anthesis	Fusarium graminearum inoculation 3 hours
SRA	Y	ERR1201790	Triticum aestivum	ERP013829	other	spike	reproductive	disease	NIL51 from BC55F2 Remus in CM-82036	spikelets (only using palea, lemma and rachis)	anthesis	Fusarium graminearum inoculation 24 hours
SRA	Y	ERR1201789	Triticum aestivum	ERP013829	other	spike	reproductive	disease	NIL51 from BC55F2 Remus in CM-82036	spikelets (only using palea, lemma and rachis)	anthesis	Fusarium graminearum inoculation 24 hours
SRA	Y	ERR1201788	Triticum aestivum	ERP013829	other	spike	reproductive	disease	NIL51 from BC55F2 Remus in CM-82036	spikelets (only using palea, lemma and rachis)	anthesis	Fusarium graminearum inoculation 24 hours
SRA	Y	ERR1201787	Triticum aestivum	ERP013829	other	spike	reproductive	disease	NIL51 from BC55F2 Remus in CM-82036	spikelets (only using palea, lemma and rachis)	anthesis	Fusarium graminearum inoculation 12 hours
SRA	Y	ERR1201786	Triticum aestivum	ERP013829	other	spike	reproductive	disease	NIL51 from BC55F2 Remus in CM-82036	spikelets (only using palea, lemma and rachis)	anthesis	Fusarium graminearum inoculation 12 hours
SRA	Y	ERR1201785	Triticum aestivum	ERP013829	other	spike	reproductive	disease	NIL51 from BC55F2 Remus in CM-82036	spikelets (only using palea, lemma and rachis)	anthesis	Fusarium graminearum inoculation 12 hours
SRA	Y	SRR1542405	Triticum aestivum	SRP045409	other	leaves/shoots	seedling	none	TAM107	leaf	7 days	none
SRA	Y	SRR1542404	Triticum aestivum	SRP045409	other	leaves/shoots	seedling	none	TAM107	leaf	7 days	none
SRA	Y	SRR1542413	Triticum aestivum	SRP045409	other	leaves/shoots	seedling	abiotic	TAM107	leaf	7 days	6 hour of heat stress
SRA	Y	SRR1542412	Triticum aestivum	SRP045409	other	leaves/shoots	seedling	abiotic	TAM107	leaf	7 days	6 hour of heat stress
SRA	Y	SRR1542411	Triticum aestivum	SRP045409	other	leaves/shoots	seedling	abiotic	TAM107	leaf	7 days	1 hour of heat stress
SRA	Y	SRR1542410	Triticum aestivum	SRP045409	other	leaves/shoots	seedling	abiotic	TAM107	leaf	7 days	1 hour of heat stress
SRA	Y	SRR1617117	Triticum aestivum	SRP048912	other	leaves/shoots	seedling	none	Janz*2 NIL1 resistant	shoots	2 days	mock inoculation 3 days
SRA	Y	SRR1617115	Triticum aestivum	SRP048912	other	leaves/shoots	seedling	none	Janz*2 NIL1 resistant	shoots	2 days	mock inoculation 3 days
SRA	Y	SRR1617113	Triticum aestivum	SRP048912	other	leaves/shoots	seedling	none	Janz*2 NIL1 resistant	shoots	2 days	mock inoculation 3 days
SRA	Y	SRR1617111	Triticum aestivum	SRP048912	other	leaves/shoots	seedling	none	Janz*2 NIL1 resistant	shoots	2 days	mock inoculation 3 days
SRA	Y	SRR1617109	Triticum aestivum	SRP048912	other	leaves/shoots	seedling	none	Janz*2 NIL1 resistant	shoots	2 days	mock inoculation 3 days
SRA	Y	SRR1617107	Triticum aestivum	SRP048912	other	leaves/shoots	seedling	none	Janz*2 NIL1 resistant	shoots	2 days	mock inoculation 3 days
SRA	Y	SRR1617177	Triticum aestivum	SRP048912	other	leaves/shoots	seedling	disease	Janz*2 NIL1 resistant	shoots	2 days	Fusarium pseudograminearum inoculation 5 days
SRA	Y	SRR1617175	Triticum aestivum	SRP048912	other	leaves/shoots	seedling	disease	Janz*2 NIL1 resistant	shoots	2 days	Fusarium pseudograminearum inoculation 5 days
SRA	Y	SRR1617173	Triticum aestivum	SRP048912	other	leaves/shoots	seedling	disease	Janz*2 NIL1 resistant	shoots	2 days	Fusarium pseudograminearum inoculation 5 days
SRA	Y	SRR1617171	Triticum aestivum	SRP048912	other	leaves/shoots	seedling	disease	Janz*2 NIL1 resistant	shoots	2 days	Fusarium pseudograminearum inoculation 5 days
SRA	Y	SRR1617169	Triticum aestivum	SRP048912	other	leaves/shoots	seedling	disease	Janz*2 NIL1 resistant	shoots	2 days	Fusarium pseudograminearum inoculation 5 days
SRA	Y	SRR1617167	Triticum aestivum	SRP048912	other	leaves/shoots	seedling	disease	Janz*2 NIL1 resistant	shoots	2 days	Fusarium pseudograminearum inoculation 5 days
SRA	Y	SRR1617129	Triticum aestivum	SRP048912	other	leaves/shoots	seedling	disease	Janz*2 NIL1 resistant	shoots	2 days	Fusarium pseudograminearum inoculation 3 days
SRA	Y	SRR1617127	Triticum aestivum	SRP048912	other	leaves/shoots	seedling	disease	Janz*2 NIL1 resistant	shoots	2 days	Fusarium pseudograminearum inoculation 3 days
SRA	Y	SRR1617125	Triticum aestivum	SRP048912	other	leaves/shoots	seedling	disease	Janz*2 NIL1 resistant	shoots	2 days	Fusarium pseudograminearum inoculation 3 days
SRA	Y	SRR1617123	Triticum aestivum	SRP048912	other	leaves/shoots	seedling	disease	Janz*2 NIL1 resistant	shoots	2 days	Fusarium pseudograminearum inoculation 3 days
SRA	Y	SRR1617121	Triticum aestivum	SRP048912	other	leaves/shoots	seedling	disease	Janz*2 NIL1 resistant	shoots	2 days	Fusarium pseudograminearum inoculation 3 days
SRA	Y	SRR1617119	Triticum aestivum	SRP048912	other	leaves/shoots	seedling	disease	Janz*2 NIL1 resistant	shoots	2 days	Fusarium pseudograminearum inoculation 3 days
SRA	Y	SRR1617141	Triticum aestivum	SRP048912	other	leaves/shoots	seedling	none	Janz*2 NIL1 susceptible	shoots	2 days	mock inoculation 3 days
SRA	Y	SRR1617139	Triticum aestivum	SRP048912	other	leaves/shoots	seedling	none	Janz*2 NIL1 susceptible	shoots	2 days	mock inoculation 3 days
SRA	Y	SRR1617137	Triticum aestivum	SRP048912	other	leaves/shoots	seedling	none	Janz*2 NIL1 susceptible	shoots	2 days	mock inoculation 3 days
SRA	Y	SRR1617135	Triticum aestivum	SRP048912	other	leaves/shoots	seedling	none	Janz*2 NIL1 susceptible	shoots	2 days	mock inoculation 3 days
SRA	Y	SRR1617133	Triticum aestivum	SRP048912	other	leaves/shoots	seedling	none	Janz*2 NIL1 susceptible	shoots	2 days	mock inoculation 3 days
SRA	Y	SRR1617131	Triticum aestivum	SRP048912	other	leaves/shoots	seedling	none	Janz*2 NIL1 susceptible	shoots	2 days	mock inoculation 3 days
SRA	Y	SRR1617201	Triticum aestivum	SRP048912	other	leaves/shoots	seedling	disease	Janz*2 NIL1 susceptible	shoots	2 days	Fusarium pseudograminearum inoculation 5 days
SRA	Y	SRR1617199	Triticum aestivum	SRP048912	other	leaves/shoots	seedling	disease	Janz*2 NIL1 susceptible	shoots	2 days	Fusarium pseudograminearum inoculation 5 days
SRA	Y	SRR1617197	Triticum aestivum	SRP048912	other	leaves/shoots	seedling	disease	Janz*2 NIL1 susceptible	shoots	2 days	Fusarium pseudograminearum inoculation 5 days
SRA	Y	SRR1617195	Triticum aestivum	SRP048912	other	leaves/shoots	seedling	disease	Janz*2 NIL1 susceptible	shoots	2 days	Fusarium pseudograminearum inoculation 5 days
SRA	Y	SRR1617193	Triticum aestivum	SRP048912	other	leaves/shoots	seedling	disease	Janz*2 NIL1 susceptible	shoots	2 days	Fusarium pseudograminearum inoculation 5 days
SRA	Y	SRR1617191	Triticum aestivum	SRP048912	other	leaves/shoots	seedling	disease	Janz*2 NIL1 susceptible	shoots	2 days	Fusarium pseudograminearum inoculation 5 days
SRA	Y	SRR1617153	Triticum aestivum	SRP048912	other	leaves/shoots	seedling	disease	Janz*2 NIL1 susceptible	shoots	2 days	Fusarium pseudograminearum inoculation 3 days
SRA	Y	SRR1617151	Triticum aestivum	SRP048912	other	leaves/shoots	seedling	disease	Janz*2 NIL1 susceptible	shoots	2 days	Fusarium pseudograminearum inoculation 3 days
SRA	Y	SRR1617149	Triticum aestivum	SRP048912	other	leaves/shoots	seedling	disease	Janz*2 NIL1 susceptible	shoots	2 days	Fusarium pseudograminearum inoculation 3 days
SRA	Y	SRR1617147	Triticum aestivum	SRP048912	other	leaves/shoots	seedling	disease	Janz*2 NIL1 susceptible	shoots	2 days	Fusarium pseudograminearum inoculation 3 days
SRA	Y	SRR1617145	Triticum aestivum	SRP048912	other	leaves/shoots	seedling	disease	Janz*2 NIL1 susceptible	shoots	2 days	Fusarium pseudograminearum inoculation 3 days
SRA	Y	SRR1617143	Triticum aestivum	SRP048912	other	leaves/shoots	seedling	disease	Janz*2 NIL1 susceptible	shoots	2 days	Fusarium pseudograminearum inoculation 3 days
SRA	Y	SRR3098735	Triticum aestivum	SRP068165	other	leaves/shoots	seedling	abiotic	Gemmiza 10	leaf	9 days	PEG 6000 2 hours
SRA	Y	SRR3098734	Triticum aestivum	SRP068165	other	leaves/shoots	seedling	abiotic	Gemmiza 10	leaf	9 days	PEG 6000 2 hours
SRA	Y	SRR3089153	Triticum aestivum	SRP068165	other	leaves/shoots	seedling	abiotic	Gemmiza 10	leaf	9 days	PEG 6000 2 hours
SRA	Y	SRR3089152	Triticum aestivum	SRP068165	other	leaves/shoots	seedling	abiotic	Gemmiza 10	leaf	9 days	PEG 6000 2 hours
SRA	Y	SRR3098727	Triticum aestivum	SRP068165	other	leaves/shoots	seedling	abiotic	Gemmiza 10	leaf	9 days	PEG 6000 12 hours
SRA	Y	SRR3098726	Triticum aestivum	SRP068165	other	leaves/shoots	seedling	abiotic	Gemmiza 10	leaf	9 days	PEG 6000 12 hours
SRA	Y	SRR3089145	Triticum aestivum	SRP068165	other	leaves/shoots	seedling	abiotic	Gemmiza 10	leaf	9 days	PEG 6000 12 hours
SRA	Y	SRR3089144	Triticum aestivum	SRP068165	other	leaves/shoots	seedling	abiotic	Gemmiza 10	leaf	9 days	PEG 6000 12 hours
SRA	Y	SRR3098733	Triticum aestivum	SRP068165	other	leaves/shoots	seedling	none	Gemmiza 10	leaf	9 days	none
SRA	Y	SRR3098732	Triticum aestivum	SRP068165	other	leaves/shoots	seedling	none	Gemmiza 10	leaf	9 days	none
SRA	Y	SRR3089151	Triticum aestivum	SRP068165	other	leaves/shoots	seedling	none	Gemmiza 10	leaf	9 days	none
SRA	Y	SRR3089150	Triticum aestivum	SRP068165	other	leaves/shoots	seedling	none	Gemmiza 10	leaf	9 days	none
SRA	Y	SRR3098729	Triticum aestivum	SRP068165	other	leaves/shoots	seedling	abiotic	Giza 168	leaf	9 days	PEG 6000 2 hours
SRA	Y	SRR3098728	Triticum aestivum	SRP068165	other	leaves/shoots	seedling	abiotic	Giza 168	leaf	9 days	PEG 6000 2 hours
SRA	Y	SRR3089147	Triticum aestivum	SRP068165	other	leaves/shoots	seedling	abiotic	Giza 168	leaf	9 days	PEG 6000 2 hours
SRA	Y	SRR3089146	Triticum aestivum	SRP068165	other	leaves/shoots	seedling	abiotic	Giza 168	leaf	9 days	PEG 6000 2 hours
SRA	Y	SRR3098731	Triticum aestivum	SRP068165	other	leaves/shoots	seedling	abiotic	Giza 168	leaf	9 days	PEG 6000 12 hours
SRA	Y	SRR3098730	Triticum aestivum	SRP068165	other	leaves/shoots	seedling	abiotic	Giza 168	leaf	9 days	PEG 6000 12 hours
SRA	Y	SRR3089149	Triticum aestivum	SRP068165	other	leaves/shoots	seedling	abiotic	Giza 168	leaf	9 days	PEG 6000 12 hours
SRA	Y	SRR3089148	Triticum aestivum	SRP068165	other	leaves/shoots	seedling	abiotic	Giza 168	leaf	9 days	PEG 6000 12 hours
SRA	Y	SRR3098725	Triticum aestivum	SRP068165	other	leaves/shoots	seedling	none	Giza 168	leaf	9 days	none
SRA	Y	SRR3098724	Triticum aestivum	SRP068165	other	leaves/shoots	seedling	none	Giza 168	leaf	9 days	none
SRA	Y	SRR3089143	Triticum aestivum	SRP068165	other	leaves/shoots	seedling	none	Giza 168	leaf	9 days	none
SRA	Y	SRR3089142	Triticum aestivum	SRP068165	other	leaves/shoots	seedling	none	Giza 168	leaf	9 days	none
