# Supplementary material for: Evolutionary characteristics, expression patterns of wheat receptor-like kinases and functional analysis of TaCrRLK1L16
Source: Stress Biol. 2025 Apr 3;5(1):24. doi: 10.1007/s44154-025-00215-y (PMC11968617; doi:10.1007/s44154-025-00215-y)
Supplement: Supplementary file 12 — Additional file 12: Table S6. Renamed list of TaCrRLK1L subfamily genes. [file 44154_2025_215_MOESM12_ESM.xlsx]

## Sheet: Table S6
Table S6. Renamed list of TaCrRLK1L subfamily genes.
Gene ID	Rename
TraesCS1A02G108100.1	TaCrRLK1L1-1A
TraesCS1B02G130300.2	TaCrRLK1L1-1B
TraesCS1D02G110900.1	TaCrRLK1L1-1D
TraesCS1A02G227300.1	TaCrRLK1L2-1A
TraesCS1B02G241400.1	TaCrRLK1L2-1B
TraesCS1D02G228900.1	TaCrRLK1L2-1D
TraesCS2A02G079600.1	TaCrRLK1L3-2A
TraesCS2B02G094400.1	TaCrRLK1L3-2B
TraesCS2A02G253200.1	TaCrRLK1L4-2A
TraesCS2B02G272800.1	TaCrRLK1L4-2B
TraesCS2D02G253800.1	TaCrRLK1L4-2D
TraesCS2A02G463000.1	TaCrRLK1L5-2A
TraesCS2B02G484700.1	TaCrRLK1L5-2B
TraesCS2D02G463600.1	TaCrRLK1L5-2D
TraesCS2B02G536700.1	TaCrRLK1L6-2B
TraesCS2D02G509800.1	TaCrRLK1L6-2D
TraesCS3A02G072500.1	TaCrRLK1L7-3A
TraesCS3B02G086600.1	TaCrRLK1L7-3B
TraesCS3A02G171500.1	TaCrRLK1L8-3A
TraesCS3B02G202500.1	TaCrRLK1L8-3B
TraesCS3D02G178200.1	TaCrRLK1L8-3D
TraesCS3A02G308100.1	TaCrRLK1L9-3A
TraesCS3B02G151200.1	TaCrRLK1L9-3B
TraesCS3D02G134400.1	TaCrRLK1L9-3D
TraesCS3B02G086500.1	TaCrRLK1L10-3B
TraesCS3D02G072200.1	TaCrRLK1L10-3D
TraesCS3B02G567500.1	TaCrRLK1L11-3B
TraesCS3B02G571500.1	TaCrRLK1L12-3B
TraesCS3D02G512100.1	TaCrRLK1L12-3D
TraesCS3D02G072100.1	TaCrRLK1L13-3D
TraesCS4A02G001100.1	TaCrRLK1L14-4A
TraesCS4B02G002300.1	TaCrRLK1L14-4B
TraesCS4D02G001000.1	TaCrRLK1L14-4D
TraesCS4A02G133800.1	TaCrRLK1L15-4A
TraesCS4B02G171100.1	TaCrRLK1L15-4B
TraesCS4D02G173100.1	TaCrRLK1L15-4D
TraesCS4A02G102900.1	TaCrRLK1L16-4A
TraesCS4B02G201600.1	TaCrRLK1L16-4B
TraesCS4D02G202300.1	TaCrRLK1L16-4D
TraesCS4A02G441600.1	TaCrRLK1L17-4A
TraesCS4B02G003700.1	TaCrRLK1L18-4B
TraesCS4D02G004300.1	TaCrRLK1L18-4D
TraesCS4B02G345400.1	TaCrRLK1L19-4B
TraesCS4D02G340500.1	TaCrRLK1L19-4D
TraesCS4B02G367000.1	TaCrRLK1L20-4B
TraesCS5A02G330500.1	TaCrRLK1L21-5A
TraesCS5B02G330700.1	TaCrRLK1L21-5B
TraesCS5D02G336300.1	TaCrRLK1L21-5D
TraesCS5A02G397100.1	TaCrRLK1L22-5A
TraesCS5B02G402100.1	TaCrRLK1L22-5B
TraesCS5D02G406800.1	TaCrRLK1L22-5D
TraesCS5A02G514500.1	TaCrRLK1L23-5A
TraesCS5B02G015200.1	TaCrRLK1L24-5B
TraesCS5D02G094700.1	TaCrRLK1L25-5D
TraesCS7A02G055000.1	TaCrRLK1L26-7A
TraesCS7D02G050100.1	TaCrRLK1L26-7D
TraesCS7A02G340700.1	TaCrRLK1L27-7A
TraesCS7B02G241900.1	TaCrRLK1L27-7B
TraesCS7D02G338800.3	TaCrRLK1L27-7D
TraesCSU02G060700.1	TaCrRLK1L28-Un
