# Supplementary material for: Evolutionary characteristics, expression patterns of wheat receptor-like kinases and functional analysis of TaCrRLK1L16
Source: Stress Biol. 2025 Apr 3;5(1):24. doi: 10.1007/s44154-025-00215-y (PMC11968617; doi:10.1007/s44154-025-00215-y)
Supplement: Supplementary file 13 — Additional file 13: Table S7. Primers used in this study. [file 44154_2025_215_MOESM13_ESM.xlsx]

## Sheet: Table S7
Table S7. Primers used in this study.
Primer name	Sequence 5' to 3'	Purpose
qRT-TaCrRLK1L16-F	CTGCTGCCATGACCACCA	RT-qPCR analysis
qRT-TaCrRLK1L16-R	ACCTGACCTCGTCGCTCT
qRT-TaEF1-1α-F	TGGTGTCATCAAGCCTGGTATGGT
qRT-TaEF1-1α-R	ACTCATGGTGCATCTCAACGGACT
qRT-PstEF1-F	TTCGCCGTCCGTGATATGAGACAA
qRT-PstEF1-R	ATGCGTATCATGGTGGTGGAGTGA
pGR107-TaCrRLK1L16-F	GCATCGATTCCCGGGATGCCGCCGGTTCTTGAC	Clone TaCrRLK1L16 to PVX for expression in N. Benthamiana
pGR107-TaCrRLK1L16-R	TGGGTACGCGGCCGCCCTGACCTCGTCGCTCTT
pCAMBIA1300GFP-TaCrRLK1L16-F	TACCCGGGGATCCATGCCGCCGGTTCTTGAC
pCAMBIA1300GFP-TaCrRLK1L16-R	GCTCACCATGTCGACCCTGACCTCGTCGCTCTT
pCUB-TaCrRLK1L16-F	GTCGACTCTAGAGGATCCATGCCGCCGGTTCTTGACATG	Clone TaCrRLK1L16 to pCUB for transgenic overexpression in Fielder
pCUB-TaCrRLK1L16-R	CGGTACCCGGGGATCCCTAATGATGATGATGATGGTGCCTGACCTCGTCGCTCTTGATCAT
